# Supplementary material for: Combined nature and human selections reshaped peach fruit metabolome
Source: Genome Biol. 2022 Jul 4;23:146. doi: 10.1186/s13059-022-02719-6 (PMC9254577; doi:10.1186/s13059-022-02719-6)
Supplement: Supplementary file 2 — Additional file 2: Table S1. List of 252 peach accessions used in this study. [file 13059_2022_2719_MOESM2_ESM.xlsx]

## Sheet: Sheet 1
Additional file 2: Table S1. List of 252 peach accessions used in this study.
Accession ID	Name	Systematic Name	Origin	Population	Geographic groups of landraces	Breeding lines of improved varieties group	Clean Reads	Clean Bases (bp)	Mapped Bases (bp)	Mapping Rate(%)	Mean Depth	Coverage Rate(%) (>1X)	SRA experiment	Monthly average temperature over the years (1981-2010) (℃)	Average monthly precipitation over the years (1981-2010) (mm)	Classifications to temperature level	Classifications to rainfall level
Pch001	Carson	P. persica (L.) Batsch.	America	Improved variety		Europe and America	19050724	2381340500	2245377585	94.29	6.57	80.7	SRX5118032
Pch002	Flordaking_x000D_	P. persica (L.) Batsch.	America	Improved variety		Europe and America	14076946	1759618250	1690560526	96.08	5.16	80	SRX2914606
Pch003	Mayglo	P. persica (L.) Batsch.	America	Improved variety		Europe and America	13618934	1702366750	1648579602	96.84	5.19	79.41	SRX2914623
Pch004	NJC105	P. persica (L.) Batsch.	America	Improved variety		Europe and America	18874582	2359322750	2232904497	94.64	6.27	80.84	SRX5117951
Pch005	NJC108	P. persica (L.) Batsch.	America	Improved variety		Europe and America	11436144	1429518000	1381834550	96.66	4.33	79.06	SRX2914611
Pch006	NJC47	P. persica (L.) Batsch.	America	Improved variety		Europe and America	16844304	2105538000	2001443498	95.06	5.53	79.92	SRX5117952
Pch007	NJC83	P. persica (L.) Batsch.	America	Improved variety		Europe and America	18788562	2348570250	2203115055	93.81	6.32	81.06	SRX2914715
Pch008	NJN76	P. persica (L.) Batsch.	America	Improved variety		Europe and America	38800586	5820087900	5380405677	92.45	14.78	83.67	SRX8233389
Pch009	NJN80	P. persica (L.) Batsch.	America	Improved variety		Europe and America	12684782	1585597750	1512496274	95.39	4.83	78.91	SRX2914625
Pch010	Spring baby	P. persica (L.) Batsch.	America	Improved variety		Europe and America	11972150	1496518750	1449224297	96.84	4.46	78.44	SRX2914608
Pch011	Texstar	P. persica (L.) Batsch.	America	Improved variety		Europe and America	13658076	1707259500	1661355738	97.31	5.12	79.81	SRX5117969
Pch012	Armking	P. persica (L.) Batsch.	America	Improved variety		Europe and America	12636852	1579606500	1513035237	95.79	4.66	79.48	SRX2914629
Pch013	Hakuho	P. persica (L.) Batsch.	Japan	Improved variety		Japan and South Korea	33007650	4951147500	4648127968	93.88	12.74	82.39	SRX4994092
Pch014	Bailey	P. persica (L.) Batsch.	America	Improved variety		Europe and America	32130348	4819552200	4557595751	94.56	12.63	84	SRX8233327
Pch015	Nunome Wase	P. persica (L.) Batsch.	Japan	Improved variety		Japan and South Korea	39024470	5853670500	5520815805	94.31	15.47	82.86	SRX8233295
Pch016	Kawanakajima Hakuto	P. persica (L.) Batsch.	Japan	Improved variety		Japan and South Korea	10122216	1265277000	1193101560	94.3	3.74	76.46	SRX8233373
Pch017	Da Lian 4-35	P. persica (L.) Batsch.	Liaoning, PRC	Improved variety		China	37910108	5686516200	5428020354	95.45	14.42	82.35	SRX1007927
Pch018	Da Tian Tao	P. persica (L.) Batsch.	Jiangsu, PRC	Edible landrace	The middle and lower reaches of the Changjiang River		10330284	1291285500	1247637617	96.62	3.86	77.65	SRX2914946	23.4167	127.95	Level 3	Level 3
Pch019	Dicon	P. persica (L.) Batsch.	America	Improved variety		Europe and America	10595670	1324458750	1277590644	96.46	4.14	79.4	SRX2914613
Pch020	Diao Zhi Bai	P. persica (L.) Batsch.	Anhui, PRC	Edible landrace	The middle and lower reaches of the Changjiang River		42070104	6310515600	5894623550	93.41	16.22	83.12	SRX8233284	23.7667	113.65	Level 4	Level 3
Pch021	Fei Jing Tao	P. persica (L.) Batsch.	Yunnan, PRC	Edible landrace	YunGui plateau		11148888	1393611000	1346756189	96.64	4.17	77.94	SRX2914800	20.0667	120.25	Level 2	Level 3
Pch022	Phillips	P. persica (L.) Batsch.	America	Improved variety		Europe and America	33013552	4952032800	4725540457	95.43	13.81	84.44	SRX8233279
Pch023	Fei Cheng Bai Li 17#	P. persica (L.) Batsch.	Shandong, PRC	Edible landrace	Northern China		10028868	1253608500	1203488602	96	3.77	76.56	SRX2914891	22.35	94.55	Level 3	Level 2
Pch024	Fen Shou Xing	P. persica (L.) Batsch.	Jiangsu, PRC	Wild peach			32317096	4847564400	4461826179	92.04	11.92	81.12	SRX8233265
Pch025	Feng Huang	P. persica (L.) Batsch.	Liaoning, PRC	Improved variety		China	11390530	1423816250	1379107226	96.86	4.08	77.57	SRX2914609
Pch026	Fenghua Pan Tao	P. persica (L.) Batsch.	Zhejiang, PRC	Edible landrace	The middle and lower reaches of the Changjiang River		11719486	1464935750	1391136747	94.96	4.32	76.54	SRX8233148	23.5333	165.883	Level 4	Level 4
Pch027	Fertilia Morettini	P. persica (L.) Batsch.	Italy	Improved variety		Europe and America	14855794	1856974250	1791893533	96.5	5.51	80.57	SRX2914602
Pch028	Fortuna	P. persica (L.) Batsch.	America	Improved variety		Europe and America	15413568	1926696000	1788195255	92.81	5.37	80.53	SRX2914725
Pch029	Flordagold	P. persica (L.) Batsch.	America	Improved variety		Europe and America	12502860	1562857500	1515191722	96.95	4.62	79.8	SRX2914607
Pch030	Nectagrand 4#	P. persica (L.) Batsch.	Italy	Improved variety		Europe and America	9901422	1237677750	1186805565	95.89	3.77	77.97	SRX5117973
Pch031	Gucheng Chun Lei	P. persica (L.) Batsch.	Shanghai, PRC	Improved variety		China	9564752	1195594000	1115789992	93.33	3.52	76.56	SRX5117975
Pch032	Gucheng Da Hong Pao	P. persica (L.) Batsch.	Hubei, PRC	Edible landrace	The middle and lower reaches of the Changjiang River		12136828	1517103500	1472823040	97.08	4.42	78.62	SRX2914935	23.3167	111	Level 3	Level 2
Pch033	Gua Tao	P. persica (L.) Batsch.	Guangxi, PRC	Edible landrace	Southern China		11503374	1437921750	1381884417	96.1	4.13	77.35	SRX2915045	23.3	187.517	Level 3	Level 4
Pch034	Xingyi Wu YueTao	P. persica (L.) Batsch.	Guizhou, PRC	Edible landrace	YunGui plateau		13711286	1713910750	1642701422	95.85	5.16	79.26	SRX2914795	21.0167	196.817	Level 3	Level 4
Pch035	Guizhou Huang Jin Mi	P. persica (L.) Batsch.	Guizhou, PRC	Edible landrace	YunGui plateau		11402044	1425255500	1342897339	94.22	4.19	78.22	SRX5117959	20.625	140.467	Level 2	Level 3
Pch036	Harrow Blood	P. persica (L.) Batsch.	Canada	Wild peach			40115796	6017369400	5575453852	92.66	15.63	84.1	SRX8233361
Pch037	Hardired	P. persica (L.) Batsch.	America	Improved variety		Europe and America	10605566	1325695750	1279725874	96.53	4.07	78.69	SRX2914633
Pch038	He Yang You Tao	P. persica (L.) Batsch.	Shaanxi, PRC	Edible landrace	Northwest China		11655884	1456985500	1406384542	96.53	4.42	77.76	SRX5117967	21.3667	67.4	Level 3	Level 2
Pch039	Hei Bu Dai	P. persica (L.) Batsch.	Henan, PRC	Edible landrace	Northern China		48476840	7271526000	6939548070	95.43	18.62	83.04	SRX5118039	22.6	116.4	Level 3	Level 3
Pch040	Hong Chui Zhi	P. persica (L.) Batsch.	PRC	Wild peach			38046032	5706904800	5263358742	92.23	14.14	82.02	SRX268370
Pch041	Redhaven	P. persica (L.) Batsch.	America	Improved variety		Europe and America	40075328	6011299200	5659252301	94.14	15.47	84.3	SRX4994101
Pch042	Gan Su Tao	P. kansuensis Rehd.	Gansu, PRC	Wild peach			37058396	5558759400	5147203107	92.6	13.31	73.36	SRX8233217
Pch043	Hong Ya Zui	P. persica (L.) Batsch.	Hebei, PRC	Edible landrace	Northern China		37574802	5636220300	5250426148	93.16	14.45	82.83	SRX8233330	20.8167	90.25	Level 2	Level 2
Pch044	Hu You 003	P. persica (L.) Batsch.	Shanghai, PRC	Improved variety		China	11703642	1462955250	1399653405	95.67	4.33	78.34	SRX2914621
Pch045	Hu You 004	P. persica (L.) Batsch.	Shanghai, PRC	Improved variety		China	14246558	1780819750	1697873263	95.34	5.26	79.86	SRX2914622
Pch046	Hua Yu Lu	P. persica (L.) Batsch.	Zhejiang, PRC	Improved variety		China	48427826	7264173900	6904501326	95.05	18.27	82.25	SRX5118038
Pch047	Huang Jin Pan Tao	P. persica (L.) Batsch.	Shanghai, PRC	Edible landrace	The middle and lower reaches of the Changjiang River		28868112	4330216800	4123243239	95.22	11.2	81.74	SRX8233287	23.6333	144.967	Level 4	Level 3
Pch048	Huang Yan	P. persica (L.) Batsch.	Yunnan, PRC	Edible landrace	YunGui plateau		10289276	1286159500	1252869734	97.41	3.95	77.22	SRX2914801	18.95	117	Level 2	Level 3
Pch049	Hun Chun Tao	P. persica (L.) Batsch.	Jilin, PRC	Wild peach			37401628	5610244200	5359497032	95.53	14.06	81.31	SRX8233257
Pch050	Yan Hong	P. persica (L.) Batsch.	Beijing, PRC	Improved variety		China	37421030	5613154500	5277986772	94.03	14.41	83.2	SRX5117993
Pch051	Yangzhou 3#	P. persica (L.) Batsch.	Jiangsu, PRC	Improved variety		China	31539098	4730864700	4509745779	95.33	12.31	81.91	SRX2914951
Pch052	Yang Tao	P. persica (L.) Batsch.	Shanghai, PRC	Edible landrace	The middle and lower reaches of the Changjiang River		13093628	1636703500	1483859463	90.66	4.55	77.55	SRX4994089	23.6333	144.967	Level 4	Level 3
Pch053	Yi Xian Hong	P. persica (L.) Batsch.	Hebei, PRC	Edible landrace	Northern China		12280328	1535041000	1487951783	96.93	4.7	77.9	SRX2914930	22.2667	79.9167	Level 3	Level 2
Pch054	Ying Ge Tao	P. persica (L.) Batsch.	Taiwan, PRC	Edible landrace	Southern China		33370894	5005634100	4794369486	95.78	13.09	83.69	SRX4994089
Pch055	Ying Zui	P. persica (L.) Batsch.	Anhui, PRC	Edible landrace	The middle and lower reaches of the Changjiang River		38849654	5827448100	5576537994	95.69	14.9	82.65	SRX4994081	23.7667	113.65	Level 4	Level 3
Pch056	Ying Chun	P. persica (L.) Batsch.	Gansu, PRC	Wild peach			12681000	1585125000	1477918811	93.24	4.64	77.92	SRX5117987
Pch057	Yumyeong	P. persica (L.) Batsch.	South Korea	Improved variety		Japan and South Korea	12515156	1564394500	1438285676	91.94	4.52	78.05	SRX2914599
Pch058	Yu Hua Lu	P. persica (L.) Batsch.	Jiangsu, PRC	Improved variety		China	11094334	1386791750	1281463238	92.4	4.03	77.06	SRX5117989
Pch059	Yu Bai	P. persica (L.) Batsch.	Henan, PRC	Improved variety		China	40408280	6061242000	5790259649	95.53	15.66	82.43	SRX8233343
Pch060	Yuan Chun Bai	P. persica (L.) Batsch.	Hebei, PRC	Edible landrace	Northern China		10826478	1353309750	1287811715	95.16	4.01	77.3	SRX2914934	19.9164	94.0557	Level 2	Level 2
Pch061	Early Red 2#	P. persica (L.) Batsch.	America	Improved variety		Europe and America	9317166	1164645750	1119194370	96.1	3.5	77.99	SRX2914630
Pch062	Zao Hong Zhu	P. persica (L.) Batsch.	Beijing, PRC	Improved variety		China	15151840	1893980000	1823209446	96.26	5.73	79.96	SRX2914619
Pch063	Zao Huan Gjin	P. persica (L.) Batsch.	Liaoning, PRC	Edible landrace	Northeast China		11583590	1447948750	1395246343	96.36	4.37	78.2	SRX2914991	19.4333	81.7667	Level 2	Level 2
Pch064	Zao Huang Pan Tao	P. persica (L.) Batsch.	Henan, PRC	Improved variety		China	36540784	5481117600	5187057469	94.64	14.25	83.81	SRX8233282
Pch065	Zao Pan Tao	P. persica (L.) Batsch.	Beijing, PRC	Improved variety		China	10585226	1323153250	1271920527	96.13	3.91	77.92	SRX5117957
Pch066	Zhong You 5#	P. persica (L.) Batsch.	Henan, PRC	Improved variety		China	32643184	4896477600	4630580200	94.57	12.79	83.54	SRX1007913
Pch067	Zhong You 9#	P. persica (L.) Batsch.	Henan, PRC	Improved variety		China	34209116	5131367400	4919920681	95.88	13.3	83.36	SRX1007930
Pch068	Zhu Fen Chui Zhi	P. persica (L.) Batsch.	PRC	Wild peach			37921904	5688285600	5348242431	94.02	13.89	81.14	SRX8233267
Pch069	124 Pan Tao	P. persica (L.) Batsch.	Jiangsu, PRC	Improved variety		China	16136356	2017044500	1887955043	93.6	5.46	79.14	SRX2914729
Pch070	21 Shi Ji	P. persica (L.) Batsch.	Hebei, PRC	Improved variety		China	16951406	2118925750	1969843779	92.96	5.59	79.42	SRX2914680
Pch071	Autumn Red	P. persica (L.) Batsch.	America	Improved variety		Europe and America	17300068	2162508500	2022319159	93.52	5.81	79.61	SRX2914697
Pch072	Blaze prince_x000D_	P. persica (L.) Batsch.	America	Improved variety		Europe and America	19191964	2398995500	2262756223	94.32	6.51	80.64	SRX2914705
Pch073	Flame prince_x000D_	P. persica (L.) Batsch.	America	Improved variety		Europe and America	17506344	2188293000	2053787470	93.85	5.87	80.28	SRX2914703
Pch075	June prince_x000D_	P. persica (L.) Batsch.	America	Improved variety		Europe and America	17392072	2174009000	2042170996	93.94	5.76	79.71	SAMN16871206
Pch077	NJC77	P. persica (L.) Batsch.	America	Improved variety		Europe and America	28712596	4306889400	4068166247	94.46	11.15	83.04	SRX8233366
Pch078	Rose prince_x000D_	P. persica (L.) Batsch.	America	Improved variety		Europe and America	19528862	2441107750	2325983058	95.28	6.59	80.51	SRX5118028
Pch079	Ruby prince_x000D_	P. persica (L.) Batsch.	America	Improved variety		Europe and America	19109560	2388695000	2247116917	94.07	6.64	80.88	SRX2914704
Pch080	Spring prince	P. persica (L.) Batsch.	America	Improved variety		Europe and America	20064854	2508106750	2362158087	94.18	6.91	79.65	SRX2914702
Pch081	Sunblaze	P. persica (L.) Batsch.	America	Improved variety		Europe and America	17935796	2241974500	2128384115	94.93	5.99	79.39	SRX5117955
Pch082	Sunraycer	P. persica (L.) Batsch.	America	Improved variety		Europe and America	17403868	2175483500	2070583446	95.18	5.77	80.08	SRX5118029
Pch083	Abehakuto	P. persica (L.) Batsch.	Japan	Improved variety		Japan and South Korea	18021208	2252651000	2116746464	93.97	5.92	78.07	SRX2914668
Pch084	An Nong Shui Mi	P. persica (L.) Batsch.	Anhui, PRC	Improved variety		China	19470716	2433839500	2265647548	93.09	6.33	78.9	SRX2914651
Pch086	Bei Nong 2#	P. persica (L.) Batsch.	Beijing, PRC	Improved variety		China	20581270	2572658750	2452408798	95.33	6.92	79.96	SRX2914655
Pch088	Kurakata Wase	P. persica (L.) Batsch.	Japan	Improved variety		Japan and South Korea	18044722	2255590250	2153758032	95.49	5.91	78.9	SRX2914656
Pch089	Changling Zao Yu Lu	P. persica (L.) Batsch.	Zhejiang, PRC	Edible landrace	The middle and lower reaches of the Changjiang River		10365690	1295711250	1174878371	90.67	3.63	75.62	SRX2914945	23.5333	165.883	Level 4	Level 4
Pch090	Zhao Hui	P. persica (L.) Batsch.	Jiangsu, PRC	Improved variety		China	16517448	2064681000	1940416403	93.98	4.81	71.25	SRX2914659
Pch091	Zhao Xia	P. persica (L.) Batsch.	Jiangsu, PRC	Improved variety		China	15409332	1926166500	1827330503	94.87	5.39	79.44	SRX2914644
Pch092	Chen Pu Pan Tao	P. persica (L.) Batsch.	Shanghai, PRC	Edible landrace	The middle and lower reaches of the Changjiang River		18691330	2336416250	2183943097	93.47	6.42	78.91	SRX8233147	23.6333	144.967	Level 4	Level 3
Pch093	Cheng Xiang	P. persica (L.) Batsch.	Liaoning, PRC	Improved variety		China	16428150	2053518750	1951365544	95.03	5.5	79.12	SRX2914687
Pch094	Cheng Yan	P. persica (L.) Batsch.	Liaoning, PRC	Improved variety		China	17072338	2134042250	2031433575	95.19	5.32	77.47	SRX2914721
Pch095	Chi Yuan Mi	P. persica (L.) Batsch.	Jiangsu, PRC	Improved variety		China	13969790	1746223750	1633774898	93.56	4.61	77.52	SRX2914671
Pch096	Denjiulo	P. persica (L.) Batsch.	Japan	Improved variety		Japan and South Korea	19687624	2460953000	2357309773	95.79	6.67	79.59	SRX2914657
Pch099	Hun Chun Tao Shi Sheng	P. persica (L.) Batsch.	Jilin, PRC	Wild peach			8864218	1108027250	1073344330	96.87	3.25	75.92	SRX2914977
Pch100	Huo Lian Jin Dan	P. persica (L.) Batsch.	Yunnan, PRC	Edible landrace	YunGui plateau		38550758	5782613700	5493869767	95.01	15.29	82.73	SRX4994096	18.9333	106.25	Level 2	Level 2
Pch101	Huo Zhu	P. persica (L.) Batsch.	Henan, PRC	Edible landrace	Northern China		14025604	1753200500	1685112052	96.12	5.19	78.61	SRX2914941	23.4167	127.95	Level 3	Level 3
Pch102	Kanoiwa	P. persica (L.) Batsch.	Japan	Improved variety		Japan and South Korea	9197364	1149670500	1046068398	90.99	3.22	75.41	SRX2914598
Pch103	Jian Ding Qiu Tao	P. persica (L.) Batsch.	Gansu, PRC	Edible landrace	Northwest China		15755660	1969457500	1859731883	94.43	5.16	78.41	SRX5118025	19	68.4	Level 2	Level 2
Pch104	Jiangcun 4#	P. persica (L.) Batsch.	Gansu, PRC	Edible landrace	Northwest China		13214908	1651863500	1610160454	97.48	5.04	78.25	SRX2914817	17.3	77.35	Level 1	Level 2
Pch105	Jin Feng	P. persica (L.) Batsch.	Henan, PRC	Improved variety		China	44708794	6706319100	6430351516	95.88	17.61	83.95	SRX8233193
Pch106	Xia Ye Tao	P. persica (L.) Batsch.	Henan, PRC	Improved variety		China	41771310	6265696500	5975656383	95.37	16.57	83.43	SRX5118036
Pch107	Babygold 5#	P. persica (L.) Batsch.	America	Improved variety		Europe and America	13003798	1625474750	1567646074	96.44	4.71	79.55	SRX2914614
Pch108	Babygold 6#	P. persica (L.) Batsch.	America	Improved variety		Europe and America	19967406	2495925750	2376070816	95.2	6.52	80.71	SRX2914717
Pch109	Jing Yu	P. persica (L.) Batsch.	Beijing, PRC	Improved variety		China	38208452	5731267800	5400275870	94.22	14.51	83.13	SRX4994098
Pch110	Ju Shan Tong Tao	P. persica (L.) Batsch.	Guizhou, PRC	Edible landrace	YunGui plateau		8705960	1088245000	1045744265	96.09	3.24	75.86	SRX2914786	21.0167	196.817	Level 3	Level 4
Pch111	Kashi 4#	P. persica (L.) Batsch.	Sinkiang, PRC	Edible landrace	Northwest China		14219520	1777440000	1708230683	96.11	5.37	78.11	SRX2914839	21.5333	8.1	Level 3	Level 1
Pch112	Kashi Huang Rou Li Guang	P. persica (L.) Batsch.	Sinkiang, PRC	Edible landrace	Northwest China		33637226	5045583900	4813120700	95.39	13.15	83.46	SRX8233324	21.5333	8.1	Level 3	Level 1
Pch113	Cullinan	P. persica (L.) Batsch.	America	Improved variety		Europe and America	11984068	1498008500	1433927120	95.72	4.39	79.37	SRX2914603
Pch114	Li He Tian Ren	P. persica (L.) Batsch.	Sinkiang, PRC	Edible landrace	Northwest China		34839168	5225875200	4807452207	91.99	12.89	81.57	SRX8233362	21.5333	8.1	Level 3	Level 1
Pch115	Legrand	P. persica (L.) Batsch.	America	Improved variety		Europe and America	39203204	5880480600	5588333630	95.03	15.63	83.75	SRX8233249
Pch117	Lin Bai 3#	P. persica (L.) Batsch.	Gansu, PRC	Edible landrace	Northwest China		12387462	1548432750	1492245792	96.37	4.59	77.55	SRX2914841	17.9167	16.0667	Level 1	Level 1
Pch118	Lin Huang 1#	P. persica (L.) Batsch.	Gansu, PRC	Edible landrace	Northwest China		8585118	1073139750	1023448477	95.37	3.2	75.99	SRX2914818	17.9167	16.0667	Level 1	Level 1
Pch119	Lin Ze Zi Tao	P. persica (L.) Batsch.	Gansu, PRC	Edible landrace	Northwest China		10641350	1330168750	1272111240	95.64	3.91	77.97	SRX2914842	17.9167	16.0667	Level 1	Level 1
Pch120	Liu Yue Kong	P. persica (L.) Batsch.	Henan, PRC	Edible landrace	Northern China		13278634	1659829250	1592231039	95.93	4.91	78.93	SRX2914897	22.55	106.067	Level 3	Level 2
Pch121	Long 1-2-3	P. persica (L.) Batsch.	Gansu, PRC	Edible landrace	Northwest China		12559016	1569877000	1510898487	96.24	4.7	78.15	SRX2914814	17.3	77.35	Level 1	Level 2
Pch122	Long 1-2-6	P. persica (L.) Batsch.	Gansu, PRC	Edible landrace	Northwest China		11438482	1429810250	1383756044	96.78	4.3	77.91	SRX2914813	17.3	77.35	Level 1	Level 2
Pch123	Long 2-4-6	P. persica (L.) Batsch.	Gansu, PRC	Edible landrace	Northwest China		11388394	1423549250	1368013780	96.1	4.25	78.04	SRX2914812	17.3	77.35	Level 1	Level 2
Pch124	Long You Pan Tao	P. persica (L.) Batsch.	Henan, PRC	Improved variety		China	8898504	1112313000	1073113969	96.48	3.37	76.99	SRX8233150
Pch125	Maravilha	P. persica (L.) Batsch.	America	Improved variety		Europe and America	12678854	1584856750	1538611314	97.08	4.83	78.44	SRX2914600
Pch126	Mai Huang Pan Taao	P. persica (L.) Batsch.	Henan, PRC	Improved variety		China	31147882	4672182300	4320714713	92.48	11.69	82.96	SRX8233322
Pch127	Myojo	P. persica (L.) Batsch.	Japan	Improved variety		Japan and South Korea	16083436	2010429500	1906481340	94.83	5.22	79.28	SRX5117953
Pch128	Moyu 8#	P. persica (L.) Batsch.	Sinkiang, PRC	Edible landrace	Northwest China		10292810	1286601250	1221448943	94.94	3.83	76.77	SRX2914819	22.2167	5.73333	Level 3	Level 1
Pch129	Nan Fang Zao Shu Tao	P. persica (L.) Batsch.	Guangdong, PRC	Edible landrace	Southern China		11657604	1457200500	1401970587	96.21	4.36	79.41	SRX2915043	26.9333	242.633	Level 5	Level 5
Pch130	Nanshan Tian Tao	P. persica (L.) Batsch.	Guangdong, PRC	Edible landrace	Southern China		39571028	5935654200	5601586768	94.37	14.83	81.58	SRX4994088	27.05	269.783	Level 5	Level 5
Pch131	Croce del Sud_x000D_	P. persica (L.) Batsch.	Italy	Improved variety		Europe and America	9181062	1147632750	1110527761	96.77	3.49	77.03	SRX2914626
Pch132	Stark Saturn	P. persica (L.) Batsch.	America	Improved variety		Europe and America	8660910	1082613750	1038152034	95.89	3.31	76.38	SRX5117972
Pch133	Regina_x000D_	P. persica (L.) Batsch.	America	Improved variety		Europe and America	11746988	1468373500	1414900207	96.36	4.36	79.41	SRX2914604
Pch134	Ping Bei Zi	P. persica (L.) Batsch.	Jiangsu, PRC	Edible landrace	The middle and lower reaches of the Changjiang River		47836422	7175463300	6773425699	94.4	17.76	82.75	SRX8233352	23.4167	127.95	Level 3	Level 3
Pch135	Ping Ding Qiu Tao	P. persica (L.) Batsch.	Gansu, PRC	Edible landrace	Northwest China		11043378	1380422250	1316947993	95.4	4.05	77.88	SRX2914880	19	68.4	Level 2	Level 2
Pch136	Ping Ding You Pan Tao	P. persica (L.) Batsch.	Henan, PRC	Improved variety		China	8500368	1062546000	1017470567	95.76	3.15	75.9	SRX8233283
Pch137	Qi Zui Hong Rou	P. persica (L.) Batsch.	Henan, PRC	Edible landrace	Northern China		11837264	1479658000	1431955170	96.78	4.53	78.29	SRX5117956	23.2667	129.6	Level 3	Level 3
Pch138	Qin Guang	P. persica (L.) Batsch.	Shaanxi, PRC	Improved variety		China	14802946	1850368250	1767032387	95.5	5.49	79.58	SRX2914620
Pch139	Qing Mao Zi Bai Hua	P. persica (L.) Batsch.	Sichuan, PRC	Edible landrace	The middle and lower reaches of the Changjiang River		13276060	1659507500	1611661194	97.12	4.96	78.78	SRX2915037	22.5	131.8	Level 3	Level 3
Pch141	Qing Tao	P. persica (L.) Batsch.	Guizhou, PRC	Edible landrace	YunGui plateau		38210174	5731526100	5448486734	95.06	14.64	82.73	SRX4994095	20.625	140.467	Level 2	Level 3
Pch142	Globehaven_x000D_	P. persica (L.) Batsch.	America	Improved variety		Europe and America	17946094	2243261750	2123848384	94.68	6.21	78.8	SRX2914716
Pch143	Sa Hua Hong Pan Tao	P. persica (L.) Batsch.	Shanghai, PRC	Edible landrace	The middle and lower reaches of the Changjiang River		42183272	6327490800	5940199735	93.88	16.25	82.14	SRX8233325	23.6333	144.967	Level 4	Level 3
Pch144	Maria Serena_x000D_	P. persica (L.) Batsch.	Italy	Improved variety		Europe and America	37016444	5552466600	5272028106	94.95	14.41	83.37	SRX4994099
Pch145	Sunago Wase	P. persica (L.) Batsch.	Japan	Improved variety		Japan and South Korea	9994932	1249366500	1140472223	91.28	3.55	74.92	SRX2914594
Pch146	Shandong Si Yue Ban	P. persica (L.) Batsch.	Shandong, PRC	Edible landrace	Northern China		51004436	7650665400	7036415022	91.97	18.15	82.13	SRX8233263	22.35	94.55	Level 3	Level 2
Pch147	Chinese Cling	P. persica (L.) Batsch.	Shanghai, PRC	Edible landrace	The middle and lower reaches of the Changjiang River		41723898	6258584700	5766610090	92.14	15.7	82.34	SRX4994080	23.6333	144.967	Level 4	Level 3
Pch148	Shangshan Da Yu Lu	P. persica (L.) Batsch.	Zhejiang, PRC	Edible landrace	The middle and lower reaches of the Changjiang River		10365746	1295718250	1127517829	87.02	3.39	74.61	SRX2914952	23.5333	165.883	Level 4	Level 4
Pch150	Da Bai Suan	P. persica (L.) Batsch.	Henan, PRC	Improved variety		China	18398426	2299803250	2176175627	94.62	5.87	78.99	SRX2914736
Pch151	Da Hong Pao	P. persica (L.) Batsch.	Hubei, PRC	Edible landrace	The middle and lower reaches of the Changjiang River		47743244	7161486600	6839591828	95.51	18.82	83.15	SRX8233355	23.3333	141.083	Level 3	Level 3
Pch152	Da Jin Dan	P. persica (L.) Batsch.	Yunnan, PRC	Edible landrace	YunGui plateau		9627558	1203444750	1141796700	94.88	3.6	76.61	SRX2914798	18.9333	106.25	Level 2	Level 2
Pch153	Okubo	P. persica (L.) Batsch.	Japan	Improved variety		Japan and South Korea	38981176	5847176400	5527383481	94.53	14.69	82.73	SRX4994090
Pch154	Dalian 12-28	P. persica (L.) Batsch.	Liaoning, PRC	Improved variety		China	18364418	2295552250	2150796565	93.69	5.66	79.42	SRX2914711
Pch155	Da Lian 22-8	P. persica (L.) Batsch.	Liaoning, PRC	Improved variety		China	18227538	2278442250	2126944204	93.35	5.66	79.36	SRX2914712
Pch156	Dawangzhuang Huang Tao	P. persica (L.) Batsch.	Henan, PRC	Edible landrace	Northern China		12055104	1506888000	1468902512	97.48	4.43	77.92	SRX5117966	23.1833	107.85	Level 3	Level 2
Pch157	Reddomun	P. persica (L.) Batsch.	Japan	Improved variety		Japan and South Korea	17815042	2226880250	2064584164	92.71	6.05	79.13	SRX2914684
Pch158	Dan Mo	P. persica (L.) Batsch.	Beijing, PRC	Improved variety		China	17304496	2163062000	2024688541	93.6	5.68	80.12	SRX2914734
Pch159	Favolate 2#	P. persica (L.) Batsch.	Italy	Improved variety		Europe and America	10656238	1332029750	1283409393	96.35	4	79.43	SRX2914601
Pch160	Fayette	P. persica (L.) Batsch.	America	Improved variety		Europe and America	16324654	2040581750	1939949515	95.07	5.58	79.58	SRX5117950
Pch161	Fay Elberta	P. persica (L.) Batsch.	America	Improved variety		Europe and America	18461698	2307712250	2194761321	95.11	6.41	80.77	SRX2914689
Pch162	Hakuto	P. persica (L.) Batsch.	Japan	Improved variety		Japan and South Korea	16717538	2089692250	1958461507	93.72	5.46	78.1	SRX2914669
Pch163	Okayama Wase	P. persica (L.) Batsch.	Japan	Improved variety		Japan and South Korea	17038784	2129848000	2023742171	95.02	5.33	77.07	SRX2914650
Pch164	Sunhigh	P. persica (L.) Batsch.	America	Improved variety		Europe and America	17903976	2237997000	2096603125	93.68	5.91	79.82	SRX2914723
Pch165	Kouyou Hakuto	P. persica (L.) Batsch.	Japan	Improved variety		Japan and South Korea	19460954	2432619250	2269428125	93.29	6.48	79.8	SRX2914670
Pch166	Ge Gu	P. persica (L.) Batsch.	Hebei, PRC	Edible landrace	Northern China		44028196	6604229400	6201119112	93.9	16.56	82.76	SRX2914905	20.8167	90.25	Level 2	Level 2
Pch167	Nectagrand 2#	P. persica (L.) Batsch.	Italy	Improved variety		Europe and America	12683040	1585380000	1502847813	94.79	4.08	77.71	SRX2914741
Pch168	Kanto 5#	P. persica (L.) Batsch.	Japan	Improved variety		Japan and South Korea	17921628	2240203500	2113924141	94.36	5.95	80.52	SRX2914720
Pch169	Harko	P. persica (L.) Batsch.	Canada	Improved variety		Europe and America	17232450	2154056250	2027443304	94.12	5.79	80.34	SAMN16871205
Pch170	Hangzhou Zao Shui Mi	P. persica (L.) Batsch.	Zhejiang, PRC	Improved variety		China	17234326	2154290750	2045459540	94.95	5.98	80.38	SRX2914641
Pch171	Harmony	P. persica (L.) Batsch.	America	Improved variety		Europe and America	20590000	2573750000	2408810017	93.59	6.68	80.55	SRX2914693
Pch172	Red Diamond_x000D_	P. persica (L.) Batsch.	America	Improved variety		Europe and America	13709324	1713665500	1629380704	95.08	4.53	78.53	SRX2914751
Pch173	Redtop	P. persica (L.) Batsch.	America	Improved variety		Europe and America	17259886	2157485750	2049546154	95	5.69	79.9	SRX2914696
Pch174	Hong Gan Lu	P. persica (L.) Batsch.	Liaoning, PRC	Improved variety		China	17838550	2229818750	2122801123	95.2	5.95	79.16	SRX2914658
Pch175	Benishimizu	P. persica (L.) Batsch.	Japan	Improved variety		Japan and South Korea	17961738	2245217250	2103637616	93.69	6.04	80.23	SRX2914667
Pch176	Hong Shan Hu	P. persica (L.) Batsch.	Beijing, PRC	Improved variety		China	37584854	5637728100	5309119890	94.17	14.41	83.56	SRX5118034
Pch177	Kogetsu	P. persica (L.) Batsch.	Japan	Improved variety		Japan and South Korea	17957468	2244683500	2098202507	93.47	6	79.89	SRX2914666
Pch178	Hu Jing Mi Lu	P. persica (L.) Batsch.	Jiangsu, PRC	Edible landrace	The middle and lower reaches of the Changjiang River		11319732	1414966500	1303708244	92.14	4.08	77.02	SRX2914942	23.3833	127.667	Level 3	Level 3
Pch179	Hua Guang	P. persica (L.) Batsch.	Henan, PRC	Improved variety		China	39791400	5968710000	5697489177	95.46	15.52	84.18	SRX8233258
Pch180	Hui Yu Lu	P. persica (L.) Batsch.	Jiangsu, PRC	Improved variety		China	15728548	1966068500	1856679285	94.44	5.28	78.42	SRX2914660
Pch181	Jie Tu Bai	P. persica (L.) Batsch.	Hebei, PRC	Improved variety		China	17476432	2184554000	2063396370	94.45	5.81	78.67	SRX2914661
Pch182	Zhong Nong Jin Hui	P. persica (L.) Batsch.	Henan, PRC	Improved variety		China	16421326	2052665750	1942935060	94.65	5.32	79.08	SRX2914735
Pch183	Zhong Nong Jin Shuo	P. persica (L.) Batsch.	Henan, PRC	Improved variety		China	17359416	2169927000	2052380025	94.58	5.46	79.41	SRX2914740
Pch184	Jing Yan	P. persica (L.) Batsch.	Beijing, PRC	Improved variety		China	18774364	2346795500	2209398657	94.15	6.52	79.13	SRX2914676
Pch185	Jingmen Tao (Mao)	P. persica (L.) Batsch.	Hubei, PRC	Edible landrace	The middle and lower reaches of the Changjiang River		7490046	936255750	907937853	96.98	2.83	74.76	SRX2914967	23.5667	119.3	Level 4	Level 3
Pch186	Kuaxi Tao	P. persica (L.) Batsch.	Yunnan, PRC	Edible landrace	YunGui plateau		10902178	1362772250	1320160293	96.87	4.14	77.51	SRX2914797	20.0667	120.25	Level 2	Level 3
Pch187	Lian Huang	P. persica (L.) Batsch.	Liaoning, PRC	Improved variety		China	12596218	1574527250	1511204967	95.98	4.51	77.4	SRX2914610
Pch188	June Gold_x000D_	P. persica (L.) Batsch.	America	Improved variety		Europe and America	17552806	2194100750	2083312007	94.95	6.04	80.48	SRX2914686
Pch189	Lu Xiang	P. persica (L.) Batsch.	Liaoning, PRC	Improved variety		China	15276860	1909607500	1824642409	95.55	5.1	78.33	SRX2914688
Pch191	Norman	P. persica (L.) Batsch.	America	Improved variety		Europe and America	16967624	2120953000	2014656015	94.99	5.7	79.88	SRX2914694
Pch192	Mei Gui Hong	P. persica (L.) Batsch.	Henan, PRC	Improved variety		China	36655090	5498263500	5195310220	94.49	14.48	83.55	SRX8233250
Pch193	Flavortop	P. persica (L.) Batsch.	America	Improved variety		Europe and America	21610652	2701331500	2550211542	94.41	7.21	81.19	SRX2914747
Pch194	Pan Tao Huang Hou	P. persica (L.) Batsch.	Henan, PRC	Improved variety		China	14746234	1843279250	1753258853	95.12	4.92	75.34	SRX2914727
Pch195	Pan Tao Wang	P. persica (L.) Batsch.	Henan, PRC	Improved variety		China	14741398	1842674750	1717492508	93.21	4.49	72.5	SRX2914726
Pch196	Asama Hakuto	P. persica (L.) Batsch.	Japan	Improved variety		Japan and South Korea	17857030	2232128750	2070814999	92.77	5.75	78.21	SRX2914665
Pch197	Qin Wang	P. persica (L.) Batsch.	Shanxi, PRC	Improved variety		China	18495270	2311908750	2172958062	93.99	6.44	78.7	SRX2914678
Pch199	Shi Tao	P. persica (L.) Batsch.	Guangxi, PRC	Edible landrace	Southern China		12124032	1515504000	1457619255	96.18	4.48	77.56	SRX2915038	23.3	187.517	Level 3	Level 4
Pch200	Shiwo Shui Mi	P. persica (L.) Batsch.	Beijing, PRC	Edible landrace	Northern China		37611810	5641771500	5345942421	94.76	14.67	81.93	SRX8233338	22.2667	79.9167	Level 3	Level 2
Pch202	Shui Bai Tao	P. persica (L.) Batsch.	Jiangsu, PRC	Edible landrace	The middle and lower reaches of the Changjiang River		11375626	1421953250	1264596925	88.93	4	76.35	SRX2914947	23.4167	127.95	Level 3	Level 3
Pch203	Nectaross	P. persica (L.) Batsch.	Italy	Improved variety		Europe and America	12443102	1555387750	1502803435	96.62	4.81	79.1	SRX2914631
Pch204	Matsumori	P. persica (L.) Batsch.	Japan	Improved variety		Japan and South Korea	9692734	1211591750	1110434337	91.65	3.49	75.43	SRX2914596
Pch205	Su Hong	P. persica (L.) Batsch.	Jiangsu, PRC	Edible landrace	The middle and lower reaches of the Changjiang River		11728844	1466105500	1419929899	96.85	4.4	78.12	SRX2914955	23.4167	127.95	Level 3	Level 3
Pch206	Suan Li Guang	P. persica (L.) Batsch.	Sinkiang, PRC	Edible landrace	Northwest China		13842224	1730278000	1683115388	97.27	4.92	78.46	SRX2914829	21.5333	8.1	Level 3	Level 1
Pch207	Taqiao	P. persica (L.) Batsch.	Shanghai, PRC	Edible landrace	The middle and lower reaches of the Changjiang River		8174664	1226199600	1107708134	90.34	2.4	71.93	SRX5118019	23.2167	129.4	Level 3	Level 3
Pch208	Cheonhong	P. persica (L.) Batsch.	South Korea	Improved variety		Japan and South Korea	9650954	1206369250	1108507874	91.89	3.45	76.47	SRX2914624
Pch209	Tian Jin Shui Mi	P. persica (L.) Batsch.	Tianjin, PRC	Edible landrace	Northern China		40459210	6068881500	5815632304	95.83	16	81.76	SRX4994082	22.3	76.2	Level 3	Level 2
Pch210	Tian Li Guang	P. persica (L.) Batsch.	Sinkiang, PRC	Edible landrace	Northwest China		12313236	1539154500	1495810117	97.18	4.72	78.02	SRX2914830	21.5333	8.1	Level 3	Level 1
Pch212	Wan Bai Hua	P. persica (L.) Batsch.	Jiangsu, PRC	Improved variety		China	18183824	2272978000	2133481457	93.86	6.14	77.96	SRX2914673
Pch213	Wan Bai Mi	P. persica (L.) Batsch.	Jiangsu, PRC	Improved variety		China	30204764	3775595500	3516608363	93.14	10.12	80.5	SRX2914674
Pch214	Wanzhou Suan Tao	P. persica (L.) Batsch.	Chongqing, PRC	Edible landrace	The middle and lower reaches of the Changjiang River		18518768	2314846000	2222211148	96	6.96	79.8	SRX2914974	24.55	156.283	Level 4	Level 3
Pch215	Wangmo Xiao Mi Tao	P. persica (L.) Batsch.	Guizhou, PRC	Edible landrace	YunGui plateau		12159998	1519999750	1444377301	95.02	4.37	78.31	SRX2914791	24.4333	169.433	Level 4	Level 4
Pch216	Wei Jian Hong Rou	P. persica (L.) Batsch.	Henan, PRC	Edible landrace	Northern China		11348680	1418585000	1326653802	93.52	4.21	76.99	SRX2914969	23.2667	129.6	Level 3	Level 3
Pch217	Wu Hei Ji Rou Tao	P. persica (L.) Batsch.	Anhui, PRC	Edible landrace	The middle and lower reaches of the Changjiang River		36873076	5530961400	5098019760	92.17	13.31	83.73	SRX8233356	23.7667	113.65	Level 4	Level 3
Pch218	May Fire	P. persica (L.) Batsch.	America	Improved variety		Europe and America	37992606	5698890900	5319166547	93.34	14.76	83.4	SRX2914574
Pch219	Wu Yue Xian	P. persica (L.) Batsch.	Beijing, PRC	Edible landrace	Northern China		39590780	5938617000	5608710252	94.44	15.22	82.8	SRX8233339	22.2667	79.9167	Level 3	Level 2
Pch220	Wuhan 2#	P. persica (L.) Batsch.	Shaanxi, PRC	Improved variety		China	39127428	5869114200	5610063227	95.59	15.19	82.77	SRX8233272
Pch221	Wuhan Da Hong Pao	P. persica (L.) Batsch.	Hubei, PRC	Edible landrace	The middle and lower reaches of the Changjiang River		9703370	1212921250	1173532915	96.75	3.64	77.44	SRX2914968	24.6333	156.717	Level 4	Level 3
Pch222	Xi Nong Shui Mi	P. persica (L.) Batsch.	Shaanxi, PRC	Improved variety		China	10378230	1297278750	1265649131	97.56	4.01	76.91	SRX5117988
Pch223	Early Crawford	P. persica (L.) Batsch.	America	Improved variety		Europe and America	9519796	1189974500	1147753442	96.45	3.59	77.23	SRX2914605
Pch224	Xizhuang 1#	P. persica (L.) Batsch.	Gansu, PRC	Improved variety		China	19220384	2402548000	2248433657	93.59	6.76	79.69	SRX2914885
Pch225	Xia Hui 1#	P. persica (L.) Batsch.	Jiangsu, PRC	Improved variety		China	13135968	1641996000	1587502415	96.68	4.94	78.37	SRX2914593
Pch226	Xiang Tao	P. persica (L.) Batsch.	Liaoning, PRC	Improved variety		China	11960412	1495051500	1447317270	96.81	4.59	77.25	SRX2914976
Pch227	Xiao Hong Hua	P. persica (L.) Batsch.	Jiangsu, PRC	Edible landrace	The middle and lower reaches of the Changjiang River		10258812	1282351500	1183749322	92.31	3.73	75.81	SRX2914950	23.3833	127.667	Level 3	Level 3
Pch228	Elberta	P. persica (L.) Batsch.	America	Improved variety		Europe and America	36300978	5445146700	5169768644	94.94	14.18	84.14	SRX4994102
Pch229	Xiao Jin Dan	P. persica (L.) Batsch.	Yunnan, PRC	Edible landrace	YunGui plateau		18078544	2259818000	2116177439	93.64	5.98	78.57	SRX2914806	18.9333	106.25	Level 2	Level 2
Pch230	Xin Bai Hua	P. persica (L.) Batsch.	Jiangsu, PRC	Improved variety		China	20452450	2556556250	2399082662	93.84	6.73	79.08	SRX2914672
Pch231	Xinjiang Ye You Tao	P. persica (L.) Batsch.	Sinkiang, PRC	Wild peach			13101256	1637657000	1585871614	96.84	5.06	78.16	SAMN16871208
Pch232	Okitsu	P. persica (L.) Batsch.	Japan	Improved variety		Japan and South Korea	43351124	6502668600	6155624209	94.66	16.96	83.45	SRX4994091
Pch233	Snow Queen	P. persica (L.) Batsch.	America	Improved variety		Europe and America	9606172	1200771500	1161742739	96.75	3.55	77.62	SRX8233091
Pch234	Zhong You Pan 4#	P. persica (L.) Batsch.	Henan, PRC	Improved variety		China	32863848	4929577200	4655378205	94.44	12.71	83.27	SRX1007923
Pch235	Zi Rou Tao	P. persica (L.) Batsch.	Henan, PRC	Improved variety		China	17167600	2145950000	1990826938	92.77	5.59	79.64	SRX5117949
Pch236	Rui Guang 18#	P. persica (L.) Batsch.	Beijing, PRC	Improved variety		China	18665994	2333249250	2204354237	94.48	6.13	80.1	SRX2914739
Pch237	Rui Guang 28	P. persica (L.) Batsch.	Beijing, PRC	Improved variety		China	16231680	2028960000	1924746528	94.86	5.34	79.54	SRX5118022
Pch238	Rui Guang 3#	P. persica (L.) Batsch.	Beijing, PRC	Improved variety		China	39975772	5996365800	5477659253	91.35	14.73	84.04	SRX4994100
Pch239	Rui Guang 5#	P. persica (L.) Batsch.	Beijing, PRC	Improved variety		China	18670824	2333853000	2217576105	95.02	5.91	78.19	SRX2914737
Pch240	Rui Pan 2#	P. persica (L.) Batsch.	Beijing, PRC	Improved variety		China	14250350	1781293750	1681689338	94.41	4.5	76.88	SRX2914728
Pch241	Rui Pan 3	P. persica (L.) Batsch.	Beijing, PRC	Improved variety		China	19600724	2450090500	2313684382	94.43	6.46	78.03	SRX2914760
Pch242	Summerset	P. persica (L.) Batsch.	America	Improved variety		Europe and America	16383858	2047982250	1930564762	94.27	5.02	77.56	SRX8233111
Pch243	Sha Hong Tao	P. persica (L.) Batsch.	Shaanxi, PRC	Improved variety		China	12192506	1524063250	1479880621	97.1	4.67	78.16	SRX2914595
Pch244	Sha Ji 2 Hao	P. persica (L.) Batsch.	Anhui, PRC	Improved variety		China	19097630	2387203750	2262284530	94.77	6.76	80.09	SRX2914682
Pch245	Zhen Zhu Hong	P. persica (L.) Batsch.	Henan, PRC	Improved variety		China	16542076	2067759500	1968429949	95.2	5.07	76.95	SRX5117954
Pch246	Shenzhou Bai Mi	P. persica (L.) Batsch.	Hebei, PRC	Edible landrace	Northern China		11882994	1485374250	1385345226	93.27	4.25	77.54	SRX2914888	22.7167	68.1167	Level 3	Level 2
Pch247	Shu Guang	P. persica (L.) Batsch.	Henan, PRC	Improved variety		China	31779140	4766871000	4418085435	92.68	12.4	83.88	SRX8233248
Pch248	Shuang Xi Hong	P. persica (L.) Batsch.	Henan, PRC	Improved variety		China	39309160	5896374000	5481635207	92.97	15.36	84.27	SRX8233255
Pch249	Su Lian Pan Tao	P. persica (L.) Batsch.	The Soviet Union	Improved variety		Europe and America	17708980	2213622500	2084259203	94.16	5.91	80.32	SRX2914730
Pch250	Tugou 1#	P. persica (L.) Batsch.	Gansu, PRC	Edible landrace	Northwest China		12443314	1555414250	1501307467	96.52	4.71	77.75	SRX2914822	17.3	77.35	Level 1	Level 2
Pch251	Wan Huang Jin	P. persica (L.) Batsch.	Beijing, PRC	Improved variety		China	16209896	2026237000	1921491721	94.83	5.45	78.12	SRX5117964
Pch252	Wenzhou Shui Mi	P. persica (L.) Batsch.	Zhejiang, PRC	Edible landrace	The middle and lower reaches of the Changjiang River		12877672	1609709000	1543024029	95.86	4.86	78.1	SRX2914948	24.5333	212.2	Level 4	Level 4
Pch254	Wu Yue Bai	P. persica (L.) Batsch.	Henan, PRC	Edible landrace	Northern China		11103980	1387997500	1320908113	95.17	4.03	79.06	SRX2914901	22.55	106.067	Level 3	Level 2
Pch256	Summergrand	P. persica (L.) Batsch.	America	Improved variety		Europe and America	14696776	1837097000	1746501880	95.07	5.03	79.15	SRX2914743
Pch258	Yu Lu	P. persica (L.) Batsch.	Zhejiang, PRC	Improved variety		China	18455788	2306973500	2158419360	93.56	5.87	78.28	SRX2914963
Pch261	Zhao Shu Huang Gan	P. persica (L.) Batsch.	Gansu, PRC	Edible landrace	Northwest China		39470086	5920512900	5381102902	90.89	14.37	82.2	SRX4994085	16.2	36.7333	Level 1	Level 1
Pch263	Zao Yan	P. persica (L.) Batsch.	Beijing, PRC	Improved variety		China	20136830	2517103750	2371801291	94.23	7.04	81.31	SRX2914654
Pch264	Saotome	P. persica (L.) Batsch.	Japan	Improved variety		Japan and South Korea	21431414	2678926750	2545151256	95.01	7.62	81.37	SRX2914649
Pch265	Improved Flavor Crest_x000D_	P. persica (L.) Batsch.	America	Improved variety		Europe and America	15120092	1890011500	1782558189	94.31	4.86	77.46	SRX2914695
Pch266	Zheng Huang 2#	P. persica (L.) Batsch.	Henan, PRC	Improved variety		China	16111942	2013992750	1887653916	93.73	5.33	79.65	SRX2914709
Pch267	Zheng Huang 3#	P. persica (L.) Batsch.	Henan, PRC	Improved variety		China	18130316	2266289500	2115243610	93.34	5.73	79.04	SRX2914710
Pch268	Zhong You 6#	P. persica (L.) Batsch.	Henan, PRC	Improved variety		China	22230474	2778809250	2638007036	94.93	7.2	79.86	SRX8233191
Pch269	Zhong You 7#	P. persica (L.) Batsch.	Henan, PRC	Improved variety		China	22038532	2754816500	2619666571	95.09	7.48	80.72	SRX2914761
Pch270	Zhong You 8#	P. persica (L.) Batsch.	Henan, PRC	Improved variety		China	17698418	2212302250	2092442890	94.58	5.94	80.13	SRX5118030
Pch271	Zhong You Pan 2#	P. persica (L.) Batsch.	Henan, PRC	Improved variety		China	39583836	5937575400	5487295461	92.42	15.13	83.32	SRX1007922
