# Supplementary material for: Combined nature and human selections reshaped peach fruit metabolome
Source: Genome Biol. 2022 Jul 4;23:146. doi: 10.1186/s13059-022-02719-6 (PMC9254577; doi:10.1186/s13059-022-02719-6)
Supplement: Supplementary file 3 — Additional file 3: Table S2. Widely targeted metabolite analysis in peach fruits. [file 13059_2022_2719_MOESM3_ESM.xlsx]

## Sheet: Sheet1
Additional file 3: Table S2. Widely targeted metabolite analysis in peach fruits.
Metabolite ID	tissues	Ion mode	Formula	Ionization model	Molecular Weight (Da)	Precursor ions (Q1, Da)	Product ions (Q3,Da)	Major fragments (Da)	Rentention time (min)	Compounds	Class
mr650	Fruit	Positive	C10H8N2	[M+H]+	156.069	157	130	115.9,114.9,139.4,128.4,142.0	2.0305	3-Indoleacetonitrile	Alkaloids
pe33225-1	Fruit	Negative	C10H9NO3	[M-H]-	191.058	190.1	130.989	131.1,144.0,128.0,130.2,148.3	3.1645	5-Hydroxyindoleacetic acid	Alkaloids
mr678	Fruit	Positive	C13H18N2O	[M+H]+	218.142	219.1	174.2	174.1,201.2,159.2,131.1,173.1	3.368	5-Methoxy-N,N-dimethyltryptamine	Alkaloids
pe46342-1	Fruit	Negative	C19H27NO12	[M-H]-	461.153	460.1	118.08	72.8,118.0,74.0,99.0,100.1	0.886	Anthranilate-1-O-Sophoroside	Alkaloids
pe28283-1	Fruit	Positive	C7H8N2	[M+H]+	120.069	121.1	104.305	121.0,105.1,76.9,91.0,102.9	1.5475	Benzamidine	Alkaloids
mr169	Fruit	Positive	C5H11NO2	[M+H]+	117.079	118.2	59	86.1,105.7,83.0,98.8	0.768	Betaine	Alkaloids
pe11551-2	Fruit	Positive	C5H13NO	[M+H]+	103.1	104.1	60.182	60.1,58.1,103.0,57.1,81.8	0.7085	Choline	Alkaloids
mr365	Fruit	Positive	C19H38N2O3	[M+H]+	342.288	343	240.3	297.4,184.2,256.4,283.0,325.1	6.208	Cocamidopropyl betaine	Alkaloids
mr2032	Fruit	Positive	C9H7NO2	[M+H]+	161.048	162.048	118.066	134.1,118.0,116.0,147.2,129.1	3.0425	Indole-3-carboxylic acid	Alkaloids
mr1164	Fruit	Positive	C12H21N3O6	[M+H]+	303.143	304.15	185.3	286.1,186.0,124.1,240.3,168.2	0.755	Nicotianamine	Alkaloids
qk025363	Fruit	Positive	C5H11N	[M+H]+	85.0891	86.1	69.2	69.9,77.1,79.2,85.0	0.76	Piperidine	Alkaloids
qk004995-2	Fruit	Positive	C10H8O4	[M+H]+	192.042	193.1	105.3	147.1,161.1,105.0,175.1,165.1	3.075	Scopoletin	Alkaloids
pe17595-1	Fruit	Positive	C19H27NO6	[M+H]+	365.184	366.1	133.522	105.1,91.1,123.6,132.2,109.2	3.1225	senkirkine	Alkaloids
pe05744-1	Fruit	Positive	C8H20NO6P	[M+H]+	257.103	258.1	104.38	104.0,125.0,166.2,212.2,185.0	0.7505	sn-Glycero-3-phosphocholine	Alkaloids
pe21303-2	Fruit	Positive	C7H19N3	[M+H]+	145.158	146.1	72.1	112.0,84.1,129.1,146.0,128.0	0.467	Spermidine	Alkaloids
mr013	Fruit	Positive	C7H7NO2	[M+H]+	137.048	138.1	94.2	92.0,77.9,94.1,135.7	0.7785	Trigonelline	Alkaloids
pe13467-1	Fruit	Positive	C7H11N3O2	[M+H]+	169.085	170.1	111.13	152.0,96.9,128.9,134.0,98.9	0.488	1-Methylhistidine	Amino acid and derivatives
mr201	Fruit	Positive	C10H12N2O4	[M+H]+	224.08	225.3	151.31	133.1,147.1,207.2,95.0,161.2	4.09112	3-Hydroxykynurenine	Amino acid and derivatives
mr248	Fruit	Positive	C5H7NO3	[M+H]+	129.043	130.1	84.3	130.1,87.1,82.0,88.5,128.0	1.0945	5-oxoproline	Amino acid and derivatives
lpm0284	Fruit	Positive	C12H14N2O	[M+H]+	202.111	203	144	185.2,157.2,133.2,161.2,159.2	4.6975	Acetryptine	Amino acid and derivatives
mr1267	Fruit	Positive	C4H9NO2S	[M+H]+	135.035	136.1	119	136.1,107.0,119.0,116.7,76.7	0.8135	DL-Homocysteine	Amino acid and derivatives
pe08665-2	Fruit	Positive	C20H32N6O12S2	[M+H]+	612.152	613.1	484.27	355.0,355.8,596.2,409.3,595.2	0.739	Glutathione oxidized	Amino acid and derivatives
pe23322-1	Fruit	Positive	C10H17N3O6S	[M+H]+	307.084	308.1	162.456	144.0,233.0,179.0,130.1,142.1	0.739	Glutathione reduced form	Amino acid and derivatives
qk017487-2	Fruit	Positive	C6H11N3O	[M+H]+	141.09	142.1	96.2	96.0,124.2,100.9,109.7,79.4	0.8755	Histidinol	Amino acid and derivatives
pe27306-1	Fruit	Positive	C4H9NO3	[M+H]+	119.058	120.1	103.267	120.0,91.1,102.7,93.1,103.7	1.5475	Homoserine	Amino acid and derivatives
mr1336	Fruit	Positive	C6H14N4O2	[M+H]+	174.112	175.2	116.11	112.1,175.2,116.1,158.1,130.1	0.7825	L-Arginine	Amino acid and derivatives
mr1438	Fruit	Positive	C4H8N2O3	[M+H]+	132.053	133	74	87.1,116.0,72.9,98.9,98.1	0.7695	L-Asparagine	Amino acid and derivatives
mr1327	Fruit	Positive	C4H7NO4	[M+H]+	133.038	134.1	88.1	88.0,75.1,87.1,132.5,76.8	0.929	L-Aspartic acid	Amino acid and derivatives
mr1444	Fruit	Positive	C5H9NO4	[M+H]+	147.053	148.06	84.1	130.0,102.0,83.0,88.1,131.0	0.7505	L-Glutamic acid	Amino acid and derivatives
mr1330-2	Fruit	Positive	C5H10N2O3	[M+H]+	146.069	147.2	84.2	116.0,70.0,84.0,84.9,112.2	0.757	L-Glutamine	Amino acid and derivatives
qk000070	Fruit	Positive	C6H9N3O2	[M+H]+	155.069	156.1	110.3	93.0,83.0,95.0,124.0,81.0	0.6485	L-Histidine	Amino acid and derivatives
pe26335-2	Fruit	Positive	C10H18N2O5	[M+H]+	246.121	247.1	86.3	229.3,166.1,183.1,138.2,132.1	1.7365	L-Isoleucyl-L-Aspartate	Amino acid and derivatives
pe20428-2	Fruit	Positive	C10H12N2O3	[M+H]+	208.085	209.1	118.296	209.1,191.2,149.1,174.1,163.1	1.558	L-Kynurenine	Amino acid and derivatives
mr1325	Fruit	Positive	C6H13NO2	[M+H]+	131.095	132.1	86.12	86.0,132.0,84.0,113.9,68.1	0.7915	L-Leucine	Amino acid and derivatives
mr262	Fruit	Positive	C9H11NO2	[M+H]+	165.079	166.2	120.1	76.8,79.2,93.0,102.3,107.4	1.553	L-Phenylalanine	Amino acid and derivatives
mr490	Fruit	Positive	C6H11NO2	[M+H]+	129.079	130.1	84.1	84.6,130.1,86.7,85.6,88.3	0.8285	L-Pipecolic acid	Amino acid and derivatives
mr279	Fruit	Positive	C11H12N2O2	[M+H]+	204.09	205.2	146.2	132.0,130.5,158.9,187.7,170.0	2.0305	L-Tryptophan	Amino acid and derivatives
pe25259-1	Fruit	Positive	C5H11NO2	[M+H]+	117.079	118.1	72.041	118.0,58.0,73.3,74.9,82.1	0.8975	L-Valine	Amino acid and derivatives
pe22302-1	Fruit	Positive	C6H14N2O2	[M+H]+	146.106	147.1	84.256	130.0,147.1,129.0,101.0,119.0	0.929	Lysine	Amino acid and derivatives
pe24339-1	Fruit	Positive	C10H16N2O7	[M+H]+	276.096	277.1	115.281	217.1,199.0,157.0,169.3,187.0	1.348	L-α-Glutamyl-L-Glutamic Acid	Amino acid and derivatives
ln0380-2	Fruit	Negative	C13H14N2O3	[M-H]-	246.1	245	203.2	153.0,125.1,85.0,157.2,201.1	3.931	N-(3-Indolylacetyl)-L-alanine	Amino acid and derivatives
lpm0150	Fruit	Positive	C6H9NO5	[M+H]+	175.048	175.8	129.7	158.1,99.0,131.0,133.1,134.1	0.8545	N-Acetylaspartate	Amino acid and derivatives
qk108307	Fruit	Negative	C8H15NO3	[M-H]-	173.105	172.2	130.2	128.1,172.0,82.0,132.3,133.6	2.9335	N-acetyl-l-leucine	Amino acid and derivatives
pe55113-1	Fruit	Negative	C13H14N2O3	[M-H]-	246.1	245.1	203.265	153.0,103.1,157.2,127.2,173.0	3.9205	N-Acetyl-L-Tryptophan	Amino acid and derivatives
qk004846	Fruit	Positive	C14H20N6O5S	[M+H]+	384.122	385.1	136.3	134.1,368.1,250.1,205.2,88.0	0.8305	S-(5-adenosyl)-L-homocysteine	Amino acid and derivatives
mr2140	Fruit	Positive	C15H22N6O5S	[M+H]+	398.137	399.137	250.094	136.1,298.1,102.0,294.9,226.9	0.7165	S-(5'-Adenosyl)-L-methionine	Amino acid and derivatives
ln0210	Fruit	Negative	C9H17NO6S	[M-H]-	267.078	266.1	134	205.9,138.8,95.4,150.8,178.2	1.4425	S-Ribosyl-L-homocysteine	Amino acid and derivatives
pe14511-1	Fruit	Positive	C13H18N2O4	[M+H]+	266.127	267.1	150.458	207.3,149.0,159.0	1.0015	threonylphenylalanine	Amino acid and derivatives
mr268	Fruit	Positive	C9H11NO3	[M+H]+	181.074	182.2	91.2	95.0,118.8,135.5,77.2,122.5	0.7405	Tyrosine	Amino acid and derivatives
mr2040	Fruit	Positive	C9H6O4	[M+H]+	178.027	179.063	161.06	133.0,91.1,135.1,151.0,95.1	5.5165	6,7-Dihydroxycoumarin	Coumarin and its derivatives
qk065366	Fruit	Negative	C16H16O9	[M-H]-	352.079	351.1	133.1	173.0,177.0,105.0,155.3,134.9	2.0305	6,7-dihydroxycoumarin 7-O-quinic acid	Coumarin and its derivatives
mr1281	Fruit	Positive	C10H8O5	[M+H]+	208.037	209.154	173	151.2,95.0,133.2,153.1,135.2	3.043	6-Methoxy-7,8-DihydroxyCoumarin	Coumarin and its derivatives
qk084475	Fruit	Negative	C15H16O9	[M-H]-	340.079	339.1	177.1	339.0,177.1,321.0,174.7,295.8	2.2615	Daphnetin glucoside	Coumarin and its derivatives
qk006912	Fruit	Positive	C10H10O4	[M+H]+	194.058	195.1	145.3	135.0,177.2,136.0,149.1,107.0	2.7466	Hydroxy-methoxycinnamate	Coumarin and its derivatives
mr1531	Fruit	Positive	C20H16O7	[M+H]+	368.09	369.119	207.1	207.2,189.2,173.2,145.1,163.2	3.285	N-sinapoyl hydroxycoumarin	Coumarin and its derivatives
mr1082	Fruit	Positive	C22H22O12	[M+H]+	478.111	479.118	317.1	479.1,299.1,461.2,137.1,285.2	3.553	3'-O-Methyltricetin-5-O-glucoside	Flavonoids
mr1002	Fruit	Positive	C16H14O5	[M+H]+	286.084	287.1	167.1	231.3,230.2,213.4,167.1,175.1	6.63055	5,4'-Dihydroxy-7-methoxyflavanone (Sakuranetin)	Flavonoids
mr018	Fruit	Positive	C21H20O10	[M+H]+	432.106	433.1	271.1	389.2,154.9,173.1,217.1,155.8	3.90945	Apigenin-5-O-glucoside	Flavonoids
mr068	Fruit	Positive	C27H30O14	[M+H]+	578.164	579.2	271.3	287.1,289.1,427.2,271.2,127.1	3.3115	Apigenin-7-O-rutinoside	Flavonoids
qk006895	Fruit	Positive	C15H14O6	[M+H]+	290.079	291.1	123.2	189.2,151.3,137.6,146.4,160.9	2.5345	Catechin	Flavonoids
mr072	Fruit	Positive	C27H30O16	[M+H]+	610.153	611.2	299	329.0,449.0,383.0,299.1,431.8	2.5645	C-hexosyl-luteolin O-hexoside	Flavonoids
mr1199	Fruit	Positive	C21H20O9	[M+H]+	416.111	417.118	255.1	345.1,255.1,173.1,217.2,181.0	4.5705	Chrysin-7-O-glucoside	Flavonoids
sn0834-2	Fruit	Negative	C22H22O11	[M-H]-	462.116	461.1	299.2	299.1,298.0,270.1,271.1,241.1	3.385	Chrysoeriol 5-O-hexoside	Flavonoids
mr1274	Fruit	Positive	C22H22O11	[M+H]+	462.116	463.123	301	286.2,446.3,304.2,258.0,347.2	3.846	Chrysoeriol 7-O-hexoside	Flavonoids
mr048-2	Fruit	Positive	C27H31O16+	[M]+	611.161	611.2	287.1	449.2,188.1,303.0,260.2,289.1	2.0515	Cyanidin 3,5-O-diglucoside (Cyanin)	Flavonoids
mws0168-P1	Fruit	Positive	C21H21O11+	[M]+	449.108	449	287	265.5,294.5,301.6,303.5,278.4	2.0515	Cyanidin 3-O-glucoside	Flavonoids
mws0169-P1	Fruit	Positive	C27H31O15+	[M]+	595.166	595	287	449.1,301.4,425.0,289.4,188.2	2.041	Cyanidin 3-O-rutinoside (Keracyanin)	Flavonoids
mr614	Fruit	Positive	C15H11O7+	[M]+	303.05	303.1	137.3	303.0,285.2,151.1,257.0,165.2	2.7555	Delphinidin	Flavonoids
anthocya004	Fruit	Positive	C21H21O12+	[M]+	465.103	465	303	285.1,303.8,257.1,259.2,275.1	2.083	Delphinidin 3-O-glucoside (Mirtillin)	Flavonoids
qk067362-2	Fruit	Negative	C21H22O11	[M-H]-	450.116	449.1	287.1	287.1,259.1,286.0,283.1,161.0	2.713	Eriodictyol-7-O-glucoside	Flavonoids
pe47523-1	Fruit	Negative	C15H10O5	[M-H]-	270.053	269.1	187.272	88.9,86.9,139.2,169.2,141.3	5.275	Genistein (4',5,7-Trihydroxyisoflavone)	Flavonoids
pe32291-1	Fruit	Negative	C23H26O11	[M-H]-	478.148	477.1	74.921	447.2,315.0,459.2,135.0,285.1	3.343	Hesperetin O-Glucuronic acid	Flavonoids
ln0443	Fruit	Negative	C25H26O14	[M-H]-	550.132	549.2	387.1	368.9,343.4,341.0,181.2,151.0	3.595	Hesperetin O-malonylhexoside	Flavonoids
mr503	Fruit	Positive	C22H22O12	[M+H]+	478.111	479.3	317.1	177.0,332.4,151.1,462.5,309.1	3.7105	Isorhamnetin O-hexoside	Flavonoids
mr042	Fruit	Positive	C28H32O16	[M+H]+	624.169	625.3	317	566.6,567.9,319.4,479.2,320.3	3.5375	Isorhamnetin-3-O-rutinoside	Flavonoids
pe51342-1	Fruit	Negative	C30H26O13	[M-H]-	594.137	593.1	285.253	341.0,533.2,255.2,251.1,283.9	4.4665	Kaempferol-3-Glucoside-6''-p-coumaroyl	Flavonoids
mr1129	Fruit	Positive	C24H22O14	[M+H]+	534.101	535	287	341.0,517.2,193.1,161.0,228.0	3.8575	Kaempferol-3-O-(6''-malonyl)galactoside	Flavonoids
mr1068	Fruit	Positive	C21H22O9	[M+H]+	418.126	419.134	383.1	149.2,221.2,205.2,197.1,257.1	3.36334	Liquiritin	Flavonoids
mr020-2	Fruit	Positive	C21H20O11	[M+H]+	448.101	449.1	287.1	287.9,290.2,207.2,299.5,431.3	3.5675	Luteolin 7-O-glucoside (Cynaroside)	Flavonoids
mr065-2	Fruit	Positive	C23H25O12+	[M]+	493.134	493.1	331.1	313.1,431.3,295.1,331.0,277.2	3.2695	Malvidin-3-O-glucoside (Oenin)	Flavonoids
mr438	Fruit	Positive	C23H24O11	[M+H]+	476.132	477.1	297.2	459.1,279.1,297.1,460.1,277.4	4.099	methylChrysoeriol 5-O-hexoside	Flavonoids
mr1263	Fruit	Positive	C15H12O5	[M+H]+	272.068	273.1	153	153.1,147.1,255.3,122.9,231.3	5.23878	Naringenin	Flavonoids
mr1219	Fruit	Positive	C27H30O15	[M+H]+	594.158	595.165	287.11	287.7,449.2,290.2,293.7,299.0	3.4925	Nicotiflorin	Flavonoids
anthocya003	Fruit	Positive	C21H21O10+	[M]+	433.113	433	271	433.0,155.0,270.9,173.2,272.1	2.2825	Pelargonidin 3-glucoside	Flavonoids
anthocya005	Fruit	Positive	C22H23O11+	[M]+	463.123	463	301	247.1,136.3,165.5,155.5,439.2	2.8915	Peonidin-3-O-glucoside	Flavonoids
pe53269-1	Fruit	Negative	C21H24O10	[M-H]-	436.137	435.1	375.389	58.8,375.9,357.5,273.5,161.1	4.1305	Phloridzin	Flavonoids
mr1151	Fruit	Positive	C21H22O10	[M+H]+	434.121	435.1	273.11	272.8,147.2,274.4,276.2,288.2	3.7955	Prunin (Naringenin-7-O-glucoside)	Flavonoids
mr1145	Fruit	Positive	C21H20O12	[M+H]+	464.095	465.1	303.11	308.0,306.2,315.0,317.1,311.7	3.4075	Quercetin 3-O-glucoside (Isotrifoliin)	Flavonoids
pe58900-1	Fruit	Negative	C23H22O13	[M-H]-	506.106	505.1	343.295	136.1,151.1,387.1,137.1,325.3	3.595	Quercetin O-acetylhexoside	Flavonoids
mws0059-1	Fruit	Positive	C27H30O16	[M+H]+	610.153	611	303	304.4,306.2,465.0,307.9,305.5	3.2275	Rutin	Flavonoids
lpm0323	Fruit	Positive	C21H20O12	[M+H]+	464.095	465.1	114.055	456.1,399.6,303.2,343.0,408.6	3.8905	Spiraeoside (Quercetin 4'-O-glucoside)	Flavonoids
pe60776-1	Fruit	Negative	C23H24O13	[M-H]-	508.122	507.1	447.374	105.1,447.0,475.1,325.4,165.0	2.776	Syringetin-3-O-galactoside	Flavonoids
sn0636	Fruit	Negative	C17H14O7	[M-H]-	330.074	329	211	197.1,211.3,191.0,171.1,314.1	5.506	Tricin	Flavonoids
mr148	Fruit	Positive	C27H30O15	[M+H]+	594.158	595.3	577.2	446.2,595.3,446.9,415.4,524.3	2.8805	Vitexin-2''-O-glucoside	Flavonoids
ln0261-2	Fruit	Negative	C18H32O3	[M-H]-	296.235	295.1	277.2	195.3,183.2,259.4,117.0,251.1	9.56	12,13-EODE	Lipids
sn0900	Fruit	Negative	C18H30O3	[M-H]-	294.219	293	193	221.1,220.2,249.2,193.3,217.2	7.393	13-HOTrE(r)	Lipids
pe55334-1	Fruit	Negative	C18H30O4	[M-H]-	310.214	309.1	209.27	129.0,291.3,227.2,152.1,98.9	7.107	13-HpOTrE(r)	Lipids
mr1284	Fruit	Positive	C18H28O2	[M+H]+	276.209	277.216	93.1	149.2,235.2,217.1,157.1,236.0	8.10852	14,15-Dehydrocrepenynic acid	Lipids
lpm0552	Fruit	Positive	C2H8NO3P	[M+H]+	125.024	126.1	96.0214	108.0,97.0,96.0,81.0,78.9	3.26	2-Aminoethylphosphonate	Lipids
pe49805-1	Fruit	Negative	C16H32O3	[M-H]-	272.235	271.1	225.247	253.3,132.9,227.2,88.8,183.0	10.517	2-Hydroxyhexadecanoic acid	Lipids
mr950	Fruit	Positive	C21H38O4	[M+H]+	354.277	355.1	263.3	263.3,163.1,338.4,296.3,175.1	10.373	2-Linoleoylglycerol	Lipids
pe58684-1	Fruit	Negative	C3H7O7P	[M-H]-	185.993	185.1	78.938	96.9,142.7,141.0,125.9,158.6	0.6665	2-Phosphoglycerate	Lipids
ln0261	Fruit	Negative	C18H32O3	[M-H]-	296.235	295	277.3	171.2,195.2,233.3,116.9,275.0	8.669	9,10-EODE	Lipids
pe07109-2	Fruit	Positive	C18H26O3	[M+H]+	290.188	291.1	151.48	233.1,151.1,189.1,243.3,191.1	6.367	9,17-Octadecadiene-12,14-diyne-1,11,16-triol	Lipids
ln0282	Fruit	Negative	C18H30O3	[M-H]-	294.219	293	275.3	221.2,275.2,249.2,220.1,235.0	8.064	9-HOTrE	Lipids
mr122	Fruit	Positive	C18H30O3	[M+H]+	294.219	295.2	179.2	277.2,147.1,165.1,175.1,231.1	8.96495	9-Hydroxy-(10E,12Z,15Z)-octadecatrienoic acid	Lipids
pe57242-2	Fruit	Negative	C18H32O4	[M-H]-	312.23	311.1	293.4	223.0,131.2,113.0,267.2,191.2	6.997	9-Hydroxy-13-oxo-10-octadecenoic Acid	Lipids
pe28886-2	Fruit	Positive	C20H40O2	[M+H]+	312.303	313.1	95.387	257.3,253.3,258.0,95.0,267.5	11.122	Arachidic acid	Lipids
sn0674-2	Fruit	Negative	C15H28O2	[M-H]-	240.209	238.9	223	179.1,161.1,195.2,125.0,150.9	10.649	Cis-10-Pentadecenoic Acid(C15: 1)	Lipids
pe55555-1	Fruit	Negative	C20H38O2	[M-H]-	310.287	309.1	227.313	265.4,291.4,165.1,135.0	10.627	cis-Gondoic acid	Lipids
mr211	Fruit	Positive	C18H39NO2	[M+H]+	301.298	302.4	60.2	284.5,254.5,240.6,256.4,266.4	6.91843	D-erythro-Dihydrosphingosine	Lipids
pe58237-1	Fruit	Negative	C25H48NO7P	[M-H]-	505.317	504.1	279.415	341.8,347.0,241.8,326.5,338.2	7.877	Ethyl 1-Linoleoyl-Sn-Glycero-3-Phosphoethanolamine	Lipids
mr1412	Fruit	Positive	C24H50NO7P	[M+H]+	495.332	496.339	184.2	478.4,495.7,183.6,104.1,125.2	8.48514	LysoPC 16:0	Lipids
mr1466	Fruit	Positive	C24H46NO7P	[M+H]+	491.301	492.308	184	492.1,184.1,474.7,320.5,177.8	6.85348	LysoPC 16:2 (2n isomer)	Lipids
pe14008-2	Fruit	Positive	C26H52NO7P	[M+H]+	521.348	522.1	184.549	185.1,186.0,461.3,504.6,168.1	7.877	LysoPC 18:1	Lipids
mr1420	Fruit	Positive	C26H52NO7P	[M+H]+	521.348	522.355	184.1	337.4,184.0,522.1,184.8,104.0	8.77481	LysoPC 18:1 (2n isomer)	Lipids
pe12007-1	Fruit	Positive	C26H50NO7P	[M+H]+	519.332	520.1	184.548	185.1,186.1,502.5,459.3,460.3	7.294	LysoPC 18:2	Lipids
mr1418	Fruit	Positive	C26H50NO7P	[M+H]+	519.332	520.339	184.2	125.4,182.9,520.1,186.8,188.2	7.8681	LysoPC 18:2 (2n isomer)	Lipids
mr1417	Fruit	Positive	C26H48NO7P	[M+H]+	517.317	518.323	459.3	518.3,104.1,313.5,264.4,263.5	8.48305	LysoPC 18:3 (2n isomer)	Lipids
mr519	Fruit	Positive	C28H50NO7P	[M+H]+	543.332	544.4	485.2	485.3,208.0,339.3,104.1,528.3	8.779	LysoPC 20:4	Lipids
ln0078	Fruit	Negative	C21H44NO7P	[M-H]-	453.286	452	255.4	249.0,196.4,341.2,117.9,116.9	8.405	LysoPE 16:0	Lipids
pe33571-1	Fruit	Negative	C23H46NO7P	[M-H]-	479.301	478.1	281.399	196.0,341.1,460.5,120.0,135.4	8.702	LysoPE 18:1	Lipids
pe02442-1	Fruit	Positive	C23H44NO7P	[M+H]+	477.286	478.1	337.623	338.0,306.4,340.6,397.2,184.2	7.811	LysoPE 18:2	Lipids
pe60115-1	Fruit	Negative	C23H42NO7P	[M-H]-	475.27	474.1	277.433	233.2,131.1,342.2,214.0,275.3	7.239	LysoPE 18:3	Lipids
mr716	Fruit	Positive	C21H38O4	[M+H]+	354.277	355.2	163	245.3,263.3,337.2,337.9,161.3	10.539	MAG (18:2)	Lipids
mr131	Fruit	Positive	C21H36O4	[M+H]+	352.261	353.2	261.3	261.3,173.2,243.3,335.5,123.0	9.87586	MAG (18:3) isomer1	Lipids
pe26830-1	Fruit	Positive	C18H30O2	[M+H]+	278.225	279.1	149.418	278.9,149.0,149.9,173.2,151.3	9.494	Octadeca-11E,13E,15Z-trienoic acid	Lipids
sn0674	Fruit	Negative	C16H32O	[M-H]-	240.245	238.9	223.1	179.1,161.1,74.8,149.0,86.9	6.43	Palmitaldehyde	Lipids
mr692	Fruit	Positive	C18H30O2	[M+H]+	278.225	279.3	95.1	201.1,278.9,173.2,171.1,159.1	8.6779	Punicic acid	Lipids
lpm0747-3	Fruit	Positive	C10H13N5O3	[M+H]+	251.102	252.1	136.11	193.3,206.1,170.0,210.1,233.8	2.06509	2'-Deoxyadenosine	Nucleotide and derivatives
mr2104	Fruit	Positive	C10H13N4O7P	[M+H]+	332.052	333.052	137.05	215.1,197.1,171.3,213.2,315.8	0.6525	2'-Deoxyinosine-5'-monophosphate	Nucleotide and derivatives
mr2096	Fruit	Positive	C11H15N5O3S	[M+H]+	297.09	298.09	136.062	134.8,142.0,143.4,97.1,140.7	2.399	5'-Deoxy-5'-Methylthioadenosine	Nucleotide and derivatives
lpm0659	Fruit	Positive	C6H6N4S	[M+H]+	166.031	167.1	121.1	104.0,120.0,149.1,123.6,103.0	1.5525	6-Methylmercaptopurine	Nucleotide and derivatives
pe26261-1	Fruit	Positive	C6H6N4O3	[M+H]+	182.044	183.1	137.444	124.0,148.1,92.0,123.0,120.0	0.739	7-Methyluric acid	Nucleotide and derivatives
pe16478-1	Fruit	Positive	C10H12N4O5	[M+H]+	268.081	269.1	137.157	136.1,251.2,233.2,167.4,205.1	1.432	9-(Arabinosyl)hypoxanthine	Nucleotide and derivatives
qk011603	Fruit	Positive	C5H5N5	[M+H]+	135.054	136.1	91.1	93.9,119.0,108.1,91.0,123.0	0.7465	Adenine	Nucleotide and derivatives
mr1453	Fruit	Positive	C10H13N5O4	[M+H]+	267.097	268.105	136.1	124.2,135.8,136.9,106.0,138.3	1.431	Adenosine	Nucleotide and derivatives
pe59653-1	Fruit	Negative	C10H14N5O7P	[M-H]-	347.063	346.1	78.984	78.8,96.8,139.1,210.9,140.1	0.803	Adenosine 3'-monophosphate	Nucleotide and derivatives
pe00094-1	Fruit	Positive	C10H14N5O7P	[M+H]+	347.063	348.1	136.425	348.0,136.9,138.3,216.2,250.1	0.7495	Adenosine 5'-monophosphate	Nucleotide and derivatives
mr1399	Fruit	Positive	C15H21N5O8	[M+H]+	399.139	400.2	136.11	400.1,268.2,166.1,280.0,179.4	1.5715	Adenosine O-ribose	Nucleotide and derivatives
mr177	Fruit	Positive	C5H5N5	[M+H]+	135.054	136.1	119.1	91.0,119.0,93.1,94.0,109.9	1.4405	Aminopurine	Nucleotide and derivatives
mr301	Fruit	Positive	C9H13N3O5	[M+H]+	243.086	244.3	112.1	244.1,84.7,95.0,199.0,156.6	0.78	Cytidine	Nucleotide and derivatives
mr804	Fruit	Positive	C5H5N5O	[M+H]+	151.049	152	135	135.1,124.0,106.0,138.5,76.9	0.743	Guanine	Nucleotide and derivatives
mr1373	Fruit	Positive	C10H13N5O5	[M+H]+	283.092	284.099	152.1	135.1,152.8,154.4,155.8,157.1	1.0305	Guanosine	Nucleotide and derivatives
ln0246	Fruit	Negative	C10H12N5O7P	[M-H]-	345.04	344	150.1	133.1,310.1,212.1,143.9,174.1	0.928	Guanosine 3',5'-cyclic monophosphate	Nucleotide and derivatives
mr2126	Fruit	Positive	C10H14N5O8P	[M+H]+	363.058	364.058	152.057	152.1,244.2,243.0,218.0,329.0	0.7335	Guanosine 5'-monophosphate	Nucleotide and derivatives
lpm0801	Fruit	Positive	C5H4N4O	[M+H]+	136.039	137	94	122.0,91.1,81.1,109.1,78.9	1.342	Hypoxanthine	Nucleotide and derivatives
mr1265	Fruit	Positive	C10H13N4O8P	[M+H]+	348.047	349.1	137	136.1,349.1,175.1,187.1,331.3	0.7335	Inosine 5'-monophosphate	Nucleotide and derivatives
mr1193	Fruit	Positive	C12H17N5O5	[M+H]+	311.123	312.13	180.2	294.1,132.0,133.0,266.4,189.3	1.848	N2, N2-Dimethylguanosine	Nucleotide and derivatives
mr235	Fruit	Positive	C21H27N7O14P2	[M+H]+	663.109	664.2	136.2	664.1,542.0,232.1,136.1,524.0	0.73	Nicotinic acid adenine dinucleotide	Nucleotide and derivatives
mr1397	Fruit	Positive	C14H17N5O8	[M+H]+	383.108	384.115	252	384.1,234.2,162.2,367.2,136.2	1.7375	Succinyladenosine	Nucleotide and derivatives
qk084381-2	Fruit	Negative	C9H12N2O6	[M-H]-	244.07	243.1	110	139.1,97.3,125.0,78.3,153.0	0.7705	Uridine	Nucleotide and derivatives
qk086277	Fruit	Negative	C15H24N2O17P2	[M-H]-	566.055	565.1	323.1	564.9,323.8,385.1,241.3,321.3	1.118	Uridine 5'-diphospho-D-glucose	Nucleotide and derivatives
qk028348-2	Fruit	Positive	C5H4N4O2	[M+H]+	152.033	153.1	135.3	135.1,110.0,125.0,96.9,136.8	0.739	Xanthine	Nucleotide and derivatives
mr693	Fruit	Positive	C10H12N4O6	[M+H]+	284.076	285	153	152.1,284.9,165.2,196.8,135.1	1.031	Xanthosine	Nucleotide and derivatives
mr1062	Fruit	Positive	C16H17NO9	[M+H]+	367.09	368.098	206	205.8,188.2,206.9,132.1,178.2	1.757	Xanthurenic acid O-hexoside	Nucleotide and derivatives
mws0178-N3	Fruit	Negative	C16H18O9	[M-H]-	354.095	353	191	161.8,174.0,135.9,179.3,198.9	2.3875	1-Caffeoylquinic acid	Organic acid and derivatives
sn0655	Fruit	Negative	C8H7NO3	[M-H]-	165.043	164.2	119.9	91.9,119.2,135.1,92.5,87.7	3.448	2-(Formylamino)benzoic acid	Organic acid and derivatives
pe60684-1	Fruit	Negative	C13H16O9	[M-H]-	316.079	315.1	153.126	152.1,109.0,107.9,135.2,182.9	1.4845	2,5-dihydroxy benzoic acid O-hexside	Organic acid and derivatives
mws0180-N2	Fruit	Negative	C7H6O4	[M-H]-	154.027	153	109	125.0,81.0,151.0,107.9,93.6	2.272	2,5-dihydroxybenzoic acid	Organic acid and derivatives
ln0359	Fruit	Negative	C7H12O5	[M-H]-	176.068	175.1	115	84.9,113.1,131.1,157.1,86.9	2.356	2-Isopropylmalate	Organic acid and derivatives
mr2027	Fruit	Positive	C8H8O3	[M+H]+	152.047	153.1	97.11	153.1,135.1,91.0,93.0,95.1	4.11012	2-Methoxybenzoic acid	Organic acid and derivatives
pe37842-1	Fruit	Negative	C5H8O2	[M-H]-	100.052	99.1	81.972	82.0,80.0,95.8	0.6455	2-Methyl-2-butenoic acid	Organic acid and derivatives
pe57838-2	Fruit	Negative	C7H7NO3	[M-H]-	153.043	152.1	108.144	78.9,96.7,101.0,84.5,95.0	1.516	3-Aminosalicylic acid	Organic acid and derivatives
qk080641	Fruit	Negative	C17H20O9	[M-H]-	368.111	367.1	173.1	161.0,193.0,134.5,191.1,205.1	3.007	3-O-Feruloylquinic acid	Organic acid and derivatives
qk073110	Fruit	Negative	C8H8O4	[M-H]-	168.042	167.1	108	123.0,139.4,125.1,152.0,149.0	3.574	4-Hydroxy-3-methoxybenzoate	Organic acid and derivatives
pe30369-1	Fruit	Positive	C7H6O2	[M+H]+	122.037	123.1	81.267	95.1,79.0,81.0,77.0,108.1	3.5425	4-Hydroxybenzaldehyde	Organic acid and derivatives
sn0924	Fruit	Negative	C7H6O3	[M-H]-	138.032	137	93	136.0,109.0,94.7,97.9,108.0	2.734	4-Hydroxybenzoic acid	Organic acid and derivatives
sn0910	Fruit	Negative	C9H16O4	[M-H]-	188.105	187	145	143.1,145.1,96.8,99.0,68.9	4.267	Azelaic acid	Organic acid and derivatives
pe47403-1	Fruit	Negative	C11H10O6	[M-H]-	238.048	237.1	121.065	76.9,70.9,115.0,237.0,122.0	3.4585	Benzoylmalic acid	Organic acid and derivatives
mr808	Fruit	Positive	C9H8O4	[M+H]+	180.042	181	163	135.0,145.1,153.1,89.0,117.0	2.7015	Caffeic acid	Organic acid and derivatives
qk118797	Fruit	Negative	C13H12O9	[M-H]-	312.048	311.1	149.1	149.1,283.0,293.3,177.1,84.9	2.146	Caftaric acid	Organic acid and derivatives
mws0179-N3	Fruit	Negative	C17H20O9	[M-H]-	368.111	367	179	135.1,179.1,134.1,161.1,173.2	3.238	Chlorogenic acid methyl ester	Organic acid and derivatives
mr1183	Fruit	Positive	C16H18O8	[M+H]+	338.1	339.108	147	147.8,149.4,321.1,177.1,119.0	2.395	Cis-3-p-coumaric quinic acid	Organic acid and derivatives
ln0084-2	Fruit	Negative	C6H6O6	[M-H]-	174.016	173	85.1	84.8,111.1,83.0,98.9,155.0	0.9385	cis-Aconitic acid	Organic acid and derivatives
mws0281-3	Fruit	Negative	C6H8O7	[M-H]-	192.027	191	84.4	110.6,86.6,190.8,127.2,93.0	0.7285	Citric acid	Organic acid and derivatives
pe22528-1	Fruit	Positive	C25H22O11	[M+H]+	498.116	499.1	163.445	162.9,145.1,319.8,163.8,135.2	3.6265	Dicaffeoylshikimic acid	Organic acid and derivatives
pe58747-1	Fruit	Negative	C4H11O4P	[M-H]-	154.039	153.1	78.896	125.0,109.1,153.0,80.9,96.8	1.264	Diethyl phosphate	Organic acid and derivatives
pe26511-1	Fruit	Positive	C9H10O4	[M+H]+	182.058	183.1	99.225	98.9,155.1,83.0,84.9,137.0	4.393	Ethyl 3,4-Dihydroxybenzoate (Ethyl protocatechuate)	Organic acid and derivatives
pe36018-1	Fruit	Negative	C17H22O10	[M-H]-	386.121	385.1	151.158	151.0,191.0,385.1,341.4,211.3	1.7785	Eudesmoyl quinic acid	Organic acid and derivatives
mr011	Fruit	Positive	C17H20O9	[M+H]+	368.111	369.1	177.1	176.8,177.8,369.1,207.2,149.1	2.5755	Feruloyl quinate	Organic acid and derivatives
pe39852-2	Fruit	Negative	C16H22O9	[M-H]-	358.126	357.1	181.194	181.0,137.4,179.0,153.1,135.0	2.041	Feruloyl sorbitol	Organic acid and derivatives
ln0491	Fruit	Negative	C13H16O10	[M-H]-	332.074	331	313.1	168.0,125.1,313.1,150.0,123.0	1.7155	Gallic acid O-Hexoside	Organic acid and derivatives
pe45351-2	Fruit	Negative	C13H16O10	[M-H]-	332.074	331.1	125.188	169.1,125.0,269.0,109.2,168.0	1.1065	Glucogallin	Organic acid and derivatives
pe24377-1	Fruit	Positive	C17H24O9	[M+H]+	372.142	373.1	137.382	137.1,211.2,355.1,195.1,163.0	1.9465	Grevilloside C	Organic acid and derivatives
mr1035	Fruit	Positive	C10H7NO3	[M+H]+	189.043	190.05	144	144.1,162.0,148.6,133.0,145.8	2.35	Kynurenic acid	Organic acid and derivatives
sn0890	Fruit	Negative	C4H6O5	[M-H]-	134.022	133	115.1	70.9,115.0,88.9,87.0,58.7	0.992	L(-)-Malic acid	Organic acid and derivatives
ln0082-2	Fruit	Negative	C5H8O5	[M-H]-	148.037	147	87.1	85.0,129.1,74.2,57.2,103.0	0.823	L-Citramalic acid	Organic acid and derivatives
pe16465-2	Fruit	Positive	C14H20O15	[M+H]+	428.08	429.1	133.44	267.9,133.1,249.1,185.2,270.2	1.0855	Maloyltartaric acid glucoside	Organic acid and derivatives
pe28344-2	Fruit	Positive	C8H8O3	[M+H]+	152.047	153.1	107.287	136.0,107.0,135.0,78.9,125.2	2.524	Mandelic acid	Organic acid and derivatives
qk120658	Fruit	Negative	C14H18O10	[M-H]-	346.09	345.1	165.1	183.1,135.1,165.0,153.1,96.9	1.0435	methyl 3-O-beta-glucopyranosyl-gallate	Organic acid and derivatives
pe58731-2	Fruit	Negative	C14H18O10	[M-H]-	346.09	345.1	183.231	135.1,183.1,165.1,153.1,97.1	1.012	methyl 5-O-beta-glucopyranosyl-gallate	Organic acid and derivatives
qk109140-2	Fruit	Negative	C7H10O7	[M-H]-	206.043	205.1	72.9	110.7,72.9,83.0,143.1,84.9	1.201	Methylcitric acid	Organic acid and derivatives
mr1161	Fruit	Positive	C16H18O9	[M+H]+	354.095	355.1	163	135.5,161.9,165.6,146.7,166.7	2.0435	Neochlorogenic acid (5-O-Caffeoylquinic acid)	Organic acid and derivatives
mr878	Fruit	Positive	C7H8O7	[M+H]+	204.027	205.4	187.1	163.0,79.0,161.0,165.0,164.1	0.7795	Oxaloglutaric acid	Organic acid and derivatives
pe58830-1	Fruit	Negative	C13H14O7	[M-H]-	282.075	281.1	163.09	119.0,135.1,87.0,72.8,117.0	2.5345	p-Coumaroyl threonic acid	Organic acid and derivatives
pe30293-2	Fruit	Positive	C7H6O4	[M+H]+	154.027	155.1	95.248	122.9,137.0,109.0,95.0,138.1	2.3035	Protocatechuic acid	Organic acid and derivatives
pe60736-2	Fruit	Negative	C13H16O9	[M-H]-	316.079	315.1	109.051	315.1,135.1,177.2,179.1,271.7	2.146	Protocatechuic acid O-glucoside	Organic acid and derivatives
ln0252	Fruit	Negative	C16H12O6	[M-H]-	300.063	299.1	137	93.0,255.1,227.1,211.1,84.9	2.2405	Salicylic acid O-caffeic acid	Organic acid and derivatives
ln0095	Fruit	Negative	C7H10O5	[M-H]-	174.053	173.1	93.1	85.0,155.1,83.0,93.1,72.7	1.0445	Shikimic acid	Organic acid and derivatives
mr215	Fruit	Positive	C15H16O9	[M+H]+	340.079	341.2	207.1	341.1,207.2,305.1,179.1,191.2	1.964	Sinapoyl malate	Organic acid and derivatives
pe26253-1	Fruit	Positive	C4H6O4	[M+H]+	118.027	119.1	91.259	119.1,100.8,117.1,99.2,93.6	0.7495	Succinic acid	Organic acid and derivatives
pe60840-2	Fruit	Negative	C23H24O13	[M-H]-	508.122	507.1	87.017	389.2,463.2,345.2,86.9,181.1	3.742	Syringetin O-hexoside	Organic acid and derivatives
sn0612	Fruit	Negative	C6H6N2O2	[M-H]-	138.043	136.9	92.9	94.9,96.9,108.1,74.9,122.5	3.8155	UROCANIC ACID(RG)	Organic acid and derivatives
sn0925	Fruit	Negative	C8H8O4	[M-H]-	168.042	167	108	108.0,122.9,125.0,124.0,78.4	2.797	Vanillic acid	Organic acid and derivatives
sn0880	Fruit	Negative	C8H8O3	[M-H]-	152.047	151	136	108.1,92.2,150.0,125.0,122.9	3.595	Vanillin	Organic acid and derivatives
pe28303-1	Fruit	Positive	C8H8O	[M+H]+	120.058	121.1	77.183	121.1,92.0,78.1,103.0,77.0	1.5475	(S)-2-Phenyloxirane	Others
mr137	Fruit	Positive	C20H23N7O7	[M+H]+	473.166	474.2	327	326.7,284.5,259.5,328.7,456.4	1.9575	10-Formyl-THF	Others
qk090115	Fruit	Negative	C14H18O10	[M-H]-	346.09	345.1	139.1	135.1,122.9,58.8,183.1,105.0	1.4215	1-O-(3,4-Dihydroxy-5-methoxy-benzoyl)-glucoside	Others
qk004847-2	Fruit	Positive	C5H4O2S	[M+H]+	127.993	129.1	69.3	111.0,83.0,97.0,81.0,84.8	0.725	2-Thiophenecarboxylic acid	Others
mr1329	Fruit	Positive	C7H6O3	[M+H]+	138.032	139.039	121.1	93.0,123.1,124.3,111.0,94.8	2.2505	3,4-Dihydroxybenzaldehyde	Others
pe02950-1	Fruit	Positive	C13H18O7	[M+H]+	286.105	287.1	125.322	124.0,186.1,269.4,164.2,255.2	1.1485	4-Hydroxybenzyl Beta-D-Glucopyranoside	Others
lpm0392	Fruit	Positive	C11H9ClN2O	[M+H]+	220.04	221.1	158	175.1,129.9,132.1,157.8,175.9	0.8545	8-Chlro-1-tetrahydronorharmanone	Others
pe60782-1	Fruit	Negative	C13H16O7	[M-H]-	284.09	283.1	121.085	77.0,163.2,239.2,255.2,139.0	2.839	Benzoyl-beta-D-glucoside	Others
mr1046	Fruit	Positive	C9H8O3	[M+H]+	164.047	165.054	95.1	147.1,137.1,108.9,91.0,105.0	5.6755	Caffeic aldehyde	Others
qk067363	Fruit	Negative	C45H38O18	[M-H]-	866.206	865.1	407.1	287.6,407.5,695.9,575.8,245.6	2.818	Catechin-catechin-catechin	Others
mr1337-3	Fruit	Positive	C10H10O3	[M+H]+	178.063	179.034	133.01	133.2,91.0,135.1,95.1,119.1	4.121	Coniferaldehyde	Others
pe58888-2	Fruit	Negative	C26H34O12	[M-H]-	538.205	537.1	375.326	373.3,493.2,313.3,357.1,477.2	3.5635	Cycloolivil-6-O-glucoside	Others
mr2064	Fruit	Positive	C13H24O2	[M+H]+	212.178	213.178	195.185	145.1,125.1,163.2,111.0,195.2	7.87595	delta-Tridecalactone	Others
pe43593-1	Fruit	Negative	C26H34O11	[M-H]-	522.21	521.1	359.296	344.2,313.3,341.3,299.2,329.2	2.7235	Isolariciresinol-9'-O-glucoside	Others
qk017573	Fruit	Positive	C11H11NO3	[M+H]+	205.074	206.1	147.5	189.1,145.1,146.1,160.1,171.1	2.0315	Methoxyindoleacetic acid	Others
qk069112	Fruit	Negative	C20H32N6O12S2	[M-H]-	612.152	611.1	306.2	269.1,306.1,482.2,133.1,143.0	0.8135	Oxiglutatione	Others
pe26442-2	Fruit	Positive	C26H30O10	[M+H]+	502.184	503.1	137.429	311.0,137.1,279.2,175.2,291.2	3.3115	Phellodensin F	Others
mr489	Fruit	Positive	H3O4P	[M+H]+	97.9769	98.9	80.9	94.9,82.6	0.833	Phosphoric acid	Others
mws0164-P2	Fruit	Positive	C30H24O12	[M+H]+	576.127	577	425.1	407.1,575.4,287.2,247.1,299.0	3.616	Procyanidin A2	Others
mr730-2	Fruit	Positive	C30H26O12	[M+H]+	578.142	579	409.1	287.4,579.0,289.4,427.4,127.1	2.818	Procyanidin B2	Others
mr730	Fruit	Positive	C30H26O12	[M+H]+	578.142	579	409	286.8,122.9,233.7,138.7,247.6	2.216	Procyanidin B3	Others
mr1169	Fruit	Positive	C19H30O8	[M+H]+	386.194	387.201	207.2	137.1,207.2,189.1,167.0,369.2	2.88468	Roseoside	Others
pe56934-1	Fruit	Negative	C15H20O9	[M-H]-	344.111	343.1	181.18	343.1,179.0,137.1,136.1,134.9	2.419	Syringaldehyde-4-O-glucoside	Others
pe47279-2	Fruit	Negative	C13H18O8	[M-H]-	302.1	301.1	123.072	138.1,139.0,177.0,178.2,93.0	1.537	Tachioside	Others
lpm0558	Fruit	Positive	C9H8O	[M+H]+	132.058	133.1	105.1	133.1,91.0,131.1,117.0,103.0	3.906	trans-Cinnamaldehyde	Others
sn0631	Fruit	Negative	C15H20O4	[M-H]-	264.136	263	153	219.2,204.2,201.1,163.2,203.1	4.6765	(+)-cis,trans-Abscisic acid (ABA)	Phytohormones
mr189	Fruit	Positive	C10H9NO2	[M+H]+	175.063	176.1	130	98.9,148.2,134.4,146.1,116.8	4.2975	Indole-3-acetic acid (IAA)	Phytohormones
mr722	Fruit	Positive	C16H23N5O6	[M+H]+	381.165	382.2	220.2	382.0,202.2,184.2,184.8,364.4	1.8	trans-Zeatin O-glucoside	Phytohormones
qk116837	Fruit	Negative	C5H11O7P	[M-H]-	214.024	213.1	97	176.9,97.1,141.0,79.3,136.3	0.9395	2-Deoxyribose-1-phosphate	Saccharides and Alcohols
pe28243-1	Fruit	Positive	C4H8O4	[M+H]+	120.042	121.1	91.191	77.1,121.0,91.1,79.0,103.2	0.739	D(-)-Threose	Saccharides and Alcohols
mws0198-7	Fruit	Negative	C6H12O6	[M-H]-	180.063	179	160.6	99.0,161.1,78.9,97.0,84.8	0.677	D(+)-Glucose	Saccharides and Alcohols
pe37829-2	Fruit	Negative	C6H13O9P	[M-H]-	260.03	259.1	79.025	78.7,259.1,139.1,241.0,198.9	0.6665	D-Glucose 6-phosphate	Saccharides and Alcohols
PeS0073	Fruit	Negative	C6H14O6	[M-H]-	182.079	181.1	59.02	89.1,70.6,101.2,78.8,94.8	0.7085	D-Mannitol	Saccharides and Alcohols
PeS0069	Fruit	Negative	C6H14O6	[M-H]-	182.079	181.1	71.02	78.8,181.0,122.0,138.9,70.9	0.7085	D-Sorbitol	Saccharides and Alcohols
pe39777-1	Fruit	Negative	C5H10O6	[M-H]-	166.048	165.1	74.972	72.8,129.0,70.8,93.1,107.9	0.7085	D-Xylonic acid	Saccharides and Alcohols
sn0005	Fruit	Negative	C6H12O7	[M-H]-	196.058	195.1	74.9	78.9,195.1,129.0,72.9,98.9	0.719	Gluconic acid	Saccharides and Alcohols
pe37872-1	Fruit	Negative	C6H12O5	[M-H]-	164.068	163.1	145.977	146.1,91.0,161.2	1.1075	L-Rhamnose	Saccharides and Alcohols
sn0208	Fruit	Negative	C18H32O16	[M-H]-	504.169	503.1	161	323.2,179.1,161.1,143.1,125.1	0.7505	Maltotriose	Saccharides and Alcohols
PeS0010	Fruit	Negative	C12H22O11	[M-H]-	342.116	341.1	85.03	89.0,100.9,58.8,85.0,70.8	0.74	Trehalose	Saccharides and Alcohols
mr2048	Fruit	Positive	C8H9NO4	[M+H]+	183.053	184.053	148.04	166.2,125.0,83.0,138.1,156.1	1.2645	4-Pyridoxic acid	Vitamins
mr1352	Fruit	Positive	C9H17NO5	[M+H]+	219.111	220.118	202.1	184.0,202.0,90.0,166.3,142.2	1.8235	D-Pantothenic acid	Vitamins
pe30175-1	Fruit	Positive	C6H6N2O	[M+H]+	122.048	123.1	77.169	95.0,122.9,80.0,76.1,79.0	0.739	Niacinamide	Vitamins
pe59750-2	Fruit	Negative	C6H5NO2	[M-H]-	123.032	122.1	78.129	93.9725	1.726	Nicotinate	Vitamins
qk003852	Fruit	Positive	C11H13NO6	[M+H]+	255.074	256.2	124.3	256.1,124.1,127.1,196.1,210.1	0.7815	Nicotinate ribonucleoside	Vitamins
mr799	Fruit	Positive	C6H5NO2	[M+H]+	123.032	124	80.2	80.1,122.1,95.9,82.9,78.0	0.749	Nicotinic acid	Vitamins
mr815	Fruit	Positive	C7H7NO2	[M+H]+	137.048	138.1	108	77.9,136.2,108.0,79.0,124.2	3.329	Nicotinic Acid Methyl Ester (Methyl Nicotinate)	Vitamins
lpm0538	Fruit	Positive	C12H15NO7	[M+H]+	285.085	286	124	285.9,250.2,268.2,126.3,125.5	1.597	Nicotinic acid-hexoside	Vitamins
mr2062	Fruit	Positive	C9H19NO4	[M+H]+	205.131	206.074	160.075	188.1,170.1,178.2,132.1,142.1	1.8105	Pantothenol	Vitamins
mr656	Fruit	Positive	C8H11NO3	[M+H]+	169.074	170.1	134.2	133.8,134.8,124.1,136.3,123.0	0.7425	Pyridoxine	Vitamins
mr353	Fruit	Positive	C14H21NO8	[M+H]+	331.127	332.1	314.3	122.9,136.1,152.2,170.1,134.1	0.741	Pyridoxine O-glucoside	Vitamins
mr617	Fruit	Positive	C17H20N4O6	[M+H]+	376.138	377.2	243.1	243.1,197.2,359.1,215.2,323.4	2.771	Riboflavin	Vitamins
pe05705-2	Fruit	Positive	-	-	-	194.1	107.296	152.9,176.0,107.0,98.9,157.9	0.446	-	-
ln0052-2	Fruit	Negative	-	-	-	369	191	133.1,195.1,145.1,173.1,151.0	1.4215	-	-
ln0092	Fruit	Negative	-	-	-	345.1	183.1	103.0,229.1,122.9,183.1,165.1	1.8625	-	-
ln0093-2	Fruit	Negative	-	-	-	270.8	97	78.8,252.9,216.2,153.0,211.1	0.635	-	-
ln0249	Fruit	Negative	-	-	-	279.1	217.1	205.2,187.1,125.2,168.2,124.1	3.9415	-	-
ln0358	Fruit	Negative	-	-	-	299.1	223.1	217.2,119.0,223.0,271.1,255.0	6.409	-	-
ln0361	Fruit	Negative	-	-	-	338.9	153.1	135.2,133.1,153.1,74.7,240.9	4.687	-	-
ln0445	Fruit	Negative	-	-	-	335	317.1	299.2,291.3,161.2,265.3,253.2	5.947	-	-
ln0470-2	Fruit	Negative	-	-	-	176	135	92.9,134.1,135.9,84.9,133.0	2.0515	-	-
ln0489	Fruit	Negative	-	-	-	299	284.1	253.2,255.0,281.1,229.2,153.1	4.2565	-	-
ln0642-2	Fruit	Negative	-	-	-	197	153.2	178.9,81.0,97.3,182.1,153.1	1.5685	-	-
ln0719	Fruit	Negative	-	-	-	283.1	137.1	265.3,93.0,133.2,167.2,239.1	3.175	-	-
ln0808-2	Fruit	Negative	-	-	-	476.5	279.2	476.3,214.1,261.2,288.3,185.7	7.811	-	-
lpm0070	Fruit	Positive	-	-	-	243.1	147.1	197.0,147.1,133.1,225.4,165.2	4.7885	-	-
lpm0078-2	Fruit	Positive	-	-	-	174.2	114.01	174.2,156.1,110.1,95.9,114.0	0.7505	-	-
lpm0088	Fruit	Positive	-	-	-	299	136	281.2,147.1,136.0,161.2,133.1	2.399	-	-
lpm0095	Fruit	Positive	-	-	-	300	138	180.1,150.2,246.2,144.1,282.2	0.7805	-	-
lpm0133	Fruit	Positive	-	-	-	172.1	67.0281	154.4,136.4,109.2,126.0,87.0	9.92143	-	-
lpm0139	Fruit	Positive	-	-	-	167.1	95.0018	125.0,139.1,107.0,111.0,93.1	4.246	-	-
lpm0181-2	Fruit	Positive	-	-	-	246	228	180.2,228.1,168.1,143.1,186.2	0.5705	-	-
lpm0220	Fruit	Positive	-	-	-	207.1	105.1	137.5,91.1,133.2,160.7,105.1	2.902	-	-
lpm0220-3	Fruit	Positive	-	-	-	207.1	105.11	151.1,161.2,133.1,149.1,147.2	4.08726	-	-
lpm0248-3	Fruit	Positive	-	-	-	390.1	175.096	193.2,147.2,133.1,119.0,149.1	3.8705	-	-
lpm0441	Fruit	Positive	-	-	-	442.1	177.1	280.2,425.3,163.0,424.0,268.2	2.39182	-	-
lpm0448-3	Fruit	Positive	-	-	-	383.1	221.038	221.0,203.1,212.9,213.6,209.2	0.7185	-	-
lpm0456-2	Fruit	Positive	-	-	-	266	163	123.3,181.4,165.7,182.8,229.5	0.5565	-	-
lpm0506	Fruit	Positive	-	-	-	317	302	153.1,302.1,285.2,299.2,256.9	3.553	-	-
lpm0566-3	Fruit	Positive	-	-	-	353.058	179.033	215.2,133.1,161.1,123.0,317.0	2.051	-	-
lpm0594	Fruit	Positive	-	-	-	245.2	125.1	167.1,179.1,155.1,185.1,139.1	0.5625	-	-
lpm0692	Fruit	Positive	-	-	-	275	257	273.9,259.5,231.7,106.0,260.7	5.5735	-	-
lpm0711	Fruit	Positive	-	-	-	258	241	84.1,195.1,130.0,240.1,184.1	1.1015	-	-
lpm0722	Fruit	Positive	-	-	-	242	121	188.2,136.1,206.3,132.1,146.3	4.669	-	-
lpm0723	Fruit	Positive	-	-	-	267.1	159.085	175.2,177.2,161.1,159.2,160.2	2.9755	-	-
lpm0806	Fruit	Positive	-	-	-	189	174.01	188.6,132.5,77.0,105.0,171.3	3.69895	-	-
lpm0806-2	Fruit	Positive	-	-	-	189	174	156.1,174.2,159.1,147.2,161.2	2.891	-	-
lpm0817	Fruit	Positive	-	-	-	323	163	267.1,147.1,149.1,161.1,282.1	10.979	-	-
lpm0841	Fruit	Positive	-	-	-	285	123	184.5,124.3,285.0,266.8,182.5	0.5525	-	-
mr006	Fruit	Positive	-	-	-	181.1	135.1	145.1,181.1,163.0,139.1,153.1	1.5265	-	-
mr006-2	Fruit	Positive	-	-	-	181.1	135.2	163.2,145.1,125.1,107.1,139.1	6.283	-	-
mr022	Fruit	Positive	-	-	-	465.1	303.1	183.0,243.1,302.9,284.9,303.7	0.7255	-	-
mr036-2	Fruit	Positive	-	-	-	294.2	276	258.2,276.2,212.1,132.2,194.1	0.8215	-	-
mr051	Fruit	Positive	-	-	-	303.1	153.11	151.1,285.2,122.9,147.1,257.3	3.6175	-	-
mr099	Fruit	Positive	-	-	-	224.2	162	143.1,139.0,165.1,162.1,93.0	0.9515	-	-
mr100-2	Fruit	Positive	-	-	-	258.4	240.2	240.5,171.1,155.0,213.2,198.5	6.5835	-	-
mr1024	Fruit	Positive	-	-	-	558.282	207.2	558.2,207.3,189.2,161.2,325.1	3.0545	-	-
mr1041	Fruit	Positive	-	-	-	694.401	353.3	335.2,261.2,243.2,677.4,262.1	7.12586	-	-
mr1045	Fruit	Positive	-	-	-	406.207	227.1	406.1,209.2,162.1,156.1,157.1	2.7235	-	-
mr1050	Fruit	Positive	-	-	-	225.076	147.1	85.0,147.1,149.1,207.1,125.1	2.7802	-	-
mr1083	Fruit	Positive	-	-	-	493.134	331.3	313.2,475.5,331.0,295.1,277.2	3.2485	-	-
mr1092	Fruit	Positive	-	-	-	579.2	271.21	281.2,299.1,392.3,398.2,347.3	3.8554	-	-
mr111	Fruit	Positive	-	-	-	195.2	177.4	177.2,135.2,195.1,139.1,107.0	3.6095	-	-
mr114	Fruit	Positive	-	-	-	265.3	175.2	145.4,201.2,135.3,147.4,131.6	2.9875	-	-
mr115-2	Fruit	Positive	-	-	-	263.3	95.2	245.2,143.2,175.1,161.2,203.3	8.73238	-	-
mr115-3	Fruit	Positive	-	-	-	263.3	95.1	143.0,245.4,189.5,175.1,203.2	7.70152	-	-
mr1155	Fruit	Positive	-	-	-	303.05	153	257.7,229.4,153.3,165.4,285.7	3.401	-	-
mr1162	Fruit	Positive	-	-	-	221.092	158.4	130.1,158.0,157.1,132.1,158.8	0.859	-	-
mr1170	Fruit	Positive	-	-	-	337.09	163	145.1,215.2,135.0,146.1,301.2	2.9165	-	-
mr124-2	Fruit	Positive	-	-	-	316.9	257.1	256.9,225.1,280.9,241.1,299.1	0.551	-	-
mr1261	Fruit	Positive	-	-	-	289.071	163	127.1,163.1,123.0,139.1,271.0	2.9875	-	-
mr1277	Fruit	Positive	-	-	-	153.127	81.1	91.1,93.0,95.1,135.1,105.0	3.259	-	-
mr128	Fruit	Positive	-	-	-	339.3	321.2	321.2,257.3,304.2,305.2,287.3	11.0628	-	-
mr1295	Fruit	Positive	-	-	-	357.118	177.1	177.1,137.1,339.1,195.2,145.1	2.99592	-	-
mr1308	Fruit	Positive	-	-	-	600.265	249.1	223.1,583.5,223.8,305.2,187.4	3.124	-	-
mr1334	Fruit	Positive	-	-	-	165.055	77.1	95.0,147.1,119.0,91.0,77.0	0.8275	-	-
mr1337	Fruit	Positive	-	-	-	179.034	133	122.9,151.1,161.0,135.1,147.1	2.079	-	-
mr1345	Fruit	Positive	-	-	-	199.133	111.1	125.1,145.1,111.0,163.2,158.0	6.287	-	-
mr1357	Fruit	Positive	-	-	-	235.169	179.2	179.1,189.2,147.1,133.2,217.7	8.878	-	-
mr1374-2	Fruit	Positive	-	-	-	293.117	149.2	149.0,180.2,126.0,275.1,101.0	2.6815	-	-
mr1383	Fruit	Positive	-	-	-	332.134	314.1	291.0,263.1,225.0,242.2,241.1	0.557	-	-
mr1440	Fruit	Positive	-	-	-	287.054	153	161.1,215.3,159.1,175.2,191.5	4.498	-	-
mr1475	Fruit	Positive	-	-	-	290.269	228.2	228.3,272.4,177.3,235.0,236.9	4.7485	-	-
mr1517	Fruit	Positive	-	-	-	281.1	162.2	136.1,219.1,150.0,245.2,221.2	1.935	-	-
mr1538	Fruit	Positive	-	-	-	413.141	162.1	162.1,136.1,395.0,188.5,251.2	2.1235	-	-
mr1631	Fruit	Positive	-	-	-	204.065	162	134.2,162.2,147.2,133.1,96.0	5.09218	-	-
mr1642-2	Fruit	Positive	-	-	-	247.3	186.01	186.4,229.1,172.7,145.5,135.5	3.573	-	-
mr167	Fruit	Positive	-	-	-	114.1	79.2	72.8,79.0,96.1,77.0,97.1	2.4715	-	-
mr1695-2	Fruit	Positive	-	-	-	346	184.1	184.1,214.1,197.1,148.1,168.2	0.731	-	-
mr1807	Fruit	Positive	-	-	-	531.5	369	531.3,472.0,471.1,369.3,341.0	3.13521	-	-
mr194	Fruit	Positive	-	-	-	198.2	152.2	198.1,151.0,180.1,181.1,124.0	2.4295	-	-
mr195-3	Fruit	Positive	-	-	-	202.2	184.4	187.2,202.2,159.2,144.2,173.1	4.7075	-	-
mr196	Fruit	Positive	-	-	-	203.4	185.5	185.1,161.1,170.1,147.1,133.2	4.6875	-	-
mr201-2	Fruit	Positive	-	-	-	225.3	151.3	85.0,147.1,207.1,149.2,125.1	3.42082	-	-
mr2016-4	Fruit	Positive	-	-	-	146.053	118.076	91.0,118.0,100.0,130.0,131.9	2.083	-	-
mr202	Fruit	Positive	-	-	-	245.11	113.1	199.2,183.2,181.1,227.1,142.1	0.767	-	-
mr2020	Fruit	Positive	-	-	-	147.037	91.054	119.0,84.1,123.0,129.1,93.2	2.403	-	-
mr2026	Fruit	Positive	-	-	-	153.047	135.042	91.1,95.1,93.1,135.1,105.1	3.259	-	-
mr2030	Fruit	Positive	-	-	-	161.052	105.07	119.0,105.0,91.0,131.1,117.1	5.485	-	-
mr2036	Fruit	Positive	-	-	-	175.063	133.051	160.1,145.1,147.1,119.1,129.1	2.7255	-	-
mr2039	Fruit	Positive	-	-	-	177.047	105.073	145.1,89.0,117.0,134.1,159.1	2.59015	-	-
mr204	Fruit	Positive	-	-	-	252.1	136.1	252.1,188.1,192.0,234.0,136.1	0.9385	-	-
mr2043	Fruit	Positive	-	-	-	181.042	163.039	135.1,145.2,153.1,107.0,125.1	6.28	-	-
mr2049	Fruit	Positive	-	-	-	184.074	86.097	125.0,148.1,138.1,86.1,154.4	0.7505	-	-
mr2053	Fruit	Positive	-	-	-	190.1	129.91	134.0,133.1,148.1,147.1,172.1	3.71373	-	-
mr2058	Fruit	Positive	-	-	-	198.069	152.071	151.1,180.1,181.1,139.1,124.8	2.4445	-	-
mr2060	Fruit	Positive	-	-	-	203.216	84.081	129.1,203.0,161.1,84.1,185.0	0.498	-	-
mr2063	Fruit	Positive	-	-	-	209.129	150.052	209.1,163.1,191.2,149.0,181.4	0.812	-	-
mr2071	Fruit	Positive	-	-	-	222	136	135.1,136.1,204.1,134.1,176.3	3.97038	-	-
mr2073	Fruit	Positive	-	-	-	225.084	121.026	207.2,161.2,123.1,149.0,141.3	4.288	-	-
mr2076	Fruit	Positive	-	-	-	233.121	174.09	187.1,135.0,172.1,137.3,159.1	3.742	-	-
mr2078	Fruit	Positive	-	-	-	239.063	137.024	133.1,137.1,165.1,193.2,175.2	2.60553	-	-
mr2083	Fruit	Positive	-	-	-	255.058	121.027	135.1,153.1,145.2,195.1,177.2	4.73425	-	-
mr2092-2	Fruit	Positive	-	-	-	280.17	95.071	202.1,245.2,149.1,263.3,150.0	10.275	-	-
mr2095	Fruit	Positive	-	-	-	295.183	137.061	277.2,137.0,161.1,217.3,133.2	8.05352	-	-
mr2102	Fruit	Positive	-	-	-	325.136	165.016	137.1,153.1,163.1,165.2,307.2	3.616	-	-
mr2139	Fruit	Positive	-	-	-	388.023	105.078	191.1,192.1,181.1,182.1,151.1	4.05647	-	-
mr247	Fruit	Positive	-	-	-	124.1	83.1	100.9,84.3,85.9,85.1,86.8	0.535	-	-
mr255	Fruit	Positive	-	-	-	146.1	118.1	91.0,131.1,106.1,127.9,100.0	4.1335	-	-
mr258	Fruit	Positive	-	-	-	153.1	65.1	111.0,135.1,91.0,136.0,93.0	3.609	-	-
mr260	Fruit	Positive	-	-	-	163.1	135.1	145.1,133.1,130.1,132.0,146.9	5.54	-	-
mr280	Fruit	Positive	-	-	-	207.2	95.2	149.1,95.1,147.1,189.2,165.2	3.51984	-	-
mr283-2	Fruit	Positive	-	-	-	215.1	114.2	152.2,156.1,114.9,114.1,169.2	3.305	-	-
mr292-2	Fruit	Positive	-	-	-	227.2	114.3	114.0,227.2,163.2,191.2,145.2	3.2385	-	-
mr301-2	Fruit	Positive	-	-	-	244.3	112.2	198.4,112.4,167.0,155.2,160.6	1.113	-	-
mr302	Fruit	Positive	-	-	-	252.2	235.2	196.1,224.1,170.1,209.9,149.2	9.67681	-	-
mr314	Fruit	Positive	-	-	-	271.1	114.1	114.1,209.3,165.1,211.1,229.1	3.131	-	-
mr315	Fruit	Positive	-	-	-	271.3	225.3	225.3,171.1,175.2,253.3,133.1	9.67786	-	-
mr320	Fruit	Positive	-	-	-	277.2	147.2	277.1,221.0,179.1,165.1,159.1	9.15248	-	-
mr325-2	Fruit	Positive	-	-	-	282.2	83.2	265.3,135.1,149.2,163.3,177.3	11.0639	-	-
mr329	Fruit	Positive	-	-	-	295.2	150.2	295.2,177.1,277.2,163.2,211.0	2.4455	-	-
mr333	Fruit	Positive	-	-	-	302.2	284.3	256.4,284.5,258.4,242.2,259.1	6.5035	-	-
mr349-2	Fruit	Positive	-	-	-	328.2	114.2	310.1,192.0,227.3,135.2,254.4	3.6375	-	-
mr362	Fruit	Positive	-	-	-	340.1	322.2	209.1,227.4,178.0,281.4,324.8	2.866	-	-
mr363	Fruit	Positive	-	-	-	340.3	114.2	209.2,340.2,228.2,331.3,339.3	3.667	-	-
mr377	Fruit	Positive	-	-	-	369.1	313.1	351.1,354.1,277.2,257.2,175.2	8.28452	-	-
mr379	Fruit	Positive	-	-	-	370.2	159.2	190.3,208.2,159.1,192.2,133.1	2.9125	-	-
mr391	Fruit	Positive	-	-	-	390.4	328.3	284.4,328.4,372.5,155.1,156.1	6.606	-	-
mr396	Fruit	Positive	-	-	-	399.3	296.4	296.3,184.2,381.6,185.4,279.1	8.35105	-	-
mr403	Fruit	Positive	-	-	-	404.3	193.2	404.1,207.1,161.3,189.6,386.6	3.27632	-	-
mr413	Fruit	Positive	-	-	-	419.1	383.1	241.1,299.0,358.9,359.6,265.0	0.558	-	-
mr422-2	Fruit	Positive	-	-	-	433.1	271	433.0,154.9,173.1,155.8,217.1	3.59315	-	-
mr480-2	Fruit	Positive	-	-	-	509.3	347.2	189.3,427.2,311.2,347.1,297.1	3.70817	-	-
mr495	Fruit	Positive	-	-	-	230.3	212.1	212.3,177.3,148.8,135.2,202.2	5.629	-	-
mr496	Fruit	Positive	-	-	-	265.1	177.2	175.1,173.3,147.3,135.4,161.3	2.279	-	-
mr497	Fruit	Positive	-	-	-	301.2	283.3	255.2,283.2,173.2,197.1,133.0	6.787	-	-
mr545	Fruit	Positive	-	-	-	625.2	607.2	607.0,589.8,589.1,566.3,608.5	0.572	-	-
mr609	Fruit	Positive	-	-	-	213.2	79	122.9,177.2,159.2,149.2,153.4	5.77375	-	-
mr610	Fruit	Positive	-	-	-	221	143	82.9,143.1,180.1,101.0,125.0	0.551	-	-
mr621	Fruit	Positive	-	-	-	460.4	119	460.2,119.0,135.1,281.1,133.1	7.36419	-	-
mr636	Fruit	Positive	-	-	-	113.1	70.1	113.0,95.0,96.8,93.8	0.7705	-	-
mr644	Fruit	Positive	-	-	-	139	122	93.0,121.0,111.0,68.9,94.0	0.8025	-	-
mr667	Fruit	Positive	-	-	-	192.065	146.06	128.0,160.1,132.1,174.1,164.1	3.189	-	-
mr677	Fruit	Positive	-	-	-	209	146	129.0,191.1,149.1,146.1,163.1	1.55734	-	-
mr681	Fruit	Positive	-	-	-	228	210.2	115.1,114.0,97.0,96.1,182.1	2.1935	-	-
mr708	Fruit	Positive	-	-	-	341	322	291.4,271.9,263.8,187.5,209.6	3.668	-	-
mr711	Fruit	Positive	-	-	-	351.4	334.2	334.2,287.3,167.1,149.2,185.4	6.78852	-	-
mr733	Fruit	Positive	-	-	-	130	77	128.1,103.0,77.2,89.5,112.3	4.288	-	-
mr737	Fruit	Positive	-	-	-	219.3	83.9	219.3,156.2,201.8,158.0,138.4	0.7695	-	-
mr738	Fruit	Positive	-	-	-	221.1	158.4	157.1,129.9,132.1,157.8,158.9	0.865	-	-
mr740	Fruit	Positive	-	-	-	280.1	177.1	149.1,202.1,177.1,201.1,262.7	3.35927	-	-
mr774-2	Fruit	Positive	-	-	-	215.2	71.9	169.2,197.2,141.2,156.1,128.0	0.737	-	-
mr781	Fruit	Positive	-	-	-	310.113	292.3	235.0,146.0,292.0,226.1,143.9	0.792	-	-
mr783	Fruit	Positive	-	-	-	227.1	181.1	181.1,209.2,100.1,149.1,140.1	2.524	-	-
mr802	Fruit	Positive	-	-	-	137.3	94.2	94.1,91.1,109.0,122.1,78.8	2.783	-	-
mr805	Fruit	Positive	-	-	-	180	162	139.0,102.0,144.2,83.0,120.9	0.4885	-	-
mr822-3	Fruit	Positive	-	-	-	610.2	286	268.1,250.3,448.4,430.3,286.9	1.8205	-	-
mr869	Fruit	Positive	-	-	-	174.2	114	156.1,174.1,81.9,110.1,99.9	0.845	-	-
mr875	Fruit	Positive	-	-	-	204	158	138.1,126.1,186.2,168.1,144.1	0.793	-	-
mr880	Fruit	Positive	-	-	-	211.2	91.1	211.2,183.3,138.2,137.2,175.2	3.364	-	-
mr883	Fruit	Positive	-	-	-	218.2	88.1	217.8,174.4,88.0,106.0,156.5	3.6745	-	-
mr886-2	Fruit	Positive	-	-	-	237	146.3	173.2,149.2,146.1,159.1,219.5	2.0305	-	-
mr892	Fruit	Positive	-	-	-	263.1	143	222.1,181.1,222.8,178.1,157.0	0.513	-	-
mr911	Fruit	Positive	-	-	-	294.3	221	161.2,203.2,165.0,221.1,221.8	9.00057	-	-
mr923	Fruit	Positive	-	-	-	319.4	149.2	273.4,257.4,301.3,319.0,245.5	6.78476	-	-
mr925	Fruit	Positive	-	-	-	318.3	256.263	295.4,314.5,300.0,88.1,305.5	5.6405	-	-
mr936	Fruit	Positive	-	-	-	324.2	306.2	307.2,245.3,180.0,263.3,147.2	9.824	-	-
mr946	Fruit	Positive	-	-	-	341.2	137.1	309.2,137.1,323.0,187.3,251.3	4.372	-	-
mr953	Fruit	Positive	-	-	-	359.4	136.9	137.1,127.1,270.3,131.0,313.1	3.57808	-	-
mr956-2	Fruit	Positive	-	-	-	359.2	137.2	313.1,253.1,341.2,281.1,162.3	4.363	-	-
mr957	Fruit	Positive	-	-	-	357.2	320.8	307.1,289.1,321.0,339.1,247.1	4.972	-	-
mr958	Fruit	Positive	-	-	-	357.1	177.1	177.3,193.2,195.2,339.2,137.1	2.9755	-	-
mws0163-P2	Fruit	Positive	-	-	-	577	287	425.2,247.1,407.1,409.1,289.1	3.259	-	-
mws0166-N2	Fruit	Negative	-	-	-	577.1	289	425.1,407.0,577.0,451.2,125.1	2.4085	-	-
mws0170-P1	Fruit	Positive	-	-	-	287	149	167.2,231.1,149.1,195.1,151.1	2.713	-	-
mws0181-N1	Fruit	Negative	-	-	-	353	135	173.6,132.2,139.6,195.5,129.4	2.0935	-	-
pe00040-2	Fruit	Positive	-	-	-	732.1	713.772	548.1,590.2,672.8,695.8,552.4	0.572	-	-
pe00057-2	Fruit	Positive	-	-	-	316.1	154.487	256.9,228.1,225.0,298.0,275.2	0.4985	-	-
pe00074-1	Fruit	Positive	-	-	-	476.1	133.397	134.1,87.0,88.0,476.1,377.8	0.8135	-	-
pe00080-2	Fruit	Positive	-	-	-	284.1	87.238	152.1,86.9,136.0,238.2,178.1	0.8335	-	-
pe00103-1	Fruit	Positive	-	-	-	476.1	133.387	134.1,127.1,261.1,377.2,132.1	0.844	-	-
pe00135-2	Fruit	Positive	-	-	-	348.1	168.408	140.1,136.1,210.2,330.1,166.0	1.6525	-	-
pe00239-1	Fruit	Positive	-	-	-	476.1	117.378	459.2,117.0,364.2,314.8,145.5	3.217	-	-
pe00265-1	Fruit	Positive	-	-	-	572.1	167.514	193.1,211.1,179.3,362.7,410.3	3.6475	-	-
pe00297-2	Fruit	Positive	-	-	-	220.1	128.911	135.1,174.1,160.1,202.1,192.2	4.687	-	-
pe00308-2	Fruit	Positive	-	-	-	252.1	122.298	192.3,196.2,160.1,234.0,164.5	4.246	-	-
pe00509-1	Fruit	Positive	-	-	-	540.1	481.373	126.0,369.0,357.3,327.3,499.2	7.459	-	-
pe00582-1	Fruit	Positive	-	-	-	316.1	188.242	187.1,270.2,298.4,157.5,148.2	8.405	-	-
pe00730-2	Fruit	Positive	-	-	-	636.1	618.197	618.5,619.5,362.4,621.2,380.2	11.012	-	-
pe00753-1	Fruit	Positive	-	-	-	636.1	495.533	618.5,619.5,362.4,306.3,621.4	11.056	-	-
pe00992-2	Fruit	Positive	-	-	-	733.1	549.013	715.2,507.2,549.1,591.1,549.9	0.5615	-	-
pe01103-2	Fruit	Positive	-	-	-	605.1	158.486	286.7,158.2,250.1,268.1,140.1	1.7785	-	-
pe01163-2	Fruit	Positive	-	-	-	285.1	153.469	153.1,253.1,196.1,267.2,257.2	2.692	-	-
pe01196-2	Fruit	Positive	-	-	-	285.1	153.525	153.1,196.1,285.1,211.2,133.1	3.196	-	-
pe01215-2	Fruit	Positive	-	-	-	381.1	138.524	165.1,184.2,183.1,156.2,155.2	3.469	-	-
pe01243-1	Fruit	Positive	-	-	-	637.1	391.612	391.2,329.3,373.2,273.2,635.3	4.0675	-	-
pe01266-1	Fruit	Positive	-	-	-	637.1	433.511	433.3,349.2,619.7,373.1,635.2	4.2565	-	-
pe01700-2	Fruit	Positive	-	-	-	637.1	581.291	619.6,581.5,525.3,495.4,469.6	11.045	-	-
pe02025-2	Fruit	Positive	-	-	-	254.1	194.816	208.1,163.1,190.2,159.0,194.1	1.054	-	-
pe02053-1	Fruit	Positive	-	-	-	606.1	474.423	342.2,384.1,516.3,384.9,475.0	1.5685	-	-
pe02062-2	Fruit	Positive	-	-	-	350.1	139.437	139.0,170.1,332.0,169.2,151.2	1.831	-	-
pe02157-2	Fruit	Positive	-	-	-	542.1	165.542	165.1,137.1,327.1,291.2,183.2	3.2695	-	-
pe02188-1	Fruit	Positive	-	-	-	318.1	121.323	290.2,193.1,262.1,194.2,246.6	3.742	-	-
pe02262-1	Fruit	Positive	-	-	-	798.1	629.177	629.5,680.4,512.4,625.9,511.3	4.9705	-	-
pe02272-2	Fruit	Positive	-	-	-	382.1	149.533	149.2,185.2,382.0,125.2,169.8	5.149	-	-
pe02458-1	Fruit	Positive	-	-	-	542.1	483.484	104.0,337.5,359.2,487.1,208.2	8.064	-	-
pe02602-1	Fruit	Positive	-	-	-	350.1	87.177	333.1,179.2,227.4,151.0,278.7	10.341	-	-
pe02611-1	Fruit	Positive	-	-	-	574.1	149.499	318.1,313.7,573.3,556.7,533.3	10.77	-	-
pe02970-1	Fruit	Positive	-	-	-	287.1	125.401	124.0,251.3,269.1,184.1,126.9	1.6	-	-
pe02989-1	Fruit	Positive	-	-	-	287.1	125.339	124.0,251.2,269.2,124.8,125.8	1.789	-	-
pe03044-1	Fruit	Positive	-	-	-	287.1	167.566	286.8,167.2,149.1,195.2,163.2	2.692	-	-
pe03095-1	Fruit	Positive	-	-	-	287.1	153.415	153.1,269.1,259.1,227.0,161.2	3.4375	-	-
pe03136-1	Fruit	Positive	-	-	-	255.1	119.384	177.2,135.2,205.2,163.2,145.2	3.847	-	-
pe03195-2	Fruit	Positive	-	-	-	351.1	147.382	255.1,146.3,127.4,149.5,148.6	4.645	-	-
pe03229-1	Fruit	Positive	-	-	-	319.1	150.469	256.3,303.8,262.5,317.3,268.9	5.632	-	-
pe03368-1	Fruit	Positive	-	-	-	479.1	338.595	337.2,307.3,184.1,316.9,246.4	7.811	-	-
pe03480-1	Fruit	Positive	-	-	-	639.1	579.042	622.2,579.1,621.3,624.8,561.6	9.758	-	-
pe03810-1	Fruit	Positive	-	-	-	736.1	717.904	551.9,593.8,677.3,700.3,692.1	0.593	-	-
pe03845-1	Fruit	Positive	-	-	-	448.1	106.328	124.1,286.1,268.2,127.1,87.9	0.7505	-	-
pe03856-1	Fruit	Positive	-	-	-	288.1	124.325	242.1,124.0,185.0,196.1,167.1	0.8125	-	-
pe03899-2	Fruit	Positive	-	-	-	352.1	144.416	144.1,172.1,162.1,192.8,191.9	1.453	-	-
pe03905-1	Fruit	Positive	-	-	-	320.1	109.335	140.1,109.0,141.1,302.2,284.0	1.537	-	-
pe03926-2	Fruit	Positive	-	-	-	288.1	106.41	123.9,124.9,126.1,270.2,252.1	1.642	-	-
pe04002-1	Fruit	Positive	-	-	-	448.1	97.243	145.1,162.1,144.1,97.0,163.3	3.0175	-	-
pe04008-2	Fruit	Positive	-	-	-	224.1	93.305	188.2,136.1,206.2,150.1,178.2	3.2695	-	-
pe04032-2	Fruit	Positive	-	-	-	576.1	454.036	567.4,341.3,454.6,228.2,342.3	3.4165	-	-
pe04059-1	Fruit	Positive	-	-	-	480.1	414.939	281.1,245.1,246.0,376.3,322.1	3.889	-	-
pe04069-1	Fruit	Positive	-	-	-	544.1	149.404	308.0,205.2,179.1,162.1,512.3	3.91	-	-
pe04082-1	Fruit	Positive	-	-	-	736.1	566.34	548.7,566.5,435.3,322.2,662.6	4.2565	-	-
pe04088-2	Fruit	Positive	-	-	-	480.1	161.511	161.2,197.2,133.1,137.2,135.2	4.33	-	-
pe04102-2	Fruit	Positive	-	-	-	480.1	215.562	161.1,197.3,133.1,215.3,462.1	4.3195	-	-
pe04184-2	Fruit	Positive	-	-	-	320.1	256.81	319.8,258.2,257.5,302.6,259.4	5.632	-	-
pe04254-1	Fruit	Positive	-	-	-	320.1	256.6	274.3,302.2,258.4,246.2,200.2	6.788	-	-
pe04279-1	Fruit	Positive	-	-	-	416.1	119.295	120.0,133.0,122.3,91.0,117.0	7.371	-	-
pe04312-2	Fruit	Positive	-	-	-	288.1	106.247	228.0,270.3,176.5,156.5,242.4	7.426	-	-
pe04329-1	Fruit	Positive	-	-	-	544.1	485.404	484.2,527.4,403.3,366.0,526.0	8.086	-	-
pe04332-1	Fruit	Positive	-	-	-	416.1	119.375	120.0,184.5,398.7,133.1,370.1	7.789	-	-
pe04432-2	Fruit	Positive	-	-	-	256.1	132.193	173.1,186.3,132.1,131.1,185.1	9.868	-	-
pe04442-2	Fruit	Positive	-	-	-	608.1	467.568	590.5,334.2,526.3,352.3,314.0	10.22	-	-
pe04444-1	Fruit	Positive	-	-	-	704.1	184.452	687.1,125.0,563.6,576.2,593.2	10.066	-	-
pe04452-1	Fruit	Positive	-	-	-	256.1	88.2	200.2,144.2,186.2,152.0,132.0	10.187	-	-
pe04765-1	Fruit	Positive	-	-	-	545.1	383.559	383.6,365.7,385.8,381.5,363.5	0.761	-	-
pe04792-2	Fruit	Positive	-	-	-	705.1	543.442	704.2,544.1,381.8,363.7,525.9	0.782	-	-
pe04883-2	Fruit	Positive	-	-	-	673.1	480.181	462.3,343.9,481.0,479.9,506.0	2.2195	-	-
pe05012-1	Fruit	Positive	-	-	-	417.1	181.511	191.1,167.2,155.1,173.1,387.1	4.015	-	-
pe05073-1	Fruit	Positive	-	-	-	833.1	629.192	630.6,629.5,565.4,583.8,566.3	5.0755	-	-
pe05232-2	Fruit	Positive	-	-	-	289.1	106.187	163.1,228.2,175.1,127.0,245.4	7.415	-	-
pe05253-1	Fruit	Positive	-	-	-	417.1	120.368	173.1,345.2,217.2,119.0,120.0	7.789	-	-
pe05442-1	Fruit	Positive	-	-	-	257.1	88.235	161.2,201.2,187.3,159.4,175.3	10.814	-	-
pe05727-1	Fruit	Positive	-	-	-	706.1	544.48	544.8,591.9,526.8,381.5,364.6	0.761	-	-
pe05737-1	Fruit	Positive	-	-	-	706.1	543.743	544.7,591.8,526.4,704.4,543.4	0.7505	-	-
pe05738-1	Fruit	Positive	-	-	-	546.1	384.255	384.1,366.2,383.0,542.1,367.2	0.7505	-	-
pe05760-1	Fruit	Positive	-	-	-	322.1	130.434	160.2,130.1,193.1,158.1,142.1	0.739	-	-
pe05771-1	Fruit	Positive	-	-	-	322.1	176.428	144.0,233.1,193.1,215.0,130.1	1.2535	-	-
pe05784-2	Fruit	Positive	-	-	-	258.1	129.448	84.1,195.1,130.0,240.1,241.1	1.0645	-	-
pe05801-1	Fruit	Positive	-	-	-	322.1	144.062	233.0,144.0,193.1,215.1,130.1	1.264	-	-
pe05807-2	Fruit	Positive	-	-	-	738.1	474.411	474.3,342.2,648.5,384.1,516.4	1.5685	-	-
pe05830-2	Fruit	Positive	-	-	-	354.1	177.265	245.0,143.1,177.1,155.1,130.1	1.81	-	-
pe05881-1	Fruit	Positive	-	-	-	354.1	134.474	134.1,179.1,162.1,163.0,133.1	2.7025	-	-
pe05914-2	Fruit	Positive	-	-	-	482.1	133.402	267.3,349.2,373.0,135.2,177.3	3.1225	-	-
pe05929-1	Fruit	Positive	-	-	-	546.1	384.474	382.9,366.4,529.1,140.1,348.5	3.322	-	-
pe05948-1	Fruit	Positive	-	-	-	290.1	180.306	290.1,179.1,272.1,151.5,218.8	3.595	-	-
pe05980-1	Fruit	Positive	-	-	-	770.1	179.459	161.2,581.8,215.4,197.2,377.0	4.1515	-	-
pe06105-1	Fruit	Positive	-	-	-	290.1	242.804	242.2,272.8,244.2,122.3,228.7	5.737	-	-
pe06204-1	Fruit	Positive	-	-	-	514.1	100.377	100.0,342.3,98.8,261.5,322.0	7.371	-	-
pe06341-1	Fruit	Positive	-	-	-	770.1	611.266	753.1,612.7,184.1,611.4,276.8	9.714	-	-
pe06364-1	Fruit	Positive	-	-	-	546.1	529.056	529.5,403.2,335.3,528.3,291.3	9.835	-	-
pe06415-1	Fruit	Positive	-	-	-	770.1	629.223	184.1,753.1,611.7,630.5,712.7	10.869	-	-
pe06695-2	Fruit	Positive	-	-	-	867.1	705.189	543.7,705.7,579.6,577.7,247.2	0.74	-	-
pe06700-1	Fruit	Positive	-	-	-	707.1	545.186	545.4,527.3,383.2,706.1,245.4	0.7715	-	-
pe06794-1	Fruit	Positive	-	-	-	419.1	124.348	125.0,401.3,257.1,125.7,162.7	1.81	-	-
pe06875-1	Fruit	Positive	-	-	-	867.1	579.183	577.2,289.1,409.3,247.2,715.2	2.8075	-	-
pe06965-2	Fruit	Positive	-	-	-	259.1	95.291	177.2,205.2,135.1,163.2,131.1	4.561	-	-
pe06994-2	Fruit	Positive	-	-	-	675.1	147.419	352.1,148.0,351.0,643.3,518.2	4.729	-	-
pe07071-1	Fruit	Positive	-	-	-	643.1	520.279	520.4,448.3,480.4,164.1,488.3	5.9785	-	-
pe07081-1	Fruit	Positive	-	-	-	291.1	151.32	207.1,151.2,189.2,273.1,145.1	6.1255	-	-
pe07361-1	Fruit	Positive	-	-	-	611.1	593.488	335.3,356.2,333.4,519.6,241.3	10.946	-	-
pe07434-2	Fruit	Positive	-	-	-	611.1	593.414	335.5,519.8,333.5,241.4,259.3	11.914	-	-
pe07654-2	Fruit	Positive	-	-	-	164.1	79.101	163.0,79.0,161.0,164.1,94.9	0.551	-	-
pe07700-1	Fruit	Positive	-	-	-	324.1	86.293	86.1,324.1,306.1,192.1,177.0	0.7495	-	-
pe07757-1	Fruit	Positive	-	-	-	388.1	147.48	146.1,129.0,128.0,370.1,226.2	1.6525	-	-
pe07759-1	Fruit	Positive	-	-	-	868.1	580.124	578.2,247.1,579.1,699.5,716.2	1.6945	-	-
pe07773-2	Fruit	Positive	-	-	-	228.1	164.608	165.0,169.0,135.1,187.1,168.0	1.747	-	-
pe07777-2	Fruit	Positive	-	-	-	356.1	164.505	164.0,146.1,164.9,145.1,135.2	2.0515	-	-
pe07820-1	Fruit	Positive	-	-	-	868.1	580.115	716.8,247.7,287.6,577.8,698.9	2.44	-	-
pe07866-1	Fruit	Positive	-	-	-	548.1	386.455	368.1,207.2,385.0,428.2,350.2	3.2905	-	-
pe07992-1	Fruit	Positive	-	-	-	644.1	612.045	521.3,613.5,481.3,418.3,490.0	5.0965	-	-
pe08315-1	Fruit	Positive	-	-	-	772.1	754.377	631.6,754.9,614.6,632.8,184.1	10.308	-	-
pe08403-1	Fruit	Positive	-	-	-	228.1	95.397	210.1,95.0,133.0,168.8	11.507	-	-
pe08625-2	Fruit	Positive	-	-	-	741.1	722.751	705.1,706.3,681.2,663.4,682.3	0.5615	-	-
pe08652-2	Fruit	Positive	-	-	-	709.1	546.965	691.1,692.2,549.1,407.0,590.1	0.551	-	-
pe08695-1	Fruit	Positive	-	-	-	357.1	187.328	163.1,165.1,195.1,339.1,129.1	1.1275	-	-
pe08744-2	Fruit	Positive	-	-	-	133.1	105.365	105.0,103.0,74.0,115.0,131.2	2.1355	-	-
pe08806-2	Fruit	Positive	-	-	-	229.1	128.325	211.1,183.2,155.2,196.2,201.2	2.9755	-	-
pe08809-1	Fruit	Positive	-	-	-	485.1	457.601	457.4,425.3,245.4,276.3,305.3	2.8915	-	-
pe08814-1	Fruit	Positive	-	-	-	741.1	451.483	289.1,571.4,341.2,589.3,433.3	2.944	-	-
pe08865-1	Fruit	Positive	-	-	-	677.1	520.341	645.4,514.4,476.2,488.2,482.3	3.7735	-	-
pe08888-2	Fruit	Positive	-	-	-	677.1	520.2	520.4,514.5,476.5,488.4,522.4	4.1305	-	-
pe08914-1	Fruit	Positive	-	-	-	805.1	682.033	773.7,611.4,683.7,299.2,682.4	4.4455	-	-
pe09089-1	Fruit	Positive	-	-	-	453.1	435.459	435.2,389.4,187.2,201.2,189.2	7.195	-	-
pe09595-1	Fruit	Positive	-	-	-	710.1	691.829	650.1,550.2,651.1,408.0,590.3	0.5615	-	-
pe09754-1	Fruit	Positive	-	-	-	166.1	120.443	148.1,138.2,103.0,125.2,136.1	2.3245	-	-
pe09782-2	Fruit	Positive	-	-	-	166.1	120.405	138.1,148.3,84.0,120.0,92.2	2.839	-	-
pe09803-1	Fruit	Positive	-	-	-	742.1	452.202	290.0,451.0,289.0,572.2,590.3	3.112	-	-
pe09838-2	Fruit	Positive	-	-	-	454.1	191.515	314.0,191.1,302.2,192.1,412.2	3.7315	-	-
pe09858-2	Fruit	Positive	-	-	-	134.1	106.308	106.1,132.3,75.0,119.0,105.0	3.91	-	-
pe09891-2	Fruit	Positive	-	-	-	230.1	129.206	188.2,202.2,187.1,173.1,160.3	4.687	-	-
pe09898-2	Fruit	Positive	-	-	-	358.1	105.446	133.1,179.1,163.3,339.9,341.1	4.519	-	-
pe09924-2	Fruit	Positive	-	-	-	422.1	207.564	189.2,225.2,133.2,147.2,260.2	4.7815	-	-
pe10058-2	Fruit	Positive	-	-	-	550.1	136.359	534.1,533.0,184.4,378.7,415.5	7.393	-	-
pe10185-2	Fruit	Positive	-	-	-	550.1	409.507	532.7,408.4,256.4,184.2,407.3	8.977	-	-
pe10186-1	Fruit	Positive	-	-	-	262.1	203.212	247.2,206.2,203.2,172.8,232.1	9.153	-	-
pe10804-1	Fruit	Positive	-	-	-	103.1	77.255	95.0,93.0	3.7	-	-
pe10813-1	Fruit	Positive	-	-	-	391.1	176.586	175.1,134.1,133.2,149.1,194.2	3.8575	-	-
pe10845-1	Fruit	Positive	-	-	-	679.1	522.249	522.3,647.5,648.6,523.1,516.3	4.477	-	-
pe10995-1	Fruit	Positive	-	-	-	487.1	439.606	469.4,367.3,423.2,405.4,451.3	6.682	-	-
pe11020-2	Fruit	Positive	-	-	-	327.1	99.104	98.9,215.1,309.0,251.1,227.3	7.03	-	-
pe11060-2	Fruit	Positive	-	-	-	327.1	72.103	313.6,99.0,215.2,312.5,256.2	7.085	-	-
pe11080-1	Fruit	Positive	-	-	-	295.1	133.334	277.3,201.4,199.0,221.4,217.2	7.8	-	-
pe11717-1	Fruit	Positive	-	-	-	232.1	136.375	168.2,136.1,160.2,214.1,196.2	3.0385	-	-
pe11769-1	Fruit	Positive	-	-	-	392.1	177.576	149.1,213.3,135.1,374.3,195.2	3.595	-	-
pe11779-1	Fruit	Positive	-	-	-	392.1	177.584	159.2,195.2,213.2,135.2,149.2	3.8785	-	-
pe11807-1	Fruit	Positive	-	-	-	680.1	566.169	662.8,549.4,322.3,548.5,435.9	4.204	-	-
pe11843-1	Fruit	Positive	-	-	-	680.1	433.731	392.2,433.2,391.2,374.2,331.1	4.729	-	-
pe11919-1	Fruit	Positive	-	-	-	488.1	207.59	235.1,427.4,248.2,209.3,444.3	6.052	-	-
pe12511-1	Fruit	Positive	-	-	-	105.1	61.1	94.9,82.6	0.698	-	-
pe12623-1	Fruit	Positive	-	-	-	649.1	479.092	358.1,317.1,479.9,479.1,327.1	1.9885	-	-
pe12641-1	Fruit	Positive	-	-	-	617.1	455.37	455.4,149.1,449.1,437.1,289.2	2.356	-	-
pe12804-2	Fruit	Positive	-	-	-	201.1	145.459	186.1,145.1,158.1,159.2,143.2	4.687	-	-
pe12839-1	Fruit	Positive	-	-	-	233.1	149.507	159.1,173.1,131.0,215.2,145.1	5.128	-	-
pe12980-1	Fruit	Positive	-	-	-	329.1	99.335	99.0,229.2,268.1,239.3,184.7	7.041	-	-
pe13018-1	Fruit	Positive	-	-	-	521.1	184.51	185.1,503.4,365.3,125.0,187.5	7.877	-	-
pe13145-2	Fruit	Positive	-	-	-	745.1	519.36	184.1,605.0,728.2,249.2,576.5	9.824	-	-
pe13520-1	Fruit	Positive	-	-	-	522.1	127.41	145.1,289.1,271.2,325.0,253.1	0.824	-	-
pe13535-1	Fruit	Positive	-	-	-	394.1	147.415	147.1,179.2,137.1,202.0,151.1	1.0645	-	-
pe13556-1	Fruit	Positive	-	-	-	394.1	147.465	179.1,137.1,274.0,256.2,172.0	1.327	-	-
pe13598-1	Fruit	Positive	-	-	-	650.1	480.181	327.1,359.0,318.1,360.2,521.7	1.978	-	-
pe13686-2	Fruit	Positive	-	-	-	266.1	160.507	174.2,162.4,136.5,148.4,188.2	2.965	-	-
pe13707-1	Fruit	Positive	-	-	-	842.1	810.192	680.6,685.5,653.5,648.5,627.5	3.5635	-	-
pe13716-1	Fruit	Positive	-	-	-	266.1	176.551	160.2,148.2,174.2,175.1,162.2	3.6895	-	-
pe13730-2	Fruit	Positive	-	-	-	810.1	601.08	601.3,311.1,583.2,449.3,279.3	3.9205	-	-
pe13739-2	Fruit	Positive	-	-	-	298.1	178.81	207.2,253.2,227.2,179.2,136.1	4.141	-	-
pe13800-2	Fruit	Positive	-	-	-	266.1	136.347	248.1,174.2,164.2,202.1,136.1	4.6765	-	-
pe13840-1	Fruit	Positive	-	-	-	362.1	256.73	256.1,361.9,258.0,259.4,261.1	5.6635	-	-
pe14020-2	Fruit	Positive	-	-	-	650.1	509.538	313.3,184.1,632.7,619.4,367.4	8.438	-	-
pe14028-1	Fruit	Positive	-	-	-	298.1	282.192	136.2,266.2,280.2,238.1,256.8	8.24	-	-
pe14092-1	Fruit	Positive	-	-	-	618.1	477.553	600.7,575.2,362.4,256.4,459.2	9.395	-	-
pe14122-1	Fruit	Positive	-	-	-	458.1	149.45	315.2,338.2,147.2,441.2,440.4	9.89	-	-
pe14143-1	Fruit	Positive	-	-	-	394.1	87.298	195.3,179.5,282.6,173.3,143.9	10.242	-	-
pe14551-1	Fruit	Positive	-	-	-	459.1	167.502	167.1,279.0,120.0,121.0,171.2	1.5265	-	-
pe14645-2	Fruit	Positive	-	-	-	267.1	77.259	249.2,178.0,221.2	2.8075	-	-
pe14649-1	Fruit	Positive	-	-	-	619.1	583.157	601.2,602.3,319.1,321.2,539.3	2.9755	-	-
pe14656-1	Fruit	Positive	-	-	-	267.1	105.297	105.0,249.0,175.1,177.1,161.2	3.0805	-	-
pe14665-1	Fruit	Positive	-	-	-	491.1	473.474	490.7,347.6,431.9,329.6,411.9	3.3745	-	-
pe14709-2	Fruit	Positive	-	-	-	299.1	107.323	193.1,135.1,107.1,137.1,161.4	3.8995	-	-
pe14774-2	Fruit	Positive	-	-	-	427.1	307.609	266.1,267.5,203.2,308.2,247.8	4.771	-	-
pe14794-1	Fruit	Positive	-	-	-	555.1	137.453	138.1,393.3,168.1,167.1,273.2	5.17	-	-
pe14909-2	Fruit	Positive	-	-	-	299.1	131.274	145.2,253.2,197.2,281.3,211.4	6.964	-	-
pe14953-1	Fruit	Positive	-	-	-	555.1	141.511	413.3,140.9,279.2,322.2,141.9	7.382	-	-
pe14973-1	Fruit	Positive	-	-	-	555.1	141.492	538.3,273.2,393.3,184.1,264.4	7.8	-	-
pe14986-1	Fruit	Positive	-	-	-	331.1	313.75	313.7,287.7,315.5,299.6,316.7	7.327	-	-
pe15031-1	Fruit	Positive	-	-	-	523.1	184.547	184.1,338.2,185.2,125.1,294.9	8.79	-	-
pe15042-2	Fruit	Positive	-	-	-	267.1	99.327	249.2,148.3,183.2,175.3,161.3	8.603	-	-
pe15174-2	Fruit	Positive	-	-	-	331.1	95.389	313.3,299.4,257.2,241.3,285.1	11.1	-	-
pe15451-2	Fruit	Positive	-	-	-	524.1	182.573	165.0,136.1,147.1,123.0,165.8	0.8135	-	-
pe15478-1	Fruit	Positive	-	-	-	428.1	136.442	348.1,428.1,257.2,248.2,410.0	0.7495	-	-
pe15494-2	Fruit	Positive	-	-	-	364.1	107.341	107.1,122.9,167.1,265.2,184.1	0.9805	-	-
pe15513-2	Fruit	Positive	-	-	-	556.1	210.565	210.1,164.1,146.1,149.1,147.0	1.3165	-	-
pe15519-1	Fruit	Positive	-	-	-	364.1	149.461	347.4,167.3,364.0,273.2,181.4	1.3165	-	-
pe15528-1	Fruit	Positive	-	-	-	556.1	538.255	419.3,231.2,301.4,319.3,511.4	1.516	-	-
pe15579-1	Fruit	Positive	-	-	-	492.1	131.389	133.1,163.2,474.3,191.1,345.2	2.272	-	-
pe15636-2	Fruit	Positive	-	-	-	428.1	134.393	266.9,134.1,248.2,158.1,307.3	3.1435	-	-
pe15648-2	Fruit	Positive	-	-	-	332.1	254.648	256.1,152.3,228.2,151.3,286.1	3.3325	-	-
pe15687-2	Fruit	Positive	-	-	-	588.1	415.537	219.2,173.2,201.1,523.0,421.2	3.763	-	-
pe15712-2	Fruit	Positive	-	-	-	396.1	181.253	179.2,181.2,180.2,162.2,163.2	4.141	-	-
pe15715-2	Fruit	Positive	-	-	-	204.1	105.234	186.2,126.1,151.1,97.0,138.3	4.0885	-	-
pe15736-1	Fruit	Positive	-	-	-	684.1	629.15	630.5,219.1,608.2,147.1,173.1	4.666	-	-
pe15750-1	Fruit	Positive	-	-	-	524.1	137.49	383.3,506.2,184.2,163.1,507.0	4.8655	-	-
pe15759-2	Fruit	Positive	-	-	-	428.1	266.047	266.5,265.4,308.3,136.3,410.6	4.7815	-	-
pe15788-2	Fruit	Positive	-	-	-	716.1	147.414	147.1,273.3,255.2,681.3,575.8	5.464	-	-
pe15791-1	Fruit	Positive	-	-	-	396.1	147.8	147.0,149.0,150.1,276.1,257.8	5.4535	-	-
pe15810-2	Fruit	Positive	-	-	-	364.1	255.863	257.2,256.3,346.4,363.2,255.3	5.6635	-	-
pe15828-2	Fruit	Positive	-	-	-	300.1	132.466	256.4,254.4,282.1,282.9,130.1	5.821	-	-
pe15830-1	Fruit	Positive	-	-	-	364.1	162.152	346.2,258.3,316.1,162.1,255.2	6.0415	-	-
pe15987-2	Fruit	Positive	-	-	-	300.1	254.499	282.1,212.2,156.2,198.5,240.3	8.218	-	-
pe16392-1	Fruit	Positive	-	-	-	237.1	99.198	201.0,237.1,99.0,219.1,177.1	0.488	-	-
pe16466-1	Fruit	Positive	-	-	-	269.1	89.265	152.1,223.5,251.2,139.2,150.1	1.0645	-	-
pe16473-1	Fruit	Positive	-	-	-	557.1	395.581	275.1,377.0,378.1,245.1,540.3	1.096	-	-
pe16613-2	Fruit	Positive	-	-	-	365.1	93.296	364.9,185.1,122.3,168.2,347.2	3.259	-	-
pe16627-1	Fruit	Positive	-	-	-	781.1	419.447	660.3,401.1,620.0,257.7,763.2	3.469	-	-
pe16653-1	Fruit	Positive	-	-	-	397.1	114.342	387.3,331.6,359.4,225.2,207.5	3.784	-	-
pe16683-1	Fruit	Positive	-	-	-	557.1	395.635	539.6,279.0,303.1,347.3,437.6	4.309	-	-
pe16910-2	Fruit	Positive	-	-	-	301.1	133.474	283.4,199.3,147.1,173.2,133.2	7.613	-	-
pe16981-1	Fruit	Positive	-	-	-	621.1	577.159	577.4,603.3,604.2,523.4,365.8	8.779	-	-
pe16991-1	Fruit	Positive	-	-	-	397.1	119.471	119.1,379.1,133.0,175.2,296.7	9.076	-	-
pe17000-2	Fruit	Positive	-	-	-	301.1	147.632	147.3,123.2,193.3,199.4,300.9	8.988	-	-
pe17030-2	Fruit	Positive	-	-	-	301.1	133.229	300.9,173.2,133.1,197.2,131.1	9.868	-	-
pe17038-2	Fruit	Positive	-	-	-	269.1	95.27	123.0,149.1,135.1,191.2,109.1	9.439	-	-
pe17428-1	Fruit	Positive	-	-	-	398.1	86.334	398.1,86.0,380.0,202.0,170.1	0.802	-	-
pe17434-1	Fruit	Positive	-	-	-	238.1	147.472	146.1,129.0,192.1,164.3,220.1	0.97	-	-
pe17467-2	Fruit	Positive	-	-	-	302.1	122.237	122.1,140.8,124.1,127.1,284.4	1.2325	-	-
pe17501-2	Fruit	Positive	-	-	-	462.1	138.411	147.0,138.0,198.0,300.1,120.0	1.8625	-	-
pe17502-1	Fruit	Positive	-	-	-	334.1	137.364	334.0,171.6,184.3,315.8,170.1	1.705	-	-
pe17583-2	Fruit	Positive	-	-	-	206.1	160.383	160.1,132.5,150.1,178.1,146.0	2.9755	-	-
pe17619-1	Fruit	Positive	-	-	-	366.1	133.447	366.1,151.2,204.2,203.1,109.0	3.7735	-	-
pe17656-2	Fruit	Positive	-	-	-	494.1	135.49	307.2,389.3,173.1,476.3,350.1	4.141	-	-
pe17765-1	Fruit	Positive	-	-	-	334.1	242.718	333.8,286.5,316.6,166.2,254.6	5.7055	-	-
pe17810-2	Fruit	Positive	-	-	-	238.1	92.287	220.8,220.1,229.9,192.2,149.1	6.5035	-	-
pe17905-1	Fruit	Positive	-	-	-	558.1	499.385	477.1,541.5,386.8,263.1,142.1	7.877	-	-
pe17981-1	Fruit	Positive	-	-	-	686.1	545.363	668.7,184.4,628.7,627.3,365.3	9.472	-	-
pe18081-1	Fruit	Positive	-	-	-	398.1	149.45	296.1,296.9,357.0,184.1,380.8	10.748	-	-
pe18390-2	Fruit	Positive	-	-	-	335.1	99.243	99.0,122.9,173.0,335.0,163.1	0.803	-	-
pe18463-1	Fruit	Positive	-	-	-	367.1	188.531	367.0,146.1,230.1,350.0,205.2	1.579	-	-
pe18467-1	Fruit	Positive	-	-	-	655.1	124.359	146.1,124.1,190.2,286.7,250.2	1.6315	-	-
pe18560-1	Fruit	Positive	-	-	-	591.1	429.536	429.5,351.3,589.7,365.4,283.4	3.0595	-	-
pe18614-1	Fruit	Positive	-	-	-	591.1	133.418	303.0,149.0,139.2,195.0,282.8	3.8155	-	-
pe18630-2	Fruit	Positive	-	-	-	623.1	454.487	614.4,341.4,322.3,558.2,435.8	4.12	-	-
pe18710-2	Fruit	Positive	-	-	-	527.1	149.428	168.2,150.2,149.1,127.0,145.1	5.2645	-	-
pe19121-1	Fruit	Positive	-	-	-	623.1	563.122	564.6,506.8,512.3,534.8,367.2	11.738	-	-
pe19360-1	Fruit	Positive	-	-	-	688.1	526.528	526.5,686.3,364.1,347.1,525.4	0.7505	-	-
pe19456-1	Fruit	Positive	-	-	-	272.1	123.934	124.0,201.6,140.0,226.2,254.1	1.6105	-	-
pe19468-1	Fruit	Positive	-	-	-	240.1	124.349	239.9,126.5,127.6,130.3,128.6	1.726	-	-
pe19474-2	Fruit	Positive	-	-	-	592.1	139.43	440.2,284.2,139.1,283.2,302.1	2.0095	-	-
pe19484-1	Fruit	Positive	-	-	-	688.1	328.254	326.9,345.0,346.2,346.8,671.2	2.125	-	-
pe19524-1	Fruit	Positive	-	-	-	624.1	423.16	573.2,441.1,442.1,443.1,310.0	2.7235	-	-
pe19608-1	Fruit	Positive	-	-	-	528.1	500.48	500.4,365.2,319.1,364.2,266.5	4.0255	-	-
pe19713-2	Fruit	Positive	-	-	-	496.1	87.403	149.2,96.9,185.2,150.1,295.0	5.611	-	-
pe19740-2	Fruit	Positive	-	-	-	272.1	100.336	212.5,257.2,174.2,100.1,228.2	5.8105	-	-
pe19801-1	Fruit	Positive	-	-	-	304.1	113.44	286.2,113.0,200.6,240.4,191.0	6.787	-	-
pe19967-1	Fruit	Positive	-	-	-	624.1	483.583	484.0,606.9,184.1,185.1,589.0	9.494	-	-
pe19992-1	Fruit	Positive	-	-	-	656.1	600.15	600.8,600.2,544.5,515.7,640.6	10.352	-	-
pe20000-2	Fruit	Positive	-	-	-	336.1	95.228	301.3,151.1,133.2,318.3,135.1	10.275	-	-
pe20321-2	Fruit	Positive	-	-	-	273.1	155.364	155.1,167.0,203.1,185.1,139.2	0.509	-	-
pe20322-2	Fruit	Positive	-	-	-	689.1	670.909	671.1,630.5,551.0,628.9,611.7	0.551	-	-
pe20386-2	Fruit	Positive	-	-	-	305.1	141.434	124.0,273.1,123.0,125.0,186.1	1.0225	-	-
pe20453-1	Fruit	Positive	-	-	-	529.1	484.309	501.4,512.1,511.2,483.2,467.2	2.0095	-	-
pe20474-2	Fruit	Positive	-	-	-	241.1	125.141	124.8,125.7,123.0,195.2,84.0	1.726	-	-
pe20590-1	Fruit	Positive	-	-	-	529.1	485.322	520.4,463.8,485.5,341.4,237.3	4.0255	-	-
pe20604-2	Fruit	Positive	-	-	-	273.1	153.42	153.0,147.1,153.8,161.1,155.3	3.7735	-	-
pe20671-2	Fruit	Positive	-	-	-	657.1	446.412	625.3,446.7,490.2,640.3,639.3	5.2435	-	-
pe20694-1	Fruit	Positive	-	-	-	721.1	433.511	373.2,415.2,719.4,329.2,662.3	5.4535	-	-
pe20697-1	Fruit	Positive	-	-	-	497.1	97.294	317.0,149.2,278.8,167.1,168.1	5.632	-	-
pe20748-2	Fruit	Positive	-	-	-	209.1	151.041	191.2,151.1,125.1,153.1,139.1	6.6505	-	-
pe21310-1	Fruit	Positive	-	-	-	786.1	749.805	726.4,768.2,709.0,732.4,708.2	0.5615	-	-
pe21318-1	Fruit	Positive	-	-	-	210.1	111.245	129.0,110.9,164.1,146.1,192.2	0.7285	-	-
pe21347-1	Fruit	Positive	-	-	-	242.1	85.238	129.0,143.0,115.0,189.0,224.1	1.076	-	-
pe21403-1	Fruit	Positive	-	-	-	146.1	128.388	127.4,91.1,118.1,129.4,130.4	1.663	-	-
pe21417-1	Fruit	Positive	-	-	-	658.1	145.389	144.9,274.8,199.1,145.8,169.2	1.831	-	-
pe21429-1	Fruit	Positive	-	-	-	338.1	141.424	159.1,320.0,101.0,173.1,158.1	1.789	-	-
pe21431-1	Fruit	Positive	-	-	-	242.1	124.332	124.7,126.0,224.1,196.1,129.1	1.915	-	-
pe21492-2	Fruit	Positive	-	-	-	210.1	109.293	192.1,150.2,164.1,174.1,134.2	2.7865	-	-
pe21497-1	Fruit	Positive	-	-	-	370.1	179.512	139.4,133.0,161.0,178.3,123.4	2.692	-	-
pe21503-2	Fruit	Positive	-	-	-	434.1	145.353	145.1,96.9,155.2,201.2,85.0	3.1435	-	-
pe21570-1	Fruit	Positive	-	-	-	306.1	244.663	200.3,306.0,245.0,288.4,145.2	3.868	-	-
pe21607-2	Fruit	Positive	-	-	-	466.1	81.236	269.2,81.0,251.3,295.1,277.5	4.519	-	-
pe21668-1	Fruit	Positive	-	-	-	722.1	434.595	433.1,475.5,373.2,374.3,705.0	5.464	-	-
pe21886-1	Fruit	Positive	-	-	-	658.1	517.376	641.1,517.6,337.3,459.3,460.1	8.768	-	-
pe21901-1	Fruit	Positive	-	-	-	594.1	577.114	580.1,453.9,581.8,314.6,575.2	8.955	-	-
pe21934-2	Fruit	Positive	-	-	-	658.1	517.62	640.5,459.3,599.4,475.6,521.6	9.802	-	-
pe21951-1	Fruit	Positive	-	-	-	786.1	768.839	184.1,645.9,628.4,728.3,755.0	9.802	-	-
pe21992-1	Fruit	Positive	-	-	-	306.1	87.232	288.0,127.4,208.3,219.5,163.4	10.451	-	-
pe22037-1	Fruit	Positive	-	-	-	658.1	640.162	459.4,615.7,517.6,643.7,542.6	11.034	-	-
pe22059-1	Fruit	Positive	-	-	-	594.1	534.279	592.9,577.0,453.4,184.1,521.0	11.584	-	-
pe22303-1	Fruit	Positive	-	-	-	723.1	381.261	382.5,384.7,441.2,321.1,386.7	0.7505	-	-
pe22306-2	Fruit	Positive	-	-	-	243.1	99.259	137.0,183.0,165.0,122.8,161.0	0.5615	-	-
pe22326-1	Fruit	Positive	-	-	-	243.1	99.228	225.1,183.1,137.0,184.1,207.0	0.551	-	-
pe22333-1	Fruit	Positive	-	-	-	275.1	125.407	160.1,125.2,239.4,141.1,213.2	0.781	-	-
pe22355-2	Fruit	Positive	-	-	-	371.1	146.391	279.1,209.1,146.1,150.1,174.1	1.117	-	-
pe22385-2	Fruit	Positive	-	-	-	275.1	84.287	229.5,176.2,149.2,185.8,130.5	1.5055	-	-
pe22548-1	Fruit	Positive	-	-	-	243.1	95.253	133.2,161.1,165.1,147.1,225.1	4.0885	-	-
pe22564-1	Fruit	Positive	-	-	-	275.1	107.331	107.0,127.4,149.1,215.3,151.1	3.952	-	-
pe22607-1	Fruit	Positive	-	-	-	403.1	385.566	385.1,313.2,149.1,150.0,295.1	4.6555	-	-
pe22617-2	Fruit	Positive	-	-	-	403.1	295.739	385.1,313.2,295.1,367.2,296.1	4.645	-	-
pe22634-1	Fruit	Positive	-	-	-	531.1	347.7	530.9,350.6,349.7,249.3,277.4	5.2645	-	-
pe22814-1	Fruit	Positive	-	-	-	627.1	542.227	483.4,610.5,609.5,337.5,546.7	7.877	-	-
pe22950-2	Fruit	Positive	-	-	-	691.1	519.138	520.1,519.3,673.9,184.3,593.6	10.099	-	-
pe23004-1	Fruit	Positive	-	-	-	659.1	641.305	518.4,459.3,460.1,616.7,461.1	10.99	-	-
pe23038-1	Fruit	Positive	-	-	-	595.1	535.431	507.5,317.3,593.2,577.4,449.2	11.595	-	-
pe23287-1	Fruit	Positive	-	-	-	84.1	68.138	78.9,84.0,79.9	0.971	-	-
pe23389-1	Fruit	Positive	-	-	-	660.1	145.616	642.8,660.0,145.1,393.5,468.7	1.7995	-	-
pe23396-1	Fruit	Positive	-	-	-	308.1	146.4	128.1,308.1,162.1,144.0,290.0	1.7785	-	-
pe23409-1	Fruit	Positive	-	-	-	596.1	458.444	596.1,449.3,311.1,329.2,303.3	2.0725	-	-
pe23443-1	Fruit	Positive	-	-	-	852.1	564.028	564.3,394.1,410.0,274.1,422.0	2.608	-	-
pe23465-2	Fruit	Positive	-	-	-	148.1	102.15	92.0,84.0,91.0,130.1,102.1	2.818	-	-
pe23537-1	Fruit	Positive	-	-	-	212.1	106.155	176.2,136.1,133.1,152.2,110.1	3.847	-	-
pe23638-2	Fruit	Positive	-	-	-	724.1	477.556	435.1,477.4,706.7,436.3,433.4	5.506	-	-
pe23656-2	Fruit	Positive	-	-	-	276.1	89.359	275.8,256.6,232.6,260.3,261.4	5.569	-	-
pe23766-1	Fruit	Positive	-	-	-	500.1	86.31	484.4,184.2,233.0,441.3,175.5	7.382	-	-
pe23788-1	Fruit	Positive	-	-	-	244.1	95.258	198.2,190.2,226.2,185.2,95.0	7.591	-	-
pe23803-1	Fruit	Positive	-	-	-	500.1	457.502	439.3,458.1,337.5,483.3,482.2	7.998	-	-
pe23878-1	Fruit	Positive	-	-	-	660.1	519.522	519.4,125.0,644.0,642.4,625.0	9.241	-	-
pe23899-2	Fruit	Positive	-	-	-	660.1	477.693	601.4,477.5,642.6,519.6,520.5	9.516	-	-
pe23951-1	Fruit	Positive	-	-	-	660.1	642.17	642.6,643.5,362.0,362.9,380.1	10.418	-	-
pe24341-1	Fruit	Positive	-	-	-	213.1	125.434	125.1,149.1,153.0,167.1,84.0	1.39	-	-
pe24593-2	Fruit	Positive	-	-	-	341.1	247.77	291.2,271.1,323.1,270.0,263.2	4.9915	-	-
pe24598-1	Fruit	Positive	-	-	-	437.1	275.767	436.0,258.0,278.7,185.4,280.5	5.0335	-	-
pe25229-1	Fruit	Positive	-	-	-	182.1	123.119	141.1,82.9,164.0,182.1,98.9	0.551	-	-
pe25230-2	Fruit	Positive	-	-	-	278.1	242.287	184.1,260.1,219.1,165.2,186.2	0.551	-	-
pe25235-1	Fruit	Positive	-	-	-	118.1	82.267	93.8,112.2,85.0,107.0,64.6	0.5405	-	-
pe25238-1	Fruit	Positive	-	-	-	726.1	707.811	690.2,666.1,566.2,709.2,691.3	0.572	-	-
pe25325-2	Fruit	Positive	-	-	-	182.1	138.442	138.1,154.2,136.1,122.9,94.1	1.39	-	-
pe25330-1	Fruit	Positive	-	-	-	310.1	85.22	310.1,113.0,292.9,291.9,293.9	1.495	-	-
pe25455-1	Fruit	Positive	-	-	-	310.1	148.448	147.1,138.2,137.1,264.4,266.1	3.322	-	-
pe25510-1	Fruit	Positive	-	-	-	374.1	195.535	374.1,163.1,154.1,135.1,180.1	4.1515	-	-
pe25607-1	Fruit	Positive	-	-	-	502.1	317.702	249.3,317.0,221.3,484.8,330.1	5.6215	-	-
pe25658-1	Fruit	Positive	-	-	-	214.1	77.254	77.0,141.4,158.4	6.472	-	-
pe26213-2	Fruit	Positive	-	-	-	247.1	145.424	247.1,187.1,181.1,169.2,157.2	0.509	-	-
pe26218-1	Fruit	Positive	-	-	-	279.1	99.242	159.0,98.9,219.0,201.2,260.9	0.551	-	-
pe26227-1	Fruit	Positive	-	-	-	311.1	213.3	175.0,207.0,195.0,210.9,136.8	0.6665	-	-
pe26229-1	Fruit	Positive	-	-	-	439.1	209.179	269.1,192.1,210.0,191.1,203.1	0.6875	-	-
pe26231-2	Fruit	Positive	-	-	-	183.1	83.26	143.1,167.1,165.0,124.0,82.9	0.467	-	-
pe26238-1	Fruit	Positive	-	-	-	215.1	169.552	126.1,179.5,197.2,128.1,171.3	0.8135	-	-
pe26244-1	Fruit	Positive	-	-	-	247.1	99.214	98.9,211.1,183.1,194.1,184.1	0.8135	-	-
pe26276-2	Fruit	Positive	-	-	-	87.1	69.187	81.9727	0.739	-	-
pe26283-2	Fruit	Positive	-	-	-	375.1	110.389	128.1,197.3,225.1,357.0,110.0	1.012	-	-
pe26322-1	Fruit	Positive	-	-	-	343.1	181.514	343.0,180.1,255.0,325.1,253.1	1.768	-	-
pe26324-2	Fruit	Positive	-	-	-	311.1	136.42	136.1,165.0,161.0,147.1,257.1	1.5895	-	-
pe26352-1	Fruit	Positive	-	-	-	375.1	137.392	357.0,203.0,137.1,357.8,285.2	2.125	-	-
pe26355-1	Fruit	Positive	-	-	-	311.1	149.082	195.2,149.1,292.9,205.1,131.0	2.314	-	-
pe26367-2	Fruit	Positive	-	-	-	247.1	145.334	229.1,201.2,163.2,159.2,173.1	2.251	-	-
pe26368-1	Fruit	Positive	-	-	-	215.1	115.251	114.9,197.2,174.1,131.9,159.1	2.4715	-	-
pe26381-1	Fruit	Positive	-	-	-	183.1	137.461	183.1,155.2,165.2,95.0,105.1	2.419	-	-
pe26388-1	Fruit	Positive	-	-	-	215.1	115.269	114.9,197.1,174.1,131.9,156.2	2.461	-	-
pe26407-1	Fruit	Positive	-	-	-	599.1	406.614	425.0,484.3,325.1,245.2,305.1	2.8915	-	-
pe26422-2	Fruit	Positive	-	-	-	407.1	137.446	137.1,189.1,165.1,207.1,147.1	3.112	-	-
pe26432-1	Fruit	Positive	-	-	-	343.1	135.488	343.1,137.2,163.2,325.0,165.1	3.2275	-	-
pe26433-1	Fruit	Positive	-	-	-	119.1	91.264	119.0,117.0,103.0,77.0,104.1	2.881	-	-
pe26441-2	Fruit	Positive	-	-	-	183.1	137.536	137.2,125.1,109.1,95.0,122.9	3.469	-	-
pe26444-1	Fruit	Positive	-	-	-	567.1	549.417	566.1,436.9,323.7,322.8,552.8	3.49	-	-
pe26456-2	Fruit	Positive	-	-	-	343.1	165.486	165.1,343.1,153.1,297.2,311.1	3.616	-	-
pe26461-1	Fruit	Positive	-	-	-	183.1	95.288	165.1,109.1,125.1,95.0,123.0	3.4795	-	-
pe26466-1	Fruit	Positive	-	-	-	119.1	91.336	119.1,117.0,103.0,104.1,77.0	3.889	-	-
pe26479-1	Fruit	Positive	-	-	-	311.1	147.506	149.0,148.0,251.2,311.1,279.1	3.931	-	-
pe26484-2	Fruit	Positive	-	-	-	567.1	436.59	558.6,501.9,341.4,322.3,323.4	4.057	-	-
pe26492-1	Fruit	Positive	-	-	-	695.1	415.516	629.6,169.3,173.3,397.3,219.1	3.9835	-	-
pe26496-1	Fruit	Positive	-	-	-	119.1	91.213	119.0,104.0,117.0,102.9,115.2	4.0885	-	-
pe26543-2	Fruit	Positive	-	-	-	247.1	159.353	158.9,172.7,145.5,229.2,135.5	4.6765	-	-
pe26635-2	Fruit	Positive	-	-	-	151.1	91.21	105.0,133.1,107.0,91.0,95.0	6.2935	-	-
pe26658-2	Fruit	Positive	-	-	-	215.1	78.133	197.1,156.1,137.5,115.0,159.3	6.472	-	-
pe26686-1	Fruit	Positive	-	-	-	119.1	91.293	91.0,103.0,77.8,76.8,98.9	6.942	-	-
pe26706-1	Fruit	Positive	-	-	-	119.1	91.12	119.0,77.0,104.0,116.9,100.9	7.371	-	-
pe26724-1	Fruit	Positive	-	-	-	631.1	490.28	613.3,614.2,318.3,489.2,572.0	7.547	-	-
pe26736-1	Fruit	Positive	-	-	-	119.1	91.343	91.0,77.1,117.0,104.0,100.8	7.789	-	-
pe26926-1	Fruit	Positive	-	-	-	119.1	91.169	91.0,103.2,117.1,115.2	11.012	-	-
pe26932-2	Fruit	Positive	-	-	-	311.1	109.247	123.0,149.0,151.3,95.0,205.2	10.836	-	-
pe26946-2	Fruit	Positive	-	-	-	119.1	76.811	119.0,103.0,104.0,77.0,117.0	11.012	-	-
pe27196-1	Fruit	Positive	-	-	-	472.1	412.076	262.0,213.0,340.2,292.3,337.1	0.635	-	-
pe27198-1	Fruit	Positive	-	-	-	120.1	84.195	98.9,82.9,101.9,119.8,88.7	0.53	-	-
pe27204-1	Fruit	Positive	-	-	-	184.1	101.255	124.0,100.9,125.0,143.0,166.1	0.5195	-	-
pe27205-1	Fruit	Positive	-	-	-	600.1	581.989	540.2,521.9,510.5,457.9,458.8	0.551	-	-
pe27208-1	Fruit	Positive	-	-	-	568.1	550.009	568.0,408.0,508.3,408.7,266.1	0.5615	-	-
pe27214-1	Fruit	Positive	-	-	-	184.1	125.26	124.0,100.9,125.0,143.0,166.1	0.4775	-	-
pe27223-1	Fruit	Positive	-	-	-	184.1	125.341	100.9,124.0,166.1,125.1,157.0	0.509	-	-
pe27229-1	Fruit	Positive	-	-	-	472.1	130.468	84.0,130.7,148.1,132.5,135.6	0.8135	-	-
pe27271-1	Fruit	Positive	-	-	-	248.1	150.435	230.1,202.0,184.0,122.3,168.0	1.0855	-	-
pe27302-2	Fruit	Positive	-	-	-	728.1	464.492	596.4,332.2,597.2,356.4,488.3	1.621	-	-
pe27322-1	Fruit	Positive	-	-	-	408.1	137.373	303.1,167.3,193.2,276.5,211.2	1.9255	-	-
pe27332-1	Fruit	Positive	-	-	-	408.1	199.666	199.3,227.2,247.4,363.2,182.3	2.062	-	-
pe27337-1	Fruit	Positive	-	-	-	120.1	92.256	103.0,65.0,84.0,78.7,76.9	2.146	-	-
pe27360-1	Fruit	Positive	-	-	-	344.1	147.434	165.1,147.8,149.0,132.1,327.0	2.4505	-	-
pe27361-1	Fruit	Positive	-	-	-	312.1	85.303	294.0,248.0,280.6,302.2	2.398	-	-
pe27362-1	Fruit	Positive	-	-	-	120.1	92.287	120.0,65.0,97.1,103.1,94.4	2.4925	-	-
pe27365-2	Fruit	Positive	-	-	-	248.1	86.16	202.2,230.1,201.0,184.0,156.1	2.5135	-	-
pe27371-2	Fruit	Positive	-	-	-	344.1	132.365	190.1,167.0,167.8,149.2,172.1	2.6395	-	-
pe27375-1	Fruit	Positive	-	-	-	312.1	162.477	144.1,138.1,294.2,280.3,276.7	2.6815	-	-
pe27378-1	Fruit	Positive	-	-	-	632.1	459.341	327.1,325.0,458.0,457.1,459.9	2.7235	-	-
pe27395-1	Fruit	Positive	-	-	-	344.1	149.458	163.2,204.9,132.5,152.9,151.5	3.0805	-	-
pe27418-2	Fruit	Positive	-	-	-	152.1	106.344	106.1,108.0,105.0,92.0,124.2	3.1225	-	-
pe27420-2	Fruit	Positive	-	-	-	184.1	110.333	166.2,184.1,110.0,125.1,126.2	3.4795	-	-
pe27428-2	Fruit	Positive	-	-	-	632.1	453.411	453.6,623.6,566.8,341.4,329.3	3.5005	-	-
pe27434-1	Fruit	Positive	-	-	-	536.1	195.574	163.1,135.1,154.2,167.1,145.1	3.5635	-	-
pe27439-1	Fruit	Positive	-	-	-	344.1	138.42	137.1,166.1,182.1,165.1,149.1	3.616	-	-
pe27448-1	Fruit	Positive	-	-	-	792.1	775.063	790.1,779.6,436.6,323.5,775.6	3.7945	-	-
pe27454-1	Fruit	Positive	-	-	-	120.1	92.203	103.0,83.9,118.9,104.9	3.637	-	-
pe27471-2	Fruit	Positive	-	-	-	344.1	165.55	166.1,138.1,308.0,137.1,165.1	4.099	-	-
pe27478-2	Fruit	Positive	-	-	-	408.1	165.703	199.3,219.2,136.4,177.3,281.5	4.2565	-	-
pe27479-1	Fruit	Positive	-	-	-	472.1	310.124	294.5,310.5,148.1,463.4,274.1	3.952	-	-
pe27480-1	Fruit	Positive	-	-	-	632.1	147.439	351.1,273.0,309.0,303.0,255.1	3.8995	-	-
pe27492-1	Fruit	Positive	-	-	-	248.1	135.468	188.2,160.2,202.2,187.1,173.2	4.687	-	-
pe27542-2	Fruit	Positive	-	-	-	248.1	115.23	188.2,202.4,230.2,174.2,184.1	4.939	-	-
pe27622-2	Fruit	Positive	-	-	-	536.1	518.282	184.1,500.4,501.3,281.2,264.1	6.262	-	-
pe27634-2	Fruit	Positive	-	-	-	216.1	77.198	170.4,157.0,188.0,126.1,159.8	6.472	-	-
pe27717-1	Fruit	Positive	-	-	-	184.1	125.028	166.1,138.0,167.2,156.2,142.9	7.877	-	-
pe27738-1	Fruit	Positive	-	-	-	600.1	542.313	483.2,415.3,584.2,582.1,371.5	7.877	-	-
pe27828-2	Fruit	Positive	-	-	-	184.1	81.011	86.1,166.0,138.0,124.1,125.8	9.516	-	-
pe27847-1	Fruit	Positive	-	-	-	632.1	491.534	614.5,615.5,334.1,278.2,631.4	9.659	-	-
pe28178-2	Fruit	Positive	-	-	-	345.1	225.544	237.1,257.1,285.0,183.2,224.9	0.551	-	-
pe28181-2	Fruit	Positive	-	-	-	185.1	102.258	83.9,125.0,83.0,102.0,167.1	0.551	-	-
pe28183-1	Fruit	Positive	-	-	-	217.1	83.164	157.1,181.1,153.1,127.0,139.1	0.5195	-	-
pe28184-1	Fruit	Positive	-	-	-	121.1	85.23	80.1,102.9,98.9,82.4,95.0	0.5195	-	-
pe28186-2	Fruit	Positive	-	-	-	281.1	99.218	245.1,263.1,161.1,281.0,98.9	0.5615	-	-
pe28192-2	Fruit	Positive	-	-	-	345.1	285.427	267.1,326.9,225.0,183.2,219.2	0.53	-	-
pe28193-2	Fruit	Positive	-	-	-	441.1	209.466	209.0,249.0,269.0,270.9,205.0	0.6875	-	-
pe28214-2	Fruit	Positive	-	-	-	249.1	98.262	186.1,124.0,140.0,249.0,168.1	0.803	-	-
pe28263-1	Fruit	Positive	-	-	-	121.1	77.274	77.0,91.0,121.1,93.0,105.0	1.327	-	-
pe28280-2	Fruit	Positive	-	-	-	281.1	149.376	107.1,219.1,149.1,159.0,171.1	1.327	-	-
pe28286-1	Fruit	Positive	-	-	-	313.1	107.378	151.1,295.0,295.7,207.7,194.8	1.642	-	-
pe28289-2	Fruit	Positive	-	-	-	345.1	137.378	137.1,345.1,259.2,284.1,329.5	1.6735	-	-
pe28301-2	Fruit	Positive	-	-	-	217.1	97.289	199.2,173.2,125.1,97.0,189.1	1.915	-	-
pe28308-1	Fruit	Positive	-	-	-	345.1	327.809	259.9,325.4,132.4,330.4,151.5	2.1145	-	-
pe28316-1	Fruit	Positive	-	-	-	761.1	569.106	409.1,568.9,570.3,743.2,378.9	2.0515	-	-
pe28327-1	Fruit	Positive	-	-	-	601.1	449.305	449.1,302.6,583.1,409.0,469.4	2.23	-	-
pe28330-1	Fruit	Positive	-	-	-	281.1	161.618	136.1,219.1,237.4,159.1,175.3	1.915	-	-
pe28337-1	Fruit	Positive	-	-	-	313.1	107.386	166.2,295.0,151.6,135.1,268.4	2.4085	-	-
pe28341-2	Fruit	Positive	-	-	-	345.1	166.598	167.1,132.1,191.0,190.1,133.0	2.6395	-	-
pe28348-1	Fruit	Positive	-	-	-	249.1	161.36	189.4,161.2,231.2,175.1,185.1	2.524	-	-
pe28358-1	Fruit	Positive	-	-	-	249.1	161.438	249.1,161.1,189.2,231.1,175.1	2.545	-	-
pe28366-2	Fruit	Positive	-	-	-	217.1	156.514	171.2,199.1,156.1,173.1,189.1	2.9755	-	-
pe28377-2	Fruit	Positive	-	-	-	345.1	149.457	345.1,149.1,137.1,327.0,206.1	3.0805	-	-
pe28378-1	Fruit	Positive	-	-	-	281.1	91.214	193.0,161.1,147.1,203.1	3.0175	-	-
pe28380-2	Fruit	Positive	-	-	-	249.1	203.209	203.0,161.1,189.1,185.1,159.1	2.7655	-	-
pe28383-2	Fruit	Positive	-	-	-	121.1	91.3	105.0,77.0,93.0,79.1,121.0	3.217	-	-
pe28388-2	Fruit	Positive	-	-	-	217.1	156.494	156.2,171.1,143.2,119.0,141.1	3.7105	-	-
pe28394-2	Fruit	Positive	-	-	-	153.1	107.342	91.0,95.0,93.0,135.1,105.0	3.2485	-	-
pe28398-2	Fruit	Positive	-	-	-	217.1	119.526	156.1,171.2,157.1,143.2,155.1	3.28	-	-
pe28420-2	Fruit	Positive	-	-	-	249.1	187.662	188.0,203.1,161.1,171.0,175.1	3.7945	-	-
pe28429-1	Fruit	Positive	-	-	-	345.1	163.518	175.1,203.1,137.2,165.2,345.1	3.6895	-	-
pe28433-1	Fruit	Positive	-	-	-	121.1	77.28	91.0,77.1,93.0,103.0,79.0	3.6055	-	-
pe28443-1	Fruit	Positive	-	-	-	505.1	392.766	248.8,202.5,348.0,189.5,392.1	4.015	-	-
pe28454-2	Fruit	Positive	-	-	-	121.1	91.184	77.1,79.1,103.0,105.1,119.5	3.9625	-	-
pe28460-2	Fruit	Positive	-	-	-	409.1	182.653	182.2,220.2,181.2,200.3,166.2	4.246	-	-
pe28462-1	Fruit	Positive	-	-	-	185.1	87.22	87.0,149.1,139.1,125.1,93.0	4.246	-	-
pe28491-2	Fruit	Positive	-	-	-	249.1	175.572	175.2,173.2,203.2,161.2,174.2	4.666	-	-
pe28622-2	Fruit	Positive	-	-	-	185.1	80.592	153.1,107.1,93.0,185.1,91.0	6.7765	-	-
pe28657-2	Fruit	Positive	-	-	-	153.1	97.203	107.0,136.1,97.1,93.1,91.0	6.832	-	-
pe28671-2	Fruit	Positive	-	-	-	153.1	93.248	135.0,107.0,93.0,97.0,95.1	7.448	-	-
pe28674-1	Fruit	Positive	-	-	-	537.1	123.227	519.8,264.7,281.2,281.9,263.4	7.371	-	-
pe28677-1	Fruit	Positive	-	-	-	473.1	59.132	455.3,341.0,184.1,429.9,429.1	7.371	-	-
pe28679-2	Fruit	Positive	-	-	-	281.1	135.406	107.1,219.1,147.1,105.0,221.0	7.382	-	-
pe28699-1	Fruit	Positive	-	-	-	281.1	135.36	193.1,135.1,221.0,237.0,161.1	7.8	-	-
pe28703-1	Fruit	Positive	-	-	-	473.1	59.17	365.7,184.8,455.3,366.6,413.6	7.789	-	-
pe28764-1	Fruit	Positive	-	-	-	249.1	161.466	133.1,203.4,193.2,231.6,189.1	8.801	-	-
pe28766-1	Fruit	Positive	-	-	-	313.1	145.494	145.2,253.2,238.2,295.1,171.2	8.834	-	-
pe28799-2	Fruit	Positive	-	-	-	281.1	150.424	149.0,150.0,237.3,193.2,219.1	9.483	-	-
pe28809-1	Fruit	Positive	-	-	-	281.1	151.42	150.1,219.2,265.1,149.1,193.2	9.505	-	-
pe28869-2	Fruit	Positive	-	-	-	281.1	149.439	264.4,176.2,134.1,162.2,190.2	10.264	-	-
pe29159-2	Fruit	Positive	-	-	-	282.1	99.35	241.8,183.0,222.1,221.0,181.0	0.551	-	-
pe29161-1	Fruit	Positive	-	-	-	186.1	84.96	114.0,101.0,127.0,126.1,103.0	0.4985	-	-
pe29162-1	Fruit	Positive	-	-	-	570.1	551.922	462.1,450.1,510.1,410.0,408.1	0.551	-	-
pe29165-1	Fruit	Positive	-	-	-	826.1	747.822	748.1,790.3,808.3,772.3,766.7	0.572	-	-
pe29167-1	Fruit	Positive	-	-	-	218.1	99.233	98.9,177.0,159.0,84.0,133.6	0.4985	-	-
pe29174-1	Fruit	Positive	-	-	-	602.1	432.188	262.0,208.9,414.9,296.1,434.5	0.6875	-	-
pe29180-1	Fruit	Positive	-	-	-	218.1	172.446	200.1,154.1,155.9,158.3,128.1	0.8135	-	-
pe29189-1	Fruit	Positive	-	-	-	474.1	132.379	132.1,86.1,342.3,284.3,195.1	0.887	-	-
pe29213-2	Fruit	Positive	-	-	-	730.1	466.274	466.2,508.1,334.3,388.0,490.2	0.928	-	-
pe29240-1	Fruit	Positive	-	-	-	314.1	136.439	314.0,164.1,296.0,143.0,178.1	1.2535	-	-
pe29244-1	Fruit	Positive	-	-	-	154.1	136.3	154.0,112.9,108.0,92.0,94.6	1.39	-	-
pe29253-2	Fruit	Positive	-	-	-	282.1	85.269	85.0,246.2,161.1,150.1,192.0	1.306	-	-
pe29261-1	Fruit	Positive	-	-	-	122.1	105.293	103.8,92.0,93.1,94.2,80.8	1.537	-	-
pe29275-1	Fruit	Positive	-	-	-	282.1	136.478	221.1,264.2,246.0,161.3,163.0	1.7785	-	-
pe29280-2	Fruit	Positive	-	-	-	314.1	106.317	134.0,296.2,152.2,180.7,299.2	1.831	-	-
pe29294-1	Fruit	Positive	-	-	-	218.1	91.312	200.0,172.2,154.1,156.2,176.1	2.0305	-	-
pe29305-2	Fruit	Positive	-	-	-	378.1	137.442	378.1,360.2,181.3,163.1,216.1	2.1565	-	-
pe29310-1	Fruit	Positive	-	-	-	282.1	136.451	236.3,178.2,264.3,208.4,192.4	2.2825	-	-
pe29316-1	Fruit	Positive	-	-	-	762.1	572.096	410.2,573.1,718.4,588.2,380.1	2.377	-	-
pe29325-1	Fruit	Positive	-	-	-	218.1	145.429	144.1,172.2,200.2,158.1,190.2	2.5135	-	-
pe29345-1	Fruit	Positive	-	-	-	602.1	440.5	584.2,184.1,224.8,314.4,317.8	2.8075	-	-
pe29347-1	Fruit	Positive	-	-	-	282.1	85.238	120.1,221.9,149.9,220.1,264.2	2.7655	-	-
pe29356-1	Fruit	Positive	-	-	-	218.1	86.297	86.1,112.0,104.0,154.2,200.2	2.944	-	-
pe29371-2	Fruit	Positive	-	-	-	154.1	108.406	96.1,136.1,92.1,94.0,107.1	3.238	-	-
pe29384-1	Fruit	Positive	-	-	-	570.1	361.634	343.1,189.3,181.2,317.1,167.2	3.385	-	-
pe29387-1	Fruit	Positive	-	-	-	378.1	135.486	163.1,360.1,185.1,149.2,184.2	3.301	-	-
pe29392-2	Fruit	Positive	-	-	-	506.1	165.492	165.1,127.1,133.1,145.1,84.9	3.5005	-	-
pe29399-2	Fruit	Positive	-	-	-	570.1	167.503	193.1,167.1,361.1,137.0,343.2	3.595	-	-
pe29410-1	Fruit	Positive	-	-	-	538.1	175.525	187.1,137.2,323.1,341.0,311.1	3.6265	-	-
pe29412-1	Fruit	Positive	-	-	-	506.1	195.664	163.2,135.1,154.1,291.2,207.1	3.826	-	-
pe29413-1	Fruit	Positive	-	-	-	218.1	156.593	217.3,174.7,201.8,88.0,106.1	3.7	-	-
pe29433-2	Fruit	Positive	-	-	-	378.1	180.685	163.2,145.1,135.1,199.1,165.2	3.8785	-	-
pe29464-1	Fruit	Positive	-	-	-	570.1	193.539	133.0,165.1,161.1,343.4,323.0	4.603	-	-
pe29479-1	Fruit	Positive	-	-	-	698.1	429.655	430.4,512.5,183.2,219.2,298.1	4.8025	-	-
pe29509-2	Fruit	Positive	-	-	-	538.1	197.692	197.3,123.0,137.1,359.1,127.1	5.2645	-	-
pe29594-2	Fruit	Positive	-	-	-	346.1	284.804	345.7,328.8,285.4,286.4,287.6	6.556	-	-
pe29655-1	Fruit	Positive	-	-	-	282.1	136.374	136.1,135.1,108.1,107.1	7.36	-	-
pe29779-1	Fruit	Positive	-	-	-	122.1	107.277	79.9,77.6,106.1,93.1	8.977	-	-
pe29785-1	Fruit	Positive	-	-	-	666.1	184.609	648.6,525.6,125.0,186.7,478.8	9.527	-	-
pe29803-1	Fruit	Positive	-	-	-	634.1	493.495	618.2,617.4,616.4,335.3,291.8	9.813	-	-
pe29860-2	Fruit	Positive	-	-	-	282.1	265.86	177.5,149.2,240.5,135.1,191.5	11.056	-	-
pe29904-1	Fruit	Positive	-	-	-	378.1	87.295	319.3,196.1,332.7,359.7,361.2	11.441	-	-
pe30137-1	Fruit	Positive	-	-	-	667.1	648.995	667.0,650.2,608.1,589.1,607.0	0.5615	-	-
pe30140-1	Fruit	Positive	-	-	-	187.1	99.181	151.1,169.1,84.9,127.0,82.9	0.53	-	-
pe30144-1	Fruit	Positive	-	-	-	219.1	99.135	165.1,122.9,98.9,141.0,201.1	0.5195	-	-
pe30153-1	Fruit	Positive	-	-	-	347.1	215.288	212.9,347.0,248.9,329.0,204.9	0.6875	-	-
pe30162-1	Fruit	Positive	-	-	-	731.1	568.987	569.0,389.1,407.6,572.6,574.4	0.8135	-	-
pe30179-1	Fruit	Positive	-	-	-	475.1	133.416	87.0,74.1,88.0,116.2,358.6	0.7505	-	-
pe30184-1	Fruit	Positive	-	-	-	219.1	84.271	202.2,201.1,156.1,130.1,173.2	0.7495	-	-
pe30192-1	Fruit	Positive	-	-	-	411.1	133.475	273.0,291.1,87.0,393.4,249.2	0.823	-	-
pe30199-2	Fruit	Positive	-	-	-	475.1	87.296	87.1,135.5,116.0,325.8,139.6	0.7505	-	-
pe30216-1	Fruit	Positive	-	-	-	315.1	136.437	136.1,297.0,297.7,279.1,143.0	1.264	-	-
pe30236-1	Fruit	Positive	-	-	-	443.1	281.696	442.8,282.8,284.3,245.6,263.5	1.516	-	-
pe30246-1	Fruit	Positive	-	-	-	507.1	327.72	326.8,328.4,330.5,284.3,259.4	1.726	-	-
pe30265-1	Fruit	Positive	-	-	-	123.1	77.211	77.2,95.1,80.1,78.9,81.1	2.0095	-	-
pe30266-1	Fruit	Positive	-	-	-	603.1	441.556	423.1,433.2,245.0,585.2,263.2	1.915	-	-
pe30275-1	Fruit	Positive	-	-	-	123.1	77.164	77.0,105.0,95.0,79.0,91.0	2.5345	-	-
pe30285-1	Fruit	Positive	-	-	-	123.1	79.246	76.9,79.1,95.0,105.0,81.0	2.8495	-	-
pe30297-2	Fruit	Positive	-	-	-	763.1	571.126	409.4,573.5,589.3,572.2,583.3	2.377	-	-
pe30302-1	Fruit	Positive	-	-	-	347.1	137.413	347.0,165.1,311.1,183.2,329.0	2.8495	-	-
pe30307-1	Fruit	Positive	-	-	-	571.1	365.531	553.5,569.5,535.7,409.5,365.2	2.5135	-	-
pe30311-2	Fruit	Positive	-	-	-	475.1	85.148	127.1,458.2,296.7,145.1,313.6	2.6185	-	-
pe30312-1	Fruit	Positive	-	-	-	219.1	174.608	201.5,159.1,173.1,145.1,189.2	2.797	-	-
pe30317-1	Fruit	Positive	-	-	-	123.1	77.136	77.0,79.0,95.1,105.0,108.0	2.8705	-	-
pe30330-1	Fruit	Positive	-	-	-	91.1	65.11	64.9,90.0,62.4,73.0	2.7235	-	-
pe30339-1	Fruit	Positive	-	-	-	187.1	128.292	158.1,172.2,131.1,129.1,157.1	2.9755	-	-
pe30349-2	Fruit	Positive	-	-	-	187.1	145.313	133.1,131.2,159.2,151.2,105.1	3.259	-	-
pe30354-1	Fruit	Positive	-	-	-	571.1	133.414	409.2,87.0,241.5,205.3,223.4	3.259	-	-
pe30357-2	Fruit	Positive	-	-	-	123.1	81.274	79.0,81.1,108.1,94.9,77.1	3.1225	-	-
pe30358-1	Fruit	Positive	-	-	-	315.1	135.572	165.1,147.2,159.2,279.2,145.2	3.28	-	-
pe30363-2	Fruit	Positive	-	-	-	507.1	165.615	138.1,165.1,166.1,446.4,127.0	3.5005	-	-
pe30382-1	Fruit	Positive	-	-	-	315.1	137.46	165.1,193.0,122.9,297.1,255.2	3.616	-	-
pe30387-2	Fruit	Positive	-	-	-	539.1	137.409	161.1,163.1,367.4,137.1,522.0	3.616	-	-
pe30388-2	Fruit	Positive	-	-	-	443.1	281.62	281.9,264.0,175.2,284.8,147.2	3.7315	-	-
pe30392-1	Fruit	Positive	-	-	-	187.1	144.469	159.2,129.0,144.1,172.1,128.1	3.6265	-	-
pe30397-1	Fruit	Positive	-	-	-	283.1	109.486	165.1,109.1,265.2,209.5,163.1	3.9625	-	-
pe30398-2	Fruit	Positive	-	-	-	443.1	147.488	147.1,157.2,281.2,177.4,159.2	3.91	-	-
pe30399-1	Fruit	Positive	-	-	-	123.1	81.285	77.0,95.1,79.1,80.9,108.0	3.8995	-	-
pe30423-2	Fruit	Positive	-	-	-	219.1	143.427	143.2,201.1,159.2,145.2,161.2	4.288	-	-
pe30426-1	Fruit	Positive	-	-	-	795.1	615.235	729.9,677.3,686.6,721.2,266.3	4.183	-	-
pe30433-1	Fruit	Positive	-	-	-	219.1	159.533	201.2,159.1,131.2,189.2,174.1	4.4245	-	-
pe30434-1	Fruit	Positive	-	-	-	699.1	667.233	504.5,510.4,466.5,536.4,623.6	4.4875	-	-
pe30452-2	Fruit	Positive	-	-	-	187.1	129.333	145.1,128.1,131.0,129.2,144.1	4.6765	-	-
pe30453-1	Fruit	Positive	-	-	-	219.1	135.455	145.1,201.2,173.3,135.1,161.3	4.6765	-	-
pe30472-2	Fruit	Positive	-	-	-	187.1	144.405	144.1,159.1,145.1,128.0,131.0	5.002	-	-
pe30491-2	Fruit	Positive	-	-	-	667.1	635.204	635.3,513.9,592.4,468.7,637.7	5.422	-	-
pe30571-1	Fruit	Positive	-	-	-	475.1	457.364	133.1,457.2,458.1,279.1,429.9	6.514	-	-
pe30579-1	Fruit	Positive	-	-	-	123.1	95.39	95.0,80.0,78.0,91.3,108.1	6.8395	-	-
pe30612-1	Fruit	Positive	-	-	-	187.1	105.418	169.1,159.1,145.3,128.4,127.0	6.975	-	-
pe30616-1	Fruit	Positive	-	-	-	251.1	99.296	223.8,191.0,233.2,195.3	7.041	-	-
pe30748-1	Fruit	Positive	-	-	-	635.1	494.611	617.5,314.0,314.6,313.0,283.3	9.263	-	-
pe30765-1	Fruit	Positive	-	-	-	667.1	184.42	649.4,526.8,365.4,607.9,635.8	9.538	-	-
pe30852-1	Fruit	Positive	-	-	-	283.1	135.413	163.2,135.1,266.4,145.2,136.1	11.056	-	-
pe30904-1	Fruit	Positive	-	-	-	379.1	179.573	161.1,133.1,197.1,135.1,361.6	11.903	-	-
pe31118-2	Fruit	Negative	-	-	-	444.1	384.447	426.4,342.2,384.3,309.1,346.1	0.572	-	-
pe31172-1	Fruit	Negative	-	-	-	572.1	229.095	228.9,125.1,305.3,168.0,211.0	0.8345	-	-
pe31208-1	Fruit	Negative	-	-	-	284.1	152.098	152.2,151.1,180.2,167.0,198.0	1.3375	-	-
pe31222-1	Fruit	Negative	-	-	-	156.1	114.117	78.0,121.9,79.0,137.1,148.0	1.7155	-	-
pe31242-2	Fruit	Negative	-	-	-	316.1	154.272	123.0,124.1,153.1,125.2,200.4	1.9465	-	-
pe31302-1	Fruit	Negative	-	-	-	348.1	84.075	300.3,149.2,149.7	2.7655	-	-
pe31304-1	Fruit	Negative	-	-	-	572.1	456.313	323.1,456.1,333.1,338.9,303.9	2.6185	-	-
pe31339-2	Fruit	Negative	-	-	-	476.1	416.182	131.1,149.1,88.9,414.9,58.9	3.133	-	-
pe31355-1	Fruit	Negative	-	-	-	572.1	145.105	146.1,390.2,308.3,134.7,298.7	3.322	-	-
pe31369-1	Fruit	Negative	-	-	-	380.1	182.214	362.0,202.1,201.0,344.1,138.2	3.7945	-	-
pe31407-1	Fruit	Negative	-	-	-	508.1	448.308	61.9,346.4,342.8,161.0,70.8	4.5085	-	-
pe31448-1	Fruit	Negative	-	-	-	476.1	252.283	252.3,133.0,251.2,253.2,254.2	5.044	-	-
pe31478-1	Fruit	Negative	-	-	-	700.1	145.14	146.2,145.0,357.3,648.2,650.5	5.4535	-	-
pe31488-1	Fruit	Negative	-	-	-	540.1	62.143	197.6,360.5,271.0,304.5,492.0	5.632	-	-
pe31598-1	Fruit	Negative	-	-	-	476.1	279.339	277.2,278.2,235.3,132.9,134.0	7.239	-	-
pe31652-1	Fruit	Negative	-	-	-	636.1	117.088	576.2,116.6,294.4,472.0,618.3	7.877	-	-
pe31677-1	Fruit	Negative	-	-	-	636.1	141.062	141.0,576.5,222.2,514.8,257.4	8.493	-	-
pe31754-1	Fruit	Negative	-	-	-	508.1	283.333	280.3,279.2,152.9,196.0,392.3	9.802	-	-
pe31796-1	Fruit	Negative	-	-	-	636.1	201.242	201.3,452.2,199.2,257.3,277.6	10.462	-	-
pe32164-1	Fruit	Negative	-	-	-	637.1	295.294	277.2,260.3,393.2,179.2,391.0	1.3165	-	-
pe32289-1	Fruit	Negative	-	-	-	701.1	359.329	197.1,153.1,341.2,539.4,462.8	3.301	-	-
pe32356-1	Fruit	Negative	-	-	-	541.1	155.204	199.1,155.2,287.4,503.2,420.8	4.3615	-	-
pe32375-2	Fruit	Negative	-	-	-	477.1	417.351	131.0,255.2,341.1,161.1,135.1	4.309	-	-
pe32476-2	Fruit	Negative	-	-	-	349.1	269.367	269.2,305.5,289.3,245.0,160.5	6.325	-	-
pe32486-1	Fruit	Negative	-	-	-	349.1	331.432	305.2,261.1,287.2,288.9,244.3	6.472	-	-
pe32602-1	Fruit	Negative	-	-	-	253.1	171.213	137.0,179.5,235.1,133.5,99.0	8.064	-	-
pe32678-1	Fruit	Negative	-	-	-	381.1	299.411	343.0,319.2,321.3,353.1,363.4	9.868	-	-
pe33019-2	Fruit	Negative	-	-	-	638.1	133.148	133.1,296.2,234.8,179.0,259.1	0.824	-	-
pe33035-1	Fruit	Negative	-	-	-	318.1	161.984	161.0,227.9,145.8,286.4,184.1	0.718	-	-
pe33041-2	Fruit	Negative	-	-	-	638.1	133.123	295.2,296.3,134.2,115.0,251.8	0.7925	-	-
pe33119-1	Fruit	Negative	-	-	-	350.1	131.147	143.9,202.1,218.0,160.0,332.2	1.7995	-	-
pe33123-1	Fruit	Negative	-	-	-	414.1	136.231	233.9,252.4,294.0,177.0,355.4	2.2405	-	-
pe33148-1	Fruit	Negative	-	-	-	382.1	158.167	202.1,237.1,249.1,132.1,220.1	2.44	-	-
pe33186-1	Fruit	Negative	-	-	-	382.1	209.239	154.2,251.2,227.1,338.1,155.1	2.8495	-	-
pe33208-2	Fruit	Negative	-	-	-	478.1	61.915	156.1,155.1,199.1,61.9,200.2	3.1435	-	-
pe33218-1	Fruit	Negative	-	-	-	478.1	74.982	448.1,74.8,342.0,285.6,418.1	3.3325	-	-
pe33257-2	Fruit	Negative	-	-	-	350.1	88.043	88.0,261.3,258.3,168.5,332.2	3.91	-	-
pe33264-1	Fruit	Negative	-	-	-	414.1	162.86	206.2,161.1,162.0,414.0,354.1	3.7	-	-
pe33275-1	Fruit	Negative	-	-	-	478.1	418.462	306.1,327.7,340.1,314.8,360.3	3.952	-	-
pe33479-1	Fruit	Negative	-	-	-	446.1	386.385	386.3,341.3,284.5,283.4,357.0	7.206	-	-
pe33505-1	Fruit	Negative	-	-	-	318.1	300.428	233.1,153.2,125.2,202.0,176.0	7.602	-	-
pe33654-2	Fruit	Negative	-	-	-	382.1	300.411	299.1,322.3,344.2,337.8,297.2	9.857	-	-
pe33664-1	Fruit	Negative	-	-	-	382.1	300.38	297.3,299.1,253.8,60.3,193.1	9.868	-	-
pe33989-1	Fruit	Negative	-	-	-	415.1	72.996	342.4,343.4,172.9,335.0	0.74	-	-
pe34028-2	Fruit	Negative	-	-	-	319.1	163.015	147.0,145.8,233.1,203.4,228.8	0.7285	-	-
pe34048-1	Fruit	Negative	-	-	-	671.1	329.271	167.1,341.1,161.2,611.1,136.0	1.201	-	-
pe34068-1	Fruit	Negative	-	-	-	351.1	145.143	145.1,144.1,173.1,177.1,105.1	1.4425	-	-
pe34127-1	Fruit	Negative	-	-	-	927.1	573.468	575.2,351.1,353.0,735.3,285.0	2.377	-	-
pe34270-1	Fruit	Negative	-	-	-	447.1	315.36	315.3,285.2,161.1,105.0,225.1	4.5085	-	-
pe34538-1	Fruit	Negative	-	-	-	479.1	282.47	341.0,281.2,434.9,232.9,241.5	8.713	-	-
pe34648-1	Fruit	Negative	-	-	-	447.1	225.068	279.9,185.1,225.2,167.1,261.5	10.308	-	-
pe34658-2	Fruit	Negative	-	-	-	383.1	301.366	251.1,323.2,147.0,83.4,164.5	10.792	-	-
pe34988-1	Fruit	Negative	-	-	-	544.1	382.287	202.1,342.7,140.1,158.4,167.0	0.844	-	-
pe35001-1	Fruit	Negative	-	-	-	192.1	112.083	88.0,192.1,86.9,86.0,85.0	0.7285	-	-
pe35014-1	Fruit	Negative	-	-	-	608.1	266.26	264.9,472.2,564.1,325.8,341.2	1.2115	-	-
pe35037-1	Fruit	Negative	-	-	-	544.1	97.051	202.0,446.1,460.1,97.0,342.4	1.5055	-	-
pe35101-1	Fruit	Negative	-	-	-	192.1	86.119	85.9,94.0,84.9,128.1,174.1	2.377	-	-
pe35132-2	Fruit	Negative	-	-	-	352.1	134.146	134.1,135.1,191.0,192.1,178.0	2.692	-	-
pe35144-1	Fruit	Negative	-	-	-	480.1	185.158	362.6,364.2,141.0,318.2,154.2	3.112	-	-
pe35196-1	Fruit	Negative	-	-	-	480.1	420.374	419.1,402.4,58.8,258.3,257.2	3.7315	-	-
pe35233-1	Fruit	Negative	-	-	-	288.1	155.118	155.0,156.1,104.3,143.6,141.4	4.4665	-	-
pe35238-1	Fruit	Negative	-	-	-	480.1	417.246	436.3,255.0,420.3,447.7,300.2	4.54	-	-
pe35243-1	Fruit	Negative	-	-	-	416.1	328.178	372.2,299.2,255.1,137.0,287.5	4.666	-	-
pe35270-2	Fruit	Negative	-	-	-	512.1	97.097	341.7,168.1,143.0,163.1,350.2	5.0335	-	-
pe35406-1	Fruit	Negative	-	-	-	448.1	149.079	105.0,363.2,125.5,300.2,366.1	7.349	-	-
pe35424-2	Fruit	Negative	-	-	-	576.1	277.396	277.2,294.1,475.2,310.2,233.7	7.283	-	-
pe35447-1	Fruit	Negative	-	-	-	576.1	540.308	540.3,279.3,153.1,499.3,237.1	7.811	-	-
pe35458-1	Fruit	Negative	-	-	-	576.1	379.553	558.3,540.2,516.2,433.2,279.2	8.042	-	-
pe35474-1	Fruit	Negative	-	-	-	480.1	255.379	420.2,257.1,147.0,151.1,341.0	8.504	-	-
pe35573-2	Fruit	Negative	-	-	-	480.1	299.333	299.3,101.0,398.5,382.1,137.6	9.879	-	-
pe35907-1	Fruit	Negative	-	-	-	97.1	79.923	79.7678	0.635	-	-
pe35939-2	Fruit	Negative	-	-	-	737.1	455.081	575.4,275.1,395.0,454.0,274.0	0.74	-	-
pe35958-2	Fruit	Negative	-	-	-	321.1	158.212	127.1,85.1,141.1,158.2,157.1	0.907	-	-
pe35988-1	Fruit	Negative	-	-	-	641.1	341.278	137.0,179.1,299.3,93.0,281.3	1.558	-	-
pe36002-1	Fruit	Negative	-	-	-	321.1	123.055	261.2,141.5,96.8,233.2,196.1	1.621	-	-
pe36069-2	Fruit	Negative	-	-	-	865.1	287.293	287.3,407.4,577.5,695.5,289.3	2.4295	-	-
pe36201-1	Fruit	Negative	-	-	-	449.1	389.301	205.2,389.2,323.1,405.2,287.2	4.2985	-	-
pe36260-1	Fruit	Negative	-	-	-	481.1	437.376	139.1,437.3,317.2,383.3,399.2	5.4745	-	-
pe36270-1	Fruit	Negative	-	-	-	513.1	329.208	171.1,329.2,293.2,477.2,370.9	5.6215	-	-
pe36352-2	Fruit	Negative	-	-	-	353.1	236.28	236.2,221.2,335.1,135.1,293.3	6.744	-	-
pe36378-1	Fruit	Negative	-	-	-	545.1	487.828	487.3,433.4,319.1,202.9,374.4	7.184	-	-
pe36380-2	Fruit	Negative	-	-	-	577.1	278.384	278.2,341.1,502.2,407.0,233.8	7.294	-	-
pe36510-2	Fruit	Negative	-	-	-	353.1	271.323	271.3,255.2,135.3,268.1,160.9	9.208	-	-
pe36540-2	Fruit	Negative	-	-	-	353.1	163.216	163.4,97.0,117.0,183.5,255.3	9.89	-	-
pe36608-1	Fruit	Negative	-	-	-	513.1	455.412	292.8,423.6,441.4,125.0,170.9	11.001	-	-
pe36870-1	Fruit	Negative	-	-	-	322.1	180.118	179.0,262.2,172.1,142.1,196.0	0.488	-	-
pe36888-1	Fruit	Negative	-	-	-	610.1	267.239	268.2,341.2,250.1,420.8,436.3	0.7715	-	-
pe36901-2	Fruit	Negative	-	-	-	194.1	112.03	112.0,86.8,84.9,102.8,110.8	0.824	-	-
pe36936-2	Fruit	Negative	-	-	-	258.1	152.22	150.2,109.1,239.8,134.4,96.2	0.76	-	-
pe36939-2	Fruit	Negative	-	-	-	482.1	139.731	78.8,302.0,384.0,347.5,133.0	0.7295	-	-
pe36967-2	Fruit	Negative	-	-	-	642.1	137.131	342.2,300.0,137.0,138.1,177.1	1.5265	-	-
pe37057-2	Fruit	Negative	-	-	-	866.1	287.334	287.4,576.6,408.3,288.4,243.4	2.818	-	-
pe37072-1	Fruit	Negative	-	-	-	290.1	246.275	246.1,80.8,206.1,204.1,188.0	2.8285	-	-
pe37081-1	Fruit	Negative	-	-	-	610.1	301.261	302.2,300.0,272.0,271.0,256.3	3.2275	-	-
pe37091-1	Fruit	Negative	-	-	-	322.1	58.789	58.7,276.4,102.1,124.0,137.1	3.3535	-	-
pe37094-1	Fruit	Negative	-	-	-	578.1	408.389	289.4,426.2,290.6,452.3,407.2	2.9755	-	-
pe37117-1	Fruit	Negative	-	-	-	450.1	408.114	408.2,288.2,406.0,340.2,432.3	3.742	-	-
pe37123-1	Fruit	Negative	-	-	-	386.1	180.252	179.2,135.1,136.2,386.1,161.0	3.868	-	-
pe37146-1	Fruit	Negative	-	-	-	450.1	74.978	390.2,181.2,191.1,288.4,258.0	3.5845	-	-
pe37147-1	Fruit	Negative	-	-	-	386.1	149.13	58.8,149.1,148.1,163.1,164.1	4.0885	-	-
pe37158-2	Fruit	Negative	-	-	-	482.1	390.404	389.2,450.0,287.8,341.6,278.1	4.3825	-	-
pe37190-1	Fruit	Negative	-	-	-	482.1	165.114	137.0,464.0,289.4,302.2,372.6	4.939	-	-
pe37200-1	Fruit	Negative	-	-	-	450.1	252.332	251.1,288.8,241.1,172.9,206.4	5.0335	-	-
pe37453-1	Fruit	Negative	-	-	-	546.1	349.49	265.2,285.2,157.1,222.1,284.2	9.01	-	-
pe37900-1	Fruit	Negative	-	-	-	323.1	78.976	96.8,211.1,207.0,111.0,192.9	0.7925	-	-
pe38037-2	Fruit	Negative	-	-	-	739.1	289.624	339.2,435.3,289.3,569.2,449.2	3.112	-	-
pe38070-1	Fruit	Negative	-	-	-	739.1	679.919	678.6,677.6,339.3,587.5,661.9	3.6475	-	-
pe38112-2	Fruit	Negative	-	-	-	739.1	569.323	587.2,449.2,287.2,397.3,613.4	4.225	-	-
pe38127-1	Fruit	Negative	-	-	-	675.1	643.611	333.1,657.4,615.4,599.0,583.1	4.6345	-	-
pe38163-1	Fruit	Negative	-	-	-	323.1	162.938	207.1,133.1,323.0,143.1,177.1	4.6765	-	-
pe38180-1	Fruit	Negative	-	-	-	579.1	519.351	237.0,357.2,503.8,248.9,341.3	5.2645	-	-
pe38215-1	Fruit	Negative	-	-	-	515.1	467.426	467.2,173.0,334.8,170.9,351.3	5.8105	-	-
pe38225-1	Fruit	Negative	-	-	-	515.1	335.438	341.2,173.1,293.2,433.2,329.1	5.947	-	-
pe38240-1	Fruit	Negative	-	-	-	579.1	519.552	237.0,341.1,399.1,137.0,239.0	6.199	-	-
pe38364-1	Fruit	Negative	-	-	-	579.1	505.528	280.3,237.1,279.3,519.1,137.1	7.877	-	-
pe38442-1	Fruit	Negative	-	-	-	259.1	199.218	133.1,214.9,96.7,215.9,171.6	9.439	-	-
pe38536-1	Fruit	Negative	-	-	-	515.1	455.479	433.8,251.1,347.7,153.0,173.4	11.034	-	-
pe38554-1	Fruit	Negative	-	-	-	323.1	241.224	241.2,251.1,195.1,265.1,239.0	11.166	-	-
pe38850-1	Fruit	Negative	-	-	-	516.1	174.15	174.0,131.1,341.9,173.1,128.0	0.8335	-	-
pe38880-1	Fruit	Negative	-	-	-	580.1	238.32	238.2,78.0,453.7,410.5,306.8	1.7365	-	-
pe38897-2	Fruit	Negative	-	-	-	548.1	206.196	146.1,134.1,144.1,162.1,548.1	2.125	-	-
pe38900-2	Fruit	Negative	-	-	-	132.1	88.101	99.7,100.0,100.2,86.8,87.6	1.81	-	-
pe38924-1	Fruit	Negative	-	-	-	964.1	578.443	577.2,426.0,408.1,425.0,385.1	2.2195	-	-
pe38934-1	Fruit	Negative	-	-	-	932.1	578.402	577.2,408.3,407.3,426.1,425.0	2.398	-	-
pe38973-1	Fruit	Negative	-	-	-	708.1	281.28	237.2,426.1,366.3,293.2,201.2	2.9545	-	-
pe38998-1	Fruit	Negative	-	-	-	580.1	340.329	328.3,400.4,339.0,327.1,310.4	3.3115	-	-
pe39024-1	Fruit	Negative	-	-	-	612.1	156.113	574.1,552.1,411.5,580.8,390.6	3.679	-	-
pe39032-1	Fruit	Negative	-	-	-	964.1	904.136	963.7,907.4,678.3,289.4,886.1	3.889	-	-
pe39042-1	Fruit	Negative	-	-	-	452.1	342.299	452.0,341.1,342.8,189.0,217.1	3.742	-	-
pe39043-1	Fruit	Negative	-	-	-	388.1	226.226	182.2,225.1,181.1,164.1,208.3	4.036	-	-
pe39052-2	Fruit	Negative	-	-	-	452.1	74.895	342.3,340.9,369.1,227.4,288.2	4.1515	-	-
pe39072-1	Fruit	Negative	-	-	-	676.1	644.553	488.1,334.0,616.5,519.6,443.2	4.477	-	-
pe39077-2	Fruit	Negative	-	-	-	484.1	448.308	342.1,341.2,466.2,396.1,424.2	4.5085	-	-
pe39084-2	Fruit	Negative	-	-	-	676.1	488.264	333.0,613.2,219.4,600.4,519.0	4.6345	-	-
pe39124-1	Fruit	Negative	-	-	-	580.1	520.387	237.1,519.1,334.3,358.4,136.8	5.275	-	-
pe39326-1	Fruit	Negative	-	-	-	612.1	117.027	327.2,530.4,412.0,169.1,455.2	8.493	-	-
pe39347-1	Fruit	Negative	-	-	-	580.1	506.506	281.3,520.1,237.0,242.0,238.1	8.79	-	-
pe39378-1	Fruit	Negative	-	-	-	164.1	108.14	134.0,148.1,90.6,106.4,142.0	9.494	-	-
pe39470-1	Fruit	Negative	-	-	-	516.1	456.471	455.9,456.1,456.7,251.9,313.0	11.023	-	-
pe39892-1	Fruit	Negative	-	-	-	261.1	74.021	132.1,201.1,219.1,97.9,144.0	2.587	-	-
pe39988-1	Fruit	Negative	-	-	-	613.1	145.147	145.0,571.5,349.4,383.4,341.4	3.9205	-	-
pe39989-1	Fruit	Negative	-	-	-	389.1	227.249	183.1,351.3,149.2,345.2,155.2	4.1935	-	-
pe40010-2	Fruit	Negative	-	-	-	549.1	219.2	153.1,285.3,263.3,267.3,219.2	4.6765	-	-
pe40022-1	Fruit	Negative	-	-	-	357.1	313.26	357.0,241.1,149.2,161.1,259.0	4.666	-	-
pe40023-1	Fruit	Negative	-	-	-	229.1	141.201	167.2,114.1,129.0,97.1,183.0	4.6765	-	-
pe40041-2	Fruit	Negative	-	-	-	229.1	109.095	127.1,185.2,131.0,149.1,109.1	5.0125	-	-
pe40045-1	Fruit	Negative	-	-	-	421.1	259.44	241.2,403.3,141.2,267.2,237.5	5.107	-	-
pe40048-1	Fruit	Negative	-	-	-	389.1	167.253	343.1,253.6,326.9,227.2,353.0	5.1175	-	-
pe40069-1	Fruit	Negative	-	-	-	517.1	481.465	341.6,295.0,340.9,358.6,136.9	5.4745	-	-
pe40099-1	Fruit	Negative	-	-	-	517.1	335.363	337.2,175.1,353.1,435.2,235.0	5.947	-	-
pe40108-2	Fruit	Negative	-	-	-	517.1	469.56	337.3,84.6,175.1,399.0,341.3	6.178	-	-
pe40154-1	Fruit	Negative	-	-	-	549.1	165.132	503.4,341.2,207.4,322.8,339.1	6.722	-	-
pe40257-1	Fruit	Negative	-	-	-	485.1	455.37	341.0,455.3,304.8,425.2,143.1	8.482	-	-
pe40321-1	Fruit	Negative	-	-	-	165.1	149.303	150.1,74.8,121.0,137.1,133.0	9.494	-	-
pe40662-1	Fruit	Negative	-	-	-	166.1	74.889	161.2,143.0,159.1	0.719	-	-
pe40665-2	Fruit	Negative	-	-	-	550.1	208.133	549.9,176.2,195.8,208.3,504.2	0.719	-	-
pe40688-1	Fruit	Negative	-	-	-	614.1	516.431	96.7,254.7,308.3,306.2,340.5	0.739	-	-
pe40698-1	Fruit	Negative	-	-	-	230.1	102.177	186.2,98.0,72.7,230.0,158.2	0.8335	-	-
pe40724-1	Fruit	Negative	-	-	-	358.1	178.136	178.0,135.0,159.3,99.1,162.0	1.138	-	-
pe40754-1	Fruit	Negative	-	-	-	358.1	136.151	238.0,313.9,269.7,192.8,158.7	1.726	-	-
pe40766-2	Fruit	Negative	-	-	-	646.1	289.32	289.1,425.0,407.2,356.1,245.1	1.978	-	-
pe40793-1	Fruit	Negative	-	-	-	550.1	372.329	522.2,487.4,207.6,356.3,343.7	2.1985	-	-
pe40802-2	Fruit	Negative	-	-	-	358.1	178.149	177.1,163.1,162.0,269.2,225.1	2.44	-	-
pe40820-2	Fruit	Negative	-	-	-	454.1	264.112	392.0,263.1,374.1,454.1,219.9	2.377	-	-
pe40821-1	Fruit	Negative	-	-	-	646.1	156.063	304.2,128.2,243.9,286.8,285.1	2.7235	-	-
pe40824-1	Fruit	Negative	-	-	-	326.1	61.863	246.2,204.0,119.1,188.3,162.6	2.7655	-	-
pe40850-1	Fruit	Negative	-	-	-	454.1	394.282	61.7,262.4,454.0,276.3,261.0	3.2065	-	-
pe40857-1	Fruit	Negative	-	-	-	614.1	452.246	451.0,302.3,257.9,290.1,299.1	3.259	-	-
pe40866-1	Fruit	Negative	-	-	-	390.1	228.18	227.1,258.1,274.1,200.4,372.4	3.364	-	-
pe40873-1	Fruit	Negative	-	-	-	614.1	452.394	451.1,327.6,289.1,290.1,258.0	3.511	-	-
pe40912-1	Fruit	Negative	-	-	-	422.1	404.439	404.6,260.7,242.5,259.5,386.5	4.0885	-	-
pe40916-1	Fruit	Negative	-	-	-	614.1	145.144	146.1,572.4,308.3,307.2,384.1	3.931	-	-
pe40981-2	Fruit	Negative	-	-	-	358.1	170.252	237.1,169.1,170.1,270.2,137.1	5.212	-	-
pe41040-1	Fruit	Negative	-	-	-	518.1	470.581	308.3,488.5,253.3,457.9,482.3	6.178	-	-
pe41078-1	Fruit	Negative	-	-	-	294.1	222.219	222.2,221.1,236.1,208.9,225.1	6.744	-	-
pe41206-1	Fruit	Negative	-	-	-	582.1	508.504	282.3,506.9,281.3,239.9,437.0	8.823	-	-
pe41671-1	Fruit	Negative	-	-	-	551.1	209.207	208.1,342.1,341.1,191.0,147.1	1.306	-	-
pe41702-2	Fruit	Negative	-	-	-	391.1	111.111	390.4,110.9,191.2,373.6,155.2	0.865	-	-
pe41760-1	Fruit	Negative	-	-	-	295.1	121.137	295.0,161.1,132.4,121.1,163.6	2.5765	-	-
pe41847-1	Fruit	Negative	-	-	-	295.1	189.229	140.9,251.1,149.1,171.2,115.0	3.9415	-	-
pe41872-1	Fruit	Negative	-	-	-	487.1	153.196	451.2,145.1,341.3,333.2,155.2	4.3615	-	-
pe41984-2	Fruit	Negative	-	-	-	487.1	457.505	145.1,325.2,457.2,100.9,451.2	6.178	-	-
pe42028-2	Fruit	Negative	-	-	-	295.1	223.242	223.3,222.1,221.1,237.2,213.2	6.733	-	-
pe42625-2	Fruit	Negative	-	-	-	776.1	167.14	167.1,123.0,434.0,323.2,255.8	1.81	-	-
pe42627-1	Fruit	Negative	-	-	-	520.1	178.202	298.2,340.9,190.1,238.1,136.1	1.831	-	-
pe42668-1	Fruit	Negative	-	-	-	232.1	152.132	232.0,108.1,187.9,151.1,186.2	2.398	-	-
pe42680-1	Fruit	Negative	-	-	-	328.1	148.118	147.0,166.1,309.9,164.6,294.2	2.6605	-	-
pe42686-1	Fruit	Negative	-	-	-	136.1	91.872	127.138	2.4925	-	-
pe42715-2	Fruit	Negative	-	-	-	520.1	438.331	438.4,502.1,296.9,437.5,444.0	3.259	-	-
pe42723-2	Fruit	Negative	-	-	-	584.1	61.862	331.4,314.5,422.1,330.2,342.2	3.3535	-	-
pe42733-1	Fruit	Negative	-	-	-	776.1	414.245	655.7,414.1,452.9,312.2,444.1	3.469	-	-
pe42737-1	Fruit	Negative	-	-	-	136.1	92.17	136.1,135.1,108.1	3.637	-	-
pe42738-1	Fruit	Negative	-	-	-	840.1	808.858	780.7,748.6,822.8,651.5,791.1	3.553	-	-
pe42748-1	Fruit	Negative	-	-	-	648.1	279.219	205.2,279.1,139.2,206.3,234.9	3.6895	-	-
pe42750-2	Fruit	Negative	-	-	-	456.1	87.96	205.1,88.1,294.2,221.1,161.0	3.6895	-	-
pe42752-2	Fruit	Negative	-	-	-	520.1	358.294	357.1,136.1,151.0,340.1,152.1	3.637	-	-
pe42770-1	Fruit	Negative	-	-	-	424.1	406.428	202.2,342.3,200.3,260.2,227.0	4.0885	-	-
pe42837-2	Fruit	Negative	-	-	-	424.1	202.263	202.2,201.1,181.9,180.1,150.8	5.149	-	-
pe42898-2	Fruit	Negative	-	-	-	488.1	458.43	375.4,458.4,424.3,406.2,146.0	6.178	-	-
pe42976-1	Fruit	Negative	-	-	-	424.1	364.32	424.0,364.2,317.4,179.2,168.0	7.371	-	-
pe43021-1	Fruit	Negative	-	-	-	360.1	298.041	271.5,298.2,269.2,280.0,270.5	8.163	-	-
pe43036-1	Fruit	Negative	-	-	-	616.1	452.389	255.3,534.2,279.9,512.5,474.5	8.405	-	-
pe43056-1	Fruit	Negative	-	-	-	296.1	278.522	196.1,172.0,195.1,180.2,184.1	8.68	-	-
pe43127-1	Fruit	Negative	-	-	-	360.1	300.25	300.3,316.2,278.3,256.1,254.0	9.868	-	-
pe43151-1	Fruit	Negative	-	-	-	360.1	278.392	277.2,191.0,234.2,257.9,110.2	10.484	-	-
pe43444-1	Fruit	Negative	-	-	-	553.1	211.078	553.0,382.9,341.4,209.3,325.1	0.7715	-	-
pe43480-1	Fruit	Negative	-	-	-	137.1	93.131	72.9,131.3,124.7,79.0,96.0	0.677	-	-
pe43490-1	Fruit	Negative	-	-	-	137.1	93.109	78.8,122.0,70.9,101.1,122.9	0.7295	-	-
pe43492-1	Fruit	Negative	-	-	-	777.1	717.738	699.4,645.3,435.0,453.3,585.3	1.117	-	-
pe43494-2	Fruit	Negative	-	-	-	585.1	243.223	243.0,167.0,211.0,125.1,87.0	1.117	-	-
pe43507-1	Fruit	Negative	-	-	-	329.1	122.12	122.1,165.1,329.1,167.1,137.1	1.2535	-	-
pe43515-1	Fruit	Negative	-	-	-	585.1	167.102	341.1,553.2,379.2,243.1,210.9	1.3585	-	-
pe43531-1	Fruit	Negative	-	-	-	137.1	93.017	137.1,80.8,136.0,109.0,95.4	1.5265	-	-
pe43543-1	Fruit	Negative	-	-	-	297.1	135.15	181.1,147.1,174.0,75.0,150.7	1.7995	-	-
pe43553-1	Fruit	Negative	-	-	-	297.1	117.138	181.2,253.1,174.3,117.0,279.2	1.957	-	-
pe43653-1	Fruit	Negative	-	-	-	809.1	647.7	657.4,603.4,648.7,567.3,585.6	3.595	-	-
pe43669-2	Fruit	Negative	-	-	-	553.1	535.259	313.1,199.0,269.7,211.2,403.2	3.784	-	-
pe43678-1	Fruit	Negative	-	-	-	489.1	267.371	279.3,471.3,327.1,341.2,371.3	3.952	-	-
pe43688-1	Fruit	Negative	-	-	-	265.1	205.212	153.2,149.1,137.1,138.0,165.1	4.0885	-	-
pe43719-1	Fruit	Negative	-	-	-	361.1	245.223	201.1,199.1,155.1,115.0,137.1	4.4455	-	-
pe43908-2	Fruit	Negative	-	-	-	553.1	278.364	277.4,278.4,271.0,240.8,325.0	7.294	-	-
pe44033-1	Fruit	Negative	-	-	-	361.1	301.37	285.2,217.1,199.2,163.1,136.9	9.538	-	-
pe44110-1	Fruit	Negative	-	-	-	361.1	301.44	137.2,243.2,139.1,181.8,190.8	10.803	-	-
pe44375-1	Fruit	Negative	-	-	-	202.1	58.857	158.1,145.2,100.1,73.3,140.0	0.593	-	-
pe44390-2	Fruit	Negative	-	-	-	490.1	146.144	146.1,133.3,130.1,341.4,147.2	0.7295	-	-
pe44415-1	Fruit	Negative	-	-	-	618.1	375.105	375.0,391.9,426.0,312.8,302.8	1.1075	-	-
pe44431-1	Fruit	Negative	-	-	-	778.1	718.643	700.2,646.4,436.5,642.2,568.3	1.0855	-	-
pe44432-2	Fruit	Negative	-	-	-	650.1	180.144	307.2,341.2,306.0,180.9,589.4	1.012	-	-
pe44435-2	Fruit	Negative	-	-	-	298.1	178.14	149.4,97.1,178.1,208.0,134.9	1.096	-	-
pe44445-1	Fruit	Negative	-	-	-	330.1	123.048	124.2,122.0,87.0,152.1,270.2	1.2325	-	-
pe44454-1	Fruit	Negative	-	-	-	554.1	208.151	212.1,535.8,254.9,342.2,314.7	1.306	-	-
pe44482-1	Fruit	Negative	-	-	-	138.1	94.02	111.0,91.3	1.5265	-	-
pe44490-1	Fruit	Negative	-	-	-	362.1	164.176	362.1,300.3,198.8,155.0,129.2	1.9045	-	-
pe44493-2	Fruit	Negative	-	-	-	330.1	168.27	167.0,330.0,153.0,124.3,152.0	1.7785	-	-
pe44496-1	Fruit	Negative	-	-	-	266.1	132.135	87.9,150.6,105.1,133.2,206.0	1.9675	-	-
pe44506-1	Fruit	Negative	-	-	-	522.1	136.166	342.6,138.1,504.5,91.9,137.2	2.146	-	-
pe44547-2	Fruit	Negative	-	-	-	554.1	344.366	392.3,344.4,374.3,380.2,536.3	2.797	-	-
pe44568-1	Fruit	Negative	-	-	-	458.1	163.186	91.0,341.1,342.2,115.0,338.2	3.1225	-	-
pe44580-2	Fruit	Negative	-	-	-	362.1	200.233	199.2,200.1,156.0,138.4,137.3	3.469	-	-
pe44592-1	Fruit	Negative	-	-	-	490.1	328.296	490.1,327.0,291.0,254.1,136.1	3.511	-	-
pe44597-1	Fruit	Negative	-	-	-	810.1	648.715	658.5,407.3,657.7,327.3,647.3	3.595	-	-
pe44600-1	Fruit	Negative	-	-	-	714.1	678.996	679.1,205.0,279.2,654.1,706.1	3.6475	-	-
pe44617-1	Fruit	Negative	-	-	-	490.1	268.373	267.2,220.7,280.1,320.4,147.1	3.9625	-	-
pe44652-2	Fruit	Negative	-	-	-	586.1	165.193	165.1,372.1,508.2,360.2,304.0	4.498	-	-
pe44657-1	Fruit	Negative	-	-	-	490.1	447.469	328.1,268.0,452.1,430.3,342.2	4.5295	-	-
pe44664-2	Fruit	Negative	-	-	-	362.1	96.99	154.4,302.0,246.8,156.3,138.2	4.687	-	-
pe44684-1	Fruit	Negative	-	-	-	490.1	74.899	404.8,490.0,253.9,400.0,130.1	5.023	-	-
pe44728-1	Fruit	Negative	-	-	-	362.1	282.436	228.2,286.2,318.2,221.0,301.7	5.7475	-	-
pe44861-1	Fruit	Negative	-	-	-	490.1	279.404	341.9,264.2,147.4,392.3,105.0	7.965	-	-
pe44916-1	Fruit	Negative	-	-	-	362.1	257.2	282.2,257.1,258.2,255.1,277.1	8.867	-	-
pe44951-1	Fruit	Negative	-	-	-	362.1	302.33	200.2,199.2,258.1,179.5,305.3	9.527	-	-
pe45322-2	Fruit	Negative	-	-	-	907.1	593.423	593.0,611.2,480.0,741.2,538.9	0.7495	-	-
pe45432-1	Fruit	Negative	-	-	-	779.1	353.256	425.3,191.1,735.5,646.8,627.3	2.356	-	-
pe45484-2	Fruit	Negative	-	-	-	427.1	131.19	132.1,227.2,191.0,263.3,245.2	3.112	-	-
pe45537-1	Fruit	Negative	-	-	-	491.1	269.234	269.3,237.1,58.8,375.3,75.0	4.225	-	-
pe45544-2	Fruit	Negative	-	-	-	459.1	421.414	117.0,421.3,341.1,297.2,415.0	4.078	-	-
pe45572-1	Fruit	Negative	-	-	-	523.1	74.989	447.3,419.6,181.2,74.9,505.2	4.5085	-	-
pe45656-1	Fruit	Negative	-	-	-	523.1	463.44	463.3,137.2,181.1,301.1,431.1	5.737	-	-
pe45742-1	Fruit	Negative	-	-	-	395.1	277.342	313.2,152.6,230.9,68.4,224.9	6.953	-	-
pe45899-2	Fruit	Negative	-	-	-	363.1	199.269	281.3,363.0,265.1,345.0,139.3	9.439	-	-
pe46242-2	Fruit	Negative	-	-	-	332.1	131.063	272.2,201.0,290.0,130.9,190.0	0.4775	-	-
pe46290-2	Fruit	Negative	-	-	-	204.1	98.106	73.417	0.718	-	-
pe46314-1	Fruit	Negative	-	-	-	684.1	342.226	179.1,343.0,180.1,344.8,143.1	0.803	-	-
pe46317-1	Fruit	Negative	-	-	-	300.1	122.152	77.9,177.1,129.2,168.1,74.7	1.075	-	-
pe46328-1	Fruit	Negative	-	-	-	588.1	246.144	202.1,306.0,169.1,156.1,304.3	1.306	-	-
pe46357-1	Fruit	Negative	-	-	-	332.1	170.156	314.1,124.9,126.1,151.6,170.1	1.684	-	-
pe46371-2	Fruit	Negative	-	-	-	236.1	88.095	147.0,174.1,146.1,164.2,144.2	1.9255	-	-
pe46374-1	Fruit	Negative	-	-	-	300.1	138.242	212.2,168.1,162.9,228.2,124.0	2.2615	-	-
pe46415-2	Fruit	Negative	-	-	-	556.1	96.919	407.4,321.0,520.0,383.0,98.9	2.6185	-	-
pe46443-1	Fruit	Negative	-	-	-	236.1	164.18	164.1,102.7,192.1,151.0,73.0	2.965	-	-
pe46444-1	Fruit	Negative	-	-	-	524.1	200.305	199.1,361.2,200.1,155.2,156.2	3.28	-	-
pe46453-1	Fruit	Negative	-	-	-	364.1	156.225	155.2,200.1,199.1,137.2,138.1	3.469	-	-
pe46462-1	Fruit	Negative	-	-	-	460.1	298.246	199.1,200.2,297.1,97.0,362.6	3.427	-	-
pe46493-1	Fruit	Negative	-	-	-	716.1	554.505	506.6,357.9,505.1,553.2,165.1	3.763	-	-
pe46518-1	Fruit	Negative	-	-	-	556.1	508.382	478.0,342.9,329.2,330.3,526.4	4.183	-	-
pe46523-1	Fruit	Negative	-	-	-	460.1	280.178	206.1,205.1,236.2,137.1,279.1	4.246	-	-
pe46571-1	Fruit	Negative	-	-	-	460.1	400.424	460.1,342.1,251.2,117.0,341.2	5.086	-	-
pe46635-1	Fruit	Negative	-	-	-	492.1	295.429	149.1,277.3,460.3,341.8,432.0	6.1045	-	-
pe46701-1	Fruit	Negative	-	-	-	396.1	78.873	278.3,332.8,133.9,164.0,307.2	7.074	-	-
pe46722-1	Fruit	Negative	-	-	-	364.1	317.392	301.3,320.1,168.1,165.2,189.0	7.36	-	-
pe46784-1	Fruit	Negative	-	-	-	556.1	482.524	257.3,255.3,496.3,480.2,254.0	8.493	-	-
pe46803-2	Fruit	Negative	-	-	-	492.1	281.402	492.1,58.8,277.8,474.2,304.1	8.867	-	-
pe46832-2	Fruit	Negative	-	-	-	332.1	300.415	302.8,244.1,247.1,254.5,258.5	9.263	-	-
pe47192-1	Fruit	Negative	-	-	-	845.1	503.327	341.1,323.2,179.3,251.2,504.6	0.7715	-	-
pe47259-1	Fruit	Negative	-	-	-	589.1	247.196	246.1,419.0,450.8,169.0,288.8	1.327	-	-
pe47413-1	Fruit	Negative	-	-	-	365.1	145.203	188.1,201.1,322.2,214.1,139.2	3.6475	-	-
pe47428-2	Fruit	Negative	-	-	-	333.1	197.151	137.1,333.0,197.0,153.1,301.1	3.8365	-	-
pe47447-2	Fruit	Negative	-	-	-	525.1	341.24	477.1,465.3,506.8,325.2,313.1	4.1725	-	-
pe47466-1	Fruit	Negative	-	-	-	621.1	561.417	399.3,341.3,279.3,568.6,585.4	4.4665	-	-
pe47470-2	Fruit	Negative	-	-	-	493.1	135.164	135.1,447.2,445.1,297.1,435.1	4.5085	-	-
pe47488-2	Fruit	Negative	-	-	-	493.1	89.065	311.1,343.2,89.0,221.2,271.0	4.7815	-	-
pe47638-1	Fruit	Negative	-	-	-	397.1	315.242	218.9,145.1,217.1,337.2,279.3	6.964	-	-
pe47666-1	Fruit	Negative	-	-	-	333.1	157.264	153.0,241.2,289.1,155.0,315.4	7.327	-	-
pe47709-1	Fruit	Negative	-	-	-	333.1	171.239	153.0,240.8,215.9,259.2,197.0	8.053	-	-
pe47750-1	Fruit	Negative	-	-	-	397.1	315.435	368.9,219.0,353.2,254.9,280.9	8.724	-	-
pe47803-2	Fruit	Negative	-	-	-	301.1	217.211	217.0,191.2,136.9,238.9,255.4	9.538	-	-
pe48154-1	Fruit	Negative	-	-	-	366.1	192.157	191.1,135.0,133.1,134.0,136.0	0.6875	-	-
pe48160-1	Fruit	Negative	-	-	-	782.1	440.244	440.0,421.0,650.3,341.4,244.0	0.7505	-	-
pe48169-1	Fruit	Negative	-	-	-	686.1	344.266	343.1,344.1,341.1,179.1,180.4	0.761	-	-
pe48193-1	Fruit	Negative	-	-	-	142.1	100.085	98.2,96.7,78.8	0.865	-	-
pe48194-1	Fruit	Negative	-	-	-	334.1	153.093	153.1,242.0,154.1,241.0,78.8	0.635	-	-
pe48197-2	Fruit	Negative	-	-	-	462.1	117.112	418.3,306.0,301.0,156.9,161.0	0.907	-	-
pe48204-1	Fruit	Negative	-	-	-	366.1	160.184	322.1,158.9,132.1,204.0,201.9	0.9805	-	-
pe48207-2	Fruit	Negative	-	-	-	334.1	153.074	153.0,242.0,154.0,78.8,241.0	0.803	-	-
pe48218-1	Fruit	Negative	-	-	-	398.1	96.995	78.8,216.1,138.2,194.0,287.9	1.243	-	-
pe48236-1	Fruit	Negative	-	-	-	590.1	554.429	590.1,492.2,474.3,572.5,420.0	1.495	-	-
pe48261-1	Fruit	Negative	-	-	-	558.1	97.094	259.1,341.8,215.9,337.0,191.0	1.8415	-	-
pe48278-1	Fruit	Negative	-	-	-	878.1	590.453	726.4,419.1,420.2,589.2,576.2	2.125	-	-
pe48292-2	Fruit	Negative	-	-	-	526.1	168.178	167.0,316.1,165.1,363.1,168.3	2.272	-	-
pe48355-2	Fruit	Negative	-	-	-	558.1	438.396	540.3,484.0,498.0,172.3,342.1	3.2485	-	-
pe48363-1	Fruit	Negative	-	-	-	462.1	299.274	299.0,300.2,271.2,306.1,242.0	3.385	-	-
pe48368-1	Fruit	Negative	-	-	-	238.1	122.19	122.2,77.9,76.9,138.1,176.0	3.448	-	-
pe48411-1	Fruit	Negative	-	-	-	430.1	208.08	146.2,145.1,207.1,133.1,134.2	4.057	-	-
pe48415-2	Fruit	Negative	-	-	-	462.1	402.253	402.3,300.3,374.4,180.4,281.2	4.456	-	-
pe48417-1	Fruit	Negative	-	-	-	334.1	88.152	290.2,245.2,272.3,275.2,187.1	4.204	-	-
pe48418-2	Fruit	Negative	-	-	-	494.1	458.28	293.6,458.2,476.2,451.4,154.2	3.805	-	-
pe48438-2	Fruit	Negative	-	-	-	462.1	180.27	279.2,180.1,374.3,402.2,281.3	4.4455	-	-
pe48626-1	Fruit	Negative	-	-	-	526.1	452.491	227.2,282.2,184.1,291.2,381.3	7.316	-	-
pe48637-1	Fruit	Negative	-	-	-	462.1	265.303	342.0,287.2,387.8,404.4,444.3	7.294	-	-
pe48892-2	Fruit	Negative	-	-	-	398.1	142.04	255.4,142.0,350.4,237.4,241.9	11.705	-	-
pe49106-1	Fruit	Negative	-	-	-	303.1	243.187	161.0,201.1,203.1,303.1,160.1	0.5405	-	-
pe49168-1	Fruit	Negative	-	-	-	463.1	117.024	341.0,73.0,180.9,445.2,117.0	0.9175	-	-
pe49385-1	Fruit	Negative	-	-	-	559.1	183.191	341.2,139.2,499.2,329.2,375.3	4.162	-	-
pe49395-1	Fruit	Negative	-	-	-	527.1	341.251	219.2,263.1,201.2,136.1,151.1	4.729	-	-
pe49440-1	Fruit	Negative	-	-	-	463.1	403.363	301.1,58.9,165.1,341.1,135.5	4.771	-	-
pe49500-2	Fruit	Negative	-	-	-	303.1	241.203	241.2,191.1,133.0,179.6,165.0	5.905	-	-
pe49627-2	Fruit	Negative	-	-	-	559.1	280.538	280.3,279.2,217.0,341.2,253.1	7.811	-	-
pe49695-2	Fruit	Negative	-	-	-	271.1	225.127	197.1,253.3,269.3,88.9,183.2	9.23	-	-
pe49725-1	Fruit	Negative	-	-	-	271.1	185.162	253.1,116.9,243.0,209.2,133.0	9.362	-	-
pe49729-2	Fruit	Negative	-	-	-	623.1	187.147	281.2,187.4,341.1,125.2,366.4	9.516	-	-
pe49739-1	Fruit	Negative	-	-	-	463.1	299.4	381.2,301.3,283.3,403.1,295.5	9.89	-	-
pe49768-1	Fruit	Negative	-	-	-	463.1	381.332	299.2,283.2,403.1,117.0,419.2	9.857	-	-
pe49809-1	Fruit	Negative	-	-	-	335.1	253.365	205.2,291.2,315.2,258.9,146.1	10.935	-	-
pe50086-1	Fruit	Negative	-	-	-	976.1	533.107	958.0,916.1,533.5,489.7,346.1	0.572	-	-
pe50101-1	Fruit	Negative	-	-	-	688.1	346.203	344.7,344.0,341.2,133.9,552.8	0.824	-	-
pe50124-1	Fruit	Negative	-	-	-	336.1	162.022	244.4,137.0,202.0,156.0,276.0	1.097	-	-
pe50159-1	Fruit	Negative	-	-	-	688.1	341.254	342.1,688.0,341.1,345.0,628.9	1.3165	-	-
pe50163-2	Fruit	Negative	-	-	-	240.1	77.82	124.4,122.1,93.4,180.2,88.1	1.726	-	-
pe50186-1	Fruit	Negative	-	-	-	656.1	383.314	401.2,527.3,209.0,272.4,464.2	1.81	-	-
pe50204-2	Fruit	Negative	-	-	-	368.1	144.218	146.1,58.7,188.0,100.9,70.8	1.6735	-	-
pe50229-2	Fruit	Negative	-	-	-	400.1	178.103	90.9,356.1,178.1,285.3,220.7	2.314	-	-
pe50265-1	Fruit	Negative	-	-	-	720.1	289.256	287.2,407.1,245.2,577.2,243.1	2.587	-	-
pe50290-1	Fruit	Negative	-	-	-	688.1	437.362	272.2,228.0,206.1,147.1,228.5	3.2275	-	-
pe50291-1	Fruit	Negative	-	-	-	336.1	162.173	180.1,136.2,179.1,162.1,161.1	3.2275	-	-
pe50325-1	Fruit	Negative	-	-	-	272.1	152.15	151.0,227.9,165.6,178.2,176.9	3.784	-	-
pe50351-1	Fruit	Negative	-	-	-	432.1	210.18	209.0,252.2,342.3,166.2,372.2	4.1515	-	-
pe50363-2	Fruit	Negative	-	-	-	432.1	89.009	306.1,254.1,210.1,58.8,155.2	3.847	-	-
pe50365-2	Fruit	Negative	-	-	-	368.1	206.205	206.1,308.2,205.1,247.1,162.3	4.4035	-	-
pe50388-2	Fruit	Negative	-	-	-	432.1	210.205	88.8,210.1,342.0,166.1,372.1	4.729	-	-
pe50389-1	Fruit	Negative	-	-	-	656.1	145.163	145.1,146.1,614.6,350.4,596.7	4.6345	-	-
pe50393-1	Fruit	Negative	-	-	-	496.1	404.395	403.1,58.8,386.4,242.1,436.2	4.8445	-	-
pe50502-1	Fruit	Negative	-	-	-	240.1	224.14	180.2,155.1,61.6,162.1,125.6	6.43	-	-
pe50716-2	Fruit	Negative	-	-	-	592.1	255.477	157.1,452.9,505.4,591.4,195.9	9.934	-	-
pe50780-2	Fruit	Negative	-	-	-	240.1	224.145	224.0,136.9,225.3,155.1,196.2	10.649	-	-
pe51126-1	Fruit	Negative	-	-	-	337.1	225.018	78.9,224.9,127.5,277.1,162.2	1.222	-	-
pe51146-1	Fruit	Negative	-	-	-	657.1	315.237	153.2,341.7,384.2,151.4,569.3	1.537	-	-
pe51149-1	Fruit	Negative	-	-	-	433.1	147.232	72.6,343.2,301.2,215.1,329.0	1.5895	-	-
pe51218-1	Fruit	Negative	-	-	-	849.1	559.328	559.1,289.1,287.1,245.1,407.1	2.5975	-	-
pe51350-1	Fruit	Negative	-	-	-	433.1	211.213	271.3,373.2,374.2,59.0,343.3	4.5925	-	-
pe51390-1	Fruit	Negative	-	-	-	497.1	437.453	137.0,437.2,341.1,133.4,305.2	5.233	-	-
pe51400-2	Fruit	Negative	-	-	-	433.1	211.195	151.2,351.2,155.1,343.3,252.9	5.6635	-	-
pe51500-2	Fruit	Negative	-	-	-	433.1	335.642	236.2,351.0,153.1,343.1,221.3	6.799	-	-
pe51568-1	Fruit	Negative	-	-	-	433.1	153.165	351.2,204.7,125.1,253.0,343.2	7.877	-	-
pe51681-1	Fruit	Negative	-	-	-	529.1	469.39	279.3,447.1,529.1,511.5,372.8	9.923	-	-
pe52067-1	Fruit	Negative	-	-	-	530.1	142.108	142.1,188.2,143.1,247.8,187.2	0.865	-	-
pe52121-1	Fruit	Negative	-	-	-	370.1	144.165	133.0,146.1,190.7,174.0,195.6	1.6525	-	-
pe52139-1	Fruit	Negative	-	-	-	658.1	385.19	385.4,466.3,191.1,272.5,193.0	2.083	-	-
pe52152-1	Fruit	Negative	-	-	-	146.1	118.154	138.1,92.9,119.0,134.2,91.9	2.083	-	-
pe52227-2	Fruit	Negative	-	-	-	786.1	444.381	341.1,342.2,443.2,289.2,391.1	3.28	-	-
pe52231-1	Fruit	Negative	-	-	-	594.1	534.529	430.4,550.1,576.2,341.2,432.3	3.3535	-	-
pe52289-2	Fruit	Negative	-	-	-	434.1	272.371	271.1,374.3,151.0,314.3,152.1	3.784	-	-
pe52294-2	Fruit	Negative	-	-	-	626.1	566.391	404.2,255.2,403.1,256.4,565.0	4.0885	-	-
pe52299-1	Fruit	Negative	-	-	-	434.1	272.292	271.1,151.0,374.1,152.1,314.2	3.784	-	-
pe52300-2	Fruit	Negative	-	-	-	466.1	268.179	268.1,375.1,342.0,267.3,285.9	4.2355	-	-
pe52305-1	Fruit	Negative	-	-	-	498.1	462.366	155.0,137.7,279.1,418.2,156.1	4.4455	-	-
pe52319-1	Fruit	Negative	-	-	-	658.1	145.16	146.1,626.4,616.7,496.3,598.3	4.6345	-	-
pe52445-2	Fruit	Negative	-	-	-	466.1	286.267	286.7,430.2,284.9,244.0,247.1	6.367	-	-
pe52465-1	Fruit	Negative	-	-	-	594.1	209.861	550.1,210.2,520.2,165.1,166.1	6.788	-	-
pe52575-1	Fruit	Negative	-	-	-	466.1	255.378	341.3,124.0,448.1,430.6,252.9	8.57	-	-
pe52580-2	Fruit	Negative	-	-	-	530.1	480.367	255.3,530.0,464.2,363.1,486.1	8.504	-	-
pe52683-1	Fruit	Negative	-	-	-	658.1	199.195	279.2,280.3,476.2,228.1	10.44	-	-
pe52704-2	Fruit	Negative	-	-	-	530.1	470.151	512.3,279.1,363.2,451.2,237.0	9.956	-	-
pe52759-1	Fruit	Negative	-	-	-	338.1	256.276	255.2,170.2,264.1,203.9,133.1	11.705	-	-
pe53035-1	Fruit	Negative	-	-	-	819.1	477.195	341.2,459.1,683.5,613.2,179.1	0.8765	-	-
pe53050-1	Fruit	Negative	-	-	-	339.1	241.124	339.1,321.0,159.0,78.8,259.1	0.718	-	-
pe53063-2	Fruit	Negative	-	-	-	435.1	162.198	435.0,191.2,403.3,375.4,79.1	1.348	-	-
pe53100-2	Fruit	Negative	-	-	-	339.1	117.1	339.0,321.0,117.0,72.9,158.9	1.6525	-	-
pe53203-2	Fruit	Negative	-	-	-	627.1	62.047	61.8,566.3,571.7,570.6,565.3	3.49	-	-
pe53307-2	Fruit	Negative	-	-	-	659.1	609.471	641.4,627.6,317.3,278.2,487.0	5.065	-	-
pe53316-1	Fruit	Negative	-	-	-	435.1	375.288	374.9,375.1,93.0,375.4,434.8	5.0965	-	-
pe53334-1	Fruit	Negative	-	-	-	435.1	273.305	273.3,375.1,235.2,255.4,122.9	5.506	-	-
pe53939-2	Fruit	Negative	-	-	-	180.1	120.987	180.0,135.0,138.0,120.9,153.0	0.635	-	-
pe54068-1	Fruit	Negative	-	-	-	372.1	150.205	122.9,131.1,150.2,297.3,149.0	2.1355	-	-
pe54133-1	Fruit	Negative	-	-	-	468.1	324.362	306.2,450.1,374.2,74.9,378.2	3.3745	-	-
pe54134-2	Fruit	Negative	-	-	-	436.1	141.181	376.1,418.2,141.0,150.0,168.0	3.133	-	-
pe54172-1	Fruit	Negative	-	-	-	788.1	205.215	206.1,420.1,419.2,161.1,582.2	3.7105	-	-
pe54186-2	Fruit	Negative	-	-	-	372.1	155.232	372.0,199.1,255.7,111.1,299.7	3.8365	-	-
pe54213-1	Fruit	Negative	-	-	-	436.1	376.242	58.8,375.1,358.2,342.0,161.1	4.1515	-	-
pe54259-2	Fruit	Negative	-	-	-	404.1	141.204	305.2,261.3,179.2,180.1,279.2	5.002	-	-
pe54360-1	Fruit	Negative	-	-	-	212.1	141.133	146.1,141.1,148.1,156.0,136.1	6.4825	-	-
pe54368-1	Fruit	Negative	-	-	-	564.1	504.531	503.1,399.9,342.0,188.3,146.7	6.829	-	-
pe54881-2	Fruit	Negative	-	-	-	437.1	171.147	285.1,171.1,229.0,156.1,128.0	1.118	-	-
pe54950-2	Fruit	Negative	-	-	-	309.1	74.95	58.8,129.0,147.1,100.9,70.9	1.4215	-	-
pe54966-1	Fruit	Negative	-	-	-	405.1	217.154	217.1,169.0,387.2,231.0,199.2	1.6315	-	-
pe55073-1	Fruit	Negative	-	-	-	565.1	505.46	323.1,564.2,385.2,547.5,451.1	3.49	-	-
pe55151-1	Fruit	Negative	-	-	-	309.1	58.888	249.1,129.0,218.6,221.2,137.1	4.4665	-	-
pe55261-1	Fruit	Negative	-	-	-	277.1	205.294	96.9,78.8,192.2,203.4,233.4	6.2095	-	-
pe55381-1	Fruit	Negative	-	-	-	277.1	205.219	205.1,192.1,78.9,275.6	8.031	-	-
pe55491-2	Fruit	Negative	-	-	-	277.1	233.338	192.1,147.1,219.4,153.0,145.0	9.516	-	-
pe55528-1	Fruit	Negative	-	-	-	469.1	409.335	391.2,384.1,397.5,167.0,165.2	10.462	-	-
pe55538-1	Fruit	Negative	-	-	-	469.1	409.37	391.2,373.1,252.7,410.8,233.4	10.495	-	-
pe55856-1	Fruit	Negative	-	-	-	566.1	324.168	565.9,324.0,324.9,386.2,273.6	0.718	-	-
pe55868-2	Fruit	Negative	-	-	-	854.1	191.171	732.1,191.0,346.5,733.2,426.0	0.7285	-	-
pe55880-1	Fruit	Negative	-	-	-	534.1	191.149	192.0,127.2,173.2,364.1,128.1	0.74	-	-
pe55881-2	Fruit	Negative	-	-	-	598.1	256.066	303.1,408.0,238.2,566.1,580.1	1.075	-	-
pe55920-2	Fruit	Negative	-	-	-	534.1	87.067	192.1,534.0,403.3,341.1,193.3	1.4635	-	-
pe55926-1	Fruit	Negative	-	-	-	374.1	89.046	164.2,294.0,122.1,85.7,177.0	1.621	-	-
pe55990-1	Fruit	Negative	-	-	-	278.1	119.139	132.2,216.1,119.0,234.1,145.1	2.5345	-	-
pe56049-2	Fruit	Negative	-	-	-	406.1	182.784	243.1,183.1,388.2,184.2,346.3	3.3325	-	-
pe56054-1	Fruit	Negative	-	-	-	598.1	538.361	376.2,537.2,341.1,375.1,436.2	3.553	-	-
pe56063-2	Fruit	Negative	-	-	-	758.1	205.208	205.2,416.4,433.8,206.1,595.2	3.679	-	-
pe56069-1	Fruit	Negative	-	-	-	310.1	222.166	310.0,266.7,295.1,236.2,233.6	3.721	-	-
pe56086-2	Fruit	Negative	-	-	-	438.1	61.873	378.3,377.1,258.0,420.1,94.9	4.12	-	-
pe56260-1	Fruit	Negative	-	-	-	502.1	454.633	465.6,426.0,501.0,338.4,430.2	6.7765	-	-
pe56300-1	Fruit	Negative	-	-	-	534.1	277.429	474.3,192.1,277.5,341.6,346.0	7.239	-	-
pe56482-1	Fruit	Negative	-	-	-	470.1	410.369	392.5,388.1,183.6,379.0	10.473	-	-
pe56494-2	Fruit	Negative	-	-	-	470.1	392.392	392.2,127.9,340.8,132.8,376.9	10.462	-	-
pe56817-1	Fruit	Negative	-	-	-	247.1	131.143	153.3,155.1,193.2,114.2,113.0	0.803	-	-
pe56842-1	Fruit	Negative	-	-	-	375.1	162.186	162.1,145.1,201.0,302.9,153.1	1.0855	-	-
pe56886-1	Fruit	Negative	-	-	-	375.1	153.167	153.1,135.1,138.1,201.1,179.0	1.726	-	-
pe56894-1	Fruit	Negative	-	-	-	279.1	117.172	160.0,71.0,58.9,100.9,98.9	1.8205	-	-
pe56897-2	Fruit	Negative	-	-	-	759.1	461.4	589.2,461.0,627.3,407.1,237.2	1.8835	-	-
pe56899-1	Fruit	Negative	-	-	-	503.1	285.226	341.1,465.1,281.3,161.1,241.1	2.1355	-	-
pe56902-2	Fruit	Negative	-	-	-	727.1	387.333	137.0,375.0,375.6,341.2,623.2	1.9255	-	-
pe56905-1	Fruit	Negative	-	-	-	343.1	121.14	300.0,163.1,181.2,145.3,72.9	2.0095	-	-
pe56906-1	Fruit	Negative	-	-	-	311.1	87.23	268.0,87.1,265.1,190.7,137.2	2.0305	-	-
pe56907-2	Fruit	Negative	-	-	-	375.1	179.149	135.1,134.0,179.2,161.1,151.6	2.0935	-	-
pe56915-1	Fruit	Negative	-	-	-	343.1	300.249	258.1,148.1,136.1,163.2,92.0	2.1355	-	-
pe56924-2	Fruit	Negative	-	-	-	151.1	92.104	151.1,108.4,92.1,122.6,149.1	2.2825	-	-
pe56927-1	Fruit	Negative	-	-	-	375.1	138.172	179.1,201.1,195.0,357.0,138.0	2.314	-	-
pe56929-2	Fruit	Negative	-	-	-	695.1	191.177	191.1,341.2,351.1,179.1,355.9	2.398	-	-
pe56932-1	Fruit	Negative	-	-	-	407.1	255.348	279.0,256.6,255.0,245.3,281.2	2.209	-	-
pe56939-1	Fruit	Negative	-	-	-	631.1	289.25	245.3,289.8,341.1,203.2,179.1	2.524	-	-
pe56942-2	Fruit	Negative	-	-	-	407.1	117.046	289.2,117.0,245.4,195.2,227.1	2.524	-	-
pe56944-1	Fruit	Negative	-	-	-	343.1	197.122	135.1,315.1,143.0,175.1,137.1	2.587	-	-
pe56946-1	Fruit	Negative	-	-	-	471.1	74.998	129.0,290.1,125.0,291.2,135.4	2.6605	-	-
pe56949-2	Fruit	Negative	-	-	-	375.1	217.18	179.1,135.1,201.0,161.0,213.0	2.608	-	-
pe56956-2	Fruit	Negative	-	-	-	599.1	377.332	377.1,165.0,437.2,314.6,149.7	2.7865	-	-
pe56958-1	Fruit	Negative	-	-	-	503.1	281.367	237.2,341.2,86.9,305.2,161.1	2.818	-	-
pe56961-1	Fruit	Negative	-	-	-	631.1	289.264	341.1,245.1,327.2,409.4,245.8	2.818	-	-
pe56963-1	Fruit	Negative	-	-	-	279.1	205.222	177.1,235.2,205.1,129.0,75.0	2.881	-	-
pe56966-1	Fruit	Negative	-	-	-	567.1	243.304	283.2,243.2,405.1,357.2,137.3	2.9125	-	-
pe56975-2	Fruit	Negative	-	-	-	439.1	217.272	78.8,217.2,289.2,241.1,341.2	3.091	-	-
pe56978-1	Fruit	Negative	-	-	-	407.1	347.268	58.9,243.2,329.4,181.1,359.1	3.1435	-	-
pe56983-1	Fruit	Negative	-	-	-	375.1	195.162	195.1,129.0,177.1,159.1,297.2	3.1435	-	-
pe56984-1	Fruit	Negative	-	-	-	183.1	97.072	183.0,96.9,165.0,73.3,138.1	3.175	-	-
pe56985-2	Fruit	Negative	-	-	-	439.1	289.316	78.8,217.2,289.2,241.1,341.2	3.1435	-	-
pe56986-1	Fruit	Negative	-	-	-	343.1	181.168	281.1,153.1,118.9,101.0,221.2	3.217	-	-
pe56989-1	Fruit	Negative	-	-	-	279.1	205.225	187.2,137.1,279.1,139.1,122.2	3.259	-	-
pe56993-2	Fruit	Negative	-	-	-	119.1	101.176	102.1,119.0,117.2,86.6,91.2	3.511	-	-
pe56998-1	Fruit	Negative	-	-	-	343.1	283.325	137.1,240.9,101.2,153.1,282.9	3.2065	-	-
pe57002-1	Fruit	Negative	-	-	-	855.1	805.727	805.5,837.5,649.4,675.6,625.4	3.4585	-	-
pe57009-1	Fruit	Negative	-	-	-	407.1	185.179	359.2,58.8,199.2,243.2,75.0	3.553	-	-
pe57011-1	Fruit	Negative	-	-	-	343.1	121.08	299.1,255.1,240.0,325.2,162.8	3.7105	-	-
pe57019-2	Fruit	Negative	-	-	-	407.1	155.288	389.4,155.1,199.1,317.3,245.3	3.658	-	-
pe57032-1	Fruit	Negative	-	-	-	791.1	629.737	421.4,599.4,289.1,731.5,611.5	4.0255	-	-
pe57039-1	Fruit	Negative	-	-	-	279.1	205.214	205.1,147.3,135.1,179.2,97.0	3.721	-	-
pe57047-1	Fruit	Negative	-	-	-	503.1	443.376	279.3,421.4,341.2,209.2,371.3	4.0885	-	-
pe57051-1	Fruit	Negative	-	-	-	407.1	209.212	349.2,371.2,165.1,125.1,251.2	4.162	-	-
pe57064-2	Fruit	Negative	-	-	-	279.1	205.236	173.3,96.9,155.0,187.2,139.1	4.2565	-	-
pe57069-2	Fruit	Negative	-	-	-	151.1	92.03	136.0,107.3,125.1,109.1,123.1	4.3825	-	-
pe57073-2	Fruit	Negative	-	-	-	535.1	173.171	191.1,173.1,193.0,192.1,341.1	4.519	-	-
pe57079-1	Fruit	Negative	-	-	-	151.1	107.123	107.0,108.0,136.0,123.0,91.8	4.5715	-	-
pe57083-1	Fruit	Negative	-	-	-	503.1	443.153	443.1,293.1,161.1,343.3,323.3	4.3615	-	-
pe57084-1	Fruit	Negative	-	-	-	439.1	319.193	439.0,78.9,319.1,153.1,341.2	4.6765	-	-
pe57089-2	Fruit	Negative	-	-	-	151.1	136.073	136.1,135.1,150.1,108.1,123.0	4.6765	-	-
pe57091-1	Fruit	Negative	-	-	-	471.1	271.199	289.1,271.1,253.1,321.3,137.1	4.7815	-	-
pe57099-1	Fruit	Negative	-	-	-	375.1	58.89	195.0,177.2,357.3,289.0,255.4	4.9285	-	-
pe57102-2	Fruit	Negative	-	-	-	311.1	127.27	131.1,191.1,151.0,267.1,296.6	4.9285	-	-
pe57112-1	Fruit	Negative	-	-	-	311.1	223.135	131.1,191.1,151.0,267.1,296.6	5.044	-	-
pe57121-2	Fruit	Negative	-	-	-	567.1	125.176	125.1,327.1,507.5,131.1,341.1	5.2435	-	-
pe57137-1	Fruit	Negative	-	-	-	567.1	507.431	507.3,343.2,323.5,539.0,535.2	5.485	-	-
pe57191-1	Fruit	Negative	-	-	-	279.1	153.26	219.1,96.9,75.0,279.0,78.8	6.283	-	-
pe57212-2	Fruit	Negative	-	-	-	311.1	267.239	293.3,191.1,267.2,223.1,283.1	6.5875	-	-
pe57222-2	Fruit	Negative	-	-	-	311.1	267.467	293.2,223.0,191.1,131.3,169.2	6.577	-	-
pe57417-1	Fruit	Negative	-	-	-	439.1	357.248	117.0,299.2,96.8,403.0,341.1	9.857	-	-
pe57504-2	Fruit	Negative	-	-	-	375.1	359.567	291.1,272.3,161.0,363.3,184.4	11.276	-	-
pe57742-1	Fruit	Negative	-	-	-	344.1	201.14	201.0,344.0,170.3,283.9,325.9	0.5825	-	-
pe57748-1	Fruit	Negative	-	-	-	376.1	218.138	217.0,174.0,158.2,218.1,172.1	0.5615	-	-
pe57753-1	Fruit	Negative	-	-	-	536.1	324.205	192.1,517.9,341.9,334.1,324.2	0.6455	-	-
pe57757-1	Fruit	Negative	-	-	-	280.1	97.028	133.1,245.0,191.1,113.0,95.1	0.7085	-	-
pe57760-2	Fruit	Negative	-	-	-	472.1	130.149	86.9,130.0,411.9,341.6,322.1	0.761	-	-
pe57774-1	Fruit	Negative	-	-	-	536.1	191.071	192.1,193.0,194.0,84.7,173.6	0.7505	-	-
pe57777-1	Fruit	Negative	-	-	-	504.1	342.144	324.1,341.1,70.9,124.9,191.1	0.761	-	-
pe57785-2	Fruit	Negative	-	-	-	760.1	540.357	568.0,540.2,346.2,638.2,586.1	0.739	-	-
pe57791-2	Fruit	Negative	-	-	-	280.1	96.918	280.1,218.0,147.1,235.9,244.1	0.718	-	-
pe57803-1	Fruit	Negative	-	-	-	472.1	341.341	472.1,266.7,310.1,131.1,235.6	0.8125	-	-
pe57808-1	Fruit	Negative	-	-	-	600.1	452.223	568.0,482.1,412.0,274.1,318.2	1.201	-	-
pe57827-2	Fruit	Negative	-	-	-	504.1	128.075	146.1,288.9,341.2,342.1,407.3	1.4005	-	-
pe57834-2	Fruit	Negative	-	-	-	600.1	568.29	452.0,285.9,406.1,482.1,394.4	1.3795	-	-
pe57848-2	Fruit	Negative	-	-	-	344.1	122.183	147.1,122.1,58.7,70.8,88.9	1.5895	-	-
pe57854-1	Fruit	Negative	-	-	-	376.1	344.249	156.0,300.2,332.3,136.1,128.0	1.705	-	-
pe57855-1	Fruit	Negative	-	-	-	312.1	150.223	268.1,205.9,164.1,106.8,226.1	1.8205	-	-
pe57858-1	Fruit	Negative	-	-	-	216.1	144.183	216.0,172.0,198.3,146.1,185.9	1.81	-	-
pe57860-1	Fruit	Negative	-	-	-	472.1	300.343	300.2,385.1,411.2,341.1,343.1	1.957	-	-
pe57865-1	Fruit	Negative	-	-	-	184.1	124.163	135.1,177.2,179.1,137.1,164.1	2.0305	-	-
pe57866-2	Fruit	Negative	-	-	-	152.1	108.12	96.8233	1.7785	-	-
pe57870-1	Fruit	Negative	-	-	-	696.1	354.296	191.1,353.1,192.1,342.4,179.7	2.4085	-	-
pe57879-1	Fruit	Negative	-	-	-	696.1	117.019	353.1,191.1,192.1,578.2,423.1	2.23	-	-
pe57880-1	Fruit	Negative	-	-	-	408.1	256.039	227.4,255.9,321.1,390.0,286.4	2.2195	-	-
pe57881-1	Fruit	Negative	-	-	-	728.1	137.123	375.2,373.9,339.3,137.6,351.8	2.209	-	-
pe57888-2	Fruit	Negative	-	-	-	760.1	407.277	407.0,353.2,408.1,417.7,191.1	2.3665	-	-
pe57892-2	Fruit	Negative	-	-	-	472.1	230.127	186.2,292.1,472.0,428.2,158.1	2.3665	-	-
pe57893-1	Fruit	Negative	-	-	-	344.1	182.169	182.0,137.1,181.0,344.0,119.3	2.398	-	-
pe57901-2	Fruit	Negative	-	-	-	472.1	289.341	289.0,472.1,246.2,291.1,292.3	2.5135	-	-
pe57902-2	Fruit	Negative	-	-	-	408.1	161.143	161.0,373.2,278.1,85.6,257.0	2.5765	-	-
pe57905-1	Fruit	Negative	-	-	-	600.1	143.173	456.2,582.3,420.4,556.2,478.8	2.608	-	-
pe57912-1	Fruit	Negative	-	-	-	504.1	102.132	401.2,402.4,269.9,86.7,100.9	2.7235	-	-
pe57915-1	Fruit	Negative	-	-	-	600.1	378.347	378.1,329.1,377.1,150.5,164.7	2.776	-	-
pe57918-1	Fruit	Negative	-	-	-	632.1	290.255	290.1,245.0,341.1,246.2,614.1	2.5345	-	-
pe57925-1	Fruit	Negative	-	-	-	664.1	281.293	282.2,237.1,238.2,381.1,382.0	2.9545	-	-
pe57928-2	Fruit	Negative	-	-	-	600.1	582.502	378.2,329.2,377.1,582.6,315.1	2.8075	-	-
pe57932-1	Fruit	Negative	-	-	-	344.1	122.128	122.1,76.9,58.8,344.0,296.5	2.839	-	-
pe57935-2	Fruit	Negative	-	-	-	440.1	145.256	78.8,145.2,290.1,422.2,289.2	3.1015	-	-
pe57937-2	Fruit	Negative	-	-	-	408.1	58.876	408.1,58.8,244.1,347.0,173.2	3.133	-	-
pe57940-1	Fruit	Negative	-	-	-	504.1	88.053	86.9,165.1,87.9,342.1,416.3	3.133	-	-
pe57943-1	Fruit	Negative	-	-	-	536.1	438.431	97.0,356.9,500.2,313.9,518.0	3.2485	-	-
pe57944-1	Fruit	Negative	-	-	-	440.1	422.361	97.0,348.3,420.3,278.2,290.5	3.259	-	-
pe57949-1	Fruit	Negative	-	-	-	504.1	444.309	61.8,342.0,440.9,388.2,256.1	3.28	-	-
pe57952-2	Fruit	Negative	-	-	-	536.1	374.52	373.1,500.1,292.8,504.1,356.5	3.5425	-	-
pe57956-1	Fruit	Negative	-	-	-	600.1	564.909	564.7,567.9,570.8,438.4,573.3	3.4795	-	-
pe57958-1	Fruit	Negative	-	-	-	376.1	244.268	177.1,243.2,332.5,156.2,182.1	3.448	-	-
pe57959-1	Fruit	Negative	-	-	-	504.1	388.16	179.5,323.7,342.1,386.9,341.1	3.574	-	-
pe57967-1	Fruit	Negative	-	-	-	408.1	186.246	186.2,390.2,155.1,318.2,199.2	3.5425	-	-
pe57978-1	Fruit	Negative	-	-	-	504.1	293.408	75.0,487.4,125.0,294.1,293.3	3.805	-	-
pe57980-1	Fruit	Negative	-	-	-	536.1	272.26	271.2,290.1,289.0,536.1,125.1	3.805	-	-
pe57981-1	Fruit	Negative	-	-	-	280.1	206.29	122.9,140.2,188.1,191.1,137.2	3.721	-	-
pe57995-1	Fruit	Negative	-	-	-	536.1	500.213	504.3,460.0,371.6,476.2,193.8	4.141	-	-
pe58004-1	Fruit	Negative	-	-	-	408.1	210.165	209.1,375.3,372.1,408.0,350.2	4.162	-	-
pe58009-1	Fruit	Negative	-	-	-	440.1	160.997	161.0,78.9,380.4,403.9,422.3	4.2565	-	-
pe58010-1	Fruit	Negative	-	-	-	504.1	406.526	375.2,235.1,97.0,342.2,280.1	4.246	-	-
pe58015-2	Fruit	Negative	-	-	-	280.1	122.64	206.2,188.2,137.1,138.1,205.1	4.2565	-	-
pe58041-1	Fruit	Negative	-	-	-	472.1	272.243	137.1,272.1,322.3,428.3,125.1	4.792	-	-
pe58088-2	Fruit	Negative	-	-	-	568.1	341.33	342.1,341.3,324.2,323.1,208.0	5.485	-	-
pe58175-2	Fruit	Negative	-	-	-	376.1	222.397	236.1,376.1,222.3,221.0,294.1	6.744	-	-
pe58234-1	Fruit	Negative	-	-	-	536.1	279.427	476.2,454.1,193.5,250.2,518.0	7.811	-	-
pe58331-2	Fruit	Negative	-	-	-	664.1	255.385	255.5,646.2,480.4,182.2,291.1	9.516	-	-
pe58664-1	Fruit	Negative	-	-	-	601.1	541.154	301.2,459.1,317.2,359.1,217.0	0.572	-	-
pe58666-2	Fruit	Negative	-	-	-	217.1	58.92	58.8,173.1,133.0,175.0,113.0	0.572	-	-
pe58670-1	Fruit	Negative	-	-	-	569.1	509.188	569.0,449.2,427.1,285.0,520.9	0.53	-	-
pe58672-1	Fruit	Negative	-	-	-	345.1	201.146	345.1,327.0,171.0,286.1,309.0	0.572	-	-
pe58673-1	Fruit	Negative	-	-	-	441.1	201.114	440.9,254.9,201.1,240.2,397.1	0.614	-	-
pe58678-2	Fruit	Negative	-	-	-	473.1	112.566	341.0,112.6,130.3,113.9,473.1	0.7295	-	-
pe58685-1	Fruit	Negative	-	-	-	249.1	133.151	124.9,191.1,132.1,161.0,162.0	0.8555	-	-
pe58688-1	Fruit	Negative	-	-	-	473.1	131.189	341.1,303.1,472.9,282.1,285.0	0.7295	-	-
pe58690-1	Fruit	Negative	-	-	-	601.1	259.223	503.3,97.0,78.9,341.3,583.4	0.8135	-	-
pe58701-1	Fruit	Negative	-	-	-	537.1	341.258	439.0,477.0,96.9,195.0,78.9	0.845	-	-
pe58705-2	Fruit	Negative	-	-	-	249.1	133.169	124.9,109.6,157.0,137.0,149.0	0.718	-	-
pe58707-1	Fruit	Negative	-	-	-	313.1	157.066	294.8,197.7,252.1,125.0,240.7	0.718	-	-
pe58708-2	Fruit	Negative	-	-	-	505.1	157.046	295.0,157.0,323.2,158.8,343.3	0.7285	-	-
pe58709-1	Fruit	Negative	-	-	-	377.1	341.237	179.1,215.0,143.2,89.0,70.9	0.761	-	-
pe58717-2	Fruit	Negative	-	-	-	281.1	72.9	102.8,74.9,159.5,129.1,127.0	0.886	-	-
pe58748-1	Fruit	Negative	-	-	-	345.1	135.172	135.1,327.2,153.1,181.9,190.9	1.285	-	-
pe58758-2	Fruit	Negative	-	-	-	345.1	123.011	183.1,345.1,165.0,78.0,121.9	1.621	-	-
pe58759-2	Fruit	Negative	-	-	-	377.1	345.301	377.1,345.1,301.1,215.0,179.1	1.7155	-	-
pe58761-1	Fruit	Negative	-	-	-	409.1	156.108	127.9,391.1,129.1,277.3,347.2	1.558	-	-
pe58763-1	Fruit	Negative	-	-	-	441.1	199.179	99.0,199.1,243.1,78.8,404.9	1.495	-	-
pe58772-1	Fruit	Negative	-	-	-	665.1	323.263	286.9,325.2,125.1,331.2,473.1	1.663	-	-
pe58781-1	Fruit	Negative	-	-	-	281.1	62.001	61.8,148.8,162.3,143.4,101.9	1.8205	-	-
pe58782-1	Fruit	Negative	-	-	-	313.1	151.212	101.0,70.7,113.1,72.8,82.9	1.915	-	-
pe58792-2	Fruit	Negative	-	-	-	313.1	101.053	85.0,101.0,113.0,161.1,82.7	1.936	-	-
pe58793-2	Fruit	Negative	-	-	-	441.1	97.067	441.1,125.1,423.1,293.1,98.9	2.104	-	-
pe58794-1	Fruit	Negative	-	-	-	249.1	86.99	87.0,205.0,122.7,247.0,231.1	2.02	-	-
pe58798-1	Fruit	Negative	-	-	-	729.1	375.188	377.2,259.4,536.0,215.8,567.0	2.0515	-	-
pe58801-2	Fruit	Negative	-	-	-	473.1	131.172	341.2,113.1,95.0,375.1,87.0	1.789	-	-
pe58803-1	Fruit	Negative	-	-	-	409.1	165.175	150.1,256.8,195.1,122.2,361.3	2.1985	-	-
pe58806-2	Fruit	Negative	-	-	-	281.1	171.266	171.1,201.2,92.8,137.0,165.0	2.209	-	-
pe58824-1	Fruit	Negative	-	-	-	313.1	85.127	72.9,70.8,100.9,133.0,197.0	1.9255	-	-
pe58829-1	Fruit	Negative	-	-	-	377.1	289.282	289.1,215.0,245.0,179.1,143.0	2.524	-	-
pe58834-2	Fruit	Negative	-	-	-	313.1	85.004	197.0,133.0,84.8,95.0,151.0	2.503	-	-
pe58842-1	Fruit	Negative	-	-	-	569.1	509.422	347.1,299.2,389.3,167.0,387.1	2.7235	-	-
pe58849-2	Fruit	Negative	-	-	-	377.1	165.157	329.2,314.2,149.1,179.1,150.1	2.818	-	-
pe58850-1	Fruit	Negative	-	-	-	473.1	87.042	131.1,341.2,113.0,455.0,114.2	2.8705	-	-
pe58852-1	Fruit	Negative	-	-	-	985.1	461.384	361.3,280.4,279.3,263.3,199.2	2.881	-	-
pe58854-1	Fruit	Negative	-	-	-	441.1	381.228	249.3,161.1,441.0,159.2,143.1	2.944	-	-
pe58859-2	Fruit	Negative	-	-	-	377.1	257.372	257.3,155.2,199.1,215.1,179.2	2.986	-	-
pe58861-2	Fruit	Negative	-	-	-	281.1	237.351	201.4,169.7,189.3,170.9,137.6	2.986	-	-
pe58868-2	Fruit	Negative	-	-	-	505.1	89.004	343.2,487.5,163.2,377.3,243.1	3.154	-	-
pe58874-1	Fruit	Negative	-	-	-	441.1	359.337	330.2,397.2,263.2,423.1,405.3	3.217	-	-
pe58879-1	Fruit	Negative	-	-	-	377.1	155.276	155.2,199.1,143.2,217.1,179.1	3.259	-	-
pe58880-1	Fruit	Negative	-	-	-	473.1	437.398	437.2,113.1,94.9,413.2,341.6	3.2695	-	-
pe58882-1	Fruit	Negative	-	-	-	281.1	135.15	237.1,207.4,189.3,122.9,125.0	3.2695	-	-
pe58885-2	Fruit	Negative	-	-	-	217.1	143.135	125.1,155.1,97.1,72.8,101.0	3.28	-	-
pe58896-1	Fruit	Negative	-	-	-	249.1	190.119	187.1,204.1,205.3,139.1,185.2	3.721	-	-
pe58898-1	Fruit	Negative	-	-	-	409.1	74.969	391.3,247.1,317.1,155.1,157.2	3.5845	-	-
pe58899-2	Fruit	Negative	-	-	-	377.1	329.396	199.2,129.4,155.1,177.0,376.7	3.595	-	-
pe58901-1	Fruit	Negative	-	-	-	473.1	413.347	357.2,341.2,113.0,95.0,311.1	3.637	-	-
pe58908-2	Fruit	Negative	-	-	-	441.1	72.816	405.2,205.1,133.2,261.0,341.2	3.7105	-	-
pe58910-1	Fruit	Negative	-	-	-	409.1	187.218	349.2,391.0,341.0,153.1,101.0	3.763	-	-
pe58914-1	Fruit	Negative	-	-	-	281.1	237.271	139.1,171.2,189.2,281.1,137.2	3.7	-	-
pe58920-1	Fruit	Negative	-	-	-	409.1	165.276	211.2,187.1,165.1,371.3,378.1	4.183	-	-
pe58925-1	Fruit	Negative	-	-	-	313.1	153.237	133.1,115.0,197.1,70.9,179.0	3.8365	-	-
pe58926-1	Fruit	Negative	-	-	-	505.1	280.435	281.3,283.5,279.3,461.4,300.3	4.0045	-	-
pe58930-1	Fruit	Negative	-	-	-	409.1	205.147	409.1,153.2,161.2,289.1,349.6	4.0465	-	-
pe58933-2	Fruit	Negative	-	-	-	473.1	96.959	341.2,96.8,113.1,78.6,95.0	4.1305	-	-
pe58934-2	Fruit	Negative	-	-	-	281.1	221.147	58.8,206.2,179.2,161.2,165.2	3.9625	-	-
pe58936-2	Fruit	Negative	-	-	-	121.1	76.974	-	4.162	-	-
pe58944-2	Fruit	Negative	-	-	-	281.1	207.281	207.2,123.0,189.1,124.2,139.1	4.2565	-	-
pe58945-1	Fruit	Negative	-	-	-	441.1	279.23	279.1,405.1,98.9,235.3,96.8	4.2565	-	-
pe58950-1	Fruit	Negative	-	-	-	537.1	477.426	375.4,161.0,89.0,341.2,325.1	4.1935	-	-
pe58971-1	Fruit	Negative	-	-	-	345.1	153.248	267.2,285.0,219.2,201.3,204.0	4.6765	-	-
pe58985-1	Fruit	Negative	-	-	-	441.1	219.216	441.1,405.1,98.9,97.0,343.1	4.876	-	-
pe58991-1	Fruit	Negative	-	-	-	473.1	251.299	131.1,341.0,113.0,137.1,58.8	5.0335	-	-
pe59021-1	Fruit	Negative	-	-	-	697.1	145.085	637.4,655.4,391.3,449.2,407.1	5.443	-	-
pe59104-1	Fruit	Negative	-	-	-	185.1	108.065	110.9,84.8,141.1,81.0,108.1	6.64	-	-
pe59171-2	Fruit	Negative	-	-	-	249.1	205.306	191.1,205.1,177.0,86.9,247.3	7.514	-	-
pe59184-1	Fruit	Negative	-	-	-	505.1	280.412	341.1,279.3,423.2,445.2,363.2	7.877	-	-
pe59199-1	Fruit	Negative	-	-	-	313.1	90.992	74.9,295.3,297.1,253.1,255.2	8.108	-	-
pe59238-2	Fruit	Negative	-	-	-	377.1	295.393	295.3,317.3,179.1,215.0,143.0	8.68	-	-
pe59275-1	Fruit	Negative	-	-	-	281.1	199.283	100.7,155.1,127.0,167.3,169.0	9.428	-	-
pe59291-2	Fruit	Negative	-	-	-	249.1	205.342	205.2,191.1,247.5,148.7,86.9	9.571	-	-
pe59345-1	Fruit	Negative	-	-	-	409.1	391.361	391.2,241.5,325.3,373.0,171.1	10.462	-	-
pe59379-1	Fruit	Negative	-	-	-	537.1	455.56	254.7,391.5,329.2,501.4	11.012	-	-
pe59631-2	Fruit	Negative	-	-	-	506.1	363.986	446.1,362.1,219.9,326.0,363.1	0.551	-	-
pe59636-1	Fruit	Negative	-	-	-	730.1	201.184	344.0,201.0,528.0,712.1,301.2	0.551	-	-
pe59639-1	Fruit	Negative	-	-	-	826.1	359.215	360.1,766.3,808.3,217.1,341.0	0.5615	-	-
pe59645-1	Fruit	Negative	-	-	-	442.1	344.058	300.1,299.1,256.0,202.1,254.9	0.614	-	-
pe59650-1	Fruit	Negative	-	-	-	602.1	97.075	504.2,78.9,260.1,241.5,259.1	0.782	-	-
pe59651-1	Fruit	Negative	-	-	-	538.1	195.166	195.0,152.2,130.0,342.6,193.1	0.7505	-	-
pe59657-1	Fruit	Negative	-	-	-	314.1	85.032	150.1,178.0,195.4,182.1,199.2	0.803	-	-
pe59674-1	Fruit	Negative	-	-	-	442.1	96.968	342.7,78.9,344.0,98.6,150.1	0.7715	-	-
pe59675-2	Fruit	Negative	-	-	-	282.1	78.933	78.8,111.0,159.0,280.0,244.1	0.7285	-	-
pe59676-1	Fruit	Negative	-	-	-	346.1	78.965	199.1,170.6,292.9,134.0,128.1	0.739	-	-
pe59683-1	Fruit	Negative	-	-	-	378.1	342.337	191.1,215.0,289.9,258.2,128.0	0.7715	-	-
pe59689-1	Fruit	Negative	-	-	-	314.1	85.065	98.2,255.3,281.8,96.7,78.8	0.7705	-	-
pe59695-1	Fruit	Negative	-	-	-	346.1	184.138	139.1,184.0,140.1,135.1,166.1	1.0435	-	-
pe59696-1	Fruit	Negative	-	-	-	250.1	134.15	162.1,107.5,232.0,128.0,146.0	0.949	-	-
pe59704-2	Fruit	Negative	-	-	-	154.1	78.926	125.8,110.1,122.9,124.1	1.264	-	-
pe59706-2	Fruit	Negative	-	-	-	250.1	162.095	162.2,188.0,206.0,232.3,160.1	0.928	-	-
pe59711-1	Fruit	Negative	-	-	-	506.1	341.257	164.1,147.1,179.1,143.1,161.1	1.537	-	-
pe59718-2	Fruit	Negative	-	-	-	474.1	414.337	132.1,113.0,342.2,414.1,474.0	1.3375	-	-
pe59730-2	Fruit	Negative	-	-	-	122.1	78.164	78.1	1.5895	-	-
pe59743-2	Fruit	Negative	-	-	-	314.1	136.235	136.1,122.2,133.2,134.1,240.4	1.726	-	-
pe59745-1	Fruit	Negative	-	-	-	346.1	166.225	166.1,124.1,346.1,140.1,164.1	1.663	-	-
pe59752-2	Fruit	Negative	-	-	-	378.1	156.11	156.1,378.1,346.3,114.0,143.1	1.7575	-	-
pe59755-1	Fruit	Negative	-	-	-	186.1	84.023	84.4,124.5,111.9,144.1,97.2	1.9255	-	-
pe59759-1	Fruit	Negative	-	-	-	218.1	87.992	87.9,129.1,70.8,99.1,218.1	1.831	-	-
pe59762-2	Fruit	Negative	-	-	-	378.1	156.105	156.1,346.2,114.0,302.2,306.3	1.7365	-	-
pe59764-1	Fruit	Negative	-	-	-	730.1	376.286	375.1,589.4,321.3,179.0,167.2	2.041	-	-
pe59765-1	Fruit	Negative	-	-	-	762.1	408.551	408.0,407.0,572.0,629.1,599.0	2.041	-	-
pe59771-2	Fruit	Negative	-	-	-	506.1	136.208	122.1,323.2,341.3,78.0,408.2	1.81	-	-
pe59785-1	Fruit	Negative	-	-	-	730.1	376.243	375.1,568.2,567.1,577.5,179.2	2.377	-	-
pe59788-1	Fruit	Negative	-	-	-	506.1	121.14	324.4,323.0,125.2,417.0,462.0	2.419	-	-
pe59797-1	Fruit	Negative	-	-	-	634.1	290.258	292.1,289.1,290.1,245.1,245.8	2.5555	-	-
pe59803-1	Fruit	Negative	-	-	-	602.1	290.348	290.2,145.1,328.2,245.1,127.1	2.65	-	-
pe59808-1	Fruit	Negative	-	-	-	538.1	328.293	327.1,298.2,376.1,358.1,448.1	2.734	-	-
pe59811-1	Fruit	Negative	-	-	-	570.1	510.406	348.1,389.2,349.1,454.0,137.1	2.734	-	-
pe59812-1	Fruit	Negative	-	-	-	378.1	330.344	342.1,315.1,166.0,150.1,165.1	2.776	-	-
pe59816-2	Fruit	Negative	-	-	-	218.1	146.08	144.1,131.0,128.1,174.1,160.1	2.629	-	-
pe59817-1	Fruit	Negative	-	-	-	506.1	446.213	324.1,474.2,323.1,135.6,143.1	2.8075	-	-
pe59818-1	Fruit	Negative	-	-	-	474.1	88.102	132.1,341.8,294.1,88.0,86.4	2.881	-	-
pe59822-1	Fruit	Negative	-	-	-	442.1	382.314	250.2,249.1,162.1,161.0,380.8	2.9335	-	-
pe59824-1	Fruit	Negative	-	-	-	282.1	238.331	238.2,123.1,124.3,190.2,208.2	2.9755	-	-
pe59833-2	Fruit	Negative	-	-	-	378.1	120.243	378.1,198.1,217.4,143.5,230.9	3.07	-	-
pe59834-2	Fruit	Negative	-	-	-	410.1	115.029	289.4,378.1,392.0,187.1,153.2	3.112	-	-
pe59837-1	Fruit	Negative	-	-	-	538.1	328.311	357.6,490.3,327.0,376.3,313.7	2.902	-	-
pe59838-1	Fruit	Negative	-	-	-	218.1	156.27	126.1,156.2,143.0,125.0,97.3	3.2905	-	-
pe59841-1	Fruit	Negative	-	-	-	346.1	183.227	254.2,140.2,266.2,139.1,284.8	3.238	-	-
pe59843-2	Fruit	Negative	-	-	-	378.1	155.302	156.1,155.1,200.2,143.7,199.1	3.259	-	-
pe59844-2	Fruit	Negative	-	-	-	442.1	206.247	205.1,280.3,279.2,139.7,353.9	3.259	-	-
pe59845-1	Fruit	Negative	-	-	-	410.1	161.173	70.9,159.1,212.0,72.8,61.3	3.2695	-	-
pe59849-2	Fruit	Negative	-	-	-	474.1	438.312	414.1,342.1,132.1,114.0,282.0	3.259	-	-
pe59862-2	Fruit	Negative	-	-	-	410.1	61.893	294.0,245.8,213.1,244.1,366.3	3.5425	-	-
pe59866-1	Fruit	Negative	-	-	-	506.1	344.379	343.1,462.9,388.1,136.1,134.7	3.595	-	-
pe59871-1	Fruit	Negative	-	-	-	282.1	238.295	190.1,140.1,172.2,139.1,220.1	3.6895	-	-
pe59874-1	Fruit	Negative	-	-	-	410.1	205.19	161.2,206.1,262.2,244.9,393.2	3.679	-	-
pe59875-1	Fruit	Negative	-	-	-	538.1	376.306	375.1,506.1,494.3,357.7,191.2	3.553	-	-
pe59882-1	Fruit	Negative	-	-	-	314.1	154.228	153.1,133.5,115.9,114.9,198.1	3.826	-	-
pe59883-2	Fruit	Negative	-	-	-	378.1	360.314	177.1,156.2,155.2,178.1,200.1	3.6055	-	-
pe59893-2	Fruit	Negative	-	-	-	378.1	334.5	290.3,179.6,152.5,272.1,246.0	3.931	-	-
pe59895-2	Fruit	Negative	-	-	-	282.1	58.814	58.8,207.1,180.2,162.2,221.1	3.9625	-	-
pe59904-1	Fruit	Negative	-	-	-	538.1	478.334	502.0,500.1,506.2,477.1,376.3	4.183	-	-
pe59912-1	Fruit	Negative	-	-	-	506.1	470.199	408.0,286.3,400.4,446.4,142.7	4.246	-	-
pe59922-1	Fruit	Negative	-	-	-	506.1	446.634	434.8,389.4,445.1,314.4,313.2	4.393	-	-
pe59926-1	Fruit	Negative	-	-	-	442.1	406.346	375.4,423.9,162.8,235.1,279.2	4.246	-	-
pe59968-1	Fruit	Negative	-	-	-	474.1	252.371	251.2,131.1,474.1,342.4,114.0	5.023	-	-
pe60029-1	Fruit	Negative	-	-	-	570.1	520.569	295.2,496.1,398.5,341.4,277.4	6.1465	-	-
pe60110-1	Fruit	Negative	-	-	-	634.1	117.027	278.9,199.3,255.6,536.1,366.1	7.283	-	-
pe60144-2	Fruit	Negative	-	-	-	506.1	279.371	280.2,279.2,342.1,242.8,421.0	7.888	-	-
pe60160-2	Fruit	Negative	-	-	-	314.1	74.898	314.1,74.7,296.8,139.5,282.0	8.097	-	-
pe60180-2	Fruit	Negative	-	-	-	570.1	75.086	255.3,510.8,401.8,128.6,202.8	8.515	-	-
pe60200-1	Fruit	Negative	-	-	-	506.1	281.408	278.4,342.1,277.2,341.1,153.2	8.79	-	-
pe60239-1	Fruit	Negative	-	-	-	282.1	200.16	155.3,226.8,143.3,236.0,153.1	9.439	-	-
pe60256-1	Fruit	Negative	-	-	-	250.1	234.203	192.0,205.7,235.0,214.0,132.1	9.692	-	-
pe60307-2	Fruit	Negative	-	-	-	378.1	318.396	318.1,234.4,259.4,296.0,117.0	10.495	-	-
pe60336-1	Fruit	Negative	-	-	-	634.1	199.273	199.1,452.4,196.3,434.7,378.2	11.056	-	-
pe60591-1	Fruit	Negative	-	-	-	315.1	255.182	157.1,173.1,171.0,161.0,127.1	0.6455	-	-
pe60593-1	Fruit	Negative	-	-	-	443.1	301.028	159.1,201.1,383.0,442.9,341.2	0.5615	-	-
pe60598-1	Fruit	Negative	-	-	-	987.1	501.243	359.0,502.9,361.0,969.1,360.0	0.5615	-	-
pe60600-1	Fruit	Negative	-	-	-	859.1	375.185	799.2,841.2,217.0,359.0,823.1	0.5615	-	-
pe60608-1	Fruit	Negative	-	-	-	635.1	503.32	131.1,341.2,293.2,323.2,113.1	0.719	-	-
pe60610-1	Fruit	Negative	-	-	-	507.1	165.181	129.1,147.1,74.9,158.9,409.1	0.7295	-	-
pe60611-1	Fruit	Negative	-	-	-	763.1	421.269	259.1,703.3,685.5,665.5,241.1	0.803	-	-
pe60618-1	Fruit	Negative	-	-	-	955.1	613.272	595.1,577.1,439.3,341.2,270.7	0.866	-	-
pe60629-1	Fruit	Negative	-	-	-	603.1	261.255	259.1,505.3,78.8,96.9,543.2	0.7925	-	-
pe60632-1	Fruit	Negative	-	-	-	571.1	229.095	125.1,167.0,210.9,96.9,78.8	0.824	-	-
pe60636-2	Fruit	Negative	-	-	-	219.1	96.96	97.1,175.1,78.8,159.1,90.7	0.7915	-	-
pe60640-2	Fruit	Negative	-	-	-	187.1	99.149	111	0.781	-	-
pe60641-1	Fruit	Negative	-	-	-	347.1	191.173	156.8,173.0,182.9,78.4,171.0	0.886	-	-
pe60646-1	Fruit	Negative	-	-	-	219.1	157.264	87.0,147.1,74.3,144.1,131.1	0.8335	-	-
pe60661-1	Fruit	Negative	-	-	-	283.1	103.115	151.1,107.1,102.8,178.1,239.8	1.138	-	-
pe60672-1	Fruit	Negative	-	-	-	571.1	229.056	125.1,167.0,96.8,86.9,211.0	0.866	-	-
pe60677-1	Fruit	Negative	-	-	-	347.1	217.171	329.0,198.9,165.2,173.0,167.2	1.2955	-	-
pe60691-1	Fruit	Negative	-	-	-	347.1	125.169	125.1,167.0,183.1,329.4,80.8	1.558	-	-
pe60696-1	Fruit	Negative	-	-	-	539.1	153.211	153.1,197.0,503.0,341.1,135.1	1.558	-	-
pe60697-1	Fruit	Negative	-	-	-	219.1	132.191	219.1,144.1,175.1,125.1,97.0	1.6735	-	-
pe60701-1	Fruit	Negative	-	-	-	411.1	117.146	313.3,96.8,190.7,349.4,263.1	1.873	-	-
pe60703-2	Fruit	Negative	-	-	-	123.1	78.98	95.0,122.1,79.4,93.7	1.7155	-	-
pe60704-2	Fruit	Negative	-	-	-	443.1	163.099	341.1,325.0,399.1,166.0,101.1	1.852	-	-
pe60709-2	Fruit	Negative	-	-	-	507.1	122.136	341.0,447.0,123.0,167.1,79.0	1.831	-	-
pe60715-2	Fruit	Negative	-	-	-	475.1	341.397	341.2,283.1,131.1,431.1,115.0	1.894	-	-
pe60717-2	Fruit	Negative	-	-	-	219.1	147.24	88.0,89.1,146.1,71.7,125.1	1.831	-	-
pe60719-1	Fruit	Negative	-	-	-	539.1	197.105	341.4,503.2,358.8,333.2,125.1	1.9255	-	-
pe60724-1	Fruit	Negative	-	-	-	155.1	93.133	93.0,78.9,155.0,97.0,111.9	2.0305	-	-
pe60751-2	Fruit	Negative	-	-	-	443.1	191.174	443.0,191.1,325.2,88.8,353.1	2.3875	-	-
pe60754-1	Fruit	Negative	-	-	-	475.1	179.229	133.0,161.0,475.1,146.1,164.1	2.44	-	-
pe60759-2	Fruit	Negative	-	-	-	571.1	281.254	281.1,433.1,135.0,535.1,243.0	2.524	-	-
pe60761-1	Fruit	Negative	-	-	-	219.1	175.18	145.1,147.0,176.1,201.1,132.0	2.5345	-	-
pe60763-1	Fruit	Negative	-	-	-	123.1	95.053	123.0,121.9,107.9,82.3,105.6	2.5345	-	-
pe60770-1	Fruit	Negative	-	-	-	411.1	375.332	411.0,167.1,191.1,249.0,393.5	2.6815	-	-
pe60779-1	Fruit	Negative	-	-	-	987.1	461.349	363.3,463.4,345.4,279.3,525.4	2.86	-	-
pe60781-1	Fruit	Negative	-	-	-	923.1	461.329	462.0,280.6,279.4,263.4,464.2	2.86	-	-
pe60784-2	Fruit	Negative	-	-	-	475.1	269.243	415.0,269.2,313.3,431.1,359.1	3.049	-	-
pe60787-1	Fruit	Negative	-	-	-	443.1	281.332	281.2,341.2,219.1,305.3,171.2	2.8075	-	-
pe60790-2	Fruit	Negative	-	-	-	539.1	491.466	359.2,377.3,491.3,155.1,199.1	3.007	-	-
pe60794-1	Fruit	Negative	-	-	-	475.1	415.365	133.1,131.1,88.9,149.1,357.1	3.1435	-	-
pe60795-1	Fruit	Negative	-	-	-	571.1	535.616	229.2,503.3,297.0,390.9,553.5	3.07	-	-
pe60796-2	Fruit	Negative	-	-	-	347.1	141.235	141.1,185.2,303.4,124.9,285.0	3.133	-	-
pe60805-1	Fruit	Negative	-	-	-	411.1	161.009	351.2,349.2,162.1,165.0,313.3	3.196	-	-
pe60807-2	Fruit	Negative	-	-	-	347.1	183.18	185.2,303.3,183.2,139.1,125.0	3.238	-	-
pe60808-2	Fruit	Negative	-	-	-	379.1	155.223	361.2,179.2,155.2,343.4,177.1	3.616	-	-
pe60814-1	Fruit	Negative	-	-	-	475.1	313.287	133.0,415.2,437.2,89.1,283.4	3.3325	-	-
pe60815-1	Fruit	Negative	-	-	-	315.1	135.171	135.1,155.2,197.1,74.9,133.1	3.8365	-	-
pe60817-1	Fruit	Negative	-	-	-	347.1	185.212	199.1,329.3,185.1,135.0,299.2	3.553	-	-
pe60821-1	Fruit	Negative	-	-	-	283.1	59.177	223.1,161.1,265.5,179.2,194.8	3.511	-	-
pe60824-2	Fruit	Negative	-	-	-	475.1	191.159	191.1,415.1,271.1,295.0,297.2	3.511	-	-
pe60829-1	Fruit	Negative	-	-	-	571.1	145.146	145.0,307.3,529.4,341.4,383.3	3.3325	-	-
pe60831-1	Fruit	Negative	-	-	-	283.1	163.313	241.2,58.9,265.3,127.1,74.9	3.595	-	-
pe60834-1	Fruit	Negative	-	-	-	475.1	415.383	133.1,359.2,58.8,253.4,323.0	3.6475	-	-
pe60835-1	Fruit	Negative	-	-	-	443.1	74.957	205.1,237.1,281.3,161.1,341.2	3.6895	-	-
pe60837-2	Fruit	Negative	-	-	-	347.1	199.193	199.1,185.1,137.2,329.3,317.3	3.6685	-	-
pe60839-1	Fruit	Negative	-	-	-	699.1	279.327	205.2,139.1,249.2,137.1,281.3	3.7105	-	-
pe60849-1	Fruit	Negative	-	-	-	539.1	421.446	87.0,403.4,507.3,479.3,259.3	3.889	-	-
pe60852-2	Fruit	Negative	-	-	-	347.1	185.24	70.8,113.0,84.8,185.1,89.0	3.9625	-	-
pe60856-2	Fruit	Negative	-	-	-	315.1	199.21	199.1,153.2,137.2,135.1,115.0	3.9415	-	-
pe60864-1	Fruit	Negative	-	-	-	475.1	415.355	133.0,313.2,59.0,131.2,341.2	4.267	-	-
pe60866-1	Fruit	Negative	-	-	-	507.1	447.36	463.3,58.9,429.4,421.2,285.4	4.246	-	-
pe60872-2	Fruit	Negative	-	-	-	443.1	96.99	341.2,96.9,376.4,383.1,351.2	4.246	-	-
pe60882-2	Fruit	Negative	-	-	-	411.1	205.32	161.2,213.2,249.2,231.1,133.1	4.372	-	-
pe60887-1	Fruit	Negative	-	-	-	507.1	447.29	285.4,444.5,75.0,165.1,345.4	4.519	-	-
pe60896-1	Fruit	Negative	-	-	-	475.1	253.272	253.1,415.3,341.3,131.1,75.0	4.5715	-	-
pe60901-1	Fruit	Negative	-	-	-	443.1	153.225	221.1,219.1,341.2,263.2,135.2	4.687	-	-
pe60903-1	Fruit	Negative	-	-	-	219.1	204.223	161.1,191.1,175.1,160.0,201.2	4.687	-	-
pe60913-1	Fruit	Negative	-	-	-	219.1	175.185	191.0,149.0,163.0,160.0,129.2	4.666	-	-
pe60921-1	Fruit	Negative	-	-	-	475.1	253.34	253.2,416.2,133.1,341.0,180.2	5.191	-	-
pe60924-1	Fruit	Negative	-	-	-	251.1	99.031	191.1,163.2,137.1,89.1,85.0	5.0335	-	-
pe60931-1	Fruit	Negative	-	-	-	475.1	305.301	253.2,251.2,416.1,252.2,133.1	5.1175	-	-
pe60939-1	Fruit	Negative	-	-	-	187.1	141.244	125.2,105.0,89.0,143.1,169.1	5.275	-	-
pe60950-2	Fruit	Negative	-	-	-	379.1	335.195	379.1,343.3,335.1,291.2,179.1	5.401	-	-
pe61152-1	Fruit	Negative	-	-	-	315.1	271.485	233.1,255.3,243.5,133.5,78.7	8.471	-	-
pe61202-1	Fruit	Negative	-	-	-	315.1	271.348	255.3,211.1,133.0,297.1,199.0	9.274	-	-
pe61350-1	Fruit	Negative	-	-	-	315.1	255.369	159.0,133.0,154.1,92.8,270.9	11.716	-	-
PeS0192	Fruit	Negative	-	-	-	133	75	115.0,70.6,118.3,75.1,86.8	0.7915	-	-
qk000115	Fruit	Positive	-	-	-	252.1	135.7	252.1,188.1,192.1,136.1,233.9	0.945	-	-
qk002018	Fruit	Positive	-	-	-	222.1	176.4	222.1,176.1,158.1,131.1,204.3	0.8545	-	-
qk003070	Fruit	Positive	-	-	-	223.1	149.2	187.1,135.1,131.1,145.2,205.2	3.2685	-	-
qk003316-2	Fruit	Positive	-	-	-	223.1	149.5	207.1,163.1,205.1,135.0,181.2	6.81629	-	-
qk004944	Fruit	Positive	-	-	-	577.1	425.3	407.1,425.0,287.2,247.3,559.4	2.228	-	-
qk005218-2	Fruit	Positive	-	-	-	225.1	193.4	207.1,189.2,149.2,193.1,165.2	6.4305	-	-
qk006825	Fruit	Positive	-	-	-	291.1	139.3	147.1,122.9,162.2,127.0,165.1	1.67823	-	-
qk006845-2	Fruit	Positive	-	-	-	291.1	123.4	123.0,147.1,165.1,161.1,207.1	2.2405	-	-
qk008138-2	Fruit	Positive	-	-	-	228.1	95.5	95.0,133.1,109.1,147.1,81.0	6.291	-	-
qk008147	Fruit	Positive	-	-	-	388.1	105.2	287.2,370.1,259.7,256.3,257.1	6.745	-	-
qk008450	Fruit	Positive	-	-	-	228.1	95.3	210.3,147.4,95.1,133.1,186.3	11.671	-	-
qk008939	Fruit	Positive	-	-	-	197.1	133.5	91.0,81.1,119.1,137.2,133.0	4.0815	-	-
qk009713	Fruit	Positive	-	-	-	294.1	230.5	258.2,276.2,212.2,210.1,248.3	0.8095	-	-
qk010788	Fruit	Positive	-	-	-	231.1	158.4	168.1,143.1,130.1,146.1,188.1	2.6655	-	-
qk010804-2	Fruit	Positive	-	-	-	199.1	140.3	153.0,181.2,143.1,171.1,125.1	2.75942	-	-
qk011715	Fruit	Positive	-	-	-	360.1	208.6	360.1,191.2,127.1,85.0,190.1	2.154	-	-
qk013882-2	Fruit	Positive	-	-	-	330.1	149.4	168.2,149.2,312.4,122.3,167.1	5.492	-	-
qk014647-2	Fruit	Positive	-	-	-	107.1	77.2	105.1,107.0,79.0,77.0,103.0	2.39	-	-
qk014848	Fruit	Positive	-	-	-	235.1	91.2	161.2,133.1,235.1,147.2,217.2	5.03193	-	-
qk015476	Fruit	Positive	-	-	-	652.1	591.8	634.1,593.1,574.1,592.0,510.1	0.549	-	-
qk016473	Fruit	Positive	-	-	-	269.1	137.3	137.0,251.5,193.2,239.5	0.68	-	-
qk016955	Fruit	Positive	-	-	-	397.1	119.3	171.2,199.1,184.1,133.0,181.1	7.36838	-	-
qk017534-2	Fruit	Positive	-	-	-	270.1	136.4	137.1,138.1,252.3,225.0,124.0	1.429	-	-
qk017936	Fruit	Positive	-	-	-	430.1	386.4	341.9,193.0,165.1,149.1,184.0	7.33538	-	-
qk018424	Fruit	Positive	-	-	-	175.1	99.2	102.9,120.9,158.1,139.0,160.9	0.5615	-	-
qk018547	Fruit	Positive	-	-	-	143.1	115.3	125.0,97.0,84.0,128.0,83.0	2.034	-	-
qk019480	Fruit	Positive	-	-	-	144.1	98.3	98.1,126.0,85.0,116.0,109.1	0.7285	-	-
qk021487-2	Fruit	Positive	-	-	-	594.1	442.2	140.1,424.2,301.9,442.1,297.0	2.0165	-	-
qk022549	Fruit	Positive	-	-	-	275.1	139.2	175.2,185.1,203.1,149.1,161.2	2.849	-	-
qk024330	Fruit	Positive	-	-	-	277.1	84.3	194.0,150.5,171.1,277.1,199.5	0.797	-	-
qk024411-2	Fruit	Positive	-	-	-	149.1	77.1	103.0,121.0,91.0,93.0,76.9	1.551	-	-
qk025425-2	Fruit	Positive	-	-	-	342.1	117.3	127.2,324.8,324.0,187.1,162.0	2.377	-	-
qk025616	Fruit	Positive	-	-	-	246.1	184.6	245.8,184.4,202.5,106.0,88.0	4.7895	-	-
qk026362	Fruit	Positive	-	-	-	311.1	123.1	257.0,293.0,136.1,122.9,245.1	1.558	-	-
qk026982	Fruit	Positive	-	-	-	119.1	91.2	117.0,91.1,92.0,92.9,115.4	11.022	-	-
qk028861-2	Fruit	Positive	-	-	-	249.1	193.5	161.1,137.1,133.1,175.0,231.5	8.90786	-	-
qk029424-2	Fruit	Positive	-	-	-	282.1	120.4	182.1,190.1,218.1,157.2,120.0	3.167	-	-
qk062651	Fruit	Negative	-	-	-	188.1	126.2	173.1,96.9,144.1,142.1,91.5	4.0255	-	-
qk065471	Fruit	Negative	-	-	-	319.1	163.1	137.2,205.0,301.2,191.0,153.4	3.595	-	-
qk066404	Fruit	Negative	-	-	-	576.1	450.3	450.1,424.1,288.1,125.1,289.1	2.9755	-	-
qk067414	Fruit	Negative	-	-	-	417.1	181.1	74.9,181.1,255.1,166.1,285.2	3.7	-	-
qk069277	Fruit	Negative	-	-	-	195.1	150.1	125.0,165.0,151.0,149.0,124.2	3.0595	-	-
qk070301	Fruit	Negative	-	-	-	964.1	903.9	963.9,904.9,564.5,406.5,652.2	3.8995	-	-
qk070996-2	Fruit	Negative	-	-	-	517.1	321.1	293.2,131.1,245.2,175.1,384.9	0.614	-	-
qk073039-2	Fruit	Negative	-	-	-	423.2	243.2	285.1,423.1,137.1,313.1,255.2	2.2405	-	-
qk073524-2	Fruit	Negative	-	-	-	295.1	213.3	213.2,141.1,131.0,114.9	10.066	-	-
qk073914	Fruit	Negative	-	-	-	232.1	116	160.1,126.1,152.2,186.5,108.9	1.8205	-	-
qk074845	Fruit	Negative	-	-	-	329.1	86.8	123.0,137.0,147.1,167.1,129.0	1.1275	-	-
qk075687	Fruit	Negative	-	-	-	330.1	270.1	270.2,124.1,137.9,168.5,128.4	0.8135	-	-
qk075736	Fruit	Negative	-	-	-	362.1	211	78.8,211.1,218.1,344.1,127.9	0.739	-	-
qk077652-2	Fruit	Negative	-	-	-	300.1	136.8	122.1,129.1,77.8,87.0,74.9	1.5475	-	-
qk080634	Fruit	Negative	-	-	-	335.1	135.1	179.1,161.1,133.2,137.1,134.1	2.902	-	-
qk080655	Fruit	Negative	-	-	-	623.1	341.2	341.0,281.1,342.0,238.2,171.3	2.9755	-	-
qk080708-2	Fruit	Negative	-	-	-	303.1	285.3	125.1,285.0,303.1,136.1,259.3	3.7	-	-
qk080938	Fruit	Negative	-	-	-	271.1	209.2	88.8,253.3,199.4,73.5,117.0	7.349	-	-
qk081579	Fruit	Negative	-	-	-	432.2	125.2	125.1,245.1,151.1,287.2,407.0	2.4505	-	-
qk084355-2	Fruit	Negative	-	-	-	275.1	159	275.0,115.0,70.8,257.0,133.1	0.8135	-	-
qk084368	Fruit	Negative	-	-	-	307.1	143.1	143.1,307.0,134.7,179.4,144.2	0.739	-	-
qk084453	Fruit	Negative	-	-	-	435.1	273	273.1,272.1,255.2,229.5,285.1	2.1145	-	-
qk086299-2	Fruit	Negative	-	-	-	213.1	98.1	139.0,114.2,148.8,176.9,93.2	1.411	-	-
qk086302-2	Fruit	Negative	-	-	-	245.1	116.1	245.0,171.1,78.7,116.1,128.2	1.4005	-	-
qk086314-2	Fruit	Negative	-	-	-	309.1	180.1	131.1,175.0,163.0,195.2,237.2	1.6105	-	-
qk091954	Fruit	Negative	-	-	-	347.1	78.9	310.6,273.0,154.9,216.9,184.1	0.8135	-	-
qk093913	Fruit	Negative	-	-	-	317.1	160.9	299.3,159.8,137.2,184.5,227.5	1.1075	-	-
qk095874-2	Fruit	Negative	-	-	-	191.1	191.1	85.0,86.9,111.0,93.0,127.1	2.062	-	-
qk096776	Fruit	Negative	-	-	-	448.1	306.1	298.1,447.9,306.1,254.1,196.0	0.7915	-	-
qk097984	Fruit	Negative	-	-	-	449.2	213.3	449.2,205.1,213.1,323.1,287.3	4.2565	-	-
qk098853	Fruit	Negative	-	-	-	386.1	206.1	282.1,154.1,153.2,298.2,152.1	2.8915	-	-
qk100757	Fruit	Negative	-	-	-	388.1	166.1	96.9,79.0,88.9,246.1,165.1	2.4925	-	-
qk102565	Fruit	Negative	-	-	-	230.1	188.1	230.0,114.0,186.1,95.9,108.1	1.81	-	-
qk102570-2	Fruit	Negative	-	-	-	134.1	107.2	134.0,89.3,116.0,73.8,72.6	1.432	-	-
qk105387-2	Fruit	Negative	-	-	-	265.1	58.8	191.0,58.8,177.2,165.2,192.3	1.2325	-	-
qk105528	Fruit	Negative	-	-	-	361.1	155.2	153.9,159.4,169.8,198.4,241.2	3.469	-	-
qk106316	Fruit	Negative	-	-	-	298.1	136.2	138.5,208.6,135.1,255.6,118.2	1.726	-	-
qk106456-2	Fruit	Negative	-	-	-	138.2	94.3	92.9,136.1,66.0,109.1,108.0	3.8155	-	-
qk108295	Fruit	Negative	-	-	-	300.1	138.2	255.8,183.7,228.2,123.8,161.9	2.734	-	-
qk109073	Fruit	Negative	-	-	-	461.1	119.1	119.0,344.7,329.0,160.9,244.8	0.7295	-	-
qk110102	Fruit	Negative	-	-	-	206.1	112.1	86.9,111.0,87.9,144.4,72.9	1.201	-	-
qk111097	Fruit	Negative	-	-	-	335.1	137.1	155.1,291.1,131.0,156.9,292.6	1.537	-	-
qk111210	Fruit	Negative	-	-	-	207.1	148.1	165.1,207.0,163.1,147.0,139.1	3.1855	-	-
qk112944-2	Fruit	Negative	-	-	-	337.1	179	337.0,293.1,135.0,195.0,277.0	0.6245	-	-
qk113374	Fruit	Negative	-	-	-	241.2	225.1	225.0,131.1,123.1	6.43	-	-
qk115598	Fruit	Negative	-	-	-	339.1	162.8	183.1,167.5,254.9,321.1,127.1	10.946	-	-
qk116539	Fruit	Negative	-	-	-	340.1	163.1	164.3,182.9,184.1,258.7,167.1	10.935	-	-
qk117848	Fruit	Negative	-	-	-	246.1	78.8	96.9,147.2,164.2,132.0,202.2	1.621	-	-
qk119749	Fruit	Negative	-	-	-	344.1	164.1	164.1,147.1,284.1,179.2,77.7	1.5475	-	-
qk120609	Fruit	Negative	-	-	-	441.1	97	78.9,99.0,81.1,343.1,341.1	0.7715	-	-
qk121121-2	Fruit	Negative	-	-	-	377.1	295.2	377.1,215.0,179.1,295.6,143.1	8.669	-	-
qk121628	Fruit	Negative	-	-	-	346.1	211	139.1,210.9,136.3,166.2,96.9	1.3585	-	-
sn0051	Fruit	Negative	-	-	-	351.1	101.1	191.1,173.1,215.0,135.1,307.2	2.902	-	-
sn0087-2	Fruit	Negative	-	-	-	401.1	313	313.3,357.1,179.1,143.1,131.1	4.9705	-	-
sn0133	Fruit	Negative	-	-	-	460.1	117.9	341.0,73.8,402.9,343.9,131.1	0.7295	-	-
sn0164	Fruit	Negative	-	-	-	478.1	135	136.1,342.2,115.0,89.0,117.0	0.7295	-	-
sn0260	Fruit	Negative	-	-	-	549.1	96.9	207.1,206.1,164.2,387.3,341.2	3.2275	-	-
sn0302	Fruit	Negative	-	-	-	578.1	278.9	279.3,242.1,236.4,224.1,519.4	7.888	-	-
sn0622	Fruit	Negative	-	-	-	197	153	179.1,137.0,97.1,125.1,122.7	6.283	-	-
sn0623	Fruit	Negative	-	-	-	201.1	139.1	139.2,98.9,97.2,173.1,157.4	4.624	-	-
sn0663	Fruit	Negative	-	-	-	204.1	117	161.8,143.2,162.2,116.0,117.1	2.02	-	-
sn0667	Fruit	Negative	-	-	-	227	183.1	127.2,123.3,153.1,129.0,125.4	5.4955	-	-
sn0679	Fruit	Negative	-	-	-	253.1	153	136.9,165.0,209.2,150.4,194.5	2.5765	-	-
