# Supplementary material for: Combined nature and human selections reshaped peach fruit metabolome
Source: Genome Biol. 2022 Jul 4;23:146. doi: 10.1186/s13059-022-02719-6 (PMC9254577; doi:10.1186/s13059-022-02719-6)
Supplement: Supplementary file 4 — Additional file 4: Table S3. Detailed information of metabolites evaluated in 2015 related to Fig. 1d and e. [file 13059_2022_2719_MOESM4_ESM.xlsx]

## Sheet: sheet1
Additional file 4: Table S3. Detailed information of metabolites evaluated in 2015 related to Fig. 1d and Fig. 1e.
Metabolite ID	Compounds	Class	Wild and Ornamental peachs	landrace	Eastern improved cultivars	Western improved cultivars
mr365	Cocamidopropyl betaine	Alkaloids	1	0.299623	0.274015	0
mr678	5-Methoxy-N,N-dimethyltryptamine	Alkaloids	1	0.339881	0	0.0489175
qk108307	N-acetyl-l-leucine	Amino acid and derivatives	1	0	0.0255579	0.156774
mr1267	DL-Homocysteine	Amino acid and derivatives	1	0.057425	0	0.0769202
mr279	L-Tryptophan	Amino acid and derivatives	1	0.082242	0	0.255987
pe20428-2	L-Kynurenine	Amino acid and derivatives	1	0.187068	0	0.169217
pe24339-1	L-α-Glutamyl-L-Glutamic Acid	Amino acid and derivatives	1	0.405423	0	0.160513
qk006912	Hydroxy-methoxycinnamate	Coumarin and its derivatives	1	0.167653	0	0.378784
qk084475	Daphnetin glucoside	Coumarin and its derivatives	1	0.270765	0	0.145434
mr503	Isorhamnetin O-hexoside	Flavonoids	1	0.165944	0.0384611	0
mr042	Isorhamnetin-3-O-rutinoside	Flavonoids	1	0.286841	0.248128	0
mr1219	Nicotiflorin	Flavonoids	1	0.454356	0.380012	0
mr148	Vitexin-2''-O-glucoside	Flavonoids	1	0.090365	0.206812	0
mr1082	3'-O-Methyltricetin-5-O-glucoside	Flavonoids	1	0.324522	0.343731	0
pe26830-1	Octadeca-11E,13E,15Z-trienoic acid	Lipids	1	0	0.466316	0.253428
pe33571-1	LysoPE 18:1	Lipids	1	0.143096	0.424324	0
pe55334-1	13-HpOTrE(r)	Lipids	1	0.294843	0	0.190577
sn0900	13-HOTrE(r)	Lipids	1	0.323829	0	0.384059
mr1062	Xanthurenic acid O-hexoside	Nucleotide and derivatives	1	0.138508	0.068048	0
lpm0801	Hypoxanthine	Nucleotide and derivatives	1	0.307014	0	0.0474504
pe60736-2	Protocatechuic acid O-glucoside	Organic acid and derivatives	1	0.198472	0	0.183947
mr1183	Cis-3-p-coumaric quinic acid	Organic acid and derivatives	1	0.278022	0.422138	0
sn0612	UROCANIC ACID(RG)	Organic acid and derivatives	1	0.315111	0	0.113583
sn0880	Vanillin	Organic acid and derivatives	1	0.359009	0.483272	0
pe45351-2	Glucogallin	Organic acid and derivatives	1	0.367082	0	0.0569623
ln0252	Salicylic acid O-caffeic acid	Organic acid and derivatives	1	0.403012	0.0530193	0
pe36018-1	Eudesmoyl quinic acid	Organic acid and derivatives	1	0.407262	0	0.265364
qk080641	3-O-Feruloylquinic acid	Organic acid and derivatives	1	0.437643	0	0.0571322
pe60684-1	2,5-dihydroxy benzoic acid O-hexside	Organic acid and derivatives	1	0.462573	0	0.106385
pe16465-2	Maloyltartaric acid glucoside	Organic acid and derivatives	1	0.429713	0.00872896	0
pe24377-1	Grevilloside C	Organic acid and derivatives	1	0.238436	0	0.104787
ln0084-2	cis-Aconitic acid	Organic acid and derivatives	1	0	0.240196	0.0835494
pe57838-2	3-Aminosalicylic acid	Organic acid and derivatives	1	0.270894	0	0.168024
pe39852-2	Feruloyl sorbitol	Organic acid and derivatives	1	0.428729	0	0.0789329
qk017573	Methoxyindoleacetic acid	Others	1	0.086218	0	0.209296
mr1329	3,4-Dihydroxybenzaldehyde	Others	1	0.381504	0.137698	0
mr2064	delta-Tridecalactone	Others	1	0.487578	0.134691	0
pe47279-2	Tachioside	Others	1	0.361623	0	0.0258687
pe43593-1	Isolariciresinol-9'-O-glucoside	Others	1	0.215575	0	0.0202801
mr722	trans-Zeatin O-glucoside	Phytohormones	1	0.417344	0	0.141637
PeS0069	D-Sorbitol	Saccharides and Alcohols	1	0.329511	0	0.0741781
PeS0073	D-Mannitol	Saccharides and Alcohols	1	0.318506	0	0.0565079
qk003852	Nicotinate ribonucleoside	Vitamins	1	0.171744	0	0.477746
mr2048	4-Pyridoxic acid	Vitamins	1	0.484262	0	0.173201
pe33225-1	5-Hydroxyindoleacetic acid	Alkaloids	0.107345	1	0.228004	0
pe25259-1	L-Valine	Amino acid and derivatives	0.0238665	1	0	0.41041
pe08665-2	Glutathione oxidized	Amino acid and derivatives	0	1	0.354949	0.254912
mr1531	N-sinapoyl hydroxycoumarin	Coumarin and its derivatives	0.425881	1	0.171913	0
mws0168-P1	Cyanidin 3-O-glucoside	Flavonoids	0	1	0.161295	0.155583
mr048-2	Cyanidin 3,5-O-diglucoside (Cyanin)	Flavonoids	0.390173	1	0.288325	0
qk067362-2	Eriodictyol-7-O-glucoside	Flavonoids	0.293172	1	0.349719	0
mr1263	Naringenin	Flavonoids	0.0891176	1	0.390814	0
anthocya004	Delphinidin 3-O-glucoside (Mirtillin)	Flavonoids	0	1	0.424683	0.270351
mr1129	Kaempferol-3-O-(6''-malonyl)galactoside	Flavonoids	0.29174	1	0	0.104156
mr018	Apigenin-5-O-glucoside	Flavonoids	0.032449	1	0.427876	0
mr1466	LysoPC 16:2 (2n isomer)	Lipids	0	1	0.400954	0.494237
pe60115-1	LysoPE 18:3	Lipids	0	1	0.483024	0.349568
pe22528-1	Dicaffeoylshikimic acid	Organic acid and derivatives	0.345222	1	0	0.27523
mr1193	N2, N2-Dimethylguanosine	Nucleotide and derivatives	0	1	0.405702	0.460325
ln0380-2	N-(3-Indolylacetyl)-L-alanine	Amino acid and derivatives	0.303301	0.378275	1	0
qk004846	S-(5-adenosyl)-L-homocysteine	Amino acid and derivatives	0.222832	0.479876	1	0
sn0005	Gluconic acid	Saccharides and Alcohols	0	0.383718	1	0.259691
lpm0659	6-Methylmercaptopurine	Nucleotide and derivatives	0.119494	0.225626	0	1
mr1397	Succinyladenosine	Nucleotide and derivatives	0.262316	0	0.307285	1
mr1453	Adenosine	Nucleotide and derivatives	0	0.30156	0.0604294	1
mr177	Aminopurine	Nucleotide and derivatives	0	0.465717	0.153731	1
pe16478-1	9-(Arabinosyl)hypoxanthine	Nucleotide and derivatives	0	0.337828	0.0687766	1
mr262	L-Phenylalanine	Amino acid and derivatives	0.199935	0.183748	0	1
pe22302-1	Lysine	Amino acid and derivatives	0.0758538	0.283706	0	1
pe23322-1	Glutathione reduced form	Amino acid and derivatives	0	0.421821	0.403746	1
ln0210	S-Ribosyl-L-homocysteine	Amino acid and derivatives	0	0.494226	0.266963	1
sn0655	2-(Formylamino)benzoic acid	Organic acid and derivatives	0	0.150141	0.381663	1
ln0082-2	L-Citramalic acid	Organic acid and derivatives	0.487128	0.43505	0	1
sn0674	Palmitaldehyde	Lipids	0	0.298593	0.470701	1
mr1046	Caffeic aldehyde	Others	0.177662	0	0.355503	1
pe02950-1	4-Hydroxybenzyl Beta-D-Glucopyranoside	Others	0.422753	0.322424	0	1
mr013	Trigonelline	Alkaloids	1	0.581884	0.0872017	0
mr169	Betaine	Alkaloids	0.642828	1	0.387524	0
mr490	L-Pipecolic acid	Amino acid and derivatives	1	0.637921	0	0.0351738
mr248	5-oxoproline	Amino acid and derivatives	1	0.590501	0.0119694	0
mr268	Tyrosine	Amino acid and derivatives	0.532827	1	0.273007	0
pe26335-2	L-Isoleucyl-L-Aspartate	Amino acid and derivatives	1	0.57186	0	0.237356
qk065366	6,7-dihydroxycoumarin 7-O-quinic acid	Coumarin and its derivatives	1	0.655152	0.340361	0
ln0443	Hesperetin O-malonylhexoside	Flavonoids	1	0.552948	0	0.443161
mws0059-1	Rutin	Flavonoids	1	0.570435	0.0732285	0
mr1145	Quercetin 3-O-glucoside (Isotrifoliin)	Flavonoids	1	0.757039	0.124055	0
sn0834-2	Chrysoeriol 5-O-hexoside	Flavonoids	1	0.760533	0.176594	0
mws0169-P1	Cyanidin 3-O-rutinoside (Keracyanin)	Flavonoids	1	0.941587	0.269835	0
mr1151	Prunin (Naringenin-7-O-glucoside)	Flavonoids	0.796736	1	0.183847	0
anthocya005	Peonidin-3-O-glucoside	Flavonoids	1	0.813586	0.0643549	0
mr068	Apigenin-7-O-rutinoside	Flavonoids	1	0.729095	0.244964	0
mr1199	Chrysin-7-O-glucoside	Flavonoids	1	0.621504	0.0274819	0
mr1417	LysoPC 18:3 (2n isomer)	Lipids	1	0.720836	0	0.361824
mr1412	LysoPC 16:0	Lipids	1	0.519016	0	0.303183
ln0078	LysoPE 16:0	Lipids	1	0.797503	0.137232	0
ln0282	9-HOTrE	Lipids	0.978947	1	0.475938	0
pe49805-1	2-Hydroxyhexadecanoic acid	Lipids	1	0.57455	0.206318	0
mr692	Punicic acid	Lipids	0.632592	1	0.369758	0
mr122	9-Hydroxy-(10E,12Z,15Z)-octadecatrienoic acid	Lipids	0.818456	1	0.452861	0
ln0261	9,10-EODE	Lipids	0.714906	1	0.37996	0
mr1284	14,15-Dehydrocrepenynic acid	Lipids	0.558835	1	0.368338	0
qk011603	Adenine	Nucleotide and derivatives	0.715459	1	0.148516	0
ln0246	Guanosine 3',5'-cyclic monophosphate	Nucleotide and derivatives	0.651263	1	0	0.0297283
pe26261-1	7-Methyluric acid	Nucleotide and derivatives	0.642139	1	0.0944621	0
mr2096	5'-Deoxy-5'-Methylthioadenosine	Nucleotide and derivatives	0.588312	1	0	0.400694
mws0180-N2	2,5-dihydroxybenzoic acid	Organic acid and derivatives	1	0.674183	0	0.0595329
ln0491	Gallic acid O-Hexoside	Organic acid and derivatives	1	0.526681	0	0.122299
mws0179-N3	Chlorogenic acid methyl ester	Organic acid and derivatives	1	0.504077	0	0.403841
mr1161	Neochlorogenic acid (5-O-Caffeoylquinic acid)	Organic acid and derivatives	1	0.502536	0.121155	0
sn0890	L(-)-Malic acid	Organic acid and derivatives	0.965586	1	0	0.405112
pe26253-1	Succinic acid	Organic acid and derivatives	0.764585	1	0.188441	0
qk073110	4-Hydroxy-3-methoxybenzoate	Organic acid and derivatives	0.570806	1	0.441155	0
pe58731-2	methyl 5-O-beta-glucopyranosyl-gallate	Organic acid and derivatives	1	0.543416	0.00687899	0
qk120658	methyl 3-O-beta-glucopyranosyl-gallate	Organic acid and derivatives	1	0.676697	0.0789804	0
qk118797	Caftaric acid	Organic acid and derivatives	0.515754	1	0.139538	0
mr730	Procyanidin B3	Others	1	0.721672	0.297303	0
mr730-2	Procyanidin B2	Others	1	0.902914	0.431069	0
qk090115	1-O-(3,4-Dihydroxy-5-methoxy-benzoyl)-glucoside	Others	1	0.555498	0	0.0884111
pe56934-1	Syringaldehyde-4-O-glucoside	Others	1	0.890073	0.359122	0
qk067363	Catechin-catechin-catechin	Others	0.817486	1	0.464257	0
pe28243-1	D(-)-Threose	Saccharides and Alcohols	1	0.917558	0.194916	0
pe30175-1	Niacinamide	Vitamins	0.628108	1	0.284734	0
mr650	3-Indoleacetonitrile	Alkaloids	0.788464	0	1	0.291946
pe55113-1	N-Acetyl-L-Tryptophan	Amino acid and derivatives	0.510531	0.342174	1	0
mr519	LysoPC 20:4	Lipids	1	0	0.882002	0.380222
mr1420	LysoPC 18:1 (2n isomer)	Lipids	1	0	0.785092	0.169564
mr693	Xanthosine	Nucleotide and derivatives	1	0.350062	0.765806	0
mr804	Guanine	Nucleotide and derivatives	1	0.411546	0.755917	0
mr1373	Guanosine	Nucleotide and derivatives	1	0.235761	0.625956	0
pe26511-1	Ethyl 3,4-Dihydroxybenzoate (Ethyl protocatechuate)	Organic acid and derivatives	1	0.447525	0.82306	0
pe58747-1	Diethyl phosphate	Organic acid and derivatives	1	0.387762	0.646982	0
pe26442-2	Phellodensin F	Others	0.736314	0.204835	1	0
pe60782-1	Benzoyl-beta-D-glucoside	Others	1	0.414386	0.773983	0
mr2032	Indole-3-carboxylic acid	Alkaloids	0.525135	0	0.114998	1
pe21303-2	Spermidine	Alkaloids	0.912972	0.213245	0	1
qk017487-2	Histidinol	Amino acid and derivatives	0.884397	0.0360004	0	1
pe51342-1	Kaempferol-3-Glucoside-6''-p-coumaroyl	Flavonoids	1	0	0.316671	0.527868
mr211	D-erythro-Dihydrosphingosine	Lipids	0.552948	0	0.131349	1
sn0674-2	Cis-10-Pentadecenoic Acid(C15: 1)	Lipids	1	0	0.147149	0.656666
mr1035	Kynurenic acid	Organic acid and derivatives	1	0	0.0285916	0.530048
mws0281-3	Citric acid	Organic acid and derivatives	0.959035	0.00961119	0	1
qk109140-2	Methylcitric acid	Organic acid and derivatives	1	0.222838	0	0.632361
mr878	Oxaloglutaric acid	Organic acid and derivatives	1	0	0.16526	0.5554
qk004847-2	2-Thiophenecarboxylic acid	Others	0.656995	0	0.103995	1
mr1352	D-Pantothenic acid	Vitamins	1	0	0.356329	0.523418
pe59750-2	Nicotinate	Vitamins	1	0	0.0521438	0.808608
mr617	Riboflavin	Vitamins	1	0.397735	0	0.908764
mr799	Nicotinic acid	Vitamins	0.514958	0	0.0691198	1
mr1281	6-Methoxy-7,8-DihydroxyCoumarin	Coumarin and its derivatives	0.730636	0.83404	1	0
qk006895	Catechin	Flavonoids	1	0.922124	0.571316	0
sn0636	Tricin	Flavonoids	1	0.559437	0.674727	0
mr1274	Chrysoeriol 7-O-hexoside	Flavonoids	0.875819	1	0.574512	0
pe55555-1	cis-Gondoic acid	Lipids	1	0.664478	0.675344	0
pe57242-2	9-Hydroxy-13-oxo-10-octadecenoic Acid	Lipids	1	0.975079	0.738626	0
mr1399	Adenosine O-ribose	Nucleotide and derivatives	1	0.713056	0.954416	0
mr011	Feruloyl quinate	Organic acid and derivatives	1	0.825759	0.651599	0
pe47403-1	Benzoylmalic acid	Organic acid and derivatives	0.841941	1	0.81051	0
pe28344-2	Mandelic acid	Organic acid and derivatives	0.810405	1	0.594449	0
pe58830-1	p-Coumaroyl threonic acid	Organic acid and derivatives	0.664808	1	0.790313	0
mws0164-P2	Procyanidin A2	Others	0.72132	1	0.755589	0
mr353	Pyridoxine O-glucoside	Vitamins	1	0.844211	0.806204	0
qk004995-2	Scopoletin	Alkaloids	0.967882	1	0	0.737474
mr215	Sinapoyl malate	Organic acid and derivatives	0.776594	1	0	0.921424
mr2062	Pantothenol	Vitamins	0.749975	0.512776	0	1
mr072	C-hexosyl-luteolin O-hexoside	Flavonoids	0.601668	0	1	0.732359
sn0910	Azelaic acid	Organic acid and derivatives	0.773484	0	1	0.793836
lpm0392	8-Chlro-1-tetrahydronorharmanone	Others	0.504531	0	0.823437	1
mws0198-7	D(+)-Glucose	Saccharides and Alcohols	0.59377	0	0.759466	1
pe11551-2	Choline	Alkaloids	0	0.88091	1	0.0982108
qk025363	Piperidine	Alkaloids	0.182908	1	0.87506	0
pe46342-1	Anthranilate-1-O-Sophoroside	Alkaloids	0	0.658133	1	0.239423
mr1325	L-Leucine	Amino acid and derivatives	0.239856	1	0.66832	0
lpm0284	Acetryptine	Amino acid and derivatives	0.198386	1	0.816052	0
mr1068	Liquiritin	Flavonoids	0	0.925979	1	0.337028
anthocya003	Pelargonidin 3-glucoside	Flavonoids	0	1	0.55781	0.234091
pe32291-1	Hesperetin O-Glucuronic acid	Flavonoids	0	0.941352	1	0.0726313
pe58900-1	Quercetin O-acetylhexoside	Flavonoids	0.210721	1	0.587223	0
mr131	MAG (18:3) isomer1	Lipids	0	1	0.618977	0.285674
mr716	MAG (18:2)	Lipids	0	1	0.663847	0.23178
pe28886-2	Arachidic acid	Lipids	0.127555	1	0.810453	0
ln0261-2	12,13-EODE	Lipids	0.0117004	1	0.665377	0
mr950	2-Linoleoylglycerol	Lipids	0	1	0.919627	0.189711
mr1265	Inosine 5'-monophosphate	Nucleotide and derivatives	0	1	0.971864	0.327765
pe00094-1	Adenosine 5'-monophosphate	Nucleotide and derivatives	0	1	0.970901	0.300265
qk084381-2	Uridine	Nucleotide and derivatives	0.475783	0.739471	1	0
sn0924	4-Hydroxybenzoic acid	Organic acid and derivatives	0	0.784457	1	0.446339
sn0925	Vanillic acid	Organic acid and derivatives	0	0.501704	1	0.285072
pe37842-1	2-Methyl-2-butenoic acid	Organic acid and derivatives	0.48311	1	0.572625	0
ln0095	Shikimic acid	Organic acid and derivatives	0.15272	1	0.999159	0
lpm0558	trans-Cinnamaldehyde	Others	0	0.978937	1	0.481148
mr1169	Roseoside	Others	0	0.785348	1	0.350041
mr489	Phosphoric acid	Others	0	0.783739	1	0.155163
qk069112	Oxiglutatione	Others	0	1	0.819897	0.30856
sn0631	(+)-cis,trans-Abscisic acid (ABA)	Phytohormones	0	1	0.587954	0.00479665
sn0208	Maltotriose	Saccharides and Alcohols	0	0.809315	1	0.479981
pe37872-1	L-Rhamnose	Saccharides and Alcohols	0	0.703934	1	0.47109
qk116837	2-Deoxyribose-1-phosphate	Saccharides and Alcohols	0	0.925072	1	0.288184
mr815	Nicotinic Acid Methyl Ester (Methyl Nicotinate)	Vitamins	0.067657	0.810883	1	0
pe28283-1	Benzamidine	Alkaloids	0.0795165	0.50998	0	1
mr1336	L-Arginine	Amino acid and derivatives	0.116795	0.544713	0	1
pe27306-1	Homoserine	Amino acid and derivatives	0.248611	0.501574	0	1
pe60776-1	Syringetin-3-O-galactoside	Flavonoids	0	0.890042	0.265774	1
pe47523-1	Genistein (4',5,7-Trihydroxyisoflavone)	Flavonoids	0.0858131	0.713131	0	1
mr2027	2-Methoxybenzoic acid	Organic acid and derivatives	0	1	0.137346	0.882358
pe58888-2	Cycloolivil-6-O-glucoside	Others	0	1	0.466831	0.637719
pe28303-1	(S)-2-Phenyloxirane	Others	0	0.689953	0.0119958	1
mr1438	L-Asparagine	Amino acid and derivatives	0	0.477114	1	0.567406
lpm0323	Spiraeoside (Quercetin 4'-O-glucoside)	Flavonoids	0	0.467184	1	0.652825
mr614	Delphinidin	Flavonoids	0	0.221236	0.929189	1
mr065-2	Malvidin-3-O-glucoside (Oenin)	Flavonoids	0.28065	0	1	0.936956
lpm0552	2-Aminoethylphosphonate	Lipids	0	0.465025	0.675347	1
pe07109-2	9,17-Octadecadiene-12,14-diyne-1,11,16-triol	Lipids	0.067161	0	0.522726	1
lpm0747-3	2'-Deoxyadenosine	Nucleotide and derivatives	0	0.151578	1	0.942409
mr301	Cytidine	Nucleotide and derivatives	0.459104	0	0.749378	1
pe60840-2	Syringetin O-hexoside	Organic acid and derivatives	0	0.389875	0.842057	1
ln0359	2-Isopropylmalate	Organic acid and derivatives	0	0.190691	0.85299	1
mws0178-N3	1-Caffeoylquinic acid	Organic acid and derivatives	0	0.342589	0.717434	1
PeS0010	Trehalose	Saccharides and Alcohols	0	0.0513833	0.505552	1
pe17595-1	senkirkine	Alkaloids	0	0.939431	1	0.884767
pe05744-1	sn-Glycero-3-phosphocholine	Alkaloids	0	0.830709	0.734927	1
mr1164	Nicotianamine	Alkaloids	0	0.739713	0.914402	1
mr2140	S-(5'-Adenosyl)-L-methionine	Amino acid and derivatives	0	1	0.94566	0.770179
qk000070	L-Histidine	Amino acid and derivatives	0	0.917053	0.781407	1
pe13467-1	1-Methylhistidine	Amino acid and derivatives	0	0.839122	1	0.983249
mr1444	L-Glutamic acid	Amino acid and derivatives	0	0.76317	1	0.990582
mr1330-2	L-Glutamine	Amino acid and derivatives	0	0.635512	0.785778	1
lpm0150	N-Acetylaspartate	Amino acid and derivatives	0	0.744662	1	0.677114
mr201	3-Hydroxykynurenine	Amino acid and derivatives	0	0.699169	1	0.973974
mr1327	L-Aspartic acid	Amino acid and derivatives	0	0.598582	1	0.876408
pe14511-1	threonylphenylalanine	Amino acid and derivatives	0	1	0.898038	0.735841
mr2040	6,7-Dihydroxycoumarin	Coumarin and its derivatives	0	1	0.577588	0.965112
mr020-2	Luteolin 7-O-glucoside (Cynaroside)	Flavonoids	0	1	0.930063	0.657517
pe53269-1	Phloridzin	Flavonoids	0	0.732045	0.957149	1
mr438	methylChrysoeriol 5-O-hexoside	Flavonoids	0	0.714471	1	0.7851
mr1002	5,4'-Dihydroxy-7-methoxyflavanone (Sakuranetin)	Flavonoids	0	0.960749	1	0.633079
pe12007-1	LysoPC 18:2	Lipids	0	1	0.727676	0.679302
pe02442-1	LysoPE 18:2	Lipids	0	1	0.958999	0.526533
pe14008-2	LysoPC 18:1	Lipids	0	0.672047	1	0.876705
mr1418	LysoPC 18:2 (2n isomer)	Lipids	0	0.65428	0.805419	1
pe58684-1	2-Phosphoglycerate	Lipids	0	0.522875	1	0.9265
pe58237-1	Ethyl 1-Linoleoyl-Sn-Glycero-3-Phosphoethanolamine	Lipids	0	0.740999	0.993054	1
mr2126	Guanosine 5'-monophosphate	Nucleotide and derivatives	0	1	0.988642	0.501705
mr235	Nicotinic acid adenine dinucleotide	Nucleotide and derivatives	0	1	0.952299	0.497104
qk086277	Uridine 5'-diphospho-D-glucose	Nucleotide and derivatives	0	0.968761	1	0.590039
pe59653-1	Adenosine 3'-monophosphate	Nucleotide and derivatives	0	0.848872	1	0.57207
mr2104	2'-Deoxyinosine-5'-monophosphate	Nucleotide and derivatives	0	0.725523	1	0.676657
qk028348-2	Xanthine	Nucleotide and derivatives	0	0.746913	1	0.923694
mr808	Caffeic acid	Organic acid and derivatives	0	0.821082	1	0.800486
pe30293-2	Protocatechuic acid	Organic acid and derivatives	0	0.728909	1	0.669609
pe30369-1	4-Hydroxybenzaldehyde	Organic acid and derivatives	0	0.58532	1	0.499355
mr1337-3	Coniferaldehyde	Others	0	0.638485	0.818615	1
mr137	10-Formyl-THF	Others	0	0.598029	0.934603	1
mr189	Indole-3-acetic acid (IAA)	Phytohormones	0	1	0.539085	0.902936
pe39777-1	D-Xylonic acid	Saccharides and Alcohols	0	0.761813	1	0.603616
pe37829-2	D-Glucose 6-phosphate	Saccharides and Alcohols	0	0.564661	0.813666	1
mr656	Pyridoxine	Vitamins	0	0.695207	1	0.954438
lpm0538	Nicotinic acid-hexoside	Vitamins	0	0.56413	1	0.802322
