# Supplementary material for: Combined nature and human selections reshaped peach fruit metabolome
Source: Genome Biol. 2022 Jul 4;23:146. doi: 10.1186/s13059-022-02719-6 (PMC9254577; doi:10.1186/s13059-022-02719-6)
Supplement: Supplementary file 5 — Additional file 5: Table S4. Significantly changed metabolites in fruits between wild and cultivated peaches (landraces and improved varieties) in 2015 (sheet 1) and 2016 (sheet 2). [file 13059_2022_2719_MOESM5_ESM.xlsx]

## Sheet: 2015
Additional file 1: Table S4. Significantly changed metabolites in fruits between wild and cultivated peaches (landraces and improved varieties) in 2015 (sheet 1) and 2016 (sheet 2).
Metabolite ID	Compounds	Class	Wild+Ornamental line (Average mean content)	Landrace + improved varieteis (Average mean content)	(Wild+Ornamental line)/(Landrace+improved vareity)	VIP mean value by PLS-DA	Comparison between Wild+Ornamental line and Landrace+improved variety
mr678	5-Methoxy-N,N-dimethyltryptamine	Alkaloids	388111	122453	3.16946	1.39805	Higher in Wild+Ornamental line
mr013	Trigonelline	Alkaloids	2.58856e+06	1.19823e+06	2.16032	1.09952	Higher in Wild+Ornamental line
pe20428-2	L-Kynurenine	Amino acid and derivatives	54855.6	16108.8	3.40531	1.5095	Higher in Wild+Ornamental line
qk006912	Hydroxy-methoxycinnamate	Coumarin and derivatives	17127.8	6432.89	2.66253	1.19244	Higher in Wild+Ornamental line
mr068	Apigenin-7-O-rutinoside	Flavonoids	25162.2	12299.3	2.04583	1.18898	Higher in Wild+Ornamental line
mws0169-P1	Cyanidin 3-O-rutinoside (Keracyanin)	Flavonoids	2.13955e+06	642592	3.32957	1.41942	Higher in Wild+Ornamental line
mr503	Isorhamnetin O-hexoside	Flavonoids	309522	28515.5	10.8545	1.09546	Higher in Wild+Ornamental line
mr042	Isorhamnetin-3-O-rutinoside	Flavonoids	490438	166056	2.95345	1.2308	Higher in Wild+Ornamental line
anthocya005	Peonidin-3-O-glucoside	Flavonoids	1.16768e+06	772951	1.51067	1.34091	Higher in Wild+Ornamental line
mr1151	Prunin (Naringenin-7-O-glucoside)	Flavonoids	988567	655312	1.50854	1.26944	Higher in Wild+Ornamental line
mr1145	Quercetin 3-O-glucoside (Isotrifoliin)	Flavonoids	6.74867e+06	1.917e+06	3.52042	1.03807	Higher in Wild+Ornamental line
mws0059-1	Rutin	Flavonoids	1.52831e+06	150197	10.1754	1.1223	Higher in Wild+Ornamental line
lpm0801	Hypoxanthine	Nucleotide and derivatives	481778	155090	3.10645	1.37417	Higher in Wild+Ornamental line
pe60684-1	2,5-dihydroxy benzoic acid O-hexside	Organic acid and derivatives	3.49944e+06	620263	5.64187	1.397	Higher in Wild+Ornamental line
pe57838-2	3-Aminosalicylic acid	Organic acid and derivatives	44332.2	14957	2.96398	1.08327	Higher in Wild+Ornamental line
qk080641	3-O-Feruloylquinic acid	Organic acid and derivatives	484111	150227	3.22254	1.28674	Higher in Wild+Ornamental line
mws0179-N3	Chlorogenic acid methyl ester	Organic acid and derivatives	153211	34232.3	4.47563	1.55103	Higher in Wild+Ornamental line
pe36018-1	Eudesmoyl quinic acid	Organic acid and derivatives	100511	35946.1	2.79616	1.26717	Higher in Wild+Ornamental line
ln0491	Gallic acid O-Hexoside	Organic acid and derivatives	114233	52942.4	2.15769	1.2143	Higher in Wild+Ornamental line
pe45351-2	glucogallin	Organic acid and derivatives	185378	23457	7.90289	1.91385	Higher in Wild+Ornamental line
pe24377-1	Grevilloside C	Organic acid and derivatives	69444.4	22395.2	3.10086	1.20347	Higher in Wild+Ornamental line
mr1035	Kynurenic acid	Organic acid and derivatives	66517.8	9303.71	7.1496	1.04728	Higher in Wild+Ornamental line
pe16465-2	Maloyltartaric acid glucoside	Organic acid and derivatives	57877.8	19690.1	2.93944	1.25828	Higher in Wild+Ornamental line
qk120658	methyl 3-O-beta-glucopyranosyl-gallate	Organic acid and derivatives	257467	41504.7	6.20332	1.62955	Higher in Wild+Ornamental line
pe58731-2	methyl 5-O-beta-glucopyranosyl-gallate	Organic acid and derivatives	1.41956e+06	256445	5.53552	1.98999	Higher in Wild+Ornamental line
qk109140-2	Methylcitric acid	Organic acid and derivatives	872889	264526	3.29982	1.54079	Higher in Wild+Ornamental line
ln0252	Salicylic acid O-caffeic acid	Organic acid and derivatives	1.69856e+06	768691	2.20967	1.00701	Higher in Wild+Ornamental line
sn0612	UROCANIC ACID(RG)	Organic acid and derivatives	1.25067e+06	544235	2.29803	1.07847	Higher in Wild+Ornamental line
qk090115	1-O-(3,4-Dihydroxy-5-methoxy-benzoyl)-glucoside	Others	636943	67408.4	9.44902	1.31354	Higher in Wild+Ornamental line
mr2064	delta-Tridecalactone	Others	13277.8	5876.58	2.25944	1.3074	Higher in Wild+Ornamental line
pe43593-1	Isolariciresinol-9'-O-glucoside	Others	2.89667e+06	738222	3.92384	1.76675	Higher in Wild+Ornamental line
pe47279-2	Tachioside	Others	547222	242909	2.25278	1.04558	Higher in Wild+Ornamental line
mr722	trans-Zeatin O-glucoside	Phytohormones	295333	62993.8	4.68829	1.59362	Higher in Wild+Ornamental line
PeS0073	D-Mannitol	Saccharides and Alcohols	2.33544e+06	913558	2.55643	1.24769	Higher in Wild+Ornamental line
PeS0069	D-Sorbitol	Saccharides and alcohols	1229000	491858	2.49869	1.23487	Higher in Wild+Ornamental line
pe30398-2	-	-	107495	300.328	357.924	1.33048	Higher in Wild+Ornamental line
pe12641-1	-	-	287244	7609.46	37.7483	2.64542	Higher in Wild+Ornamental line
pe31355-1	-	-	2.73409e+06	79324.2	34.4673	1.85658	Higher in Wild+Ornamental line
pe25455-1	-	-	926716	27827.5	33.3021	1.83417	Higher in Wild+Ornamental line
pe27480-1	-	-	802742	24353.1	32.9626	2.09414	Higher in Wild+Ornamental line
pe60829-1	-	-	1.38197e+07	440813	31.3505	1.82643	Higher in Wild+Ornamental line
pe44454-1	-	-	2.17289e+06	87057	24.9594	2.49753	Higher in Wild+Ornamental line
pe40916-1	-	-	3.52787e+06	163107	21.6291	1.06071	Higher in Wild+Ornamental line
pe06994-2	-	-	158079	8620.66	18.3373	1.46427	Higher in Wild+Ornamental line
pe26479-1	-	-	19237.3	1054.37	18.2454	1.43261	Higher in Wild+Ornamental line
pe15513-2	-	-	402856	22178.9	18.1639	2.34104	Higher in Wild+Ornamental line
pe43543-1	-	-	514889	28714.9	17.9311	2.36011	Higher in Wild+Ornamental line
pe37081-1	-	-	976076	56731.5	17.2052	1.10769	Higher in Wild+Ornamental line
pe39988-1	-	-	1.0874e+07	699957	15.5352	1.41227	Higher in Wild+Ornamental line
pe00239-1	-	-	33758.8	2861.67	11.7969	1.69143	Higher in Wild+Ornamental line
pe38037-2	-	-	83471.1	7627.2	10.9439	2.08047	Higher in Wild+Ornamental line
pe59845-1	-	-	455589	47636.3	9.56389	2.00151	Higher in Wild+Ornamental line
mr403	-	-	38608.9	4114.25	9.38419	1.08707	Higher in Wild+Ornamental line
pe31478-1	-	-	146465	16686.2	8.77759	1.22522	Higher in Wild+Ornamental line
pe49168-1	-	-	544956	62489.7	8.72072	1.88914	Higher in Wild+Ornamental line
sn0051	-	-	266591	30958.1	8.61134	1.17659	Higher in Wild+Ornamental line
pe15494-2	-	-	313989	37556.5	8.36043	1.9551	Higher in Wild+Ornamental line
pe59803-1	-	-	86366.7	11010.4	7.84411	2.00355	Higher in Wild+Ornamental line
pe15788-2	-	-	717649	94506.3	7.59367	1.00381	Higher in Wild+Ornamental line
pe58748-1	-	-	323544	44090.6	7.33818	1.8893	Higher in Wild+Ornamental line
pe39042-1	-	-	2.05778e+06	290483	7.084	1.93276	Higher in Wild+Ornamental line
pe28337-1	-	-	218967	31994.6	6.84385	1.835	Higher in Wild+Ornamental line
pe09838-2	-	-	103222	15218.7	6.78258	1.99516	Higher in Wild+Ornamental line
pe28280-2	-	-	36900	5534.55	6.66721	1.81772	Higher in Wild+Ornamental line
pe28263-1	-	-	147644	22754.4	6.4886	1.82771	Higher in Wild+Ornamental line
pe09803-1	-	-	240556	39775.1	6.04789	1.9461	Higher in Wild+Ornamental line
ln0092	-	-	70802.2	11716.9	6.04275	1.80023	Higher in Wild+Ornamental line
pe46357-1	-	-	101756	17505.3	5.81285	1.77252	Higher in Wild+Ornamental line
pe08814-1	-	-	427167	73708.7	5.79534	1.88698	Higher in Wild+Ornamental line
pe13598-1	-	-	47458.9	8291.74	5.72364	1.66678	Higher in Wild+Ornamental line
pe15519-1	-	-	299022	52642.5	5.68024	1.78999	Higher in Wild+Ornamental line
pe58759-2	-	-	179578	31981.2	5.61511	1.91618	Higher in Wild+Ornamental line
mr1308	-	-	71001.1	12736.9	5.57445	1.78993	Higher in Wild+Ornamental line
pe59021-1	-	-	9.13736e+06	1.64318e+06	5.56078	1.42201	Higher in Wild+Ornamental line
pe50291-1	-	-	123033	22127.6	5.56018	1.62783	Higher in Wild+Ornamental line
qk086314-2	-	-	45103.3	8180.06	5.51381	1.29269	Higher in Wild+Ornamental line
pe59695-1	-	-	172500	31568.2	5.46436	2.04425	Higher in Wild+Ornamental line
lpm0441	-	-	20453.3	3754.07	5.44832	1.73878	Higher in Wild+Ornamental line
pe57854-1	-	-	53336.7	9815.29	5.43404	1.92969	Higher in Wild+Ornamental line
qk011715	-	-	123922	22895.9	5.41243	1.58401	Higher in Wild+Ornamental line
pe50159-1	-	-	81422.2	15178.1	5.36447	1.70562	Higher in Wild+Ornamental line
pe03195-2	-	-	9138118	1.72543e+06	5.29614	1.85672	Higher in Wild+Ornamental line
pe12623-1	-	-	245533	46632.3	5.2653	1.64751	Higher in Wild+Ornamental line
pe37117-1	-	-	119367	24144.3	4.94389	1.76407	Higher in Wild+Ornamental line
pe57855-1	-	-	906333	191449	4.73407	1.78735	Higher in Wild+Ornamental line
mr1155	-	-	278031	59672.2	4.6593	1.13979	Higher in Wild+Ornamental line
pe58792-2	-	-	3.64111e+06	805737	4.51898	1.69882	Higher in Wild+Ornamental line
pe58824-1	-	-	527778	117738	4.48264	1.67298	Higher in Wild+Ornamental line
pe28289-2	-	-	45255.6	10100.1	4.48069	1.52263	Higher in Wild+Ornamental line
pe29305-2	-	-	50100	11333.5	4.42051	1.82343	Higher in Wild+Ornamental line
pe58930-1	-	-	112642	25899	4.34929	1.103	Higher in Wild+Ornamental line
qk074845	-	-	124411	28908.8	4.30357	1.73585	Higher in Wild+Ornamental line
pe13535-1	-	-	43044.4	10131.3	4.24865	1.61494	Higher in Wild+Ornamental line
mr099	-	-	62633.3	14762.1	4.24285	1.51281	Higher in Wild+Ornamental line
qk077652-2	-	-	640778	152408	4.20435	1.33538	Higher in Wild+Ornamental line
pe58685-1	-	-	69824.4	16619.6	4.20133	1.20644	Higher in Wild+Ornamental line
pe56842-1	-	-	45122.2	10911.6	4.13524	1.73451	Higher in Wild+Ornamental line
qk111097	-	-	535711	129549	4.13519	1.23247	Higher in Wild+Ornamental line
pe58834-2	-	-	34177.8	8272.69	4.1314	1.35892	Higher in Wild+Ornamental line
pe44482-1	-	-	273533	69127.7	3.95693	1.25409	Higher in Wild+Ornamental line
pe38924-1	-	-	85166.7	22058.5	3.86094	1.09839	Higher in Wild+Ornamental line
pe38112-2	-	-	85533.3	22437.7	3.81204	1.28874	Higher in Wild+Ornamental line
pe53063-2	-	-	63022.2	16587.2	3.79945	1.46716	Higher in Wild+Ornamental line
pe42738-1	-	-	130228	34319.8	3.79454	1.59416	Higher in Wild+Ornamental line
pe52683-1	-	-	233078	62717.4	3.71632	1.49235	Higher in Wild+Ornamental line
pe19524-1	-	-	52077.8	14035.5	3.71045	1.72379	Higher in Wild+Ornamental line
pe43531-1	-	-	2.43611e+06	660058	3.69076	1.2375	Higher in Wild+Ornamental line
pe29280-2	-	-	4108.89	1129.23	3.63866	1.23398	Higher in Wild+Ornamental line
pe21934-2	-	-	104911	29644.9	3.53893	1.26891	Higher in Wild+Ornamental line
pe40857-1	-	-	76400	21610	3.5354	1.48269	Higher in Wild+Ornamental line
pe30236-1	-	-	62500	18028.1	3.4668	1.34267	Higher in Wild+Ornamental line
pe13707-1	-	-	96114.4	28386	3.38598	1.0221	Higher in Wild+Ornamental line
pe26466-1	-	-	177056	52299.3	3.38543	1.01984	Higher in Wild+Ornamental line
pe43653-1	-	-	210000	62741.6	3.34706	1.67898	Higher in Wild+Ornamental line
pe44597-1	-	-	64300	19272.8	3.3363	1.62941	Higher in Wild+Ornamental line
pe40873-1	-	-	70888.9	21403.3	3.31206	1.31977	Higher in Wild+Ornamental line
pe58763-1	-	-	155122	47647	3.25565	1.33869	Higher in Wild+Ornamental line
pe06341-1	-	-	44337.8	13711.4	3.23364	1.15932	Higher in Wild+Ornamental line
pe23951-1	-	-	337633	105472	3.20118	1.23101	Higher in Wild+Ornamental line
pe56985-2	-	-	137456	43207.2	3.18131	1.49554	Higher in Wild+Ornamental line
pe05232-2	-	-	26072.2	8344.81	3.12436	1.07346	Higher in Wild+Ornamental line
pe13556-1	-	-	26121.1	8483.37	3.0791	1.29866	Higher in Wild+Ornamental line
pe16473-1	-	-	23377.8	7666.81	3.04922	1.31353	Higher in Wild+Ornamental line
pe43507-1	-	-	689778	227437	3.03284	1.39776	Higher in Wild+Ornamental line
pe44445-1	-	-	71722.2	23665.1	3.03071	1.39464	Higher in Wild+Ornamental line
pe04312-2	-	-	200400	66278.2	3.02362	1.02314	Higher in Wild+Ornamental line
pe23396-1	-	-	286911	95687.2	2.99843	1.20197	Higher in Wild+Ornamental line
pe27322-1	-	-	10165	3432.35	2.96153	1.02613	Higher in Wild+Ornamental line
qk110102	-	-	686778	231909	2.96141	1.62315	Higher in Wild+Ornamental line
pe26352-1	-	-	13815.6	4683.48	2.94985	1.15817	Higher in Wild+Ornamental line
pe54368-1	-	-	238622	81201.6	2.93864	1.74844	Higher in Wild+Ornamental line
pe25325-2	-	-	23445.6	8018.74	2.92385	1.37122	Higher in Wild+Ornamental line
pe57191-1	-	-	77900	26646.8	2.92343	1.339	Higher in Wild+Ornamental line
pe54966-1	-	-	81488.9	28812.7	2.82823	1.75315	Higher in Wild+Ornamental line
pe56886-1	-	-	215333	76140.4	2.82811	1.23248	Higher in Wild+Ornamental line
pe40766-2	-	-	43644.4	15637.4	2.79104	1.41207	Higher in Wild+Ornamental line
pe46462-1	-	-	62935.6	22637.6	2.78013	1.31976	Higher in Wild+Ornamental line
pe40257-1	-	-	68104.4	24508.3	2.77883	1.34734	Higher in Wild+Ornamental line
mr1345	-	-	945556	341760	2.76672	1.29039	Higher in Wild+Ornamental line
sn0622	-	-	1.58967e+06	579058	2.74527	1.26513	Higher in Wild+Ornamental line
pe21886-1	-	-	24074.4	8770.6	2.7449	1.21548	Higher in Wild+Ornamental line
pe60795-1	-	-	20586.6	7555.06	2.72487	1.32949	Higher in Wild+Ornamental line
qk022549	-	-	365822	134983	2.71013	1.43296	Higher in Wild+Ornamental line
pe58803-1	-	-	102211	38435.8	2.65927	1.17929	Higher in Wild+Ornamental line
pe56260-1	-	-	198267	74828.2	2.64962	1.4386	Higher in Wild+Ornamental line
qk084355-2	-	-	1.91078e+06	722954	2.64301	1.29845	Higher in Wild+Ornamental line
pe34048-1	-	-	207044	78402.9	2.64078	1.24994	Higher in Wild+Ornamental line
pe08315-1	-	-	9123.33	3460.35	2.63653	1.07666	Higher in Wild+Ornamental line
pe00730-2	-	-	393067	149727	2.62523	1.2261	Higher in Wild+Ornamental line
pe60336-1	-	-	119156	45533.8	2.61686	1.41235	Higher in Wild+Ornamental line
pe27378-1	-	-	56488.9	21909.8	2.57824	1.4423	Higher in Wild+Ornamental line
ln0052-2	-	-	1.20063e+06	474228	2.53177	1.11912	Higher in Wild+Ornamental line
pe40108-2	-	-	1.60022e+06	633484	2.52607	1.85952	Higher in Wild+Ornamental line
pe41040-1	-	-	495244	197494	2.50764	1.86111	Higher in Wild+Ornamental line
pe57032-1	-	-	15984.4	6406.67	2.49497	1.40325	Higher in Wild+Ornamental line
pe27542-2	-	-	39266.7	15746.4	2.49369	1.2623	Higher in Wild+Ornamental line
pe17502-1	-	-	154289	62423	2.47167	1.10472	Higher in Wild+Ornamental line
pe03856-1	-	-	98458.9	40065.8	2.45743	1.08358	Higher in Wild+Ornamental line
pe00753-1	-	-	434211	177239	2.44986	1.11523	Higher in Wild+Ornamental line
pe27428-2	-	-	40844.4	16758	2.43731	1.17946	Higher in Wild+Ornamental line
pe38240-1	-	-	317889	131260	2.42183	1.82406	Higher in Wild+Ornamental line
pe19456-1	-	-	74211.1	30986.5	2.39495	1.17534	Higher in Wild+Ornamental line
pe44493-2	-	-	756111	319425	2.3671	1.12203	Higher in Wild+Ornamental line
pe60784-2	-	-	39522.2	16900.4	2.33854	1.11067	Higher in Wild+Ornamental line
pe07361-1	-	-	23613.3	10212.7	2.31215	1.02491	Higher in Wild+Ornamental line
pe41702-2	-	-	1.04056e+07	4.51226e+06	2.30606	1.61274	Higher in Wild+Ornamental line
pe31208-1	-	-	11225.6	4915.53	2.28369	1.29463	Higher in Wild+Ornamental line
pe22037-1	-	-	82322.2	36167.6	2.27613	1.10439	Higher in Wild+Ornamental line
pe57102-2	-	-	25477.8	11217.6	2.27124	1.11811	Higher in Wild+Ornamental line
pe30330-1	-	-	788222	350023	2.25192	1.0259	Higher in Wild+Ornamental line
pe41984-2	-	-	41527.8	18606.1	2.23194	1.86221	Higher in Wild+Ornamental line
pe42898-2	-	-	14197.7	6370.29	2.22873	1.82643	Higher in Wild+Ornamental line
pe03480-1	-	-	32238.9	14471.1	2.22782	1.03476	Higher in Wild+Ornamental line
pe02025-2	-	-	19061.1	8557.35	2.22745	1.05899	Higher in Wild+Ornamental line
pe19121-1	-	-	59173.3	26701.3	2.21613	1.19858	Higher in Wild+Ornamental line
pe56986-1	-	-	56677.8	25589.1	2.21492	1.10126	Higher in Wild+Ornamental line
pe06415-1	-	-	79477.8	36127	2.19996	1.05619	Higher in Wild+Ornamental line
mr006-2	-	-	541556	246538	2.19664	1.16622	Higher in Wild+Ornamental line
pe40821-1	-	-	28287.8	12986.7	2.17821	1.20136	Higher in Wild+Ornamental line
pe58882-1	-	-	64083.4	29519.8	2.17086	1.19795	Higher in Wild+Ornamental line
pe23004-1	-	-	23138.9	10939.9	2.1151	1.07599	Higher in Wild+Ornamental line
pe31796-1	-	-	243511	115610	2.10631	1.26933	Higher in Wild+Ornamental line
pe59912-1	-	-	36181.6	17513.5	2.06592	1.44611	Higher in Wild+Ornamental line
pe31304-1	-	-	23337.8	11310.4	2.0634	1.38538	Higher in Wild+Ornamental line
pe44592-1	-	-	27608.9	13458.2	2.05145	1.3868	Higher in Wild+Ornamental line
ln0470-2	-	-	1502000	735148	2.04313	1.0001	Higher in Wild+Ornamental line
pe41671-1	-	-	166233	82328.4	2.01915	1.06252	Higher in Wild+Ornamental line
pe10995-1	-	-	55200	27541.1	2.00428	1.42845	Higher in Wild+Ornamental line
pe57892-2	-	-	14804.4	7406.24	1.99891	1.08968	Higher in Wild+Ornamental line
mr1050	-	-	24180	12154.4	1.9894	1.27926	Higher in Wild+Ornamental line
pe30491-2	-	-	47567.9	24092.9	1.97436	1.71413	Higher in Wild+Ornamental line
pe23638-2	-	-	19121.4	9715.96	1.96804	1.04861	Higher in Wild+Ornamental line
pe57912-1	-	-	16200	8273.23	1.95812	1.13428	Higher in Wild+Ornamental line
mr1538	-	-	51133.3	26277.9	1.94587	1.25464	Higher in Wild+Ornamental line
pe57959-1	-	-	38266.7	19748.8	1.93767	1.3763	Higher in Wild+Ornamental line
pe30748-1	-	-	21065.7	10913.1	1.93031	1.3556	Higher in Wild+Ornamental line
pe38215-1	-	-	83755.6	43696.2	1.91677	2.14225	Higher in Wild+Ornamental line
pe57808-1	-	-	160222	83785	1.9123	1.44952	Higher in Wild+Ornamental line
pe36378-1	-	-	14260	7528	1.89426	1.23751	Higher in Wild+Ornamental line
pe30311-2	-	-	2.89389e+06	1.52991e+06	1.89154	1.19105	Higher in Wild+Ornamental line
pe26355-1	-	-	9576.67	5124.12	1.86894	1.04334	Higher in Wild+Ornamental line
pe48292-2	-	-	23744.4	12772.8	1.85898	1.01625	Higher in Wild+Ornamental line
pe03095-1	-	-	5595.78	3018.89	1.85359	1.01496	Higher in Wild+Ornamental line
pe60931-1	-	-	126991	68817	1.84535	1.76332	Higher in Wild+Ornamental line
pe40793-1	-	-	72388.9	39547.6	1.83042	1.08106	Higher in Wild+Ornamental line
mr1024	-	-	377583	207498	1.8197	1.11509	Higher in Wild+Ornamental line
pe56897-2	-	-	49430	27242.6	1.81444	1.09465	Higher in Wild+Ornamental line
pe21668-1	-	-	89511.4	49571.3	1.80571	1.42379	Higher in Wild+Ornamental line
pe46453-1	-	-	292911	164566	1.7799	1.37787	Higher in Wild+Ornamental line
pe43515-1	-	-	54455.6	30717.6	1.77278	1.32089	Higher in Wild+Ornamental line
mr2095	-	-	15987.8	9064.82	1.76372	1.26848	Higher in Wild+Ornamental line
pe14020-2	-	-	9586.33	5491.13	1.74579	1.04199	Higher in Wild+Ornamental line
pe56944-1	-	-	238778	137113	1.74146	1.08878	Higher in Wild+Ornamental line
pe11919-1	-	-	10077.7	5787.24	1.74136	2.1394	Higher in Wild+Ornamental line
pe52305-1	-	-	20500	11858.8	1.72868	1.27713	Higher in Wild+Ornamental line
pe59808-1	-	-	35702.2	20747.6	1.72079	1.0463	Higher in Wild+Ornamental line
pe20694-1	-	-	854421	501467	1.70384	1.64813	Higher in Wild+Ornamental line
pe35238-1	-	-	16791.1	9864.41	1.70219	1.06324	Higher in Wild+Ornamental line
pe48438-2	-	-	147167	86928.7	1.69296	1.41876	Higher in Wild+Ornamental line
pe50325-1	-	-	22936.7	13734.7	1.66998	1.15032	Higher in Wild+Ornamental line
mr480-2	-	-	9758.89	5848.89	1.6685	1.18804	Higher in Wild+Ornamental line
pe56956-2	-	-	4.75266e+06	2.85128e+06	1.66685	1.22319	Higher in Wild+Ornamental line
pe48417-1	-	-	24087.4	14477.5	1.66379	1.0075	Higher in Wild+Ornamental line
pe57222-2	-	-	18755.6	11434.5	1.64026	1.04658	Higher in Wild+Ornamental line
pe57915-1	-	-	1.02333e+06	633070	1.61646	1.28461	Higher in Wild+Ornamental line
pe57212-2	-	-	36377.8	22667.6	1.60484	1.11069	Higher in Wild+Ornamental line
pe59812-1	-	-	156630	97621	1.60447	1.22683	Higher in Wild+Ornamental line
pe20604-2	-	-	165667	104155	1.59058	1.15668	Higher in Wild+Ornamental line
pe60882-2	-	-	32323.2	20343.5	1.58887	1.1537	Higher in Wild+Ornamental line
pe46415-2	-	-	32784.4	20703.6	1.58352	1.18304	Higher in Wild+Ornamental line
pe07071-1	-	-	24488.2	15572.2	1.57257	1.37481	Higher in Wild+Ornamental line
pe21403-1	-	-	1.89422e+06	1.20934e+06	1.56633	1.04161	Higher in Wild+Ornamental line
pe26496-1	-	-	425356	277960	1.53027	1.09047	Higher in Wild+Ornamental line
mr1261	-	-	118778	77624.5	1.53016	1.08122	Higher in Wild+Ornamental line
pe08695-1	-	-	27666.7	18136.5	1.52547	1.16632	Higher in Wild+Ornamental line
pe60781-1	-	-	3.57938e+06	2.34734e+06	1.52486	1.81585	Higher in Wild+Ornamental line
pe58852-1	-	-	971967	640702	1.51703	1.13972	Higher in Wild+Ornamental line
pe50204-2	-	-	3155000	2.08131e+06	1.51587	1.07614	Higher in Wild+Ornamental line
pe21318-1	-	-	160544	106186	1.51192	1.03877	Higher in Wild+Ornamental line
pe54881-2	-	-	54222.2	35925.2	1.50931	1.08957	Higher in Wild+Ornamental line
pe40850-1	-	-	196278	130239	1.50706	1.24974	Higher in Wild+Ornamental line
pe60779-1	-	-	334278	222354	1.50336	1.27341	Higher in Wild+Ornamental line
pe46342-1	Anthranilate-1-O-Sophoroside	Alkaloids	261256	543243	0.480919	1.07983	Higher in Landrace
pe11551-2	Choline	Alkaloids	261778	679636	0.385174	1.03718	Higher in Landrace
pe17595-1	senkirkine	Alkaloids	260756	442795	0.588885	1.31059	Higher in Landrace
pe05744-1	sn-Glycero-3-phosphocholine	Alkaloids	1.84878e+06	2.92935e+06	0.631122	1.05233	Higher in Landrace
mr201	3-Hydroxykynurenine	Amino acid and derivatives	16413.3	47502.3	0.345527	1.25828	Higher in Landrace
mr1438	L-Asparagine	Amino acid and derivatives	87966.7	139051	0.632621	1.02613	Higher in Landrace
mr018	Apigenin-5-O-glucoside	Flavonoids	7357.78	13789.7	0.533569	1.24944	Higher in Landrace
mws0168-P1	Cyanidin 3-O-glucoside	Flavonoids	5.83576e+06	1.19936e+07	0.486573	1.56187	Higher in Landrace
anthocya004	Delphinidin 3-O-glucoside (Mirtillin)	Flavonoids	67211	275041	0.244368	1.5173	Higher in Landrace
qk067362-2	Eriodictyol-7-O-glucoside	Flavonoids	263700	554346	0.475696	1.00423	Higher in Landrace
pe32291-1	Hesperetin O-Glucuronic acid	Flavonoids	26290	87671.9	0.299868	1.24209	Higher in Landrace
mr1068	Liquiritin	Flavonoids	2648.44	9311	0.284443	1.34328	Higher in Landrace
mr438	methylChrysoeriol 5-O-hexoside	Flavonoids	3941.26	10817.4	0.364344	1.46999	Higher in Landrace
mr1263	Naringenin	Flavonoids	23937.8	63631.8	0.376192	1.0193	Higher in Landrace
anthocya003	Pelargonidin 3-glucoside	Flavonoids	31456.7	436683	0.0720355	1.27508	Higher in Landrace
pe53269-1	Phloridzin	Flavonoids	7.27789e+06	1.44626e+07	0.503222	1.27782	Higher in Landrace
ln0261-2	12,13-EODE	Lipids	57012.1	89755.6	0.635193	1.32191	Higher in Landrace
mr950	2-Linoleoylglycerol	Lipids	33951.1	109669	0.309578	1.2963	Higher in Landrace
pe00094-1	Adenosine 5'-monophosphate	Nucleotide and derivatives	252244	491525	0.513187	1.0577	Higher in Landrace
mr1265	Inosine 5'-monophosphate	Nucleotide and derivatives	43500	85323	0.509827	1.06583	Higher in Landrace
qk086277	Uridine 5'-diphospho-D-glucose	Nucleotide and derivatives	2.44011e+06	6.4123e+06	0.380536	1.1087	Higher in Landrace
sn0924	4-Hydroxybenzoic acid	Organic acid and derivatives	58654.4	248250	0.236271	1.32539	Higher in Landrace
pe60840-2	Syringetin O-hexoside	Organic acid and derivatives	32534.4	96027	0.338805	1.19285	Higher in Landrace
sn0925	Vanillic acid	Organic acid and derivatives	16814.4	37397.3	0.449616	1.32662	Higher in Landrace
mr137	10-Formyl-THF	Others	1029000	2.36251e+06	0.435554	1.11476	Higher in Landrace
mr1337-3	Coniferaldehyde	Others	37153.3	64324.3	0.577594	1.15842	Higher in Landrace
qk116837	2-Deoxyribose-1-phosphate	Saccharides and Alcohols	4510.67	46517	0.0969682	1.74476	Higher in Landrace
mr815	Nicotinic Acid Methyl Ester (Methyl Nicotinate)	Vitamins	24551.2	50601.1	0.485192	1.25002	Higher in Landrace
mr656	Pyridoxine	Vitamins	183256	353267	0.518744	1.06469	Higher in Landrace
pe29392-2	-	-	37675.6	57065.4	0.660218	1.36494	Higher in Landrace
pe28657-2	-	-	35205.6	53496.1	0.658096	1.2682	Higher in Landrace
pe59926-1	-	-	87033.3	133236	0.653229	1.28933	Higher in Landrace
pe59838-1	-	-	31260	47925.5	0.652263	1.04475	Higher in Landrace
pe49385-1	-	-	47297.8	72534.4	0.652074	1.26761	Higher in Landrace
qk014848	-	-	194748	298759	0.651857	1.13469	Higher in Landrace
pe58898-1	-	-	78471.1	120637	0.650473	1.08896	Higher in Landrace
pe40010-2	-	-	84608.9	130550	0.648097	1.12616	Higher in Landrace
pe58885-2	-	-	1225000	1.89413e+06	0.646734	1.04175	Higher in Landrace
mr733	-	-	5042.33	7797.35	0.646672	1.10664	Higher in Landrace
pe30433-1	-	-	12031.1	18618.9	0.646179	1.15897	Higher in Landrace
pe23389-1	-	-	2363.78	3662.59	0.645384	1.40532	Higher in Landrace
pe22634-1	-	-	10015.8	15686.1	0.638513	1.33889	Higher in Landrace
pe05801-1	-	-	128178	201681	0.635548	1.29286	Higher in Landrace
pe57980-1	-	-	11148.4	17552.4	0.635153	1.36162	Higher in Landrace
pe05771-1	-	-	233156	370490	0.629317	1.40284	Higher in Landrace
pe49395-1	-	-	6328.56	10113.4	0.625759	1.49939	Higher in Landrace
pe40724-1	-	-	40877.8	65576.5	0.623361	1.02378	Higher in Landrace
pe57995-1	-	-	87673.3	140794	0.622708	1.21971	Higher in Landrace
pe28671-2	-	-	24906.7	40358.1	0.617142	1.22832	Higher in Landrace
pe37453-1	-	-	78898.8	127874	0.617002	1.83582	Higher in Landrace
pe30199-2	-	-	879444	1.43024e+06	0.614895	1.12926	Higher in Landrace
pe26407-1	-	-	8178.89	13327.6	0.613682	1.2414	Higher in Landrace
pe57928-2	-	-	9668.89	16194.5	0.597048	1.6677	Higher in Landrace
pe60924-1	-	-	72000	120970	0.595187	1.23835	Higher in Landrace
pe10185-2	-	-	3609.78	6076.07	0.594097	1.54198	Higher in Landrace
pe27418-2	-	-	4752.22	8036.32	0.591343	1.08431	Higher in Landrace
pe14794-1	-	-	4174.56	7060.28	0.591274	1.18535	Higher in Landrace
qk029424-2	-	-	37585.6	63854.3	0.588614	1.12366	Higher in Landrace
pe48411-1	-	-	84754.4	144616	0.586067	1.09805	Higher in Landrace
pe37147-1	-	-	4692.22	8025.3	0.584679	1.01699	Higher in Landrace
pe24598-1	-	-	5069.33	8716.47	0.581581	1.1319	Higher in Landrace
pe28460-2	-	-	5226.33	8989.2	0.581401	1.40498	Higher in Landrace
pe35270-2	-	-	5173	8912.21	0.58044	1.08179	Higher in Landrace
pe33505-1	-	-	18861	32494.5	0.580436	1.07896	Higher in Landrace
pe45537-1	-	-	34858.9	60235.9	0.578706	1.28818	Higher in Landrace
pe30399-1	-	-	30276.7	52810.9	0.573303	1.11176	Higher in Landrace
pe38225-1	-	-	38285.3	66822.2	0.572943	1.11993	Higher in Landrace
pe48415-2	-	-	8543.33	14962.6	0.57098	1.04989	Higher in Landrace
pe37200-1	-	-	10811.6	18961.4	0.570187	1.19698	Higher in Landrace
pe17619-1	-	-	7173.78	12770.2	0.561761	1.43085	Higher in Landrace
pe30307-1	-	-	2864.22	5139.37	0.55731	1.27968	Higher in Landrace
pe60834-1	-	-	186244	334669	0.556504	1.03611	Higher in Landrace
mr2139	-	-	5445.22	9800.03	0.555633	1.03348	Higher in Landrace
pe27478-2	-	-	7505	13628.1	0.550699	1.50884	Higher in Landrace
pe57791-2	-	-	2540.89	4635.44	0.548145	1.02793	Higher in Landrace
pe32375-2	-	-	152043	278048	0.546823	1.14516	Higher in Landrace
pe57051-1	-	-	185478	339798	0.545847	2.03209	Higher in Landrace
pe58991-1	-	-	1.87644e+06	3.44924e+06	0.544016	1.27567	Higher in Landrace
pe06794-1	-	-	29238.9	53859.8	0.54287	1.0222	Higher in Landrace
pe43669-2	-	-	2999	5524.57	0.542847	1.00258	Higher in Landrace
pe58910-1	-	-	41347.8	76368.9	0.541422	1.04681	Higher in Landrace
pe31369-1	-	-	10229	18969.4	0.539237	1.41281	Higher in Landrace
pe02157-2	-	-	7370.22	13818.5	0.533359	1.20608	Higher in Landrace
pe58004-1	-	-	24091.1	45255	0.532342	1.97743	Higher in Landrace
pe40045-1	-	-	7024.56	13246.7	0.530289	1.26464	Higher in Landrace
pe28377-2	-	-	29725.6	56152.2	0.529375	1.23504	Higher in Landrace
pe44684-1	-	-	27593.9	52377	0.526832	1.28811	Higher in Landrace
pe57091-1	-	-	45127.8	86070.8	0.52431	1.78414	Higher in Landrace
pe58041-1	-	-	7010.67	13409.5	0.522812	1.65399	Higher in Landrace
pe58010-1	-	-	5587.67	10711.7	0.521642	2.02536	Higher in Landrace
lpm0723	-	-	6941.11	13324.8	0.520918	1.16221	Higher in Landrace
pe43719-1	-	-	173989	335050	0.519292	1.01609	Higher in Landrace
pe58920-1	-	-	8692	16761.3	0.518574	1.9859	Higher in Landrace
pe15712-2	-	-	23410	45347	0.516242	1.33902	Higher in Landrace
pe08806-2	-	-	16472.2	31910.2	0.516205	1.09626	Higher in Landrace
pe47447-2	-	-	19954.3	39024.2	0.511332	1.51168	Higher in Landrace
pe56086-2	-	-	553533	1.08364e+06	0.510809	1.19432	Higher in Landrace
pe15736-1	-	-	18657.8	36600.4	0.50977	1.17621	Higher in Landrace
pe54213-1	-	-	1.73567e+06	3.40902e+06	0.509139	1.28062	Higher in Landrace
pe59968-1	-	-	253496	498143	0.508881	1.31843	Higher in Landrace
pe56899-1	-	-	3588.22	7074.93	0.507174	1.16686	Higher in Landrace
lpm0722	-	-	5085.33	10146	0.501215	1.10512	Higher in Landrace
pe50229-2	-	-	48165.6	96260.7	0.500366	1.00428	Higher in Landrace
pe58933-2	-	-	169256	338909	0.499414	1.24764	Higher in Landrace
pe17583-2	-	-	13196.7	26506.7	0.497861	1.06272	Higher in Landrace
pe16910-2	-	-	11107.4	22324.6	0.497542	1.0222	Higher in Landrace
pe60849-1	-	-	27151	54615.5	0.49713	1.6659	Higher in Landrace
pe27395-1	-	-	252656	509333	0.496051	1.14437	Higher in Landrace
pe52294-2	-	-	57411.1	116659	0.492126	1.50468	Higher in Landrace
pe60921-1	-	-	39714.4	81045.7	0.490025	1.22302	Higher in Landrace
pe30339-1	-	-	115000	235450	0.488426	1.23988	Higher in Landrace
sn0164	-	-	166878	348917	0.478274	1.01726	Higher in Landrace
pe21417-1	-	-	108592	227094	0.478182	1.53206	Higher in Landrace
pe27362-1	-	-	767556	1.60788e+06	0.47737	1.04317	Higher in Landrace
pe38897-2	-	-	545667	1.14347e+06	0.477202	1.34372	Higher in Landrace
pe31448-1	-	-	4549.27	9609.12	0.473432	1.45334	Higher in Landrace
pe39052-2	-	-	121270	256175	0.473388	1.29768	Higher in Landrace
lpm0070	-	-	5235.56	11071.6	0.472883	1.19214	Higher in Landrace
pe60808-2	-	-	9665.56	20552.9	0.470278	1.30357	Higher in Landrace
pe59824-1	-	-	474889	1.01314e+06	0.468732	1.2797	Higher in Landrace
pe08914-1	-	-	58743.8	125570	0.467818	1.52351	Higher in Landrace
pe20671-2	-	-	2226.13	4770.43	0.466652	1.28737	Higher in Landrace
pe58861-2	-	-	2955000	6.3349e+06	0.466464	1.29699	Higher in Landrace
pe05948-1	-	-	2785.56	5974.07	0.466275	1.0509	Higher in Landrace
pe57099-1	-	-	80636.6	173990	0.463455	1.33926	Higher in Landrace
pe45432-1	-	-	89968.9	194192	0.463298	1.61529	Higher in Landrace
pe44496-1	-	-	23703.3	51407	0.461092	1.17573	Higher in Landrace
pe13686-2	-	-	30765.6	66932.5	0.45965	1.26904	Higher in Landrace
pe60691-1	-	-	61264.4	133324	0.459515	1.3685	Higher in Landrace
mr114	-	-	1.45833e+06	3.19414e+06	0.456565	1.32231	Higher in Landrace
pe57137-1	-	-	138792	306286	0.453146	1.91652	Higher in Landrace
pe05807-2	-	-	23092.2	51198.9	0.451029	1.0289	Higher in Landrace
qk013882-2	-	-	1251.33	2776.09	0.450754	1.70255	Higher in Landrace
pe20590-1	-	-	4675.78	10451.7	0.447372	1.1713	Higher in Landrace
pe46444-1	-	-	52211.1	117105	0.445849	1.3084	Higher in Landrace
qk097984	-	-	5993.11	13581.4	0.441272	1.49064	Higher in Landrace
pe29509-2	-	-	10135.7	23136	0.438094	1.64338	Higher in Landrace
pe14774-2	-	-	2877.56	6571.98	0.437852	1.52682	Higher in Landrace
pe59833-2	-	-	5042.22	11578.5	0.435481	1.20738	Higher in Landrace
pe22355-2	-	-	5901.78	13594.9	0.434117	1.25657	Higher in Landrace
pe60856-2	-	-	1.90522e+06	4.39311e+06	0.433684	1.29035	Higher in Landrace
pe23409-1	-	-	60244.4	139834	0.430827	1.59976	Higher in Landrace
pe59883-2	-	-	48555.6	113757	0.426834	1.35454	Higher in Landrace
pe29479-1	-	-	7845.89	18443.3	0.425406	1.41679	Higher in Landrace
pe39124-1	-	-	108055	255546	0.422839	1.47833	Higher in Landrace
pe15759-2	-	-	6370.27	15124.1	0.421201	1.44008	Higher in Landrace
pe42686-1	-	-	207411	493293	0.420463	1.18373	Higher in Landrace
pe60821-1	-	-	96692.2	231264	0.418103	1.12014	Higher in Landrace
pe46571-1	-	-	193430	463034	0.417745	1.22751	Higher in Landrace
pe39077-2	-	-	3376.89	8122.76	0.415732	1.69128	Higher in Landrace
pe44415-1	-	-	20293.3	49036.7	0.41384	1.07501	Higher in Landrace
pe58854-1	-	-	1.70122e+06	4.13829e+06	0.411093	1.73718	Higher in Landrace
pe38180-1	-	-	387311	942860	0.410783	1.52335	Higher in Landrace
pe59904-1	-	-	108039	263551	0.409936	1.83357	Higher in Landrace
pe60709-2	-	-	20817.8	50824.3	0.409603	1.20783	Higher in Landrace
pe56978-1	-	-	577300	1.40947e+06	0.409587	1.5935	Higher in Landrace
pe59771-2	-	-	5675.33	13869.6	0.409193	1.59605	Higher in Landrace
pe04002-1	-	-	10035.6	24544.4	0.408874	1.28355	Higher in Landrace
pe59822-1	-	-	306444	756769	0.404938	1.76283	Higher in Landrace
pe56927-1	-	-	4717.22	11650.5	0.404896	1.00324	Higher in Landrace
mr936	-	-	8643.33	21394.7	0.403994	1.02137	Higher in Landrace
qk084368	-	-	17643.3	43784.9	0.402955	1.07968	Higher in Landrace
pe59893-2	-	-	2243.89	5572.05	0.402705	1.17343	Higher in Landrace
pe57011-1	-	-	67200	167279	0.401723	1.1017	Higher in Landrace
pe12511-1	-	-	7410	18487	0.400821	1.00936	Higher in Landrace
mr280	-	-	239122	600648	0.398107	1.10734	Higher in Landrace
pe54172-1	-	-	90960	229102	0.397028	1.30794	Higher in Landrace
pe49440-1	-	-	1.16042e+06	2.93421e+06	0.39548	1.53036	Higher in Landrace
pe57047-1	-	-	147067	373554	0.393695	1.06714	Higher in Landrace
mr1083	-	-	6640.78	16876.5	0.393493	1.27298	Higher in Landrace
pe26492-1	-	-	10015.6	25541.4	0.39213	1.28978	Higher in Landrace
pe40912-1	-	-	72485.6	186526	0.388609	1.54844	Higher in Landrace
pe36201-1	-	-	69389.9	179506	0.386561	1.50233	Higher in Landrace
pe57937-2	-	-	91904.4	238311	0.38565	1.56703	Higher in Landrace
pe29174-1	-	-	27600	71667.1	0.385114	1.11887	Higher in Landrace
pe57943-1	-	-	39817.7	103875	0.383324	1.48973	Higher in Landrace
pe22548-1	-	-	8845.56	23094.9	0.383009	1.22024	Higher in Landrace
pe30354-1	-	-	5057.67	13206.9	0.382957	1.24674	Higher in Landrace
pe47488-2	-	-	19342.2	50877.3	0.380174	1.44572	Higher in Landrace
pe30388-2	-	-	4771.78	12662.7	0.376837	1.2579	Higher in Landrace
pe42770-1	-	-	1721	4598.61	0.374244	1.56741	Higher in Landrace
lpm0220-3	-	-	41402.2	111725	0.370573	1.34907	Higher in Landrace
pe09924-2	-	-	11448.1	31070.9	0.368451	1.55365	Higher in Landrace
pe58950-1	-	-	348753	953913	0.365603	1.85278	Higher in Landrace
pe40048-1	-	-	11627.6	31984.7	0.363535	1.12426	Higher in Landrace
pe59675-2	-	-	21364.4	58886.1	0.36281	1.14693	Higher in Landrace
pe38850-1	-	-	21422.2	59143.6	0.362207	1.33216	Higher in Landrace
pe57944-1	-	-	8906.44	24670.2	0.36102	1.58052	Higher in Landrace
pe58088-2	-	-	1766.56	4928.11	0.358465	1.84916	Higher in Landrace
mr609	-	-	1884.22	5269.5	0.357571	1.06282	Higher in Landrace
pe27439-1	-	-	3080	8614.07	0.357555	1.36916	Higher in Landrace
pe31302-1	-	-	5577.44	15622.1	0.357022	2.38237	Higher in Landrace
qk080655	-	-	114700	322380	0.355791	1.46249	Higher in Landrace
pe30397-1	-	-	2322	6614.42	0.351051	1.40563	Higher in Landrace
pe58880-1	-	-	44210	126901	0.348381	1.19901	Higher in Landrace
qk003070	-	-	162558	468380	0.347064	1.32811	Higher in Landrace
pe59676-1	-	-	48177.8	140023	0.344071	1.20486	Higher in Landrace
pe55856-1	-	-	221689	653605	0.339179	1.14067	Higher in Landrace
pe50388-2	-	-	4078.67	12107.9	0.336859	1.26141	Higher in Landrace
pe35196-1	-	-	640257	1.90229e+06	0.336571	1.38157	Higher in Landrace
pe57019-2	-	-	56118.9	167253	0.335533	1.72445	Higher in Landrace
pe07866-1	-	-	8808.44	26342.7	0.334378	1.23268	Higher in Landrace
pe26456-2	-	-	79855.6	243811	0.32753	1.49638	Higher in Landrace
pe60701-1	-	-	3303.11	10108	0.326783	1.21018	Higher in Landrace
pe01196-2	-	-	1322.22	4047.74	0.326657	1.17683	Higher in Landrace
pe48355-2	-	-	8287.33	25693.5	0.322545	1.45405	Higher in Landrace
pe50351-1	-	-	28444.4	88740.1	0.320537	1.06502	Higher in Landrace
pe53307-2	-	-	13019.6	40772.7	0.31932	2.11417	Higher in Landrace
mr2071	-	-	1881.87	5902.41	0.31883	1.26502	Higher in Landrace
mr2102	-	-	5486.56	17244.9	0.318155	1.33975	Higher in Landrace
pe42715-2	-	-	13111.4	41713.3	0.314323	1.52041	Higher in Landrace
pe33218-1	-	-	5419.67	17284	0.313566	1.19416	Higher in Landrace
pe57958-1	-	-	7494.44	23937.7	0.313081	1.48826	Higher in Landrace
pe57860-1	-	-	34477.8	110444	0.312173	1.39969	Higher in Landrace
qk096776	-	-	5221.11	16763.3	0.311462	1.47977	Higher in Landrace
qk080708-2	-	-	39062.2	125528	0.311184	1.12935	Higher in Landrace
pe60704-2	-	-	7774.89	25078.3	0.310024	1.17393	Higher in Landrace
pe40069-1	-	-	3559.44	11510.1	0.309245	1.19881	Higher in Landrace
pe09898-2	-	-	4998.22	16324.3	0.306183	1.13271	Higher in Landrace
pe44657-1	-	-	4029.33	13317.6	0.302556	1.60284	Higher in Landrace
pe60887-1	-	-	402133	1.3837e+06	0.290623	1.62819	Higher in Landrace
mr2049	-	-	15327.8	52838.6	0.290087	1.15683	Higher in Landrace
pe08888-2	-	-	14154.4	48947.7	0.289175	1.45027	Higher in Landrace
pe10845-1	-	-	3617.22	12546.1	0.288315	1.64771	Higher in Landrace
pe29464-1	-	-	1773.66	6229.11	0.284736	1.19073	Higher in Landrace
pe34270-1	-	-	23853.1	84187	0.283335	1.79265	Higher in Landrace
pe60839-1	-	-	88490.9	328304	0.26954	1.97631	Higher in Landrace
pe31407-1	-	-	100412	377111	0.266267	1.71468	Higher in Landrace
pe58899-2	-	-	21382.8	80367.4	0.266063	2.05715	Higher in Landrace
pe39084-2	-	-	14806	55936.4	0.264694	2.33673	Higher in Landrace
pe60661-1	-	-	14517.8	55593.4	0.261142	1.32912	Higher in Landrace
pe33275-1	-	-	104289	400021	0.260709	1.3885	Higher in Landrace
pe38127-1	-	-	41739.7	161586	0.258313	2.54414	Higher in Landrace
pe05980-1	-	-	2171	8456.61	0.256722	1.94958	Higher in Landrace
pe36260-1	-	-	2744	10695.2	0.256563	1.0829	Higher in Landrace
pe57925-1	-	-	25004.4	101358	0.246695	2.1577	Higher in Landrace
pe14649-1	-	-	7011	28895.7	0.242631	2.6445	Higher in Landrace
pe37190-1	-	-	6497.82	26786.6	0.242577	1.16551	Higher in Landrace
pe21607-2	-	-	15231.3	63044.2	0.241598	1.69561	Higher in Landrace
pe15750-1	-	-	751.5	3138.62	0.239437	1.12254	Higher in Landrace
pe30904-1	-	-	10843.4	46507.1	0.233157	1.81458	Higher in Landrace
pe39072-1	-	-	16213.8	70405	0.230293	2.59934	Higher in Landrace
pe45572-1	-	-	19614.9	85524.8	0.229347	1.68031	Higher in Landrace
pe47428-2	-	-	34558.6	152114	0.227188	1.82307	Higher in Landrace
pe30434-1	-	-	17574.2	78601.3	0.223586	1.96783	Higher in Landrace
pe40824-1	-	-	45898.9	213099	0.215388	2.36749	Higher in Landrace
pe30423-2	-	-	7332.22	34096.5	0.215043	1.28553	Higher in Landrace
pe30382-1	-	-	20908.9	100465	0.208122	1.49944	Higher in Landrace
ln0489	-	-	1244.78	6181.73	0.201364	1.52666	Higher in Landrace
pe56946-1	-	-	218744	1.12645e+06	0.194189	2.12653	Higher in Landrace
mws0163-P2	-	-	19974.4	103085	0.193767	1.39585	Higher in Landrace
pe57002-1	-	-	11315.1	58866.7	0.192216	1.62204	Higher in Landrace
pe29347-1	-	-	53382.2	279496	0.190994	1.72005	Higher in Landrace
mws0170-P1	-	-	4822.67	25425.5	0.189678	1.31464	Higher in Landrace
pe43553-1	-	-	8552.22	46177.7	0.185202	1.81666	Higher in Landrace
qk084453	-	-	18510.7	117602	0.1574	1.39588	Higher in Landrace
pe43494-2	-	-	11192.2	107148	0.104456	1.58251	Higher in Landrace
pe08865-1	-	-	11438.3	124756	0.0916858	2.3395	Higher in Landrace
pe47470-2	-	-	782.889	17408.3	0.0449722	1.55778	Higher in Landrace
pe41872-1	-	-	872	46643.2	0.0186951	1.99209	Higher in Landrace

## Sheet: 2016
Metabolite ID	Compounds	Class	Wild+Ornamental line (Average mean content)	Landrace + improved varieteis (Average mean content)	(Wild+Ornamental line)/(Landrace+improved vareity)	VIP mean value by PLS-DA	Comparison between Wild+Ornamental line and Landrace+improved variety
mr678	5-Methoxy-N,N-dimethyltryptamine	Alkaloids	584978	121652	4.80863	1.44189	Higher in Wild+Ornamental line
mr013	Trigonelline	Alkaloids	4473000	1.51034e+06	2.96159	1.3217	Higher in Wild+Ornamental line
pe20428-2	L-Kynurenine	Amino acid and derivatives	111233	35320	3.14931	1.33568	Higher in Wild+Ornamental line
qk006912	Hydroxy-methoxycinnamate	Coumarin and derivatives	66911.1	13721.1	4.87651	1.57228	Higher in Wild+Ornamental line
qk084475	Daphnetin glucoside	Coumarin and its derivatives	8501.11	4364.21	1.94791	1.02009	Higher in Wild+Ornamental line
mr1082	3'-O-Methyltricetin-5-O-glucoside	Flavonoids	194159	54750.6	3.54624	1.08543	Higher in Wild+Ornamental line
sn0834-2	Chrysoeriol 5-O-hexoside	Flavonoids	2819500	455789	6.18597	1.21318	Higher in Wild+Ornamental line
mws0169-P1	Cyanidin 3-O-rutinoside (Keracyanin)	Flavonoids	6.98106e+06	923939	7.55576	1.0731	Higher in Wild+Ornamental line
ln0443	Hesperetin O-malonylhexoside	Flavonoids	411222	230856	1.78129	1.02059	Higher in Wild+Ornamental line
mr503	Isorhamnetin O-hexoside	Flavonoids	1.36913e+06	99645	13.7401	1.29461	Higher in Wild+Ornamental line
mr042	Isorhamnetin-3-O-rutinoside	Flavonoids	552411	124239	4.44637	1.34679	Higher in Wild+Ornamental line
pe51342-1	Kaempferol-3-Glucoside-6''-p-coumaroyl	Flavonoids	113063	14916.9	7.57954	1.06211	Higher in Wild+Ornamental line
mr1129	Kaempferol-3-O-(6''-malonyl)galactoside	Flavonoids	11866.7	4672.02	2.53994	1.00969	Higher in Wild+Ornamental line
mr1145	Quercetin 3-O-glucoside (Isotrifoliin)	Flavonoids	8.01422e+06	4.17025e+06	1.92176	1.04222	Higher in Wild+Ornamental line
mws0059-1	Rutin	Flavonoids	4.73577e+06	238580	19.8498	1.23673	Higher in Wild+Ornamental line
pe60776-1	Syringetin-3-O-galactoside	Flavonoids	145933	87690.5	1.66419	1.08105	Higher in Wild+Ornamental line
mr1284	14,15-Dehydrocrepenynic acid	Lipids	27463.3	9949.38	2.76031	1.42202	Higher in Wild+Ornamental line
ln0282	9-HOTrE	Lipids	4757.44	2674.11	1.77907	1.06261	Higher in Wild+Ornamental line
lpm0801	Hypoxanthine	Nucleotide and derivatives	1.11156e+06	233182	4.76689	1.56029	Higher in Wild+Ornamental line
pe60684-1	2,5-dihydroxy benzoic acid O-hexside	Organic acid and derivatives	4.37278e+06	669667	6.52978	1.34162	Higher in Wild+Ornamental line
mws0180-N2	2,5-dihydroxybenzoic acid	Organic acid and derivatives	425589	101024	4.21275	1.09992	Higher in Wild+Ornamental line
pe57838-2	3-Aminosalicylic acid	Organic acid and derivatives	242367	38837.7	6.24051	1.06604	Higher in Wild+Ornamental line
qk080641	3-O-Feruloylquinic acid	Organic acid and derivatives	803667	148393	5.41578	1.47991	Higher in Wild+Ornamental line
qk073110	4-Hydroxy-3-methoxybenzoate	Organic acid and derivatives	108837	50099	2.17243	1.0339	Higher in Wild+Ornamental line
mws0179-N3	Chlorogenic acid methyl ester	Organic acid and derivatives	507956	74053.5	6.85931	1.63836	Higher in Wild+Ornamental line
mr1183	Cis-3-p-coumaric quinic acid	Organic acid and derivatives	4.63489e+06	1.24708e+06	3.71658	1.02917	Higher in Wild+Ornamental line
ln0084-2	cis-Aconitic acid	Organic acid and derivatives	3950000	1.82853e+06	2.16021	1.04975	Higher in Wild+Ornamental line
pe36018-1	Eudesmoyl quinic acid	Organic acid and derivatives	156578	39706.5	3.94337	1.41088	Higher in Wild+Ornamental line
ln0491	Gallic acid O-Hexoside	Organic acid and derivatives	193133	70600.2	2.73559	1.22312	Higher in Wild+Ornamental line
pe45351-2	glucogallin	Organic acid and derivatives	338022	25548.6	13.2306	1.87358	Higher in Wild+Ornamental line
pe24377-1	Grevilloside C	Organic acid and derivatives	254622	40894.9	6.22625	1.34791	Higher in Wild+Ornamental line
mr1035	Kynurenic acid	Organic acid and derivatives	195766	21444.2	9.12908	1.49553	Higher in Wild+Ornamental line
pe16465-2	Maloyltartaric acid glucoside	Organic acid and derivatives	148156	37841.7	3.91514	1.36028	Higher in Wild+Ornamental line
qk120658	methyl 3-O-beta-glucopyranosyl-gallate	Organic acid and derivatives	369789	50509.1	7.32124	1.38161	Higher in Wild+Ornamental line
pe58731-2	methyl 5-O-beta-glucopyranosyl-gallate	Organic acid and derivatives	1.44056e+06	224460	6.41788	1.88009	Higher in Wild+Ornamental line
qk109140-2	Methylcitric acid	Organic acid and derivatives	4.06778e+06	985221	4.1288	1.49138	Higher in Wild+Ornamental line
mr1161	Neochlorogenic acid (5-O-Caffeoylquinic acid)	Organic acid and derivatives	2.09811e+07	1.28501e+07	1.63276	1.04425	Higher in Wild+Ornamental line
pe60736-2	Protocatechuic acid O-glucoside	Organic acid and derivatives	87733.3	42914	2.0444	1.03621	Higher in Wild+Ornamental line
ln0252	Salicylic acid O-caffeic acid	Organic acid and derivatives	4.62333e+06	1.78484e+06	2.59034	1.11913	Higher in Wild+Ornamental line
sn0612	UROCANIC ACID(RG)	Organic acid and derivatives	1.50967e+06	611671	2.4681	1.14111	Higher in Wild+Ornamental line
qk090115	1-O-(3,4-Dihydroxy-5-methoxy-benzoyl)-glucoside	Others	1.15761e+06	54973	21.0578	1.11521	Higher in Wild+Ornamental line
qk004847-2	2-Thiophenecarboxylic acid	Others	2.80978e+06	1.22744e+06	2.28913	1.00935	Higher in Wild+Ornamental line
mr1329	3,4-Dihydroxybenzaldehyde	Others	2.39756e+06	804654	2.97961	1.21994	Higher in Wild+Ornamental line
mr2064	delta-Tridecalactone	Others	89811.1	24015.8	3.73966	1.47646	Higher in Wild+Ornamental line
pe43593-1	Isolariciresinol-9'-O-glucoside	Others	5.78333e+06	757222	7.63756	1.95483	Higher in Wild+Ornamental line
qk017573	Methoxyindoleacetic acid	Others	347978	97217.4	3.57938	1.15295	Higher in Wild+Ornamental line
pe26442-2	Phellodensin F	Others	152122	58692.7	2.59184	1.00529	Higher in Wild+Ornamental line
pe47279-2	Tachioside	Others	1.66433e+06	271981	6.11929	1.01593	Higher in Wild+Ornamental line
mr722	trans-Zeatin O-glucoside	Phytohormones	1011000	180486	5.60154	1.55541	Higher in Wild+Ornamental line
PeS0073	D-Mannitol	Saccharides and Alcohols	7770000	3.36843e+06	2.30671	1.10506	Higher in Wild+Ornamental line
PeS0069	D-Sorbitol	Saccharides and alcohols	4.36778e+06	1.88188e+06	2.32097	1.10136	Higher in Wild+Ornamental line
pe30398-2	-	-	311817	708.539	440.084	1.13223	Higher in Wild+Ornamental line
pe31355-1	-	-	3.2889e+06	61351.8	53.6073	1.7646	Higher in Wild+Ornamental line
pe25455-1	-	-	1.17838e+06	23381.9	50.3972	1.84058	Higher in Wild+Ornamental line
pe44454-1	-	-	3.84164e+06	77286.5	49.7066	2.3643	Higher in Wild+Ornamental line
pe27480-1	-	-	1.57539e+06	32775.1	48.0668	1.34475	Higher in Wild+Ornamental line
pe60829-1	-	-	1.48537e+07	328583	45.2053	1.88594	Higher in Wild+Ornamental line
pe37081-1	-	-	2.45814e+06	60435.1	40.6741	1.29993	Higher in Wild+Ornamental line
pe40916-1	-	-	3904680	106150	36.7845	1.78933	Higher in Wild+Ornamental line
pe12641-1	-	-	570889	15965.8	35.7569	2.33838	Higher in Wild+Ornamental line
pe26479-1	-	-	78762.9	2427.95	32.4401	1.1681	Higher in Wild+Ornamental line
pe39988-1	-	-	1.3894e+07	485377	28.6252	1.68657	Higher in Wild+Ornamental line
pe15513-2	-	-	731356	26400.7	27.7021	2.38148	Higher in Wild+Ornamental line
pe43543-1	-	-	830556	30356.2	27.3603	2.30124	Higher in Wild+Ornamental line
pe06994-2	-	-	302973	12242.2	24.7483	1.29111	Higher in Wild+Ornamental line
pe01243-1	-	-	403503	22152.7	18.2147	1.30121	Higher in Wild+Ornamental line
mr403	-	-	209660	14171.8	14.7942	1.28188	Higher in Wild+Ornamental line
pe58748-1	-	-	1.58318e+06	117233	13.5046	1.84332	Higher in Wild+Ornamental line
sn0051	-	-	535852	40273.8	13.3052	1.26989	Higher in Wild+Ornamental line
pe49168-1	-	-	1.15956e+06	91007.1	12.7414	1.90442	Higher in Wild+Ornamental line
pe41984-2	-	-	166204	13560.4	12.2566	1.83461	Higher in Wild+Ornamental line
pe28280-2	-	-	130411	10979.7	11.8775	1.92282	Higher in Wild+Ornamental line
pe42898-2	-	-	51708.8	4394.96	11.7655	1.75949	Higher in Wild+Ornamental line
pe15494-2	-	-	3.67078e+06	315284	11.6428	1.96419	Higher in Wild+Ornamental line
pe28263-1	-	-	512067	45045.7	11.3677	1.96059	Higher in Wild+Ornamental line
pe40108-2	-	-	4.77342e+06	421356	11.3287	1.83115	Higher in Wild+Ornamental line
pe23638-2	-	-	17330	1534.77	11.2916	1.84714	Higher in Wild+Ornamental line
pe54368-1	-	-	374748	33217.4	11.2817	1.48824	Higher in Wild+Ornamental line
pe46357-1	-	-	170211	15693.2	10.8462	1.64374	Higher in Wild+Ornamental line
pe41040-1	-	-	1.43278e+06	134789	10.6298	1.83058	Higher in Wild+Ornamental line
pe56842-1	-	-	152022	14452	10.5191	1.57889	Higher in Wild+Ornamental line
pe15519-1	-	-	1.58856e+06	151655	10.4748	1.93074	Higher in Wild+Ornamental line
pe29305-2	-	-	475000	45402.1	10.4621	1.91312	Higher in Wild+Ornamental line
mr379	-	-	101843	9758.92	10.4359	1.18174	Higher in Wild+Ornamental line
pe15788-2	-	-	1.03442e+06	103478	9.99648	1.32994	Higher in Wild+Ornamental line
pe15791-1	-	-	33804.2	3478.66	9.7176	1.20289	Higher in Wild+Ornamental line
pe38215-1	-	-	258500	26918.7	9.60298	1.7314	Higher in Wild+Ornamental line
pe13535-1	-	-	300011	31946.1	9.39116	1.84636	Higher in Wild+Ornamental line
ln0092	-	-	111979	12301.9	9.1026	1.70477	Higher in Wild+Ornamental line
pe38037-2	-	-	152790	16846.6	9.06947	2.01104	Higher in Wild+Ornamental line
mr1308	-	-	224944	24804.8	9.0686	1.85584	Higher in Wild+Ornamental line
pe59803-1	-	-	165889	19005.5	8.72849	1.91525	Higher in Wild+Ornamental line
pe11919-1	-	-	7723.77	907.544	8.51063	1.6863	Higher in Wild+Ornamental line
pe59021-1	-	-	9.15e+06	1.08998e+06	8.39461	1.74953	Higher in Wild+Ornamental line
pe40257-1	-	-	157149	19191.3	8.18854	1.43562	Higher in Wild+Ornamental line
mr099	-	-	274333	33558.1	8.17487	1.73589	Higher in Wild+Ornamental line
pe59845-1	-	-	383844	48293.4	7.94817	1.90264	Higher in Wild+Ornamental line
pe50291-1	-	-	209800	26616.3	7.88238	1.67808	Higher in Wild+Ornamental line
pe52139-1	-	-	111513	14199	7.85361	1.08201	Higher in Wild+Ornamental line
pe28337-1	-	-	499289	64146.8	7.78353	1.85463	Higher in Wild+Ornamental line
lpm0441	-	-	64355.6	8507.82	7.56428	1.74798	Higher in Wild+Ornamental line
mr1155	-	-	683402	90890	7.51901	1.07597	Higher in Wild+Ornamental line
qk077652-2	-	-	1.16701e+06	158444	7.36543	1.38727	Higher in Wild+Ornamental line
pe38240-1	-	-	557988	84186.3	6.62801	1.71844	Higher in Wild+Ornamental line
pe28289-2	-	-	114756	17334	6.62026	1.72294	Higher in Wild+Ornamental line
pe27322-1	-	-	204400	31251.4	6.5405	1.34578	Higher in Wild+Ornamental line
pe43531-1	-	-	7.76333e+06	1.20114e+06	6.46333	1.31882	Higher in Wild+Ornamental line
pe44482-1	-	-	575300	89042.4	6.46097	1.39477	Higher in Wild+Ornamental line
pe39042-1	-	-	2.55939e+06	412872	6.19899	1.88752	Higher in Wild+Ornamental line
pe06341-1	-	-	172767	28196.2	6.12731	1.71874	Higher in Wild+Ornamental line
pe56886-1	-	-	666144	108891	6.11754	1.36816	Higher in Wild+Ornamental line
pe50159-1	-	-	94512.2	15462.6	6.11232	1.53941	Higher in Wild+Ornamental line
pe17502-1	-	-	1.44678e+06	237137	6.10102	1.37872	Higher in Wild+Ornamental line
pe59695-1	-	-	175422	28807.5	6.08946	1.94972	Higher in Wild+Ornamental line
pe09838-2	-	-	177852	29317.9	6.06634	1.88753	Higher in Wild+Ornamental line
pe50186-1	-	-	44411.1	7653.81	5.80248	1.07632	Higher in Wild+Ornamental line
pe58834-2	-	-	125386	22557.2	5.55856	1.33209	Higher in Wild+Ornamental line
pe48363-1	-	-	448453	81110.9	5.52889	1.07335	Higher in Wild+Ornamental line
pe44445-1	-	-	135167	25199.1	5.36395	1.28342	Higher in Wild+Ornamental line
pe43507-1	-	-	1.32122e+06	252935	5.22356	1.25953	Higher in Wild+Ornamental line
pe58792-2	-	-	3.69744e+06	708181	5.22104	1.42515	Higher in Wild+Ornamental line
pe58824-1	-	-	550444	106472	5.16985	1.42864	Higher in Wild+Ornamental line
pe56260-1	-	-	401618	77738.3	5.16628	1.55173	Higher in Wild+Ornamental line
pe59808-1	-	-	113173	21978.2	5.14934	1.15484	Higher in Wild+Ornamental line
pe38924-1	-	-	216379	42283	5.1174	1.0195	Higher in Wild+Ornamental line
pe53063-2	-	-	133033	26287.1	5.06078	1.53146	Higher in Wild+Ornamental line
pe21934-2	-	-	246711	49444.4	4.98967	1.50679	Higher in Wild+Ornamental line
qk011715	-	-	172848	35273.4	4.90023	1.35457	Higher in Wild+Ornamental line
pe06415-1	-	-	660667	135416	4.8788	1.57258	Higher in Wild+Ornamental line
qk111097	-	-	642967	132118	4.86661	1.21109	Higher in Wild+Ornamental line
pe08315-1	-	-	39366.7	8150.42	4.83002	1.57866	Higher in Wild+Ornamental line
pe09803-1	-	-	341067	71436	4.77443	1.98207	Higher in Wild+Ornamental line
qk086314-2	-	-	37935.6	8002.11	4.74069	1.3582	Higher in Wild+Ornamental line
pe58759-2	-	-	251222	53169.3	4.72495	1.653	Higher in Wild+Ornamental line
pe57191-1	-	-	140100	29656.1	4.72415	1.65032	Higher in Wild+Ornamental line
mr1345	-	-	3.51889e+06	745350	4.72112	1.63725	Higher in Wild+Ornamental line
sn0622	-	-	4.45667e+06	949523	4.69359	1.66305	Higher in Wild+Ornamental line
pe03195-2	-	-	9.68518e+06	2.07154e+06	4.67536	2.02421	Higher in Wild+Ornamental line
pe08814-1	-	-	475400	103588	4.58934	1.87102	Higher in Wild+Ornamental line
pe19524-1	-	-	78544.4	17244	4.55488	1.6691	Higher in Wild+Ornamental line
pe57854-1	-	-	69388.9	15335.1	4.52484	1.58494	Higher in Wild+Ornamental line
pe23878-1	-	-	165467	36899.8	4.48422	1.47658	Higher in Wild+Ornamental line
pe19121-1	-	-	118456	26580.1	4.45656	1.61748	Higher in Wild+Ornamental line
pe52683-1	-	-	553444	124330	4.45141	1.53982	Higher in Wild+Ornamental line
pe37117-1	-	-	125586	28382.3	4.42478	1.76786	Higher in Wild+Ornamental line
pe00753-1	-	-	1385000	314266	4.40709	1.47517	Higher in Wild+Ornamental line
pe13556-1	-	-	198033	45072	4.39371	1.50711	Higher in Wild+Ornamental line
pe03480-1	-	-	23952.2	5535.92	4.32669	1.40233	Higher in Wild+Ornamental line
pe54966-1	-	-	376033	86951.9	4.32461	1.72503	Higher in Wild+Ornamental line
pe25325-2	-	-	45323.3	10571	4.28752	1.2761	Higher in Wild+Ornamental line
pe27378-1	-	-	92844.4	21697.5	4.27903	1.58265	Higher in Wild+Ornamental line
pe12623-1	-	-	343044	80489.9	4.26196	1.42276	Higher in Wild+Ornamental line
pe58930-1	-	-	161333	37887.5	4.25822	1.22691	Higher in Wild+Ornamental line
pe10995-1	-	-	213317	50147.9	4.25375	1.63303	Higher in Wild+Ornamental line
pe23004-1	-	-	78444.4	18464.7	4.24834	1.32494	Higher in Wild+Ornamental line
qk110102	-	-	2.73356e+06	666043	4.10417	1.54973	Higher in Wild+Ornamental line
pe21347-1	-	-	111622	27379	4.07693	1.30322	Higher in Wild+Ornamental line
mr2020	-	-	2.40091e+06	592144	4.05461	1.03124	Higher in Wild+Ornamental line
pe21417-1	-	-	195900	48389.6	4.04839	1.05426	Higher in Wild+Ornamental line
qk074845	-	-	241878	59909.8	4.03737	1.41821	Higher in Wild+Ornamental line
lpm0506	-	-	35459	8806.91	4.02627	1.01193	Higher in Wild+Ornamental line
pe13598-1	-	-	61706.7	15379.6	4.01225	1.36108	Higher in Wild+Ornamental line
mr1295	-	-	32044.4	8006.91	4.0021	1.30229	Higher in Wild+Ornamental line
mr2095	-	-	4097	1024.46	3.99918	1.20326	Higher in Wild+Ornamental line
pe27542-2	-	-	171556	43412.4	3.95176	1.37098	Higher in Wild+Ornamental line
pe30236-1	-	-	123600	31335.3	3.94444	1.35972	Higher in Wild+Ornamental line
pe57855-1	-	-	547289	138896	3.94029	1.38333	Higher in Wild+Ornamental line
pe56985-2	-	-	239922	61089.2	3.92741	1.41702	Higher in Wild+Ornamental line
pe38112-2	-	-	91874.4	23871.9	3.84864	1.18042	Higher in Wild+Ornamental line
pe44597-1	-	-	64566.7	16828.8	3.83668	1.28218	Higher in Wild+Ornamental line
pe60336-1	-	-	450556	118214	3.81137	1.48777	Higher in Wild+Ornamental line
pe59812-1	-	-	277007	73618.9	3.76271	1.13195	Higher in Wild+Ornamental line
pe40857-1	-	-	140908	37533.7	3.75416	1.28526	Higher in Wild+Ornamental line
pe57102-2	-	-	35002.2	9325.67	3.75332	1.33267	Higher in Wild+Ornamental line
pe03044-1	-	-	16291.7	4346.69	3.74806	1.32762	Higher in Wild+Ornamental line
pe58803-1	-	-	130400	35516.7	3.67151	1.40145	Higher in Wild+Ornamental line
pe28286-1	-	-	614578	167404	3.67123	1.0337	Higher in Wild+Ornamental line
pe60805-1	-	-	59786.7	16654.6	3.5898	1.203	Higher in Wild+Ornamental line
pe57212-2	-	-	44722.2	12567.7	3.55852	1.36754	Higher in Wild+Ornamental line
pe57222-2	-	-	27244.4	7684.83	3.54523	1.40969	Higher in Wild+Ornamental line
pe41702-2	-	-	2.07333e+07	5.89798e+06	3.51533	1.4714	Higher in Wild+Ornamental line
pe46462-1	-	-	106664	30576.9	3.4884	1.15809	Higher in Wild+Ornamental line
pe44493-2	-	-	976778	282849	3.45335	1.23547	Higher in Wild+Ornamental line
pe58763-1	-	-	187844	54738.3	3.43168	1.23323	Higher in Wild+Ornamental line
mr1050	-	-	87844.4	25623.8	3.42824	1.67947	Higher in Wild+Ornamental line
mr006-2	-	-	861333	253158	3.40235	1.60187	Higher in Wild+Ornamental line
pe30330-1	-	-	3230000	952914	3.3896	1.30287	Higher in Wild+Ornamental line
pe23951-1	-	-	405667	121193	3.34728	1.34848	Higher in Wild+Ornamental line
pe43653-1	-	-	216233	64841.6	3.3348	1.20166	Higher in Wild+Ornamental line
pe29280-2	-	-	90332.2	27139.8	3.32841	1.15015	Higher in Wild+Ornamental line
mr958	-	-	38066.7	11455.1	3.32312	1.23937	Higher in Wild+Ornamental line
pe13145-2	-	-	39300	11852.4	3.31579	1.1995	Higher in Wild+Ornamental line
qk018547	-	-	317200	96431.2	3.28939	1.11734	Higher in Wild+Ornamental line
pe00730-2	-	-	599556	185529	3.23161	1.28872	Higher in Wild+Ornamental line
pe57866-2	-	-	92011.1	28734.1	3.20216	1.19707	Higher in Wild+Ornamental line
pe15648-2	-	-	22091	6937.27	3.18439	1.14518	Higher in Wild+Ornamental line
mr480-2	-	-	25214.4	7948.03	3.17241	1.32439	Higher in Wild+Ornamental line
pe31796-1	-	-	658778	207777	3.1706	1.51076	Higher in Wild+Ornamental line
pe57748-1	-	-	105078	33519.4	3.13483	1.12918	Higher in Wild+Ornamental line
pe40873-1	-	-	87665.6	28247.9	3.10344	1.16975	Higher in Wild+Ornamental line
pe36378-1	-	-	20640.9	6663.11	3.09779	1.40249	Higher in Wild+Ornamental line
pe29294-1	-	-	52533.3	16986.3	3.0927	1.26222	Higher in Wild+Ornamental line
pe50086-1	-	-	47165.6	15253.9	3.09203	1.11916	Higher in Wild+Ornamental line
pe26352-1	-	-	43433.3	14135	3.07275	1.32795	Higher in Wild+Ornamental line
pe60784-2	-	-	62966.7	20921.4	3.00968	1.21278	Higher in Wild+Ornamental line
pe07361-1	-	-	14046.7	4709.21	2.98281	1.21204	Higher in Wild+Ornamental line
pe00239-1	-	-	48224.4	16205	2.9759	1.7192	Higher in Wild+Ornamental line
pe05760-1	-	-	197356	66387.8	2.97277	1.07852	Higher in Wild+Ornamental line
ln0052-2	-	-	1.46011e+06	494459	2.95295	1.09568	Higher in Wild+Ornamental line
pe22037-1	-	-	159911	55404.2	2.88626	1.21917	Higher in Wild+Ornamental line
qk084355-2	-	-	4.05611e+06	1.41123e+06	2.87417	1.16634	Higher in Wild+Ornamental line
pe44592-1	-	-	93815.6	32746.5	2.8649	1.32714	Higher in Wild+Ornamental line
pe57915-1	-	-	1.50084e+06	525004	2.85873	1.1598	Higher in Wild+Ornamental line
pe16473-1	-	-	35433.3	12469.8	2.84152	1.23805	Higher in Wild+Ornamental line
pe40821-1	-	-	52755.6	18761	2.81198	1.05662	Higher in Wild+Ornamental line
pe20694-1	-	-	1.57696e+06	569074	2.7711	1.87608	Higher in Wild+Ornamental line
pe41760-1	-	-	28613.3	10438.2	2.74121	1.32202	Higher in Wild+Ornamental line
pe22059-1	-	-	70755.6	26009	2.72042	1.43031	Higher in Wild+Ornamental line
pe21668-1	-	-	135152	50077.7	2.69885	1.95256	Higher in Wild+Ornamental line
pe56983-1	-	-	160422	59703.5	2.68698	1.0532	Higher in Wild+Ornamental line
pe48292-2	-	-	32911.1	12386.6	2.65699	1.18572	Higher in Wild+Ornamental line
pe60781-1	-	-	3.98881e+06	1.52712e+06	2.61199	1.36738	Higher in Wild+Ornamental line
pe56956-2	-	-	6.33708e+06	2.43014e+06	2.60771	1.27216	Higher in Wild+Ornamental line
pe23038-1	-	-	12098.9	4672.8	2.58922	1.45692	Higher in Wild+Ornamental line
pe26276-2	-	-	838778	324995	2.5809	1.11262	Higher in Wild+Ornamental line
pe56986-1	-	-	79232.2	31774	2.49362	1.01613	Higher in Wild+Ornamental line
ln0470-2	-	-	5924000	2.37754e+06	2.49165	1.14861	Higher in Wild+Ornamental line
pe60779-1	-	-	412603	166923	2.47182	1.28864	Higher in Wild+Ornamental line
pe08744-2	-	-	873178	355581	2.45564	1.1524	Higher in Wild+Ornamental line
pe27428-2	-	-	87537.8	35874.9	2.44009	1.32277	Higher in Wild+Ornamental line
pe40793-1	-	-	102667	42106.2	2.43828	1.18017	Higher in Wild+Ornamental line
pe57912-1	-	-	30511.1	12572.8	2.42676	1.10075	Higher in Wild+Ornamental line
pe30162-1	-	-	100356	41380	2.42522	1.11663	Higher in Wild+Ornamental line
pe56944-1	-	-	316667	134105	2.36133	1.24922	Higher in Wild+Ornamental line
pe07434-2	-	-	62833.3	26749.9	2.34892	1.06483	Higher in Wild+Ornamental line
pe54068-1	-	-	225489	96530	2.33595	1.22065	Higher in Wild+Ornamental line
pe02062-2	-	-	86033.3	37431.4	2.29842	1.03765	Higher in Wild+Ornamental line
pe21403-1	-	-	4.21978e+06	1.84089e+06	2.29225	1.07778	Higher in Wild+Ornamental line
sn0663	-	-	64496.7	28232	2.28452	1.15251	Higher in Wild+Ornamental line
pe14794-1	-	-	25943.1	11437.5	2.26825	1.13266	Higher in Wild+Ornamental line
pe05012-1	-	-	19266.7	8546.53	2.25432	1.1428	Higher in Wild+Ornamental line
pe23409-1	-	-	67956.7	30277.3	2.24448	1.16409	Higher in Wild+Ornamental line
pe09089-1	-	-	28750	12902.7	2.22821	1.2244	Higher in Wild+Ornamental line
pe30491-2	-	-	68038.7	31563.2	2.15563	1.34911	Higher in Wild+Ornamental line
pe15636-2	-	-	22900	10849.7	2.11066	1.00667	Higher in Wild+Ornamental line
mws0163-P2	-	-	28143.3	13584.7	2.0717	1.11502	Higher in Wild+Ornamental line
pe13730-2	-	-	93784.4	45428.2	2.06445	1.03051	Higher in Wild+Ornamental line
qk022549	-	-	401000	195152	2.05481	1.39567	Higher in Wild+Ornamental line
pe15528-1	-	-	110889	54293.1	2.04241	1.1581	Higher in Wild+Ornamental line
pe29275-1	-	-	13845.6	6787.62	2.03982	1.28307	Higher in Wild+Ornamental line
pe60795-1	-	-	33628	16552	2.03166	1.0633	Higher in Wild+Ornamental line
pe07071-1	-	-	17175.9	8542.67	2.0106	1.05894	Higher in Wild+Ornamental line
pe58708-2	-	-	111467	55732.6	2.00003	1.02494	Higher in Wild+Ornamental line
pe07777-2	-	-	573667	288658	1.98735	1.11124	Higher in Wild+Ornamental line
pe56049-2	-	-	214078	108646	1.97042	1.24166	Higher in Wild+Ornamental line
mr1538	-	-	102711	52346.5	1.96214	1.16846	Higher in Wild+Ornamental line
pe21318-1	-	-	1.86578e+06	963281	1.9369	1.02074	Higher in Wild+Ornamental line
pe03856-1	-	-	141100	72941.5	1.93443	1.00316	Higher in Wild+Ornamental line
pe22385-2	-	-	17266.7	8930.66	1.93341	1.10143	Higher in Wild+Ornamental line
pe36608-1	-	-	60890	32422.4	1.87802	1.28502	Higher in Wild+Ornamental line
pe60882-2	-	-	60588.9	32367.3	1.87192	1.1428	Higher in Wild+Ornamental line
pe60931-1	-	-	155843	83511.9	1.86612	1.58463	Higher in Wild+Ornamental line
anthocya005	-	-	3007300	1.61994e+06	1.85642	1.06299	Higher in Wild+Ornamental line
pe48438-2	-	-	207122	115239	1.79733	1.25759	Higher in Wild+Ornamental line
pe26381-1	-	-	79511.7	44761.5	1.77634	1.24887	Higher in Wild+Ornamental line
pe52305-1	-	-	85133.3	47950.4	1.77545	1.19336	Higher in Wild+Ornamental line
pe46453-1	-	-	412889	236271	1.74752	1.16985	Higher in Wild+Ornamental line
qk026362	-	-	42233.3	24203.7	1.74491	1.11608	Higher in Wild+Ornamental line
pe57808-1	-	-	226289	129822	1.74308	1.07101	Higher in Wild+Ornamental line
pe02025-2	-	-	26255.6	15104.7	1.73824	1.05354	Higher in Wild+Ornamental line
qk105528	-	-	3.99667e+07	2.34927e+07	1.70124	1.10672	Higher in Wild+Ornamental line
pe15750-1	-	-	11441.1	6812.37	1.67946	1.18981	Higher in Wild+Ornamental line
pe59379-1	-	-	228600	136366	1.67637	1.19997	Higher in Wild+Ornamental line
pe01215-2	-	-	266000	159158	1.6713	1.22048	Higher in Wild+Ornamental line
pe57959-1	-	-	56422.2	33895.7	1.66458	1.29345	Higher in Wild+Ornamental line
pe04102-2	-	-	270453	164420	1.6449	1.14232	Higher in Wild+Ornamental line
pe44580-2	-	-	9.70444e+06	5.93393e+06	1.63542	1.1548	Higher in Wild+Ornamental line
pe26441-2	-	-	339889	209780	1.62022	1.18089	Higher in Wild+Ornamental line
pe16627-1	-	-	108000	67031	1.61119	1.5187	Higher in Wild+Ornamental line
pe34988-1	-	-	123478	76879.4	1.60612	1.01341	Higher in Wild+Ornamental line
pe38536-1	-	-	191207	120053	1.59268	1.1212	Higher in Wild+Ornamental line
mr2043	-	-	50066.7	31931.1	1.56796	1.04198	Higher in Wild+Ornamental line
qk080634	-	-	1.12533e+06	721806	1.55905	1.00049	Higher in Wild+Ornamental line
pe39470-1	-	-	68974.4	44868.4	1.53726	1.13065	Higher in Wild+Ornamental line
pe26461-1	-	-	265333	173632	1.52814	1.04172	Higher in Wild+Ornamental line
pe27420-2	-	-	80577.8	52879.7	1.52379	1.11975	Higher in Wild+Ornamental line
pe40981-2	-	-	21586.7	14168.5	1.52356	1.14117	Higher in Wild+Ornamental line
pe33225-1	5-Hydroxyindoleacetic acid	Alkaloids	5553.33	25766.8	0.215523	1.23669	Higher in Landrace
pe46342-1	Anthranilate-1-O-Sophoroside	Alkaloids	342889	1.03787e+06	0.330378	1.17973	Higher in Landrace
pe17595-1	senkirkine	Alkaloids	386344	1.09993e+06	0.351245	1.24173	Higher in Landrace
mr201	3-Hydroxykynurenine	Amino acid and derivatives	34669.1	129713	0.267276	1.47036	Higher in Landrace
mr1444	L-Glutamic acid	Amino acid and derivatives	2.65278e+06	6.15874e+06	0.430734	1.06292	Higher in Landrace
pe22302-1	Lysine	Amino acid and derivatives	273811	412238	0.664207	1.16491	Higher in Landrace
ln0380-2	N-(3-Indolylacetyl)-L-alanine	Amino acid and derivatives	42343.3	88610.8	0.477858	1.30062	Higher in Landrace
pe55113-1	N-Acetyl-L-Tryptophan	Amino acid and derivatives	58555.6	109566	0.534431	1.32513	Higher in Landrace
ln0210	S-Ribosyl-L-homocysteine	Amino acid and derivatives	5936.67	11999.5	0.494744	1.10651	Higher in Landrace
mr2040	6,7-Dihydroxycoumarin	Coumarin and derivatives	10203.3	48564.1	0.2101	1.22216	Higher in Landrace
mr018	Apigenin-5-O-glucoside	Flavonoids	15838.9	27624	0.573375	1.05604	Higher in Landrace
anthocya004	Delphinidin 3-O-glucoside (Mirtillin)	Flavonoids	211599	591053	0.358003	1.41623	Higher in Landrace
qk067362-2	Eriodictyol-7-O-glucoside	Flavonoids	408067	935695	0.436111	1.05747	Higher in Landrace
pe32291-1	Hesperetin O-Glucuronic acid	Flavonoids	32893.3	130732	0.251608	1.15546	Higher in Landrace
mr1068	Liquiritin	Flavonoids	7014.44	20152.3	0.348072	1.05469	Higher in Landrace
mr065-2	Malvidin-3-O-glucoside (Oenin)	Flavonoids	21764.4	48983.5	0.444322	1.02012	Higher in Landrace
mr438	methylChrysoeriol 5-O-hexoside	Flavonoids	12401	32704.2	0.379187	1.34117	Higher in Landrace
anthocya003	Pelargonidin 3-glucoside	Flavonoids	198968	1.60629e+06	0.123868	1.2359	Higher in Landrace
pe53269-1	Phloridzin	Flavonoids	4.25556e+06	1.61956e+07	0.262759	1.38508	Higher in Landrace
mr1151	Prunin (Naringenin-7-O-glucoside)	Flavonoids	451489	1.18148e+06	0.382139	1.112	Higher in Landrace
mr1466	LysoPC 16:2 (2n isomer)	Lipids	10202.2	32859.4	0.310481	1.42617	Higher in Landrace
pe12007-1	LysoPC 18:2	Lipids	13211.1	24169.4	0.546604	1.03326	Higher in Landrace
pe59653-1	Adenosine 3'-monophosphate	Nucleotide and derivatives	40877.8	120295	0.339812	1.21227	Higher in Landrace
pe00094-1	Adenosine 5'-monophosphate	Nucleotide and derivatives	163044	467355	0.348866	1.16593	Higher in Landrace
mr1265	Inosine 5'-monophosphate	Nucleotide and derivatives	38088.9	103195	0.369095	1.1393	Higher in Landrace
mr235	Nicotinic acid adenine dinucleotide	Nucleotide and derivatives	219300	727211	0.301563	1.31595	Higher in Landrace
mr1397	Succinyladenosine	Nucleotide and derivatives	236167	384758	0.613806	1.29282	Higher in Landrace
qk086277	Uridine 5'-diphospho-D-glucose	Nucleotide and derivatives	2.12022e+06	8.34988e+06	0.253923	1.49125	Higher in Landrace
sn0924	4-Hydroxybenzoic acid	Organic acid and derivatives	349889	572743	0.6109	1.03575	Higher in Landrace
pe60840-2	Syringetin O-hexoside	Organic acid and derivatives	33317.8	122553	0.271864	1.30243	Higher in Landrace
sn0925	Vanillic acid	Organic acid and derivatives	37391.1	83528.1	0.447647	1.23958	Higher in Landrace
mr1337-3	Coniferaldehyde	Others	29311.1	98105.8	0.298771	1.24284	Higher in Landrace
pe58888-2	Cycloolivil-6-O-glucoside	Others	108367	421996	0.256795	1.40397	Higher in Landrace
mr730-2	Procyanidin B2	Others	206278	339610	0.607396	1.52188	Higher in Landrace
sn0631	(+)-cis,trans-Abscisic acid (ABA)	Phytohormones	7.01367e+06	1.25866e+07	0.557233	1.09398	Higher in Landrace
mr189	Indole-3-acetic acid (IAA)	Phytohormones	37025.6	117860	0.31415	1.09395	Higher in Landrace
qk116837	2-Deoxyribose-1-phosphate	Saccharides and Alcohols	73270	264224	0.277303	1.46808	Higher in Landrace
mr815	Nicotinic Acid Methyl Ester (Methyl Nicotinate)	Vitamins	99977.8	174381	0.573329	1.03182	Higher in Landrace
mr656	Pyridoxine	Vitamins	333111	819929	0.406268	1.20362	Higher in Landrace
pe26407-1	-	-	6883.33	10339.9	0.665705	1.09572	Higher in Landrace
pe58868-2	-	-	106244	161120	0.659411	1.07357	Higher in Landrace
pe58010-1	-	-	16721.1	25404.1	0.658206	1.43284	Higher in Landrace
pe58829-1	-	-	360778	549462	0.656602	1.24568	Higher in Landrace
pe38163-1	-	-	11117.8	16954.2	0.655754	1.01599	Higher in Landrace
pe42737-1	-	-	49055.6	74888.5	0.655048	1.04258	Higher in Landrace
pe28460-2	-	-	13782.2	21239.6	0.648894	1.20563	Higher in Landrace
pe60939-1	-	-	151030	232769	0.64884	1.00924	Higher in Landrace
pe29803-1	-	-	96225.6	148961	0.64598	1.05174	Higher in Landrace
sn0623	-	-	31400	48968.7	0.641226	1.20979	Higher in Landrace
pe27395-1	-	-	428444	669983	0.639485	1.0752	Higher in Landrace
pe32375-2	-	-	329900	519677	0.634817	1.06772	Higher in Landrace
pe28377-2	-	-	47066.7	74370.3	0.632869	1.08907	Higher in Landrace
pe27478-2	-	-	26667.8	42554.8	0.626669	1.27724	Higher in Landrace
pe06875-1	-	-	698389	1.12435e+06	0.621152	1.62907	Higher in Landrace
mr1024	-	-	83708.9	134987	0.620127	1.95266	Higher in Landrace
pe04883-2	-	-	13856.7	22360.9	0.619683	1.22472	Higher in Landrace
pe59743-2	-	-	12044.4	19442.1	0.619505	1.00521	Higher in Landrace
pe60856-2	-	-	3858000	6.28187e+06	0.614148	1.01848	Higher in Landrace
pe57084-1	-	-	15185.6	25010.1	0.607176	1.05493	Higher in Landrace
pe43908-2	-	-	11294.4	18613.2	0.606797	1.06506	Higher in Landrace
pe38934-1	-	-	81695.6	136438	0.598774	1.46195	Higher in Landrace
qk066404	-	-	24015.6	40443.5	0.593805	1.55134	Higher in Landrace
pe60913-1	-	-	13165.6	22177.4	0.593647	1.02628	Higher in Landrace
pe09891-2	-	-	40968.9	69030.4	0.593491	1.04643	Higher in Landrace
pe36380-2	-	-	57633.3	98899.2	0.582748	1.01848	Higher in Landrace
mws0166-N2	-	-	927667	1.59652e+06	0.581057	1.35289	Higher in Landrace
pe58004-1	-	-	42295.6	73393.6	0.576284	1.84469	Higher in Landrace
pe30397-1	-	-	6888.78	11963.4	0.57582	1.10062	Higher in Landrace
pe60896-1	-	-	20250.7	35224.8	0.574898	1.04049	Higher in Landrace
pe15736-1	-	-	34931.1	60873.5	0.573832	1.03449	Higher in Landrace
pe58920-1	-	-	13430.4	23568.7	0.569842	1.79572	Higher in Landrace
pe57051-1	-	-	303250	536752	0.564972	1.92803	Higher in Landrace
qk006825	-	-	9608.89	17029.4	0.564254	1.11338	Higher in Landrace
pe20590-1	-	-	8615.67	15359.7	0.560928	1.14075	Higher in Landrace
pe08888-2	-	-	34415.6	61742.6	0.557404	1.26408	Higher in Landrace
pe59822-1	-	-	464244	833151	0.557215	1.51212	Higher in Landrace
pe30452-2	-	-	304233	547821	0.555352	1.08302	Higher in Landrace
mr201-2	-	-	8523.33	15402.2	0.553383	1.16875	Higher in Landrace
pe08806-2	-	-	37011.1	66911.1	0.553138	1.0166	Higher in Landrace
pe44664-2	-	-	7486.67	13537.1	0.553049	1.10553	Higher in Landrace
pe58854-1	-	-	2.58244e+06	4.66958e+06	0.553035	1.52565	Higher in Landrace
pe60761-1	-	-	14901.3	27286	0.546116	1.28956	Higher in Landrace
pe33275-1	-	-	257300	471542	0.545657	1.35342	Higher in Landrace
pe26543-2	-	-	646400	1.18735e+06	0.544404	1.09195	Higher in Landrace
pe30453-1	-	-	229211	423154	0.541673	1.10037	Higher in Landrace
pe48417-1	-	-	9922.78	18431.6	0.538356	1.23417	Higher in Landrace
pe27492-1	-	-	19157.8	35626.9	0.537734	1.07	Higher in Landrace
pe58971-1	-	-	163000	304598	0.535131	1.1228	Higher in Landrace
pe48411-1	-	-	298478	559265	0.533696	1.13951	Higher in Landrace
pe60903-1	-	-	248744	467948	0.531564	1.1166	Higher in Landrace
pe26496-1	-	-	346567	653774	0.530102	1.06328	Higher in Landrace
pe47192-1	-	-	163778	309103	0.529849	1.0989	Higher in Landrace
pe05073-1	-	-	4551.11	8617.98	0.528095	1.09089	Higher in Landrace
mr2071	-	-	12951.7	24554.3	0.527471	1.50377	Higher in Landrace
pe38880-1	-	-	136533	259864	0.525403	1.06855	Higher in Landrace
lpm0723	-	-	18173.3	34623.1	0.524891	1.0417	Higher in Landrace
mr2076	-	-	10259.9	19572.3	0.524203	1.19428	Higher in Landrace
pe00297-2	-	-	8430	16344	0.515784	1.04548	Higher in Landrace
pe48415-2	-	-	24771.1	48189.5	0.514035	1.0492	Higher in Landrace
qk117848	-	-	10152.4	19774.5	0.513411	1.13125	Higher in Landrace
pe00509-1	-	-	34511.1	67917.9	0.50813	1.0667	Higher in Landrace
pe55990-1	-	-	9638.89	18992.3	0.507515	1.2058	Higher in Landrace
pe26244-1	-	-	282922	558958	0.50616	1.07865	Higher in Landrace
pe30307-1	-	-	4775	9460.59	0.504725	1.34568	Higher in Landrace
pe35424-2	-	-	280333	556134	0.504075	1.018	Higher in Landrace
pe27439-1	-	-	13150	26268.8	0.500593	1.14544	Higher in Landrace
pe59838-1	-	-	33445.6	67020.6	0.499034	1.18922	Higher in Landrace
pe15687-2	-	-	6796.44	13666.1	0.497322	1.17808	Higher in Landrace
pe27362-1	-	-	1.52333e+06	3.06483e+06	0.497037	1.07955	Higher in Landrace
pe58885-2	-	-	1517000	3.05595e+06	0.496409	1.14991	Higher in Landrace
pe13520-1	-	-	253222	514206	0.492453	1.08075	Higher in Landrace
pe47466-1	-	-	126140	256425	0.491917	1.3303	Higher in Landrace
pe58041-1	-	-	9746.56	19960.8	0.488285	1.14944	Higher in Landrace
pe57091-1	-	-	64081.1	131522	0.487229	1.18196	Higher in Landrace
mr114	-	-	2.15956e+06	4.43565e+06	0.486863	1.12328	Higher in Landrace
pe55151-1	-	-	284732	586785	0.485241	1.16525	Higher in Landrace
pe28491-2	-	-	3711.67	7673.07	0.483726	1.14453	Higher in Landrace
pe26492-1	-	-	14990	31216.6	0.480193	1.08149	Higher in Landrace
pe58896-1	-	-	8555.56	17907.6	0.477761	1.00512	Higher in Landrace
pe11769-1	-	-	41684.4	87390.9	0.476988	1.08264	Higher in Landrace
pe30339-1	-	-	135000	283042	0.47696	1.10957	Higher in Landrace
pe36201-1	-	-	67827.8	143755	0.47183	1.02512	Higher in Landrace
pe55926-1	-	-	47522.2	100762	0.471628	1.17869	Higher in Landrace
pe58910-1	-	-	42682.2	90889.3	0.469606	1.05283	Higher in Landrace
pe58861-2	-	-	3.56189e+06	7.61157e+06	0.467957	1.16648	Higher in Landrace
pe57099-1	-	-	110670	236902	0.467156	1.21323	Higher in Landrace
pe29479-1	-	-	12557.4	27066.8	0.463942	1.45033	Higher in Landrace
pe50101-1	-	-	68577.8	147911	0.463643	1.09173	Higher in Landrace
pe57860-1	-	-	67644.4	145945	0.463492	1.17393	Higher in Landrace
pe52152-1	-	-	359044	775973	0.462702	1.19431	Higher in Landrace
pe57039-1	-	-	3.33311e+06	7.2078e+06	0.462431	1.04109	Higher in Landrace
pe13686-2	-	-	38444.4	83326.4	0.461372	1.14283	Higher in Landrace
pe03845-1	-	-	526844	1.14584e+06	0.459787	1.35576	Higher in Landrace
pe57981-1	-	-	576778	1.26005e+06	0.457742	1.01376	Higher in Landrace
pe59824-1	-	-	549889	1.20672e+06	0.455687	1.18614	Higher in Landrace
mr2139	-	-	23895.6	53035.6	0.450557	1.03058	Higher in Landrace
ln0361	-	-	33194.4	73754.6	0.450066	1.13303	Higher in Landrace
pe60901-1	-	-	246967	548983	0.449862	1.18317	Higher in Landrace
pe13800-2	-	-	28834.4	64498.1	0.447059	1.15342	Higher in Landrace
qk097984	-	-	8532.56	19180.5	0.444856	1.47363	Higher in Landrace
pe56961-1	-	-	131022	294714	0.444575	1.23005	Higher in Landrace
pe59797-1	-	-	8957.78	20172.3	0.444063	1.24423	Higher in Landrace
pe45322-2	-	-	5305.56	12062.4	0.439843	1.11855	Higher in Landrace
pe52231-1	-	-	44633.3	101573	0.439421	1.11651	Higher in Landrace
qk080708-2	-	-	71275.6	162551	0.438483	1.17441	Higher in Landrace
pe57958-1	-	-	11358.9	25984.1	0.437147	1.017	Higher in Landrace
pe57089-2	-	-	245678	562135	0.437044	1.21742	Higher in Landrace
pe56939-1	-	-	1.23322e+06	2.8373e+06	0.434646	1.29836	Higher in Landrace
pe39084-2	-	-	13544	31367.6	0.431784	1.85076	Higher in Landrace
pe50388-2	-	-	6461.56	15207.1	0.424904	1.116	Higher in Landrace
pe42686-1	-	-	621556	1.46314e+06	0.424808	1.26892	Higher in Landrace
pe42748-1	-	-	134300	317097	0.42353	1.0464	Higher in Landrace
pe17656-2	-	-	8590.33	20297.2	0.423228	1.0719	Higher in Landrace
pe20604-2	-	-	70055.6	165599	0.423042	1.06751	Higher in Landrace
pe28366-2	-	-	4583.33	10876	0.421416	1.03234	Higher in Landrace
pe08695-1	-	-	6104.33	14649.7	0.416686	1.08041	Higher in Landrace
mr822-3	-	-	18844.4	45261.3	0.416348	1.08505	Higher in Landrace
pe38225-1	-	-	52311.1	128689	0.406492	1.04455	Higher in Landrace
pe59833-2	-	-	7269	17984.8	0.404174	1.06768	Higher in Landrace
pe44415-1	-	-	20978.9	51980.7	0.40359	1.0199	Higher in Landrace
mr1083	-	-	16152.9	40179.7	0.402016	1.12879	Higher in Landrace
pe23788-1	-	-	12837.8	32424.7	0.395926	1.11393	Higher in Landrace
pe58880-1	-	-	84708.7	215111	0.39379	1.26844	Higher in Landrace
pe30349-2	-	-	59977.8	155121	0.386653	1.0613	Higher in Landrace
pe18390-2	-	-	201467	521826	0.38608	1.42603	Higher in Landrace
PeS0192	-	-	373844	976727	0.382752	1.13547	Higher in Landrace
pe14774-2	-	-	5037.97	13219.5	0.381101	1.412	Higher in Landrace
qk075736	-	-	2102	5538.63	0.379516	1.16697	Higher in Landrace
pe57918-1	-	-	181922	482151	0.377314	1.43088	Higher in Landrace
pe20671-2	-	-	1926.28	5111.43	0.376857	1.06795	Higher in Landrace
pe38127-1	-	-	36454.1	96775.4	0.376688	1.7001	Higher in Landrace
mr2073	-	-	46306.7	122992	0.376503	1.19715	Higher in Landrace
pe15759-2	-	-	13077.5	34746.1	0.376373	1.41809	Higher in Landrace
mr733	-	-	4146.67	11028.1	0.376009	1.00618	Higher in Landrace
pe48197-2	-	-	27722.2	74015.2	0.374548	1.00556	Higher in Landrace
mr667	-	-	73133.3	196386	0.372397	1.06558	Higher in Landrace
pe56899-1	-	-	13249.9	35597.8	0.372211	1.21349	Higher in Landrace
pe30388-2	-	-	8346.11	22431.7	0.372068	1.17595	Higher in Landrace
pe57011-1	-	-	147222	396627	0.371186	1.01653	Higher in Landrace
pe27418-2	-	-	11624.4	31453.7	0.369573	1.2353	Higher in Landrace
pe04002-1	-	-	27818.9	75370.5	0.369095	1.03998	Higher in Landrace
pe50325-1	-	-	4028.56	10937.9	0.368313	1.15668	Higher in Landrace
pe39077-2	-	-	4023	10969	0.366762	1.24123	Higher in Landrace
pe57944-1	-	-	13275	36563.4	0.363068	1.3074	Higher in Landrace
pe53100-2	-	-	53305.6	147663	0.360996	1.11482	Higher in Landrace
pe59718-2	-	-	16144.4	45765.3	0.352766	1.02266	Higher in Landrace
pe04008-2	-	-	23433.3	66710	0.351272	1.09515	Higher in Landrace
pe40010-2	-	-	34262.4	97966.8	0.349735	1.42116	Higher in Landrace
pe43444-1	-	-	69988.9	201707	0.346983	1.01027	Higher in Landrace
pe57943-1	-	-	47714.2	138926	0.343449	1.52933	Higher in Landrace
mr2053	-	-	3101.44	9062.35	0.342234	1.33275	Higher in Landrace
pe30354-1	-	-	38222.9	112291	0.340392	1.32264	Higher in Landrace
lpm0070	-	-	16717	49199.6	0.339779	1.38176	Higher in Landrace
pe37146-1	-	-	59277.8	174636	0.339437	1.23395	Higher in Landrace
pe49440-1	-	-	845852	2.52149e+06	0.335457	1.50193	Higher in Landrace
pe42770-1	-	-	2601.78	7761.03	0.335236	1.42411	Higher in Landrace
pe50229-2	-	-	37167.8	111365	0.333747	1.24721	Higher in Landrace
pe26635-2	-	-	10459.1	31375	0.333358	1.57329	Higher in Landrace
pe52299-1	-	-	91100	274247	0.332182	1.15874	Higher in Landrace
pe52289-2	-	-	65131.1	198691	0.327802	1.18417	Higher in Landrace
pe43669-2	-	-	2919	8953.98	0.326	1.07763	Higher in Landrace
lpm0220-3	-	-	36641.8	112440	0.325879	1.29721	Higher in Landrace
pe48355-2	-	-	11677.4	36060	0.323834	1.39153	Higher in Landrace
mr1807	-	-	16170	50015.7	0.323299	1.13533	Higher in Landrace
qk003070	-	-	204601	635264	0.322073	1.25487	Higher in Landrace
pe58690-1	-	-	751444	2.34391e+06	0.320594	1.22658	Higher in Landrace
qk084453	-	-	49322	153958	0.32036	1.34522	Higher in Landrace
pe31302-1	-	-	16375.7	51380.2	0.318715	1.59536	Higher in Landrace
pe39072-1	-	-	12906.2	40704.8	0.317069	1.7961	Higher in Landrace
pe40912-1	-	-	102222	322452	0.317014	1.54253	Higher in Landrace
pe29174-1	-	-	22333.3	70488.9	0.316835	1.08458	Higher in Landrace
pe10845-1	-	-	4635.51	14833.8	0.312497	1.89827	Higher in Landrace
pe11779-1	-	-	5840.67	18744	0.311602	1.20228	Higher in Landrace
pe22333-1	-	-	13181.1	42771	0.308179	1.26958	Higher in Landrace
pe58701-1	-	-	27712.2	90383.6	0.306607	1.28428	Higher in Landrace
pe09898-2	-	-	11524.4	37609.3	0.306426	1.51541	Higher in Landrace
pe57803-1	-	-	447556	1.4657e+06	0.305353	1.19395	Higher in Landrace
mws0170-P1	-	-	20332.1	66689.4	0.304878	1.32519	Higher in Landrace
pe38850-1	-	-	36195.6	119208	0.303634	1.36155	Higher in Landrace
pe57047-1	-	-	142480	474065	0.300549	1.44927	Higher in Landrace
pe58933-2	-	-	146667	489095	0.299874	1.36566	Higher in Landrace
pe60849-1	-	-	25078.1	84009.9	0.298514	1.68187	Higher in Landrace
pe35196-1	-	-	485337	1.63217e+06	0.297356	1.4605	Higher in Landrace
pe42668-1	-	-	18796.7	63505.2	0.295986	1.07477	Higher in Landrace
pe47447-2	-	-	24471.1	83141.4	0.294331	1.39104	Higher in Landrace
pe54172-1	-	-	42418.9	146443	0.289661	1.23992	Higher in Landrace
pe57925-1	-	-	25630	88483.1	0.28966	1.82308	Higher in Landrace
pe08914-1	-	-	41598.4	145772	0.285366	1.78359	Higher in Landrace
pe09924-2	-	-	23992.3	84219.3	0.284879	1.62799	Higher in Landrace
pe58842-1	-	-	105654	376043	0.280963	1.63229	Higher in Landrace
pe28671-2	-	-	12445.6	44635.3	0.278827	1.23477	Higher in Landrace
pe40069-1	-	-	7251	26028.3	0.278581	1.32246	Higher in Landrace
qk008939	-	-	146089	525721	0.277883	1.28835	Higher in Landrace
pe27434-1	-	-	64784.1	233502	0.277446	1.3046	Higher in Landrace
pe50351-1	-	-	38534.4	140030	0.275186	1.1795	Higher in Landrace
pe30423-2	-	-	10350	37663	0.274806	1.15932	Higher in Landrace
pe33218-1	-	-	8472.56	30916.2	0.274049	1.14705	Higher in Landrace
pe59811-1	-	-	25691.1	93954.4	0.273442	1.59082	Higher in Landrace
pe22548-1	-	-	40171.1	148132	0.271185	1.38604	Higher in Landrace
pe56086-2	-	-	761111	2.81263e+06	0.270605	1.34738	Higher in Landrace
pe40824-1	-	-	290867	1.08036e+06	0.269231	1.68659	Higher in Landrace
pe30434-1	-	-	24562.7	92064.2	0.266799	1.82844	Higher in Landrace
pe54213-1	-	-	1.00078e+06	3.84073e+06	0.26057	1.38131	Higher in Landrace
pe14649-1	-	-	11965.6	45949.5	0.260407	1.63686	Higher in Landrace
pe22355-2	-	-	8283.33	31877.1	0.259852	1.43278	Higher in Landrace
pe15712-2	-	-	39533.3	152801	0.258724	1.37536	Higher in Landrace
mr2030	-	-	17299.6	67086.5	0.257869	1.19382	Higher in Landrace
pe47488-2	-	-	16659.8	65028.6	0.256191	1.4926	Higher in Landrace
pe59912-1	-	-	6645	26020.9	0.255371	1.32617	Higher in Landrace
pe56978-1	-	-	435333	1.71291e+06	0.254148	1.51201	Higher in Landrace
qk080655	-	-	105589	417297	0.253031	1.59727	Higher in Landrace
qk084368	-	-	13393.3	53131.6	0.252078	1.50521	Higher in Landrace
pe11717-1	-	-	3944.44	15661.3	0.25186	1.05978	Higher in Landrace
pe44435-2	-	-	12300.3	48875.5	0.251667	1.95467	Higher in Landrace
ln0489	-	-	1790.56	7147.71	0.250508	1.2644	Higher in Landrace
pe27337-1	-	-	121722	486346	0.250279	1.36871	Higher in Landrace
pe39052-2	-	-	100678	408107	0.246694	1.43357	Higher in Landrace
pe33257-2	-	-	7438.33	30159	0.246638	1.29317	Higher in Landrace
pe44506-1	-	-	4251.33	17294.2	0.245824	1.52223	Higher in Landrace
pe57791-2	-	-	2057.56	8398.05	0.245004	1.3225	Higher in Landrace
pe34270-1	-	-	26358.9	108677	0.242543	1.64038	Higher in Landrace
pe37453-1	-	-	20058.7	83430.4	0.240424	2.13711	Higher in Landrace
pe53307-2	-	-	6387.64	26721.1	0.239049	1.56688	Higher in Landrace
pe45544-2	-	-	10502.4	44123.9	0.238022	1.39357	Higher in Landrace
pe40724-1	-	-	19823.3	83911.9	0.23624	1.82361	Higher in Landrace
pe59875-1	-	-	20187.8	86966.7	0.232132	1.38049	Higher in Landrace
pe59675-2	-	-	35277.8	152174	0.231825	1.45777	Higher in Landrace
pe18710-2	-	-	2599.78	11217.8	0.231754	1.4986	Higher in Landrace
pe55856-1	-	-	207611	896185	0.231661	1.54215	Higher in Landrace
pe43553-1	-	-	15147.8	65709.3	0.230527	1.27694	Higher in Landrace
pe57995-1	-	-	52872.2	235977	0.224057	1.37976	Higher in Landrace
qk096776	-	-	13173.3	59195.6	0.222539	1.55889	Higher in Landrace
pe59893-2	-	-	2844.67	12980	0.219157	1.06452	Higher in Landrace
pe10185-2	-	-	1234.77	5724.39	0.215703	2.05261	Higher in Landrace
pe36260-1	-	-	3931.33	18525.6	0.212211	1.2673	Higher in Landrace
pe57121-2	-	-	3683.33	17521.6	0.210217	1.555	Higher in Landrace
pe42715-2	-	-	12934.8	61548.4	0.210156	1.64845	Higher in Landrace
pe60709-2	-	-	20967.8	100715	0.208189	1.51777	Higher in Landrace
pe57785-2	-	-	6666.56	32114	0.20759	1.80135	Higher in Landrace
pe22634-1	-	-	6997.89	34299.1	0.204025	1.55414	Higher in Landrace
pe37190-1	-	-	9280.22	45694.1	0.203095	1.36448	Higher in Landrace
pe38897-2	-	-	513333	2.55863e+06	0.200628	1.46721	Higher in Landrace
pe58899-2	-	-	19746.7	98755	0.199956	2.05159	Higher in Landrace
pe28378-1	-	-	6721.44	33690.1	0.199508	1.32077	Higher in Landrace
pe60691-1	-	-	43864.4	221682	0.197871	1.68313	Higher in Landrace
pe57937-2	-	-	60100	308357	0.194904	1.70326	Higher in Landrace
pe56946-1	-	-	357456	1.83987e+06	0.194283	2.03376	Higher in Landrace
lpm0722	-	-	4576.44	23642.9	0.193565	1.43206	Higher in Landrace
pe15715-2	-	-	14313.6	74302	0.19264	1.53378	Higher in Landrace
pe45432-1	-	-	48158.9	252932	0.190403	1.4273	Higher in Landrace
pe60872-2	-	-	20287.9	107039	0.189538	1.4122	Higher in Landrace
pe60701-1	-	-	1838	9754.5	0.188426	1.25005	Higher in Landrace
pe57002-1	-	-	4104.22	22053.5	0.186103	1.50072	Higher in Landrace
pe60887-1	-	-	369789	2.04812e+06	0.18055	1.60081	Higher in Landrace
pe59904-1	-	-	56945.6	316299	0.180037	1.84512	Higher in Landrace
pe06965-2	-	-	3392	18936	0.179129	1.51656	Higher in Landrace
pe44657-1	-	-	3213.89	17957.8	0.178969	1.69444	Higher in Landrace
pe45572-1	-	-	20436.3	119885	0.170466	1.63449	Higher in Landrace
mr609	-	-	1960.44	11622.3	0.168679	1.31857	Higher in Landrace
pe29347-1	-	-	209641	1.25027e+06	0.167676	2.43954	Higher in Landrace
pe59771-2	-	-	4488.44	26878.8	0.166989	1.5557	Higher in Landrace
pe56054-1	-	-	130292	786867	0.165584	1.85553	Higher in Landrace
pe58950-1	-	-	197438	1.19327e+06	0.165459	1.97148	Higher in Landrace
pe31407-1	-	-	84007.8	521738	0.161015	1.62952	Higher in Landrace
pe28657-2	-	-	12965.9	82264.6	0.157612	1.53838	Higher in Landrace
pe59676-1	-	-	16210	105961	0.152981	1.61946	Higher in Landrace
pe28462-1	-	-	111102	755820	0.146995	1.5538	Higher in Landrace
pe21607-2	-	-	36540.1	250127	0.146086	1.81232	Higher in Landrace
pe17619-1	-	-	9113.11	63392.4	0.143757	1.92312	Higher in Landrace
pe60661-1	-	-	9299.67	65641.5	0.141674	1.92648	Higher in Landrace
pe29392-2	-	-	34114.4	240864	0.141634	1.44411	Higher in Landrace
pe30363-2	-	-	8731	61932	0.140977	1.53194	Higher in Landrace
pe14645-2	-	-	26907.8	197975	0.135915	1.54202	Higher in Landrace
pe57928-2	-	-	4362.33	33318.8	0.130927	1.81274	Higher in Landrace
pe40045-1	-	-	2653.89	20626.9	0.128661	1.65194	Higher in Landrace
pe52294-2	-	-	13170	108149	0.121776	1.82256	Higher in Landrace
pe60839-1	-	-	22398.9	188263	0.118977	1.7507	Higher in Landrace
pe44496-1	-	-	13838.9	122731	0.112758	1.43286	Higher in Landrace
pe58088-2	-	-	1019	9173.14	0.111085	1.84982	Higher in Landrace
pe49385-1	-	-	6773.33	70472.3	0.0961134	1.97001	Higher in Landrace
pe31369-1	-	-	2239.22	23462.1	0.0954398	1.382	Higher in Landrace
pe08865-1	-	-	12925.2	155163	0.0833007	2.31083	Higher in Landrace
pe30904-1	-	-	991.667	12157.3	0.0815694	1.15217	Higher in Landrace
pe60852-2	-	-	5976.78	74137.1	0.0806179	1.66438	Higher in Landrace
pe40048-1	-	-	4251.11	53168.5	0.0799555	1.32058	Higher in Landrace
pe57137-1	-	-	31666.7	412543	0.0767597	1.95882	Higher in Landrace
pe05980-1	-	-	1206.89	16191.2	0.0745399	1.91406	Higher in Landrace
pe47470-2	-	-	1472.73	20683.8	0.0712023	1.44418	Higher in Landrace
pe53316-1	-	-	4626	65826.7	0.0702754	1.60637	Higher in Landrace
qk013882-2	-	-	385.067	5526.53	0.069676	1.97179	Higher in Landrace
pe41872-1	-	-	2767.42	49076.8	0.0563896	1.36535	Higher in Landrace
pe43494-2	-	-	13882.2	327343	0.0424087	1.75958	Higher in Landrace
pe51350-1	-	-	4588.44	329639	0.0139196	1.38025	Higher in Landrace
