# Supplementary material for: Combined nature and human selections reshaped peach fruit metabolome
Source: Genome Biol. 2022 Jul 4;23:146. doi: 10.1186/s13059-022-02719-6 (PMC9254577; doi:10.1186/s13059-022-02719-6)
Supplement: Supplementary file 6 — Additional file 6: Table S5. Significantly changed metabolites in fruits between landraces and improved varieties in 2015 (sheet 1) and 2016 (sheet 2). [file 13059_2022_2719_MOESM6_ESM.xlsx]

## Sheet: 2015
Additional file 6: Table S5. Significantly changed metabolites in fruits between landraces and improved varieties in 2015 (sheet 1) and 2016 (sheet 2).
Metabolite ID	Compounds	Class	Edible landrace (Average mean content)	Improved variety (Average mean content)	Edible landrace/Improved variety	VIP mean value by PLS-DA	Comparison between edible landrace and improved variety
mr678	5-Methoxy-N,N-dimethyltryptamine	Alkaloids	160727	104700	1.53512	1.31694	Higher in edible landrace
mr013	Trigonelline	Alkaloids	1.68021e+06	974660	1.72389	1.46809	Higher in edible landrace
mr248	5-oxoproline	Amino acid and derivatives	4.17883e+06	2.76227e+06	1.51283	1.27382	Higher in edible landrace
mr1531	N-sinapoyl hydroxycoumarin	Coumarin and derivatives	80156.1	51229.2	1.56466	1.25715	Higher in edible landrace
mr018	Apigenin-5-O-glucoside	Flavonoids	22247.8	9866.43	2.2549	1.45419	Higher in edible landrace
mr068	Apigenin-7-O-rutinoside	Flavonoids	18368.9	9483.87	1.93686	1.64987	Higher in edible landrace
mr1199	Chrysin-7-O-glucoside	Flavonoids	54919.1	27388	2.00523	1.21453	Higher in edible landrace
sn0834-2	Chrysoeriol 5-O-hexoside	Flavonoids	508061	123740	4.10588	1.11604	Higher in edible landrace
mr1274	Chrysoeriol 7-O-hexoside	Flavonoids	223884	135115	1.65699	1.61572	Higher in edible landrace
mws0168-P1	Cyanidin 3-O-glucoside	Flavonoids	2.22795e+07	7.2224e+06	3.08478	1.01738	Higher in edible landrace
mws0169-P1	Cyanidin 3-O-rutinoside (Keracyanin)	Flavonoids	1.74678e+06	130408	13.3948	1.08253	Higher in edible landrace
anthocya004	Delphinidin 3-O-glucoside (Mirtillin)	Flavonoids	551137	146972	3.74996	1.1205	Higher in edible landrace
qk067362-2	Eriodictyol-7-O-glucoside	Flavonoids	1.23661e+06	237873	5.19863	2.00501	Higher in edible landrace
mr1263	Naringenin	Flavonoids	128349	33612.5	3.81847	1.61476	Higher in edible landrace
anthocya003	Pelargonidin 3-glucoside	Flavonoids	1.02597e+06	163338	6.28128	1.51947	Higher in edible landrace
anthocya005	Peonidin-3-O-glucoside	Flavonoids	1.04158e+06	648344	1.60653	1.40882	Higher in edible landrace
mr1151	Prunin (Naringenin-7-O-glucoside)	Flavonoids	1.40321e+06	308398	4.54998	2.16105	Higher in edible landrace
mr1145	Quercetin 3-O-glucoside (Isotrifoliin)	Flavonoids	4.01336e+06	944599	4.24874	1.45003	Higher in edible landrace
pe58900-1	Quercetin O-acetylhexoside	Flavonoids	249562	161587	1.54445	1.09995	Higher in edible landrace
mws0059-1	Rutin	Flavonoids	349187	57893.9	6.0315	1.18023	Higher in edible landrace
mr1284	14,15-Dehydrocrepenynic acid	Lipids	57772.7	31824.8	1.81534	1.22893	Higher in edible landrace
ln0282	9-HOTrE	Lipids	14718.7	8690.54	1.69365	1.29357	Higher in edible landrace
mr122	9-Hydroxy-(10E,12Z,15Z)-octadecatrienoic acid	Lipids	137238	64042.2	2.14293	1.45802	Higher in edible landrace
mr131	MAG (18:3) isomer1	Lipids	260640	159680	1.63226	1.12907	Higher in edible landrace
pe60684-1	2,5-dihydroxy benzoic acid O-hexside	Organic acid and derivatives	1.0589e+06	416801	2.54053	1.76406	Higher in edible landrace
qk080641	3-O-Feruloylquinic acid	Organic acid and derivatives	216504	119484	1.81199	1.54406	Higher in edible landrace
qk073110	4-Hydroxy-3-methoxybenzoate	Organic acid and derivatives	53012.3	16877.7	3.14098	1.64256	Higher in edible landrace
qk118797	Caftaric acid	Organic acid and derivatives	121459	34544.5	3.51602	2.05536	Higher in edible landrace
mws0179-N3	Chlorogenic acid methyl ester	Organic acid and derivatives	51493.8	26225.4	1.96351	1.3445	Higher in edible landrace
pe22528-1	Dicaffeoylshikimic acid	Organic acid and derivatives	136199	27849.7	4.8905	1.08516	Higher in edible landrace
ln0491	Gallic acid O-Hexoside	Organic acid and derivatives	71389.6	44385.5	1.6084	1.2982	Higher in edible landrace
pe45351-2	glucogallin	Organic acid and derivatives	38601.9	16431.9	2.34921	2.0058	Higher in edible landrace
pe16465-2	Maloyltartaric acid glucoside	Organic acid and derivatives	27676.2	15985.7	1.73132	1.54128	Higher in edible landrace
qk120658	methyl 3-O-beta-glucopyranosyl-gallate	Organic acid and derivatives	98194.7	15208.7	6.45649	2.62283	Higher in edible landrace
pe58731-2	methyl 5-O-beta-glucopyranosyl-gallate	Organic acid and derivatives	497851	144468	3.4461	2.74701	Higher in edible landrace
pe58830-1	p-Coumaroyl threonic acid	Organic acid and derivatives	5.69281e+06	3.67962e+06	1.54712	1.73738	Higher in edible landrace
qk090115	1-O-(3,4-Dihydroxy-5-methoxy-benzoyl)-glucoside	Others	151578	28366.1	5.34362	1.85798	Higher in edible landrace
qk067363	Catechin-catechin-catechin	Others	1.05177e+06	579564	1.81476	1.68389	Higher in edible landrace
mr2064	delta-Tridecalactone	Others	7704.82	5028.55	1.53222	1.13417	Higher in edible landrace
mws0164-P2	Procyanidin A2	Others	49009.7	30295.9	1.6177	1.02652	Higher in edible landrace
mr730-2	Procyanidin B2	Others	1.27709e+06	822149	1.55336	1.48951	Higher in edible landrace
mr722	trans-Zeatin O-glucoside	Phytohormones	95718.2	47814.5	2.00187	1.73776	Higher in edible landrace
pe15750-1	-	-	9639.82	122.998	78.3738	2.74988	Higher in edible landrace
pe14794-1	-	-	21556.6	336.083	64.1407	3.04418	Higher in edible landrace
pe29464-1	-	-	18999.4	305.533	62.1846	2.83707	Higher in edible landrace
pe37081-1	-	-	138302	18894.5	7.3197	1.15783	Higher in edible landrace
qk084453	-	-	277477	43443.7	6.38705	1.34903	Higher in edible landrace
pe46462-1	-	-	52969.3	8568.08	6.18216	2.61888	Higher in edible landrace
pe47470-2	-	-	40649.8	6627.62	6.13339	1.92351	Higher in edible landrace
pe56984-1	-	-	31819.8	5444.46	5.84444	1.38103	Higher in edible landrace
pe47428-2	-	-	346600	61901	5.59927	1.35882	Higher in edible landrace
pe30491-2	-	-	53758.2	10332.5	5.20285	1.88802	Higher in edible landrace
pe50325-1	-	-	30609.3	5907.27	5.18164	2.46971	Higher in edible landrace
pe52289-2	-	-	380322	73947.8	5.14311	2.17806	Higher in edible landrace
pe52299-1	-	-	559718	110256	5.07653	2.16179	Higher in edible landrace
pe20604-2	-	-	223206	48932.2	4.56153	2.19633	Higher in edible landrace
mr1155	-	-	127834	28055.1	4.55652	1.25608	Higher in edible landrace
pe56899-1	-	-	15119.2	3343.56	4.52188	1.09948	Higher in edible landrace
pe60691-1	-	-	284670	63121.5	4.50987	2.25152	Higher in edible landrace
mws0170-P1	-	-	54264.1	12048.6	4.50377	1.08163	Higher in edible landrace
pe60814-1	-	-	196155	44617.8	4.39633	2.34784	Higher in edible landrace
pe00239-1	-	-	5981.18	1414.67	4.22797	1.81878	Higher in edible landrace
pe38037-2	-	-	15880	3799.1	4.17994	2.29204	Higher in edible landrace
pe41760-1	-	-	65573.3	15961.4	4.10823	1.3117	Higher in edible landrace
pe33186-1	-	-	17822.5	4367.17	4.08102	2.21536	Higher in edible landrace
pe54068-1	-	-	188658	46905.3	4.02211	2.12586	Higher in edible landrace
pe48363-1	-	-	68247.2	17116.1	3.98731	1.34287	Higher in edible landrace
pe12641-1	-	-	15348.3	4019.77	3.81819	2.18246	Higher in edible landrace
pe22059-1	-	-	70890.6	19218	3.68877	1.50569	Higher in edible landrace
pe23038-1	-	-	12221.3	3343.31	3.65546	1.49936	Higher in edible landrace
pe39042-1	-	-	574191	158883	3.61393	2.30372	Higher in edible landrace
pe44454-1	-	-	170618	48296.6	3.53271	2.86347	Higher in edible landrace
pe59695-1	-	-	61425.7	17718.6	3.46674	2.7705	Higher in edible landrace
pe09838-2	-	-	29310.5	8682.17	3.37594	2.29678	Higher in edible landrace
pe09803-1	-	-	76581.9	22702.1	3.37334	1.94635	Higher in edible landrace
pe08814-1	-	-	141307	42352.7	3.33644	1.90629	Higher in edible landrace
pe44592-1	-	-	25629.7	7812.4	3.28065	1.79774	Higher in edible landrace
pe08744-2	-	-	387477	121214	3.19662	1.81225	Higher in edible landrace
pe03095-1	-	-	5524.99	1856.42	2.97616	1.57326	Higher in edible landrace
pe47466-1	-	-	630252	213453	2.95265	1.72197	Higher in edible landrace
pe59845-1	-	-	85638.6	30008.8	2.85378	1.96285	Higher in edible landrace
pe52121-1	-	-	78049.1	27571.6	2.83078	1.77194	Higher in edible landrace
pe37117-1	-	-	43212.5	15299.4	2.82445	2.14129	Higher in edible landrace
pe15513-2	-	-	39626	14086	2.81314	2.65027	Higher in edible landrace
pe50204-2	-	-	3709000	1.3263e+06	2.79651	1.74028	Higher in edible landrace
pe07992-1	-	-	23110.6	8299.05	2.78473	1.67353	Higher in edible landrace
pe35238-1	-	-	17320.9	6405.66	2.70401	1.45315	Higher in edible landrace
mr2095	-	-	15884	5901.7	2.69143	2.03488	Higher in edible landrace
pe51218-1	-	-	84076.6	31264	2.68925	1.95705	Higher in edible landrace
qk011715	-	-	39737.1	15083.9	2.6344	1.91491	Higher in edible landrace
pe21403-1	-	-	2.09208e+06	799877	2.6155	1.65277	Higher in edible landrace
qk022549	-	-	232348	89819.8	2.58682	1.94059	Higher in edible landrace
pe57212-2	-	-	38922.1	15127.8	2.57288	2.04908	Higher in edible landrace
pe57222-2	-	-	19459.4	7712.11	2.52322	2.01838	Higher in edible landrace
pe58748-1	-	-	74773.6	29858.1	2.5043	2.30601	Higher in edible landrace
pe58985-1	-	-	122591	49350.2	2.48411	1.37146	Higher in edible landrace
pe23443-1	-	-	29050.5	11706.8	2.48149	1.89344	Higher in edible landrace
pe52139-1	-	-	116483	47325.8	2.4613	1.91454	Higher in edible landrace
pe07757-1	-	-	4984.56	2041.66	2.44142	1.59569	Higher in edible landrace
pe13598-1	-	-	13798.9	5737.19	2.40517	1.63803	Higher in edible landrace
pe51350-1	-	-	266328	110773	2.40428	1.53655	Higher in edible landrace
pe59803-1	-	-	18284.8	7636.11	2.39452	2.24982	Higher in edible landrace
pe60931-1	-	-	114039	47840.4	2.38374	2.25679	Higher in edible landrace
pe15494-2	-	-	62231.2	26111.1	2.38332	2.06515	Higher in edible landrace
pe50159-1	-	-	25113	10569.7	2.37594	2.24706	Higher in edible landrace
pe12623-1	-	-	76625.1	32720	2.34184	1.66177	Higher in edible landrace
qk075687	-	-	20138.2	8719.54	2.30955	1.75634	Higher in edible landrace
pe28289-2	-	-	16338.2	7206.57	2.26712	1.83191	Higher in edible landrace
pe58852-1	-	-	1.03299e+06	458735	2.25183	2.13934	Higher in edible landrace
pe38215-1	-	-	70255	31376.8	2.23908	1.86731	Higher in edible landrace
pe56985-2	-	-	69135.2	31180.4	2.21726	1.96972	Higher in edible landrace
pe28280-2	-	-	8797.56	4020.99	2.18791	2.05236	Higher in edible landrace
pe48438-2	-	-	138045	63218	2.18364	2.06988	Higher in edible landrace
pe19121-1	-	-	42285.5	19472.4	2.17156	1.20954	Higher in edible landrace
pe15519-1	-	-	83322.2	38411.6	2.1692	2.05688	Higher in edible landrace
pe60921-1	-	-	128172	59186.1	2.16557	1.61996	Higher in edible landrace
pe58004-1	-	-	71564.9	33051	2.16529	1.33288	Higher in edible landrace
pe48207-2	-	-	152631	70749.7	2.15734	1.98923	Higher in edible landrace
pe57051-1	-	-	535442	249048	2.14995	1.35055	Higher in edible landrace
pe49168-1	-	-	97326.5	46330.5	2.1007	1.8647	Higher in edible landrace
pe28263-1	-	-	35318.6	16926.5	2.08658	2.07213	Higher in edible landrace
pe58920-1	-	-	25942.4	12502.6	2.07496	1.44464	Higher in edible landrace
pe43543-1	-	-	44416.9	21431.4	2.07251	1.83595	Higher in edible landrace
pe31355-1	-	-	122305	59387.5	2.05943	1.01618	Higher in edible landrace
pe60924-1	-	-	186401	90620.1	2.05695	1.77523	Higher in edible landrace
pe57855-1	-	-	294744	143535	2.05347	1.39993	Higher in edible landrace
pe50265-1	-	-	81716.2	40351.4	2.02512	2.00326	Higher in edible landrace
pe18467-1	-	-	202878	100197	2.02478	1.39845	Higher in edible landrace
pe60779-1	-	-	339490	168019	2.02054	2.37877	Higher in edible landrace
pe22564-1	-	-	549255	272120	2.01843	1.68684	Higher in edible landrace
pe29280-2	-	-	1720.7	854.873	2.01281	1.25318	Higher in edible landrace
pe52305-1	-	-	18060.8	8981.93	2.01079	1.75417	Higher in edible landrace
lpm0441	-	-	5713.29	2845.27	2.00799	1.4697	Higher in edible landrace
sn0051	-	-	46913.2	23557.3	1.99145	1.261	Higher in edible landrace
pe60829-1	-	-	667594	335620	1.98914	1.00224	Higher in edible landrace
pe50291-1	-	-	33435.1	16882.5	1.98046	1.35593	Higher in edible landrace
pe46571-1	-	-	699059	353552	1.97724	1.42613	Higher in edible landrace
pe31448-1	-	-	14485.5	7347.17	1.97158	1.56248	Higher in edible landrace
pe37072-1	-	-	152555	77545.2	1.9673	1.59805	Higher in edible landrace
pe54259-2	-	-	57420.1	29190.2	1.96711	1.77281	Higher in edible landrace
pe57980-1	-	-	26384.9	13455.4	1.96092	1.93935	Higher in edible landrace
pe37200-1	-	-	28471.8	14550	1.95683	1.61566	Higher in edible landrace
pe06965-2	-	-	14103.3	7208.89	1.95638	1.53929	Higher in edible landrace
pe30311-2	-	-	2.29684e+06	1.17417e+06	1.95614	1.09962	Higher in edible landrace
pe14709-2	-	-	135813	69538.4	1.95307	1.7087	Higher in edible landrace
pe56897-2	-	-	40837.1	20936.8	1.9505	1.9771	Higher in edible landrace
pe58991-1	-	-	5.14481e+06	2.66275e+06	1.93215	1.68181	Higher in edible landrace
pe18390-2	-	-	833636	431833	1.93046	1.79593	Higher in edible landrace
pe37190-1	-	-	39908.3	20700	1.92793	1.70282	Higher in edible landrace
pe40857-1	-	-	32168.5	16712.4	1.92482	1.20383	Higher in edible landrace
pe28337-1	-	-	47483.8	24809.9	1.9139	1.88072	Higher in edible landrace
pe59968-1	-	-	739053	386395	1.91269	1.68762	Higher in edible landrace
pe35270-2	-	-	13218.9	6914.55	1.91175	1.58214	Higher in edible landrace
qk014848	-	-	442372	232143	1.9056	1.64776	Higher in edible landrace
pe30433-1	-	-	27515.1	14492.3	1.8986	1.68988	Higher in edible landrace
pe33257-2	-	-	18658.3	9837.39	1.89668	1.06806	Higher in edible landrace
pe40873-1	-	-	31581.2	16682.2	1.8931	1.6058	Higher in edible landrace
pe04069-1	-	-	12002.9	6342.25	1.89254	1.40478	Higher in edible landrace
ln0092	-	-	17282.3	9135.33	1.89181	1.75771	Higher in edible landrace
pe40045-1	-	-	19536.7	10329	1.89145	1.10018	Higher in edible landrace
pe48411-1	-	-	212896	112943	1.88498	1.69111	Higher in edible landrace
pe40866-1	-	-	37718.3	20069.7	1.87937	1.53307	Higher in edible landrace
pe56986-1	-	-	37568.7	20032.2	1.87541	1.52602	Higher in edible landrace
pe31369-1	-	-	27797.1	14874.6	1.86877	1.35419	Higher in edible landrace
pe50229-2	-	-	140935	75538.1	1.86575	1.40136	Higher in edible landrace
mr1440	-	-	19143.8	10287.1	1.86096	1.40307	Higher in edible landrace
pe16473-1	-	-	11205.3	6025.48	1.85965	1.75009	Higher in edible landrace
pe42668-1	-	-	54906.8	29886.2	1.8372	1.24544	Higher in edible landrace
pe45537-1	-	-	87127.5	47762.1	1.8242	1.29066	Higher in edible landrace
pe16683-1	-	-	7748.18	4277.45	1.8114	1.40387	Higher in edible landrace
pe44684-1	-	-	75425	41686.1	1.80936	1.56634	Higher in edible landrace
pe37057-2	-	-	191999	106123	1.8092	1.68969	Higher in edible landrace
mr1631	-	-	26835.5	14835.4	1.80888	1.18193	Higher in edible landrace
pe58685-1	-	-	23924.5	13231.2	1.80819	1.66153	Higher in edible landrace
pe57803-1	-	-	1.13429e+06	627708	1.80703	1.44831	Higher in edible landrace
pe27395-1	-	-	731703	406186	1.8014	2.03243	Higher in edible landrace
pe60872-2	-	-	93489.5	51901.4	1.80129	1.46158	Higher in edible landrace
pe27371-2	-	-	73688.1	40912.4	1.80112	1.95841	Higher in edible landrace
pe58885-2	-	-	2.71848e+06	1.51175e+06	1.79823	1.68258	Higher in edible landrace
pe58705-2	-	-	30846.5	17189.3	1.79452	1.48821	Higher in edible landrace
pe44496-1	-	-	73692.7	41069.6	1.79434	1.04754	Higher in edible landrace
pe28377-2	-	-	80407.9	44901	1.79078	2.05334	Higher in edible landrace
pe53063-2	-	-	23714.5	13281.1	1.78558	1.55383	Higher in edible landrace
pe59838-1	-	-	68507.8	38378.3	1.78507	1.72731	Higher in edible landrace
ln0052-2	-	-	676440	380430	1.77809	1.65608	Higher in edible landrace
pe48194-1	-	-	124443	70121.1	1.77468	1.88736	Higher in edible landrace
pe13556-1	-	-	12036.1	6835.42	1.76084	1.40387	Higher in edible landrace
pe28341-2	-	-	49888.5	28334.8	1.76068	1.91545	Higher in edible landrace
pe42898-2	-	-	9031.96	5135.66	1.75867	1.61087	Higher in edible landrace
pe36260-1	-	-	15162.4	8623.11	1.75834	1.61427	Higher in edible landrace
pe41984-2	-	-	26318	15028.9	1.75116	1.50261	Higher in edible landrace
pe58824-1	-	-	166138	95288	1.74353	1.29538	Higher in edible landrace
pe60784-2	-	-	23824.7	13688.5	1.74049	1.75099	Higher in edible landrace
pe26244-1	-	-	257378	148145	1.73734	1.60554	Higher in edible landrace
pe03044-1	-	-	3273.62	1884.28	1.73733	1.70399	Higher in edible landrace
pe58792-2	-	-	1.13469e+06	653151	1.73725	1.31239	Higher in edible landrace
pe40108-2	-	-	891057	514007	1.73355	1.32741	Higher in edible landrace
pe40069-1	-	-	16175.1	9346.25	1.73065	1.43979	Higher in edible landrace
pe37094-1	-	-	441782	255296	1.73047	1.57444	Higher in edible landrace
pe23878-1	-	-	24252.3	14019.8	1.72986	1.34232	Higher in edible landrace
pe60759-2	-	-	791665	459729	1.72203	1.55105	Higher in edible landrace
pe41040-1	-	-	275988	161084	1.71332	1.29449	Higher in edible landrace
pe58763-1	-	-	66562.3	38873.1	1.7123	1.55433	Higher in edible landrace
pe38934-1	-	-	114468	67255.7	1.70199	1.57703	Higher in edible landrace
mr1308	-	-	17716.8	10426.9	1.69913	1.65982	Higher in edible landrace
pe48417-1	-	-	20131.6	11854.8	1.69819	1.35631	Higher in edible landrace
pe27428-2	-	-	23295.6	13725.5	1.69725	1.43421	Higher in edible landrace
mr1261	-	-	107841	63608.3	1.6954	1.54087	Higher in edible landrace
mr667	-	-	157514	92935.7	1.69487	1.40058	Higher in edible landrace
mr936	-	-	29707.3	17538.9	1.6938	1.52772	Higher in edible landrace
pe30297-2	-	-	41176	24315	1.69344	1.31442	Higher in edible landrace
pe06341-1	-	-	19012.6	11252.4	1.68964	1.22734	Higher in edible landrace
pe53316-1	-	-	56724.2	33572.3	1.68962	1.36069	Higher in edible landrace
pe35037-1	-	-	72355.8	42870.5	1.68778	1.1273	Higher in edible landrace
pe28460-2	-	-	12447.8	7384.92	1.68557	1.16869	Higher in edible landrace
pe32289-1	-	-	209122	124227	1.68339	1.4426	Higher in edible landrace
ln0470-2	-	-	1.0172e+06	604317	1.68322	1.31955	Higher in edible landrace
pe38240-1	-	-	181589	107914	1.68272	1.41585	Higher in edible landrace
pe38973-1	-	-	95728.6	57012.5	1.67908	1.39264	Higher in edible landrace
mr2139	-	-	13526.6	8071.42	1.67587	1.26376	Higher in edible landrace
pe40048-1	-	-	44139	26346.8	1.67531	1.55087	Higher in edible landrace
pe31796-1	-	-	159324	95333.6	1.67123	1.34349	Higher in edible landrace
qk086314-2	-	-	11269.9	6746.84	1.67039	1.27227	Higher in edible landrace
pe27478-2	-	-	18762.5	11246.6	1.66828	1.26391	Higher in edible landrace
pe35101-1	-	-	181310	108885	1.66514	1.31811	Higher in edible landrace
pe26355-1	-	-	7043.43	4233.84	1.6636	1.13494	Higher in edible landrace
pe46328-1	-	-	108065	64959	1.66359	1.72131	Higher in edible landrace
pe58934-2	-	-	3.71857e+06	2.23666e+06	1.66255	1.77562	Higher in edible landrace
pe59833-2	-	-	15902.2	9572.96	1.66116	1.9112	Higher in edible landrace
pe57073-2	-	-	37369.1	22501.8	1.66072	2.51047	Higher in edible landrace
pe57925-1	-	-	138890	83948.4	1.65446	1.03269	Higher in edible landrace
qk121121-2	-	-	66794.8	40477.7	1.65016	1.00029	Higher in edible landrace
pe23409-1	-	-	191312	115956	1.64986	1.58849	Higher in edible landrace
pe38163-1	-	-	7408.78	4518.47	1.63967	1.02953	Higher in edible landrace
pe59895-2	-	-	1.45417e+06	887839	1.63788	1.75239	Higher in edible landrace
pe46290-2	-	-	30307.5	18559.9	1.63295	1.11767	Higher in edible landrace
pe44482-1	-	-	93868.8	57651.4	1.62821	1.36464	Higher in edible landrace
mr403	-	-	5577.05	3435.72	1.62325	1.22977	Higher in edible landrace
pe30236-1	-	-	24428.7	15059.2	1.62218	1.47499	Higher in edible landrace
mr2073	-	-	46976.1	29076.7	1.61559	1.34966	Higher in edible landrace
pe28462-1	-	-	424834	263816	1.61034	1.46271	Higher in edible landrace
pe36069-2	-	-	1.85743e+06	1.15715e+06	1.60518	1.5884	Higher in edible landrace
pe24598-1	-	-	11716	7325.13	1.59942	1.3831	Higher in edible landrace
pe16466-1	-	-	36129.7	22713.9	1.59065	1.02744	Higher in edible landrace
pe23788-1	-	-	10629.6	6707.62	1.58471	1.15379	Higher in edible landrace
pe40793-1	-	-	52853.6	33375.6	1.5836	1.29167	Higher in edible landrace
pe34988-1	-	-	91261	57654.2	1.5829	1.47922	Higher in edible landrace
pe11919-1	-	-	7721.57	4889.99	1.57906	1.60254	Higher in edible landrace
pe30302-1	-	-	68805.2	43637.2	1.57676	2.1004	Higher in edible landrace
pe59866-1	-	-	38054.8	24135.7	1.5767	1.12322	Higher in edible landrace
pe15715-2	-	-	5508.35	3497.04	1.57515	1.28055	Higher in edible landrace
pe43531-1	-	-	879403	558313	1.57511	1.29096	Higher in edible landrace
mr2092-2	-	-	710273	451127	1.57444	1.0993	Higher in edible landrace
pe01243-1	-	-	40924.5	26063.9	1.57016	1.11826	Higher in edible landrace
pe32356-1	-	-	68726.1	43794.5	1.56929	1.79258	Higher in edible landrace
pe41671-1	-	-	109357	69791	1.56692	1.54213	Higher in edible landrace
pe57011-1	-	-	221976	141908	1.56422	1.95804	Higher in edible landrace
pe56842-1	-	-	14459.7	9265.84	1.56054	1.16722	Higher in edible landrace
pe06875-1	-	-	1.20157e+06	770531	1.55941	1.48513	Higher in edible landrace
qk077652-2	-	-	201840	129479	1.55887	1.37247	Higher in edible landrace
pe16613-2	-	-	75456.4	48413.4	1.55859	1.15335	Higher in edible landrace
pe57191-1	-	-	35251.6	22655.4	1.55599	1.2643	Higher in edible landrace
pe26433-1	-	-	132001	84838.6	1.55591	1.18136	Higher in edible landrace
pe60336-1	-	-	60183.9	38738.3	1.5536	1.04165	Higher in edible landrace
mr1092	-	-	16289.1	10490	1.55282	1.25185	Higher in edible landrace
pe60807-2	-	-	38342.2	24706	1.55194	1.36258	Higher in edible landrace
pe58010-1	-	-	14148.5	9117.51	1.55179	1.30857	Higher in edible landrace
pe17428-1	-	-	71670	46222.5	1.55054	1.29844	Higher in edible landrace
pe33123-1	-	-	6314.81	4073.22	1.55032	1.16594	Higher in edible landrace
pe10995-1	-	-	36338.3	23460.4	1.54892	1.08036	Higher in edible landrace
pe47259-1	-	-	12710.9	8207.1	1.54877	1.42495	Higher in edible landrace
pe59926-1	-	-	175661	113557	1.5469	1.11056	Higher in edible landrace
pe48292-2	-	-	16801.2	10904.3	1.54079	1.46355	Higher in edible landrace
pe28454-2	-	-	134879	88046.7	1.5319	1.65183	Higher in edible landrace
pe21934-2	-	-	38839	25380.2	1.53029	1.13517	Higher in edible landrace
pe15528-1	-	-	34482.9	22609.6	1.52515	1.11676	Higher in edible landrace
pe17619-1	-	-	16685.9	10953.8	1.52329	1.09483	Higher in edible landrace
pe45432-1	-	-	253486	166688	1.52072	1.0136	Higher in edible landrace
pe19524-1	-	-	18313.7	12051	1.51969	1.74505	Higher in edible landrace
pe03856-1	-	-	52236.6	34420.3	1.51761	1.35626	Higher in edible landrace
pe56961-1	-	-	180206	118848	1.51628	1.11292	Higher in edible landrace
pe46357-1	-	-	22798.7	15049.9	1.51488	1.27975	Higher in edible landrace
mr783	-	-	58845.5	38898.4	1.5128	1.29747	Higher in edible landrace
pe59893-2	-	-	7243.19	4796.87	1.50998	1.27775	Higher in edible landrace
mr1345	-	-	443891	294386	1.50785	1.15908	Higher in edible landrace
pe27229-1	-	-	171621	114033	1.50501	1.16401	Higher in edible landrace
mr325-2	-	-	1.56764e+06	1.0417e+06	1.50488	1.04061	Higher in edible landrace
pe30852-1	-	-	101958	67776.6	1.50433	1.05216	Higher in edible landrace
pe07820-1	-	-	786875	523517	1.50306	1.444	Higher in edible landrace
pe20748-2	-	-	39292.2	26183.3	1.50066	1.77834	Higher in edible landrace
pe51342-1	Kaempferol-3-Glucoside-6''-p-coumaroyl	Flavonoids	15453.4	23754.3	0.650551	1.61243	Higher in improved variety
pe07109-2	9,17-Octadecadiene-12,14-diyne-1,11,16-triol	Lipids	4121.79	7562.7	0.545016	1.41466	Higher in improved variety
lpm0747-3	2'-Deoxyadenosine	Nucleotide and derivatives	2412.42	3637.55	0.663198	1.05102	Higher in improved variety
mr301	Cytidine	Nucleotide and derivatives	26079.9	39435.2	0.661334	1.22292	Higher in improved variety
mr1397	Succinyladenosine	Nucleotide and derivatives	95227.3	205989	0.462294	1.34158	Higher in improved variety
pe60840-2	Syringetin O-hexoside	Organic acid and derivatives	55932.7	114625	0.487963	1.29227	Higher in improved variety
qk004847-2	2-Thiophenecarboxylic acid	Others	41146.9	69905	0.588611	1.33165	Higher in improved variety
mr1046	Caffeic aldehyde	Others	11889.7	25366.7	0.468715	1.71925	Higher in improved variety
pe57902-2	-	-	7887.13	12148.2	0.649242	1.01295	Higher in improved variety
mr880	-	-	2801.66	4403.84	0.636186	1.2318	Higher in improved variety
pe58899-2	-	-	57545.8	90953.3	0.632697	1.59303	Higher in improved variety
pe26456-2	-	-	173848	276264	0.629281	1.57535	Higher in improved variety
pe21318-1	-	-	75662.6	120344	0.628718	1.31187	Higher in improved variety
pe00135-2	-	-	28737.6	46002.5	0.624698	1.54988	Higher in improved variety
pe30354-1	-	-	9361.35	14990.6	0.62448	1.09898	Higher in improved variety
pe04008-2	-	-	26453	42415.2	0.623668	1.362	Higher in improved variety
pe15687-2	-	-	7063.38	11388.7	0.620207	1.56598	Higher in improved variety
pe26276-2	-	-	17801.8	28721.6	0.619807	1.27085	Higher in improved variety
pe27439-1	-	-	6054.9	9801.16	0.617774	1.55224	Higher in improved variety
pe42715-2	-	-	29268.8	47485.8	0.616371	1.09827	Higher in improved variety
pe43444-1	-	-	98676.6	160658	0.614204	1.06017	Higher in improved variety
pe57944-1	-	-	17234.2	28119.5	0.612893	1.10837	Higher in improved variety
pe26492-1	-	-	17810.3	29127.5	0.611458	1.69857	Higher in improved variety
qk008939	-	-	73770.1	121208	0.608622	1.23222	Higher in improved variety
pe30349-2	-	-	77054.2	126687	0.608227	1.08062	Higher in improved variety
pe41702-2	-	-	3.11406e+06	5.16082e+06	0.603405	1.43472	Higher in improved variety
pe56924-2	-	-	6763.7	11294	0.598876	2.22598	Higher in improved variety
pe09898-2	-	-	11186.6	18707.4	0.597977	1.98253	Higher in improved variety
mr677	-	-	6035.3	10117.1	0.596543	1.06438	Higher in improved variety
pe57995-1	-	-	96067.6	161540	0.594698	1.45109	Higher in improved variety
pe43515-1	-	-	20834.2	35302	0.590169	1.26195	Higher in improved variety
qk003070	-	-	316210	538964	0.586699	1.131	Higher in improved variety
pe59816-2	-	-	88149.4	150469	0.58583	1.40768	Higher in improved variety
pe58880-1	-	-	85495.3	146108	0.585153	1.0978	Higher in improved variety
pe48355-2	-	-	17257.9	29606.5	0.582909	1.27725	Higher in improved variety
pe57808-1	-	-	55531.8	96890.4	0.57314	1.27119	Higher in improved variety
pe54966-1	-	-	18905.3	33408.3	0.565885	1.41372	Higher in improved variety
pe57099-1	-	-	112704	202418	0.556789	1.52342	Higher in improved variety
pe30382-1	-	-	65061.8	116887	0.556623	1.47228	Higher in improved variety
pe21607-2	-	-	40554.6	73476.2	0.551942	1.27441	Higher in improved variety
pe60887-1	-	-	889657	1.61286e+06	0.551603	1.24287	Higher in improved variety
pe44657-1	-	-	8450.21	15575.4	0.542534	1.24062	Higher in improved variety
qk110102	-	-	145042	272203	0.532847	1.24718	Higher in improved variety
mr2049	-	-	32220.1	62402.7	0.516326	1.35321	Higher in improved variety
pe57834-2	-	-	9225.48	18015.1	0.512098	1.50562	Higher in improved variety
pe35196-1	-	-	1.14922e+06	2.25161e+06	0.510397	1.40673	Higher in improved variety
pe50393-1	-	-	136439	275956	0.494424	1.22838	Higher in improved variety
pe34270-1	-	-	47809.6	101061	0.473077	1.55492	Higher in improved variety
pe39077-2	-	-	4602.32	9755.73	0.471756	1.65551	Higher in improved variety
pe45572-1	-	-	47343.6	103235	0.458599	1.40411	Higher in improved variety
pe31407-1	-	-	208475	455335	0.457849	1.4003	Higher in improved variety
pe03136-1	-	-	3549.69	7794.4	0.455415	1.36863	Higher in improved variety
pe57958-1	-	-	12855.8	29078.2	0.44211	1.74858	Higher in improved variety
pe37158-2	-	-	6083.6	14024.3	0.433789	2.08339	Higher in improved variety
pe30904-1	-	-	23686.7	57092.5	0.414883	2.1316	Higher in improved variety
pe46701-1	-	-	10259.9	24763.9	0.414307	1.00213	Higher in improved variety
pe43494-2	-	-	30418.4	142740	0.213104	2.11388	Higher in improved variety

## Sheet: 2016
Metabolite ID	Compounds	Class	Edible landrace (Average mean content)	Improved variety (Average mean content)	Edible landrace/Improved variety	VIP mean value by PLS-DA	Comparison between edible landrace and improved variety
pe33225-1	5-Hydroxyindoleacetic acid	Alkaloids	38765.9	19737.1	1.96411	1.92719	Higher in edible landrace
mr678	5-Methoxy-N,N-dimethyltryptamine	Alkaloids	158056	104765	1.50866	1.29396	Higher in edible landrace
mr013	Trigonelline	Alkaloids	2.09127e+06	1.24087e+06	1.68532	1.5167	Higher in edible landrace
mr1531	N-sinapoyl hydroxycoumarin	Coumarin and derivatives	150978	92932.8	1.62459	1.11005	Higher in edible landrace
mr1082	3'-O-Methyltricetin-5-O-glucoside	Flavonoids	71219.6	47111.3	1.51173	1.5722	Higher in edible landrace
mr068	Apigenin-7-O-rutinoside	Flavonoids	34208.8	14326.3	2.38783	2.17949	Higher in edible landrace
mr1199	Chrysin-7-O-glucoside	Flavonoids	111332	55122.3	2.01974	1.09655	Higher in edible landrace
sn0834-2	Chrysoeriol 5-O-hexoside	Flavonoids	884904	256742	3.44666	1.1392	Higher in edible landrace
mr1274	Chrysoeriol 7-O-hexoside	Flavonoids	330771	211127	1.56669	1.7103	Higher in edible landrace
mr048-2	Cyanidin 3,5-O-diglucoside (Cyanin)	Flavonoids	19955.8	9387.96	2.12568	1.5069	Higher in edible landrace
mws0169-P1	Cyanidin 3-O-rutinoside (Keracyanin)	Flavonoids	2.48051e+06	201915	12.285	2.13303	Higher in edible landrace
anthocya004	Delphinidin 3-O-glucoside (Mirtillin)	Flavonoids	895900	449649	1.99245	1.34718	Higher in edible landrace
qk067362-2	Eriodictyol-7-O-glucoside	Flavonoids	1.93742e+06	471038	4.1131	1.80297	Higher in edible landrace
mr503	Isorhamnetin O-hexoside	Flavonoids	164724	69458	2.37156	1.79233	Higher in edible landrace
mr042	Isorhamnetin-3-O-rutinoside	Flavonoids	170470	102794	1.65836	2.28378	Higher in edible landrace
mr1129	Kaempferol-3-O-(6''-malonyl)galactoside	Flavonoids	8446.62	2921.15	2.89154	1.33072	Higher in edible landrace
mr1219	Nicotiflorin	Flavonoids	137371	72093.5	1.90545	1.32713	Higher in edible landrace
anthocya003	Pelargonidin 3-glucoside	Flavonoids	3.67622e+06	646144	5.68948	1.75505	Higher in edible landrace
mr1151	Prunin (Naringenin-7-O-glucoside)	Flavonoids	2.04684e+06	780075	2.62391	2.04691	Higher in edible landrace
mr1145	Quercetin 3-O-glucoside (Isotrifoliin)	Flavonoids	7.70214e+06	2.53196e+06	3.04197	1.38121	Higher in edible landrace
mws0059-1	Rutin	Flavonoids	626601	58594.3	10.6939	1.87897	Higher in edible landrace
pe60684-1	2,5-dihydroxy benzoic acid O-hexside	Organic acid and derivatives	1.1599e+06	442271	2.62259	1.96941	Higher in edible landrace
pe57838-2	3-Aminosalicylic acid	Organic acid and derivatives	51089.2	33154.7	1.54093	1.39998	Higher in edible landrace
qk080641	3-O-Feruloylquinic acid	Organic acid and derivatives	229409	110814	2.07022	1.83299	Higher in edible landrace
qk073110	4-Hydroxy-3-methoxybenzoate	Organic acid and derivatives	95902.7	28852.7	3.32388	1.21283	Higher in edible landrace
qk118797	Caftaric acid	Organic acid and derivatives	60394.8	27526	2.1941	1.84506	Higher in edible landrace
mws0179-N3	Chlorogenic acid methyl ester	Organic acid and derivatives	119351	53041.8	2.25014	1.23342	Higher in edible landrace
pe36018-1	Eudesmoyl quinic acid	Organic acid and derivatives	55604.4	32332.2	1.71978	1.35947	Higher in edible landrace
ln0491	Gallic acid O-Hexoside	Organic acid and derivatives	94697.4	59422.7	1.59362	1.28917	Higher in edible landrace
pe45351-2	glucogallin	Organic acid and derivatives	40703.2	18519	2.19791	2.11388	Higher in edible landrace
pe16465-2	Maloyltartaric acid glucoside	Organic acid and derivatives	52218.2	31173.1	1.6751	1.6834	Higher in edible landrace
qk120658	methyl 3-O-beta-glucopyranosyl-gallate	Organic acid and derivatives	111694	22128.1	5.04762	2.52361	Higher in edible landrace
pe58731-2	methyl 5-O-beta-glucopyranosyl-gallate	Organic acid and derivatives	405317	140568	2.88343	2.81657	Higher in edible landrace
pe58830-1	p-Coumaroyl threonic acid	Organic acid and derivatives	7.63493e+06	4.27954e+06	1.78405	1.07189	Higher in edible landrace
qk090115	1-O-(3,4-Dihydroxy-5-methoxy-benzoyl)-glucoside	Others	134418	18121.9	7.41747	1.59924	Higher in edible landrace
qk067363	Catechin-catechin-catechin	Others	1.22333e+06	653816	1.87106	1.93191	Higher in edible landrace
mr2064	delta-Tridecalactone	Others	31304.3	20635.1	1.51704	1.31214	Higher in edible landrace
mr722	trans-Zeatin O-glucoside	Phytohormones	306769	121909	2.51637	2.59616	Higher in edible landrace
pe14794-1	-	-	34608.6	689.482	50.1951	3.69995	Higher in edible landrace
pe29464-1	-	-	37240.9	775.741	48.0069	3.28602	Higher in edible landrace
pe37081-1	-	-	162399	13138.6	12.3604	1.68324	Higher in edible landrace
pe60691-1	-	-	496601	94159.8	5.27402	2.43932	Higher in edible landrace
pe56984-1	-	-	111057	21322.6	5.20841	1.04562	Higher in edible landrace
pe47428-2	-	-	479216	96892	4.94588	1.53793	Higher in edible landrace
pe46462-1	-	-	66490.4	13918.2	4.77724	2.77004	Higher in edible landrace
pe15750-1	-	-	14794.9	3109.62	4.75779	1.59337	Higher in edible landrace
pe38037-2	-	-	36074.5	7927.68	4.55045	2.45735	Higher in edible landrace
pe47470-2	-	-	42084.2	10757.1	3.91222	1.65951	Higher in edible landrace
pe40048-1	-	-	107320	28050	3.82603	1.60244	Higher in edible landrace
mr1155	-	-	181954	48649.6	3.74008	1.98814	Higher in edible landrace
pe00239-1	-	-	32079.9	8841.35	3.62839	2.40962	Higher in edible landrace
pe33186-1	-	-	17822.2	4913.41	3.62726	2.58782	Higher in edible landrace
pe48363-1	-	-	158324	45295.4	3.49535	1.30735	Higher in edible landrace
qk084453	-	-	299914	86255.4	3.47704	1.1859	Higher in edible landrace
pe39042-1	-	-	799942	233327	3.42841	2.45191	Higher in edible landrace
pe07757-1	-	-	48907	14442	3.38643	1.83795	Higher in edible landrace
pe60814-1	-	-	301831	92820.3	3.25178	2.28893	Higher in edible landrace
pe52121-1	-	-	89302.3	27887.6	3.20222	1.89827	Higher in edible landrace
mws0170-P1	-	-	125044	39621.2	3.15599	1.15346	Higher in edible landrace
pe50204-2	-	-	4.38791e+06	1.40101e+06	3.13196	1.76504	Higher in edible landrace
pe21403-1	-	-	3.41566e+06	1.11042e+06	3.076	1.84249	Higher in edible landrace
pe09803-1	-	-	131958	43362.7	3.04312	2.18072	Higher in edible landrace
pe59845-1	-	-	89093.5	29368.1	3.03369	2.39118	Higher in edible landrace
pe52289-2	-	-	362520	122697	2.95459	2.08489	Higher in edible landrace
pe52299-1	-	-	493991	172318	2.86674	2.05656	Higher in edible landrace
pe59695-1	-	-	51861	18114	2.86303	2.90078	Higher in edible landrace
pe44454-1	-	-	139077	48624.4	2.86024	3.0428	Higher in edible landrace
pe09838-2	-	-	52541.9	18545.2	2.83318	2.36213	Higher in edible landrace
pe33257-2	-	-	53507.9	19328.4	2.76836	1.01492	Higher in edible landrace
pe12641-1	-	-	28283.8	10252.1	2.75883	1.96426	Higher in edible landrace
pe60931-1	-	-	147488	53836.1	2.73958	2.81172	Higher in edible landrace
pe08814-1	-	-	181418	67486.2	2.68822	2.0037	Higher in edible landrace
pe50325-1	-	-	19136.3	7134.97	2.68205	2.01206	Higher in edible landrace
pe37190-1	-	-	79807.5	29870.4	2.6718	2.1562	Higher in edible landrace
pe20604-2	-	-	286260	109630	2.61115	2.02084	Higher in edible landrace
pe50159-1	-	-	26605	10294.1	2.5845	2.50181	Higher in edible landrace
pe30491-2	-	-	53840.4	21229.8	2.53608	1.55695	Higher in edible landrace
pe54068-1	-	-	164192	65144.5	2.52043	1.91857	Higher in edible landrace
pe44592-1	-	-	55544	22171.8	2.50516	1.86115	Higher in edible landrace
pe44496-1	-	-	207834	83255.3	2.49635	1.9366	Higher in edible landrace
pe15513-2	-	-	44642.2	17939.3	2.48852	2.88602	Higher in edible landrace
qk011715	-	-	59645.1	23968.4	2.48849	1.83855	Higher in edible landrace
pe51218-1	-	-	89298.8	36000	2.48052	1.89143	Higher in edible landrace
pe50291-1	-	-	44914.7	18128.6	2.47756	1.60976	Higher in edible landrace
pe54259-2	-	-	40659.5	16427	2.47516	2.35628	Higher in edible landrace
pe13598-1	-	-	25779.2	10555.6	2.44223	1.40055	Higher in edible landrace
pe60759-2	-	-	2.0919e+06	856596	2.44211	1.27927	Higher in edible landrace
pe18467-1	-	-	519277	213413	2.43321	1.41249	Higher in edible landrace
pe37117-1	-	-	47276.1	19618.3	2.40979	2.18324	Higher in edible landrace
pe07992-1	-	-	18391	7657.64	2.40165	1.20643	Higher in edible landrace
pe49168-1	-	-	150933	63210.1	2.3878	2.19499	Higher in edible landrace
pe48438-2	-	-	190731	80221.7	2.37755	2.2968	Higher in edible landrace
pe12623-1	-	-	133065	56102.8	2.3718	1.34905	Higher in edible landrace
pe58748-1	-	-	193329	81935.3	2.35953	2.48577	Higher in edible landrace
sn0051	-	-	66406	28152.3	2.35881	2.08127	Higher in edible landrace
pe57051-1	-	-	883358	375977	2.3495	1.36882	Higher in edible landrace
pe58004-1	-	-	120668	51465.3	2.34464	1.37071	Higher in edible landrace
pe23443-1	-	-	42579.6	18259.1	2.33197	1.86895	Higher in edible landrace
pe52139-1	-	-	23261.1	9995.47	2.32717	1.69281	Higher in edible landrace
pe57980-1	-	-	23599.4	10192.6	2.31533	1.80692	Higher in edible landrace
pe23038-1	-	-	7627.23	3302.37	2.30962	1.79293	Higher in edible landrace
pe22059-1	-	-	42337.5	18435	2.29659	1.73592	Higher in edible landrace
pe59803-1	-	-	30911.7	13482.7	2.2927	2.20569	Higher in edible landrace
pe15494-2	-	-	510564	224702	2.27218	2.29533	Higher in edible landrace
pe40069-1	-	-	42131.1	18559	2.27012	1.72055	Higher in edible landrace
pe58852-1	-	-	674691	297394	2.26867	2.18784	Higher in edible landrace
pe13707-1	-	-	59686.3	26329.5	2.2669	1.00229	Higher in edible landrace
pe29280-2	-	-	43883	19373.3	2.26512	1.53421	Higher in edible landrace
pe58920-1	-	-	38007.9	16871	2.25285	1.39192	Higher in edible landrace
pe41847-1	-	-	95233.1	42282	2.25233	1.23162	Higher in edible landrace
qk022549	-	-	314500	139792	2.24978	1.97484	Higher in edible landrace
pe58985-1	-	-	140901	62858.9	2.24154	1.46605	Higher in edible landrace
pe16683-1	-	-	18950.6	8474.51	2.23619	2.18353	Higher in edible landrace
lpm0441	-	-	13473.9	6204.28	2.17171	1.99717	Higher in edible landrace
pe08744-2	-	-	562553	259576	2.1672	1.64469	Higher in edible landrace
pe36260-1	-	-	29293.8	13530.7	2.16498	1.91629	Higher in edible landrace
pe51350-1	-	-	521090	240834	2.16369	1.30607	Higher in edible landrace
pe32356-1	-	-	203588	94763	2.14839	2.43029	Higher in edible landrace
pe38973-1	-	-	80641.3	37568.3	2.14653	1.5485	Higher in edible landrace
pe28289-2	-	-	27273	12723.7	2.14347	1.88667	Higher in edible landrace
pe15519-1	-	-	238592	111328	2.14315	2.42565	Higher in edible landrace
pe52305-1	-	-	75133.8	35341.2	2.12595	2.00362	Higher in edible landrace
pe28462-1	-	-	1.18092e+06	558634	2.11395	1.10815	Higher in edible landrace
pe19121-1	-	-	41487	19665.4	2.10965	1.64742	Higher in edible landrace
pe28280-2	-	-	17044.1	8166.63	2.08704	2.41296	Higher in edible landrace
mr379	-	-	15145.6	7260.28	2.08609	1.92005	Higher in edible landrace
pe40857-1	-	-	58056	28014.4	2.07236	1.58195	Higher in edible landrace
pe60872-2	-	-	165398	79968.3	2.06829	1.18983	Higher in edible landrace
pe48207-2	-	-	78902.7	38248.5	2.0629	2.1501	Higher in edible landrace
pe37072-1	-	-	296579	144264	2.05581	1.76816	Higher in edible landrace
pe22564-1	-	-	1.34553e+06	655528	2.05258	1.58987	Higher in edible landrace
pe28263-1	-	-	69290.5	33799.6	2.05004	2.35418	Higher in edible landrace
pe23389-1	-	-	1418.36	694.729	2.04161	2.07525	Higher in edible landrace
pe56985-2	-	-	93424.7	46090.2	2.027	2.09653	Higher in edible landrace
pe18390-2	-	-	791081	396931	1.99299	2.05392	Higher in edible landrace
pe42668-1	-	-	95847.1	48503.2	1.9761	1.92453	Higher in edible landrace
mr667	-	-	295984	150186	1.97078	1.87258	Higher in edible landrace
pe29387-1	-	-	42740.1	21693.6	1.97017	1.76654	Higher in edible landrace
pe57855-1	-	-	207831	106920	1.94381	1.48763	Higher in edible landrace
pe46290-2	-	-	58640.4	30172.7	1.94349	1.29092	Higher in edible landrace
pe32289-1	-	-	293649	152045	1.93134	1.88283	Higher in edible landrace
pe43543-1	-	-	45107	23513.9	1.91831	1.99342	Higher in edible landrace
pe57925-1	-	-	131305	68620.1	1.9135	1.13813	Higher in edible landrace
ln0092	-	-	18127.1	9599.76	1.88829	1.70591	Higher in edible landrace
pe48411-1	-	-	822674	437082	1.8822	1.55218	Higher in edible landrace
pe15715-2	-	-	108848	58277.5	1.86776	1.37769	Higher in edible landrace
pe11919-1	-	-	1328.83	712.127	1.866	1.60584	Higher in edible landrace
pe57905-1	-	-	28384.1	15485.2	1.83299	1.12941	Higher in edible landrace
pe28337-1	-	-	92829.6	50842.2	1.82584	1.88898	Higher in edible landrace
pe58901-1	-	-	131899	72467.8	1.82011	1.32087	Higher in edible landrace
pe35238-1	-	-	34094.5	18773.2	1.81613	1.33435	Higher in edible landrace
pe03095-1	-	-	10102.8	5568.36	1.81433	1.48222	Higher in edible landrace
pe27428-2	-	-	51711.4	28529	1.81259	1.80814	Higher in edible landrace
mr403	-	-	20419.4	11273.8	1.81122	1.72808	Higher in edible landrace
mr2139	-	-	76228.6	42277.4	1.80306	1.71456	Higher in edible landrace
pe27478-2	-	-	60923.8	34034.2	1.79007	1.66557	Higher in edible landrace
pe28460-2	-	-	30401.2	16989.9	1.78937	1.7015	Higher in edible landrace
pe53063-2	-	-	37584.9	21046.6	1.7858	1.55475	Higher in edible landrace
pe48194-1	-	-	124386	69887.4	1.7798	2.07437	Higher in edible landrace
pe40866-1	-	-	58715.1	33011.6	1.77862	1.55313	Higher in edible landrace
pe40873-1	-	-	40243.1	22683.8	1.77409	1.57968	Higher in edible landrace
pe30433-1	-	-	34381.5	19433.7	1.76917	1.63678	Higher in edible landrace
pe13556-1	-	-	64101.3	36245.2	1.76855	1.43459	Higher in edible landrace
pe15528-1	-	-	77138.1	43696.3	1.76532	1.755	Higher in edible landrace
pe30311-2	-	-	6.32562e+06	3.5921e+06	1.76098	1.13736	Higher in edible landrace
pe50186-1	-	-	10856.2	6168.36	1.75999	1.21027	Higher in edible landrace
pe06965-2	-	-	26856.4	15262.1	1.75968	1.2719	Higher in edible landrace
pe50265-1	-	-	80002.7	45586.3	1.75497	1.8979	Higher in edible landrace
pe56961-1	-	-	416779	238093	1.75049	1.43836	Higher in edible landrace
pe16473-1	-	-	17582.6	10098.3	1.74115	1.76012	Higher in edible landrace
pe04002-1	-	-	106245	61049	1.74033	1.00486	Higher in edible landrace
pe58792-2	-	-	998026	573735	1.73952	1.60548	Higher in edible landrace
pe34048-1	-	-	178077	102428	1.73855	1.75553	Higher in edible landrace
ln0052-2	-	-	696591	400699	1.73844	1.82446	Higher in edible landrace
pe58824-1	-	-	149435	86543.4	1.72671	1.66514	Higher in edible landrace
pe31796-1	-	-	291470	168956	1.72513	1.43969	Higher in edible landrace
pe26244-1	-	-	783870	454631	1.72419	1.59294	Higher in edible landrace
pe22385-2	-	-	12519.6	7265.92	1.72305	1.69957	Higher in edible landrace
pe56986-1	-	-	44472.2	25883.8	1.71815	1.63805	Higher in edible landrace
pe59822-1	-	-	1.16372e+06	679817	1.71181	1.3477	Higher in edible landrace
pe19524-1	-	-	24076.7	14074.7	1.71064	1.7767	Higher in edible landrace
pe59838-1	-	-	93484.4	54745.2	1.70763	1.52666	Higher in edible landrace
pe58763-1	-	-	76319.5	44727.7	1.70631	1.70079	Higher in edible landrace
pe04069-1	-	-	46459.5	27339	1.69939	1.68319	Higher in edible landrace
mr1308	-	-	34491.2	20311.7	1.6981	1.8099	Higher in edible landrace
pe30302-1	-	-	242052	142558	1.69792	1.87279	Higher in edible landrace
qk074845	-	-	83207.1	49103.1	1.69454	1.41966	Higher in edible landrace
pe58885-2	-	-	4.23868e+06	2.50733e+06	1.69051	1.51152	Higher in edible landrace
pe21417-1	-	-	67029.2	39743.6	1.68654	1.25587	Higher in edible landrace
pe60784-2	-	-	28979.6	17183.6	1.68648	1.67948	Higher in edible landrace
pe58934-2	-	-	6.0171e+06	3.57136e+06	1.68482	1.93838	Higher in edible landrace
pe29412-1	-	-	21897.5	13001.7	1.6842	1.1041	Higher in edible landrace
pe58854-1	-	-	6.45966e+06	3.83925e+06	1.68253	1.31088	Higher in edible landrace
pe46357-1	-	-	21688.4	12912.3	1.67967	1.63169	Higher in edible landrace
pe23878-1	-	-	50981.2	30368.1	1.67878	1.68302	Higher in edible landrace
pe06341-1	-	-	38940	23212.6	1.67754	1.21848	Higher in edible landrace
pe23788-1	-	-	44768.1	26699.2	1.67676	1.233	Higher in edible landrace
pe46328-1	-	-	224162	134148	1.67101	1.72172	Higher in edible landrace
pe59895-2	-	-	2.36138e+06	1.41502e+06	1.66879	1.91033	Higher in edible landrace
mr1261	-	-	139126	83542.4	1.66533	1.95322	Higher in edible landrace
pe59926-1	-	-	387296	233680	1.65738	1.38759	Higher in edible landrace
pe30236-1	-	-	42935.1	25954.6	1.65423	1.58241	Higher in edible landrace
pe58882-1	-	-	65165.9	39809.7	1.63694	1.33906	Higher in edible landrace
pe38163-1	-	-	23063.1	14120.5	1.6333	1.17521	Higher in edible landrace
mr480-2	-	-	10811.8	6619.66	1.63328	1.34596	Higher in edible landrace
pe05012-1	-	-	11601.4	7129.51	1.62724	1.52234	Higher in edible landrace
qk025425-2	-	-	77377	47608.7	1.62527	1.49857	Higher in edible landrace
pe23409-1	-	-	41069.5	25271.2	1.62515	1.52373	Higher in edible landrace
pe23638-2	-	-	2079.44	1282.12	1.62187	1.0248	Higher in edible landrace
pe58010-1	-	-	34404.8	21229	1.62065	1.54306	Higher in edible landrace
pe06875-1	-	-	1.52087e+06	940417	1.61723	1.80791	Higher in edible landrace
ln0470-2	-	-	3.2079e+06	1.99237e+06	1.61009	1.52619	Higher in edible landrace
pe33123-1	-	-	10874.9	6757.69	1.60927	1.52341	Higher in edible landrace
pe56897-2	-	-	27853.6	17317.9	1.60838	1.79982	Higher in edible landrace
pe37057-2	-	-	210442	130889	1.60779	1.88102	Higher in edible landrace
pe00753-1	-	-	423640	263533	1.60754	1.25427	Higher in edible landrace
pe21347-1	-	-	36906.8	22959.5	1.60747	1.55791	Higher in edible landrace
pe26432-1	-	-	38619.5	24058.1	1.60526	1.02363	Higher in edible landrace
pe47259-1	-	-	26913.8	16785.1	1.60343	1.51753	Higher in edible landrace
pe22037-1	-	-	74528.1	46533.6	1.6016	1.21932	Higher in edible landrace
pe28377-2	-	-	99991.4	62485.8	1.60023	1.83994	Higher in edible landrace
pe57901-2	-	-	39731.4	24883.3	1.59671	1.48364	Higher in edible landrace
pe28454-2	-	-	446496	279851	1.59548	1.87869	Higher in edible landrace
pe13535-1	-	-	42874.3	26877	1.5952	1.01472	Higher in edible landrace
pe37094-1	-	-	652322	410223	1.59016	1.77455	Higher in edible landrace
pe27395-1	-	-	895904	565189	1.58514	1.85582	Higher in edible landrace
pe53100-2	-	-	197394	124594	1.58429	1.09522	Higher in edible landrace
pe43507-1	-	-	337571	213676	1.57983	1.59867	Higher in edible landrace
qk075687	-	-	10584.9	6705.87	1.57846	1.1843	Higher in edible landrace
pe16466-1	-	-	140603	89087.9	1.57825	1.06207	Higher in edible landrace
pe30423-2	-	-	50180.5	31856.7	1.5752	1.73784	Higher in edible landrace
pe34988-1	-	-	102408	65038	1.57459	1.50149	Higher in edible landrace
pe28286-1	-	-	222805	141706	1.57231	1.67279	Higher in edible landrace
pe48236-1	-	-	47419.5	30202.6	1.57004	1.665	Higher in edible landrace
pe50229-2	-	-	147882	94426.6	1.56611	1.12018	Higher in edible landrace
pe48292-2	-	-	16447.9	10502.8	1.56605	1.67476	Higher in edible landrace
pe60779-1	-	-	221484	141614	1.56399	2.0183	Higher in edible landrace
pe44445-1	-	-	33408.1	21391.3	1.56176	1.48101	Higher in edible landrace
pe56842-1	-	-	19155.8	12270.1	1.56118	1.19559	Higher in edible landrace
pe28341-2	-	-	58068	37271.5	1.55797	1.77332	Higher in edible landrace
mr1092	-	-	24554.8	15771.8	1.55688	1.26083	Higher in edible landrace
pe03905-1	-	-	86455.8	55592.8	1.55516	1.4605	Higher in edible landrace
pe48417-1	-	-	24356.5	15683.3	1.55302	1.1138	Higher in edible landrace
pe41671-1	-	-	185775	119981	1.54837	1.53773	Higher in edible landrace
pe21934-2	-	-	65044.8	42208	1.54105	1.34625	Higher in edible landrace
qk009713	-	-	39394.4	25567.5	1.5408	1.15645	Higher in edible landrace
mws0163-P2	-	-	17858.5	11602.2	1.53922	1.37294	Higher in edible landrace
mr609	-	-	15275.5	9927.8	1.53866	1.19396	Higher in edible landrace
pe03044-1	-	-	5711.4	3713.66	1.53794	1.47352	Higher in edible landrace
mr1345	-	-	977519	637657	1.53299	1.23711	Higher in edible landrace
pe32164-1	-	-	288082	188413	1.52899	1.5036	Higher in edible landrace
pe20748-2	-	-	96171	62959.5	1.52751	1.90573	Higher in edible landrace
pe42748-1	-	-	414652	271845	1.52532	1.01858	Higher in edible landrace
pe40724-1	-	-	109527	72030.1	1.52058	1.36826	Higher in edible landrace
pe30398-2	-	-	923.442	608.855	1.51668	1.65254	Higher in edible landrace
pe51146-1	-	-	393748	259648	1.51647	1.20752	Higher in edible landrace
pe01215-2	-	-	207364	136797	1.51585	1.93045	Higher in edible landrace
pe57191-1	-	-	38616.6	25499.8	1.51439	1.20889	Higher in edible landrace
pe27371-2	-	-	120516	79657.7	1.51292	1.77084	Higher in edible landrace
pe43531-1	-	-	1.56265e+06	1.03345e+06	1.51208	1.46779	Higher in edible landrace
pe17428-1	-	-	297118	196660	1.51082	1.42185	Higher in edible landrace
sn0622	-	-	1234000	817566	1.50936	1.14906	Higher in edible landrace
pe00730-2	-	-	241052	159774	1.50871	1.28363	Higher in edible landrace
ln0719	-	-	7938.1	5262.48	1.50844	1.21826	Higher in edible landrace
pe40793-1	-	-	54697.9	36265.4	1.50827	1.28208	Higher in edible landrace
pe36069-2	-	-	1.86389e+06	1.23828e+06	1.50522	1.75089	Higher in edible landrace
pe44482-1	-	-	115360	76834.9	1.5014	1.41946	Higher in edible landrace
mr650	3-Indoleacetonitrile	Alkaloids	7278.62	11400.6	0.638445	1.39487	Higher in improved variety
mr065-2	Malvidin-3-O-glucoside (Oenin)	Flavonoids	33924.9	55968.6	0.606141	1.10799	Higher in improved variety
pe07109-2	9,17-Octadecadiene-12,14-diyne-1,11,16-triol	Lipids	3810.57	7985.25	0.477201	1.6082	Higher in improved variety
lpm0747-3	2'-Deoxyadenosine	Nucleotide and derivatives	6291.03	10747	0.585377	1.42517	Higher in improved variety
mr1397	Succinyladenosine	Nucleotide and derivatives	235786	453859	0.519513	1.40225	Higher in improved variety
pe60840-2	Syringetin O-hexoside	Organic acid and derivatives	81740.5	141484	0.577737	1.2146	Higher in improved variety
mr1046	Caffeic aldehyde	Others	25011.3	48600.2	0.514633	1.6032	Higher in improved variety
pe57995-1	-	-	174971	264274	0.662083	1.47427	Higher in improved variety
pe26492-1	-	-	23094.9	34983.9	0.66016	1.49311	Higher in improved variety
lpm0220-3	-	-	83141.3	126030	0.659693	1.00292	Higher in improved variety
pe56905-1	-	-	270631	412993	0.655293	2.32709	Higher in improved variety
pe58899-2	-	-	72541	110914	0.654027	1.67201	Higher in improved variety
pe59816-2	-	-	113818	174619	0.651808	1.32473	Higher in improved variety
mr886-2	-	-	17422.1	26827.7	0.649406	1.54409	Higher in improved variety
pe59849-2	-	-	25657.2	39524.7	0.649144	1.08526	Higher in improved variety
pe57860-1	-	-	105379	164762	0.639584	1.32232	Higher in improved variety
pe04008-2	-	-	48105.1	75339.9	0.638507	1.1462	Higher in improved variety
pe57902-2	-	-	7166.4	11257.3	0.636599	1.35776	Higher in improved variety
pe42715-2	-	-	44274.2	69561.2	0.636479	1.09626	Higher in improved variety
pe15687-2	-	-	9813.25	15453.3	0.635028	1.74883	Higher in improved variety
mr2071	-	-	17386.5	27879.1	0.623638	1.59799	Higher in improved variety
qk097984	-	-	13542.1	21795.8	0.621317	1.75184	Higher in improved variety
pe57099-1	-	-	166923	269362	0.6197	1.41703	Higher in improved variety
pe35196-1	-	-	1.14698e+06	1.85723e+06	0.617575	1.16227	Higher in improved variety
qk003070	-	-	446320	722907	0.617396	1.06764	Higher in improved variety
pe33275-1	-	-	330866	536795	0.616373	1.76777	Higher in improved variety
pe00135-2	-	-	42604.3	69134	0.616257	1.95407	Higher in improved variety
pe48355-2	-	-	25248.3	41075.1	0.614686	1.17076	Higher in improved variety
mr677	-	-	26439	43092.3	0.613543	1.00328	Higher in improved variety
mr957	-	-	8642.6	14107.5	0.612624	1.44446	Higher in improved variety
pe60849-1	-	-	58573.9	95808.6	0.611364	1.03511	Higher in improved variety
pe32375-2	-	-	355684	595747	0.597039	2.27341	Higher in improved variety
pe03136-1	-	-	8704.83	14694.6	0.592382	1.03973	Higher in improved variety
mr956-2	-	-	4638.45	7837.97	0.591793	1.42157	Higher in improved variety
pe27471-2	-	-	134100	231469	0.579344	1.72838	Higher in improved variety
pe59904-1	-	-	208077	366499	0.567742	1.28396	Higher in improved variety
qk010804-2	-	-	4124.73	7398.36	0.557519	1.33592	Higher in improved variety
pe07081-1	-	-	11643.8	20941.6	0.556011	1.32424	Higher in improved variety
mr880	-	-	3008.8	5411.68	0.555983	2.14845	Higher in improved variety
pe58950-1	-	-	746214	1.40064e+06	0.532767	1.40144	Higher in improved variety
mr946	-	-	11313.8	21266.2	0.532008	1.64202	Higher in improved variety
pe57958-1	-	-	16120.1	30559.6	0.527497	1.81208	Higher in improved variety
pe44657-1	-	-	11106.9	21135.7	0.525505	1.15918	Higher in improved variety
pe37147-1	-	-	21964.6	41974.2	0.523289	1.9721	Higher in improved variety
pe29392-2	-	-	147643	284105	0.519677	1.4175	Higher in improved variety
pe30363-2	-	-	37675	73183.7	0.514801	1.55284	Higher in improved variety
pe60887-1	-	-	1.14912e+06	2.46512e+06	0.466153	1.35741	Higher in improved variety
pe45572-1	-	-	66635.9	144585	0.460875	1.54877	Higher in improved variety
pe34270-1	-	-	58287.8	132050	0.441406	1.54982	Higher in improved variety
pe31407-1	-	-	273996	636654	0.43037	1.74324	Higher in improved variety
pe21607-2	-	-	126998	307241	0.413351	1.53288	Higher in improved variety
pe39077-2	-	-	5402.26	13551.1	0.398657	1.71247	Higher in improved variety
pe30904-1	-	-	5671.1	15166	0.373935	1.96754	Higher in improved variety
pe43494-2	-	-	137673	415323	0.331483	2.49885	Higher in improved variety
