# Supplementary material for: Combined nature and human selections reshaped peach fruit metabolome
Source: Genome Biol. 2022 Jul 4;23:146. doi: 10.1186/s13059-022-02719-6 (PMC9254577; doi:10.1186/s13059-022-02719-6)
Supplement: Supplementary file 7 — Additional file 7: Table S6. Significantly changed metabolites in fruits between eastern and western improved varieties in 2015 (sheet 1) and 2016 (sheet 2). [file 13059_2022_2719_MOESM7_ESM.xlsx]

## Sheet: 2015
Additional file 7: Table S6. Significantly changed metabolites in fruits between eastern and western improved varieties in 2015 (sheet 1) and 2016 (sheet 2).
Metabolite ID	Compounds	Class	Eastern improved varieties (Average mean content)	Western improved varieties (Average mean content)	Eastern/western	VIP mean value by PLS-DA	Comparison between eastern and western
pe46342-1	Anthranilate-1-O-Sophoroside	Alkaloids	704010	331238	2.12539	2.22156	Higher in eastern
pe11551-2	Choline	Alkaloids	863427	294330	2.93353	2.44177	Higher in eastern
qk025363	Piperidine	Alkaloids	70379.6	38244.4	1.84026	1.77847	Higher in eastern
mr1325	L-Leucine	Amino acid and derivatives	1.0606e+06	702667	1.5094	1.27696	Higher in eastern
ln0380-2	N-(3-Indolylacetyl)-L-alanine	Amino acid and derivatives	26585.7	11098.6	2.39541	1.8081	Higher in eastern
pe55113-1	N-Acetyl-L-Tryptophan	Amino acid and derivatives	99402.4	43707.6	2.27426	1.50355	Higher in eastern
mr1281	6-Methoxy-7,8-DihydroxyCoumarin	Coumarin and its derivatives	44035.9	23697.6	1.85824	1.60689	Higher in eastern
mr018	Apigenin-5-O-glucoside	Flavonoids	11564.8	7089.75	1.6312	1.06896	Higher in eastern
pe32291-1	Hesperetin O-Glucuronic acid	Flavonoids	112040	29209.1	3.8358	3.09232	Higher in eastern
mr1068	Liquiritin	Flavonoids	11557.6	4351.59	2.65596	1.90364	Higher in eastern
ln0261-2	12,13-EODE	Lipids	90895.1	56538.1	1.60768	1.11975	Higher in eastern
mr950	2-Linoleoylglycerol	Lipids	125941	44493.7	2.83053	2.46419	Higher in eastern
mr122	9-Hydroxy-(10E,12Z,15Z)-octadecatrienoic acid	Lipids	75234	45744.4	1.64466	1.46159	Higher in eastern
pe57242-2	9-Hydroxy-13-oxo-10-octadecenoic Acid	Lipids	17623.4	11160.6	1.57907	1.23222	Higher in eastern
pe00094-1	Adenosine 5'-monophosphate	Nucleotide and derivatives	545990	320286	1.7047	1.78783	Higher in eastern
mr804	Guanine	Nucleotide and derivatives	21562.5	13448.3	1.60337	1.56837	Higher in eastern
mr1265	Inosine 5'-monophosphate	Nucleotide and derivatives	94490.3	56507.9	1.67216	1.71905	Higher in eastern
qk084381-2	Uridine	Nucleotide and derivatives	21679.2	10698.4	2.02639	1.71302	Higher in eastern
qk086277	Uridine 5'-diphospho-D-glucose	Nucleotide and derivatives	7.14738e+06	4.60048e+06	1.55362	1.59143	Higher in eastern
qk073110	4-Hydroxy-3-methoxybenzoate	Organic acid and its derivatives	21011.2	10119.7	2.07627	1.00852	Higher in eastern
sn0924	4-Hydroxybenzoic acid	Organic acid and its derivatives	335378	127727	2.62573	1.58345	Higher in eastern
sn0925	Vanillic acid	Organic acid and its derivatives	51915.9	23187.8	2.23893	1.30545	Higher in eastern
pe47403-1	Benzoylmalic acid	Organic acid and derivatives	661386	324686	2.037	1.42302	Higher in eastern
pe58830-1	p-Coumaroyl threonic acid	Organic acid and derivatives	4.63025e+06	2.1254e+06	2.17854	3.12172	Higher in eastern
ln0095	Shikimic acid	Organic acid and derivatives	346932	230095	1.50778	1.46146	Higher in eastern
mws0164-P2	Procyanidin A2	Others	38112.6	17516.2	2.17585	1.43808	Higher in eastern
mr1169	Roseoside	Others	24494.3	11169.7	2.19292	1.8518	Higher in eastern
qk116837	2-Deoxyribose-1-phosphate	Saccharides and Alcohols	64374.9	9703.81	6.63398	3.7469	Higher in eastern
mr815	Nicotinic Acid Methyl Ester (Methyl Nicotinate)	Vitamins	65341.4	22867.8	2.85736	2.1629	Higher in eastern
pe41872-1	-	-	82691.1	883.349	93.6109	5.29718	Higher in eastern
pe57091-1	-	-	133774	8783.17	15.2307	4.8749	Higher in eastern
pe58041-1	-	-	20643.9	1468.24	14.0603	4.90767	Higher in eastern
pe57019-2	-	-	265016	21130.8	12.5417	3.39064	Higher in eastern
pe30382-1	-	-	178843	15593	11.4695	4.04545	Higher in eastern
pe26456-2	-	-	420022	41231.9	10.1868	4.03631	Higher in eastern
mr2102	-	-	28625.6	3112.51	9.19694	3.60322	Higher in eastern
pe59883-2	-	-	187597	22028.7	8.51602	3.6373	Higher in eastern
pe29509-2	-	-	30684.4	3645.47	8.41712	3.67665	Higher in eastern
pe38180-1	-	-	1.2452e+06	151087	8.24159	3.63298	Higher in eastern
pe60808-2	-	-	33788.8	4112.14	8.21684	3.67701	Higher in eastern
pe39124-1	-	-	336799	42526.1	7.91981	3.45981	Higher in eastern
mws0163-P2	-	-	137298	17371.9	7.90346	1.22837	Higher in eastern
pe57959-1	-	-	28201.8	3704.89	7.61204	2.53828	Higher in eastern
pe27439-1	-	-	14617.5	1926.87	7.58611	2.93874	Higher in eastern
pe30397-1	-	-	10868.1	1549.81	7.01257	2.72483	Higher in eastern
pe59843-2	-	-	34952.9	5186.38	6.73936	3.4737	Higher in eastern
pe57073-2	-	-	33214.5	4987.38	6.6597	3.57869	Higher in eastern
pe58879-1	-	-	447642	70973.5	6.30717	3.23513	Higher in eastern
pe30302-1	-	-	64084.7	10207.2	6.27838	3.53829	Higher in eastern
pe60856-2	-	-	7.11294e+06	1.13568e+06	6.26314	3.20185	Higher in eastern
pe57958-1	-	-	42592	6984.11	6.09842	2.94778	Higher in eastern
pe46453-1	-	-	230444	38606.7	5.96903	3.13219	Higher in eastern
pe42733-1	-	-	56680.6	10027.7	5.65243	3.99905	Higher in eastern
pe16627-1	-	-	52390.7	9339.78	5.60941	3.86835	Higher in eastern
pe47428-2	-	-	89498.9	16780.4	5.33353	1.00467	Higher in eastern
pe60837-2	-	-	162440	30498.1	5.32622	3.11818	Higher in eastern
pe46444-1	-	-	158463	30670.5	5.16664	3.21482	Higher in eastern
pe07866-1	-	-	35984.8	7029.59	5.11904	3.1643	Higher in eastern
pe54186-2	-	-	48344.6	10088.6	4.79201	2.58695	Higher in eastern
pe57011-1	-	-	202705	42510.1	4.7684	3.51003	Higher in eastern
pe02157-2	-	-	18727.3	3982.6	4.70228	3.08789	Higher in eastern
pe28377-2	-	-	63236.7	14923.6	4.23737	3.20532	Higher in eastern
pe27395-1	-	-	570824	137016	4.1661	3.10219	Higher in eastern
pe01215-2	-	-	31801.6	7742.35	4.10749	3.0198	Higher in eastern
pe60821-1	-	-	381687	95055.2	4.01543	2.09527	Higher in eastern
mr280	-	-	963480	242082	3.97997	2.47593	Higher in eastern
pe26441-2	-	-	32539.3	8265.83	3.93661	2.46741	Higher in eastern
pe29433-2	-	-	16493	4377.71	3.76749	2.6978	Higher in eastern
pe33218-1	-	-	22147	5965.54	3.71248	2.76641	Higher in eastern
pe26407-1	-	-	18131.1	4914.84	3.68904	2.67437	Higher in eastern
pe20748-2	-	-	35997.3	10138	3.55073	2.69915	Higher in eastern
pe44580-2	-	-	5.86012e+06	1.67737e+06	3.49364	2.66016	Higher in eastern
pe60779-1	-	-	230098	66525.4	3.4588	2.34674	Higher in eastern
qk105528	-	-	2.31445e+07	6.78889e+06	3.40917	2.57909	Higher in eastern
pe60704-2	-	-	32925.5	9791.11	3.3628	3.07999	Higher in eastern
pe59833-2	-	-	12966.5	4024.83	3.22162	2.26193	Higher in eastern
pe27420-2	-	-	7546.76	2344.17	3.21937	2.10589	Higher in eastern
pe27371-2	-	-	55370.2	17275	3.20522	2.46997	Higher in eastern
pe26461-1	-	-	26290.5	8259.4	3.18311	2.25958	Higher in eastern
pe05948-1	-	-	7007.29	2202.25	3.18187	2.21787	Higher in eastern
pe30433-1	-	-	19588.2	6160.95	3.1794	2.13873	Higher in eastern
pe32356-1	-	-	59187.6	18628	3.17734	2.84263	Higher in eastern
pe28341-2	-	-	38158.5	12273.7	3.10896	2.37369	Higher in eastern
pe21417-1	-	-	270305	87593.5	3.0859	2.00324	Higher in eastern
pe50186-1	-	-	82674.1	26815.7	3.08305	1.77773	Higher in eastern
pe60882-2	-	-	27625.9	8979.41	3.07658	2.49056	Higher in eastern
pe12511-1	-	-	23823.9	7821.46	3.04596	2.475	Higher in eastern
pe43688-1	-	-	23645.4	7962.84	2.96947	2.17116	Higher in eastern
pe23389-1	-	-	4432.17	1517.98	2.91977	1.971	Higher in eastern
pe30423-2	-	-	39331.5	13485.9	2.9165	2.14425	Higher in eastern
pe60759-2	-	-	610044	213974	2.85102	3.08831	Higher in eastern
pe30307-1	-	-	6101.54	2160.06	2.82471	2.57689	Higher in eastern
pe43719-1	-	-	479926	171641	2.7961	1.96212	Higher in eastern
pe23409-1	-	-	152734	55827.1	2.73584	1.83926	Higher in eastern
pe58850-1	-	-	513541	188208	2.72858	2.23111	Higher in eastern
qk075687	-	-	11414.7	4313.17	2.64647	2.04043	Higher in eastern
pe30579-1	-	-	62875.7	23762.4	2.64602	2.28255	Higher in eastern
pe07992-1	-	-	10848.1	4131.51	2.62571	2.13249	Higher in eastern
pe28454-2	-	-	114667	44525.6	2.5753	2.26421	Higher in eastern
qk096776	-	-	21353.3	8414.54	2.53767	1.43866	Higher in eastern
pe29189-1	-	-	321876	128301	2.50875	2.29662	Higher in eastern
pe10813-1	-	-	11203.9	4533.54	2.47134	1.67503	Higher in eastern
qk098853	-	-	58237.6	23737.1	2.45344	1.98532	Higher in eastern
pe58852-1	-	-	591234	242110	2.44201	2.25842	Higher in eastern
pe26433-1	-	-	109066	45228.6	2.41144	2.03036	Higher in eastern
pe58882-1	-	-	35602.5	14900.1	2.38941	2.49448	Higher in eastern
pe59895-2	-	-	1.13787e+06	479062	2.3752	1.98854	Higher in eastern
pe58934-2	-	-	2.86226e+06	1.21386e+06	2.35799	2.00627	Higher in eastern
lpm0806-2	-	-	168495	72382.5	2.32784	1.93176	Higher in eastern
lpm0248-3	-	-	198174	85645.9	2.31388	1.64241	Higher in eastern
pe57212-2	-	-	19235.6	8411.89	2.28672	1.75681	Higher in eastern
qk067414	-	-	23006.1	10182.9	2.2593	1.53972	Higher in eastern
pe59818-1	-	-	77065	34128.4	2.25809	1.96371	Higher in eastern
pe53307-2	-	-	37399.2	16933.6	2.20858	1.5063	Higher in eastern
pe58930-1	-	-	33067.1	14972.2	2.20856	1.19254	Higher in eastern
pe52139-1	-	-	59448.4	27506.3	2.16126	1.02971	Higher in eastern
lpm0220	-	-	706320	327100	2.15934	1.93872	Higher in eastern
pe51400-2	-	-	62731.3	29087.6	2.15663	1.06153	Higher in eastern
pe48197-2	-	-	50605.8	23812.5	2.12518	2.18695	Higher in eastern
pe50363-2	-	-	32756.8	15418.1	2.12457	1.25583	Higher in eastern
pe57803-1	-	-	785223	370184	2.12117	1.87517	Higher in eastern
pe38850-1	-	-	69129.1	32690.5	2.11466	2.21864	Higher in eastern
pe08865-1	-	-	126392	59782.1	2.11421	1.20911	Higher in eastern
pe57222-2	-	-	9636.89	4565.24	2.11093	1.54139	Higher in eastern
pe58701-1	-	-	112244	54052.9	2.07655	1.95326	Higher in eastern
pe28429-1	-	-	12038	5864.51	2.05269	1.21404	Higher in eastern
pe59676-1	-	-	157938	77009.4	2.05089	2.1631	Higher in eastern
mr1041	-	-	31841.2	15777.3	2.01816	1.92054	Higher in eastern
mr2095	-	-	7298.83	3617.51	2.01764	1.18606	Higher in eastern
mr480-2	-	-	6284.2	3115.25	2.01724	2.02635	Higher in eastern
pe04102-2	-	-	37370.2	18565.4	2.01289	1.55998	Higher in eastern
pe60701-1	-	-	12028.2	6014.21	1.99997	1.72498	Higher in eastern
pe46290-2	-	-	22817	11600	1.96698	1.75549	Higher in eastern
pe04088-2	-	-	14075.7	7209.35	1.95242	1.21116	Higher in eastern
pe23537-1	-	-	6202.29	3179.27	1.95085	1.40083	Higher in eastern
pe48368-1	-	-	187193	97447.3	1.92097	1.32904	Higher in eastern
pe15791-1	-	-	2982.67	1590.66	1.87512	1.29769	Higher in eastern
pe15788-2	-	-	114821	62908.1	1.82521	1.27423	Higher in eastern
pe59788-1	-	-	29431.7	16237.3	1.8126	1.46116	Higher in eastern
pe16910-2	-	-	26437.3	14621.5	1.80811	1.40016	Higher in eastern
pe09898-2	-	-	22495.3	12514.4	1.79755	1.27101	Higher in eastern
pe59021-1	-	-	1.92285e+06	1.07109e+06	1.79523	1.07342	Higher in eastern
pe31478-1	-	-	19409.2	10963.7	1.77032	1.0715	Higher in eastern
pe28433-1	-	-	51550.6	29590.6	1.74212	1.43066	Higher in eastern
mr2036	-	-	30590.7	17567.9	1.74128	1.2353	Higher in eastern
pe57881-1	-	-	40314.6	23228.6	1.73556	1.05001	Higher in eastern
pe30398-2	-	-	338.961	195.741	1.73168	1.02211	Higher in eastern
pe56961-1	-	-	141505	81805.2	1.72978	1.19449	Higher in eastern
pe53050-1	-	-	316515	183073	1.7289	1.79772	Higher in eastern
mr115-2	-	-	8716.12	5090.79	1.71213	1.36442	Higher in eastern
pe56049-2	-	-	136094	79790.5	1.70564	1.23974	Higher in eastern
pe05929-1	-	-	7813.35	4610.27	1.69477	1.60444	Higher in eastern
mr958	-	-	4381.07	2590.55	1.69117	1.38023	Higher in eastern
pe57785-2	-	-	24098.3	14355.6	1.67868	1.36972	Higher in eastern
pe19121-1	-	-	22982.5	13733.7	1.67345	1.37278	Higher in eastern
pe59675-2	-	-	66573.6	40028.4	1.66316	1.72638	Higher in eastern
pe03480-1	-	-	15044.2	9052.35	1.66191	1.48831	Higher in eastern
pe27378-1	-	-	22527	13561.1	1.66115	1.21727	Higher in eastern
pe59718-2	-	-	19057	11475.9	1.66062	1.00042	Higher in eastern
pe11769-1	-	-	5611.62	3387.92	1.65636	1.08907	Higher in eastern
pe60629-1	-	-	116364	70409.5	1.65268	1.21772	Higher in eastern
pe21668-1	-	-	58414.5	35442.7	1.64814	1.1963	Higher in eastern
pe33505-1	-	-	36597.3	22243.3	1.64532	1.4066	Higher in eastern
pe20694-1	-	-	591211	359717	1.64354	1.20236	Higher in eastern
pe34127-1	-	-	17471.7	10669.5	1.63754	1.08146	Higher in eastern
pe59771-2	-	-	15779.9	9665.24	1.63264	1.09906	Higher in eastern
pe58717-2	-	-	8578.31	5287.6	1.62234	1.53135	Higher in eastern
mws0166-N2	-	-	1.90872e+06	1.17654e+06	1.62232	1.06948	Higher in eastern
pe60618-1	-	-	40335	25005.7	1.61303	1.42468	Higher in eastern
pe40099-1	-	-	24182.9	15001.1	1.61207	1.06802	Higher in eastern
pe57855-1	-	-	167413	104497	1.60208	1.2951	Higher in eastern
pe27337-1	-	-	277511	175217	1.58381	1.1788	Higher in eastern
pe08695-1	-	-	19773.1	12539.2	1.5769	1.19963	Higher in eastern
pe57791-2	-	-	5035.36	3197.51	1.57478	1.49507	Higher in eastern
pe39043-1	-	-	338317	214898	1.57431	1.10646	Higher in eastern
pe22355-2	-	-	16872.8	10827.8	1.55829	1.18061	Higher in eastern
pe37146-1	-	-	97057.3	62397.9	1.55546	1.22392	Higher in eastern
pe40010-2	-	-	132361	85232.4	1.55294	1.17609	Higher in eastern
mr115-3	-	-	10088.6	6524.6	1.54625	1.18831	Higher in eastern
pe47447-2	-	-	42902.1	27862.2	1.5398	1.18485	Higher in eastern
mr1050	-	-	13949.8	9063.08	1.53919	1.13974	Higher in eastern
pe02989-1	-	-	225234	147068	1.53149	1.00844	Higher in eastern
pe30317-1	-	-	31001.7	20252.5	1.53076	1.33438	Higher in eastern
pe56942-2	-	-	109593	71757.1	1.52728	1.28423	Higher in eastern
pe47192-1	-	-	508689	333556	1.52505	1.42198	Higher in eastern
pe55856-1	-	-	724146	475317	1.5235	1.55844	Higher in eastern
pe57760-2	-	-	163707	108175	1.51336	1.03791	Higher in eastern
pe60640-2	-	-	71929.1	47639.7	1.50986	1.3802	Higher in eastern
pe60709-2	-	-	56477.2	37529	1.50489	1.00253	Higher in eastern
pe36936-2	-	-	50004.9	33306.3	1.50136	1.36603	Higher in eastern
pe38225-1	-	-	78156.1	52094.4	1.50028	1.29229	Higher in eastern
pe21303-2	Spermidine	Alkaloids	173268	357637	0.484481	1.99064	Higher in western
qk017487-2	Histidinol	Amino acid and derivatives	111447	169603	0.657102	1.47395	Higher in western
qk006912	Hydroxy-methoxycinnamate	Coumarin and its derivatives	5299.22	8264.16	0.64123	1.21455	Higher in western
pe47523-1	Genistein (4',5,7-Trihydroxyisoflavone)	Flavonoids	56692.6	93320.2	0.607507	1.38557	Higher in western
mr211	D-erythro-Dihydrosphingosine	Lipids	15339.3	28067.9	0.546507	1.73075	Higher in western
mr1397	Succinyladenosine	Nucleotide and derivatives	137853	317384	0.434342	1.60078	Higher in western
mws0281-3	citric acid	Organic acid and its derivatives	1.93817e+06	3.56216e+06	0.544101	1.86159	Higher in western
mws0179-N3	Chlorogenic acid methyl ester	Organic acid and its derivatives	16999.5	41309	0.411519	2.62446	Higher in western
pe22528-1	Dicaffeoylshikimic acid	Organic acid and derivatives	22380.9	36790.8	0.608328	1.46311	Higher in western
qk109140-2	Methylcitric acid	Organic acid and derivatives	161347	469252	0.343838	2.57674	Higher in western
qk004847-2	2-Thiophenecarboxylic acid	Others	45564.4	109700	0.415354	2.33078	Higher in western
mr1046	Caffeic aldehyde	Others	17899	37575.7	0.476346	2.26738	Higher in western
mr799	Nicotinic acid	Vitamins	73006.8	126638	0.5765	1.34081	Higher in western
pe40802-2	-	-	85768.9	130040	0.65956	1.36642	Higher in western
pe60781-1	-	-	1.6886e+06	2.58204e+06	0.653979	1.02387	Higher in western
pe29325-1	-	-	21156.4	32514.3	0.65068	1.35973	Higher in western
pe60787-1	-	-	340849	523986	0.650492	1.1824	Higher in western
pe48261-1	-	-	41224.3	63661.9	0.64755	1.39242	Higher in western
pe27375-1	-	-	13095.4	20260.8	0.646343	1.20503	Higher in western
pe57079-1	-	-	34945.3	54469.8	0.641554	1.50648	Higher in western
pe56958-1	-	-	168486	263246	0.640034	1.17183	Higher in western
qk010788	-	-	21006.7	32851.9	0.639436	1.15759	Higher in western
pe60939-1	-	-	157560	246785	0.63845	1.28031	Higher in western
pe59822-1	-	-	547883	869143	0.630371	1.28704	Higher in western
pe56989-1	-	-	70283.4	111513	0.630273	1.20913	Higher in western
mr204	-	-	49672.8	78998.4	0.628782	1.38993	Higher in western
pe58945-1	-	-	51704.6	82488.9	0.626806	1.57017	Higher in western
pe58854-1	-	-	3.01221e+06	4.8309e+06	0.62353	1.30527	Higher in western
pe57925-1	-	-	68187.5	109716	0.621489	1.18616	Higher in western
pe56946-1	-	-	965445	1.56049e+06	0.61868	1.2779	Higher in western
pe21607-2	-	-	59274.3	96695.2	0.613001	1.06443	Higher in western
qk000115	-	-	37259.2	60892.1	0.61189	1.46543	Higher in western
pe46523-1	-	-	66904.1	110581	0.605024	1.6893	Higher in western
mr099	-	-	12052.9	20074	0.600425	1.29798	Higher in western
pe50290-1	-	-	19220	32071.3	0.599291	1.52133	Higher in western
mr2058	-	-	26988.9	45471.6	0.593534	1.57182	Higher in western
pe35001-1	-	-	8.69447e+06	1.46906e+07	0.591837	1.69596	Higher in western
pe60160-2	-	-	30936.9	52577.8	0.588402	1.02034	Higher in western
pe39024-1	-	-	5855.39	9959.84	0.5879	1.71149	Higher in western
pe59199-1	-	-	227029	388540	0.584314	1.04335	Higher in western
mr677	-	-	7959.63	13644.4	0.583361	1.40949	Higher in western
pe30426-1	-	-	9644.95	16640.2	0.579619	1.74981	Higher in western
mr194	-	-	25488.5	43991.9	0.579392	1.6237	Higher in western
pe56949-2	-	-	17306.3	30157.5	0.573866	1.46146	Higher in western
pe60677-1	-	-	18495.4	32279.7	0.572975	1.57514	Higher in western
ln0052-2	-	-	296402	517810	0.572415	1.58642	Higher in western
pe58944-2	-	-	29357.1	51627.9	0.568628	1.73352	Higher in western
pe60852-2	-	-	15630.1	27588	0.566555	1.01895	Higher in western
pe38112-2	-	-	16637.1	29975.1	0.555031	1.97253	Higher in western
pe59816-2	-	-	115174	208175	0.553256	1.63617	Higher in western
pe40766-2	-	-	10384.9	18847.8	0.550989	1.68957	Higher in western
pe40688-1	-	-	8886.31	16281.3	0.5458	1.58076	Higher in western
pe58708-2	-	-	21948.1	40642.5	0.540027	1.94276	Higher in western
pe45572-1	-	-	77839.3	144756	0.537728	1.50062	Higher in western
pe39077-2	-	-	7336.34	13711.2	0.53506	1.30279	Higher in western
pe58009-1	-	-	10636.9	19896.9	0.534598	1.66271	Higher in western
pe12839-1	-	-	36846.3	69427.6	0.530715	1.33774	Higher in western
pe57064-2	-	-	1.8472e+06	3.51298e+06	0.525822	1.92657	Higher in western
pe58015-2	-	-	45392.1	87088.9	0.521216	1.95155	Higher in western
pe27302-2	-	-	4735.36	9095.62	0.52062	1.57321	Higher in western
pe44657-1	-	-	11511	22220.4	0.518038	1.24366	Higher in western
mr2043	-	-	20938.2	40420.5	0.518009	1.98434	Higher in western
pe58004-1	-	-	24154.4	47596.2	0.507485	1.9717	Higher in western
pe54881-2	-	-	28734.6	56701.6	0.506768	2.08317	Higher in western
pe35958-2	-	-	4958.55	9812.7	0.50532	1.89504	Higher in western
pe58685-1	-	-	9637.37	19106.8	0.504394	1.0247	Higher in western
pe57051-1	-	-	181257	359881	0.503658	1.95069	Higher in western
pe19456-1	-	-	20384.1	40520.2	0.50306	1.94932	Higher in western
qk008939	-	-	87951.5	175581	0.500917	2.11506	Higher in western
pe43543-1	-	-	15550.1	31047	0.500856	1.67711	Higher in western
pe31407-1	-	-	329466	661119	0.498346	1.6705	Higher in western
pe60887-1	-	-	1.16665e+06	2.34237e+06	0.498065	1.62206	Higher in western
pe28622-2	-	-	4297.94	8637.37	0.497599	1.8162	Higher in western
pe58920-1	-	-	9023.47	18190.8	0.496046	2.23423	Higher in western
pe60831-1	-	-	16376.6	33538.9	0.488287	1.77576	Higher in western
pe41847-1	-	-	22747.9	48110.2	0.472829	1.32607	Higher in western
pe58950-1	-	-	658500	1.40238e+06	0.469558	1.05282	Higher in western
pe59904-1	-	-	180536	390531	0.462283	1.09066	Higher in western
pe57892-2	-	-	5535.04	12007.6	0.460961	2.30384	Higher in western
pe58761-1	-	-	64724.3	141608	0.457067	2.26852	Higher in western
pe31302-1	-	-	10627.7	23564.8	0.450999	2.27886	Higher in western
pe59893-2	-	-	3271.23	7291.17	0.448657	1.22662	Higher in western
pe05801-1	-	-	145783	328738	0.443464	2.40642	Higher in western
pe05771-1	-	-	267606	604183	0.442923	2.51763	Higher in western
pe21318-1	-	-	81354.9	184089	0.441932	2.34488	Higher in western
pe40824-1	-	-	143064	339075	0.421924	2.4575	Higher in western
pe26276-2	-	-	18786.8	44964.1	0.417817	2.30897	Higher in western
pe46832-2	-	-	20000.7	48509.6	0.412303	1.06157	Higher in western
qk084355-2	-	-	439925	1.0791e+06	0.40768	2.41942	Higher in western
pe45432-1	-	-	107306	263773	0.406813	2.17874	Higher in western
qk074845	-	-	16113.3	39632.4	0.406569	2.46233	Higher in western
pe05760-1	-	-	3916.19	9733.97	0.402322	2.28022	Higher in western
mr2083	-	-	7481.43	19219.5	0.389263	2.0181	Higher in western
pe43494-2	-	-	86680.8	234392	0.369812	1.02848	Higher in western
pe29347-1	-	-	172025	466003	0.369149	2.58729	Higher in western
pe28378-1	-	-	6409.15	17781.8	0.360433	1.43222	Higher in western
pe43515-1	-	-	20299.6	59829.8	0.339288	2.9732	Higher in western
pe57834-2	-	-	10339.5	30564	0.338289	2.95176	Higher in western
pe57099-1	-	-	113873	347182	0.327993	1.99305	Higher in western
pe03136-1	-	-	4321.76	13471.9	0.320798	2.79774	Higher in western
pe30904-1	-	-	31096.1	99594.6	0.312226	3.76813	Higher in western
pe58759-2	-	-	17343.3	57578.1	0.301213	3.17175	Higher in western
pe57808-1	-	-	48599.1	175843	0.276378	3.22485	Higher in western
pe50393-1	-	-	136480	503988	0.270801	3.07375	Higher in western
pe41702-2	-	-	2.46157e+06	9.57389e+06	0.257113	3.67084	Higher in western
pe37158-2	-	-	6673.48	26042.4	0.256254	3.29493	Higher in western
pe57854-1	-	-	4769.27	18772.3	0.254059	3.39095	Higher in western
pe54966-1	-	-	14673.3	64038.7	0.229131	4.01734	Higher in western
qk110102	-	-	118195	523992	0.225567	3.39016	Higher in western

## Sheet: 2016
Metabolite ID	Compounds	Class	Eastern improved varieties (Average mean content)	Western improved varieties (Average mean content)	Eastern/western	VIP mean value by PLS-DA	Comparison between eastern and western
pe46342-1	Anthranilate-1-O-Sophoroside	Alkaloids	1.25993e+06	645016	1.95333	1.95367	Higher in eastern
pe11551-2	Choline	Alkaloids	1.32893e+06	734413	1.80952	1.51177	Higher in eastern
ln0380-2	N-(3-Indolylacetyl)-L-alanine	Amino acid and derivatives	148293	37934	3.90924	1.76392	Higher in eastern
pe55113-1	N-Acetyl-L-Tryptophan	Amino acid and derivatives	183804	49211.1	3.73501	1.99836	Higher in eastern
mr1281	6-Methoxy-7,8-DihydroxyCoumarin	Coumarin and derivatives	64718.4	35610.5	1.8174	1.42853	Higher in eastern
mr1274	Chrysoeriol 7-O-hexoside	Flavonoids	250653	146505	1.71089	1.03736	Higher in eastern
pe32291-1	Hesperetin O-Glucuronic acid	Flavonoids	164243	42897.5	3.82874	2.56058	Higher in eastern
mr1068	Liquiritin	Flavonoids	22492.5	9536.68	2.35853	1.73672	Higher in eastern
mr950	2-Linoleoylglycerol	Lipids	118545	75998.4	1.55983	1.17328	Higher in eastern
qk084381-2	Uridine	Nucleotide and derivatives	24980.1	15824.3	1.57859	1.52065	Higher in eastern
sn0924	4-Hydroxybenzoic acid	Organic acid and derivatives	753858	372423	2.0242	1.20277	Higher in eastern
pe47403-1	Benzoylmalic acid	Organic acid and derivatives	4.79437e+06	1.88671e+06	2.54112	1.88674	Higher in eastern
pe58830-1	p-Coumaroyl threonic acid	Organic acid and derivatives	5.53274e+06	2.23065e+06	2.48033	3.57753	Higher in eastern
mr2064	delta-Tridecalactone	Others	25610.1	12501.3	2.0486	1.54809	Higher in eastern
qk069112	Oxiglutatione	Others	82099	51888.9	1.58221	1.42168	Higher in eastern
mr1169	Roseoside	Others	407022	203710	1.99805	1.66817	Higher in eastern
qk116837	2-Deoxyribose-1-phosphate	Saccharides and Alcohols	350584	77577.8	4.51914	3.33997	Higher in eastern
mr815	Nicotinic Acid Methyl Ester (Methyl Nicotinate)	Vitamins	205708	93382.5	2.20285	1.68307	Higher in eastern
pe41872-1	-	-	78852.9	1986.85	39.6874	4.39219	Higher in eastern
pe57091-1	-	-	208193	12729	16.3558	4.38682	Higher in eastern
pe58041-1	-	-	31758.8	2041.89	15.5536	3.90146	Higher in eastern
pe29509-2	-	-	60557.8	4966.86	12.1924	3.95642	Higher in eastern
pe38180-1	-	-	1.36206e+06	113674	11.9822	3.61579	Higher in eastern
pe39124-1	-	-	354789	30324.4	11.6998	3.55497	Higher in eastern
pe26456-2	-	-	495725	57991.7	8.5482	3.48779	Higher in eastern
pe30382-1	-	-	180241	22844.1	7.89005	3.42442	Higher in eastern
pe60808-2	-	-	42283.5	5442	7.76984	3.32697	Higher in eastern
pe59883-2	-	-	231580	30058.4	7.70433	3.41509	Higher in eastern
pe57073-2	-	-	71003.4	9747.97	7.28392	3.549	Higher in eastern
pe27439-1	-	-	42202.4	6009.22	7.02293	3.21631	Higher in eastern
mr2102	-	-	30336.4	4320.27	7.02188	3.18646	Higher in eastern
pe54186-2	-	-	78088	11792.4	6.6219	3.18107	Higher in eastern
pe59843-2	-	-	49082	7419.9	6.61491	3.09972	Higher in eastern
pe46444-1	-	-	295051	46273.3	6.37627	2.979	Higher in eastern
pe46453-1	-	-	344504	54288.4	6.34581	3.05111	Higher in eastern
pe30397-1	-	-	19234.5	3037.42	6.33249	2.98444	Higher in eastern
pe60856-2	-	-	1.00217e+07	1.60475e+06	6.24504	3.06657	Higher in eastern
pe58879-1	-	-	642738	112144	5.73136	2.87798	Higher in eastern
pe57011-1	-	-	523883	92603.3	5.65729	3.17262	Higher in eastern
pe07866-1	-	-	79309.6	14276.8	5.55515	2.78912	Higher in eastern
pe02157-2	-	-	57610.1	10460.9	5.50717	2.9929	Higher in eastern
pe60837-2	-	-	244173	44526.5	5.48377	2.94603	Higher in eastern
pe30302-1	-	-	204677	40997.3	4.99246	3.06923	Higher in eastern
mr280	-	-	3.39057e+06	702731	4.82484	2.213	Higher in eastern
pe29803-1	-	-	185900	38767.9	4.7952	2.75286	Higher in eastern
pe42733-1	-	-	44894.4	9438.62	4.75646	3.76665	Higher in eastern
pe57019-2	-	-	377628	79699.2	4.73817	2.48117	Higher in eastern
pe60821-1	-	-	2.41615e+06	510488	4.73301	2.37181	Higher in eastern
pe57959-1	-	-	48613.1	11581.3	4.19755	2.53614	Higher in eastern
pe27395-1	-	-	793085	192596	4.11787	2.5713	Higher in eastern
pe30433-1	-	-	27210.1	6720.07	4.04908	2.68041	Higher in eastern
pe16627-1	-	-	83123.6	20618.3	4.03155	3.58394	Higher in eastern
pe28377-2	-	-	87110.9	22225.7	3.91937	2.55326	Higher in eastern
pe57958-1	-	-	42433.7	11146.4	3.80696	2.9211	Higher in eastern
pe20748-2	-	-	87280.2	23197.1	3.76254	2.57343	Higher in eastern
pe33218-1	-	-	38727.9	10626.3	3.64452	2.5658	Higher in eastern
pe26441-2	-	-	253732	70580.3	3.59495	2.71634	Higher in eastern
pe29433-2	-	-	38320.2	10858.6	3.52902	2.9478	Higher in eastern
pe01215-2	-	-	187686	53598.7	3.50168	2.76585	Higher in eastern
pe26407-1	-	-	12915.4	3751.37	3.44286	2.32189	Higher in eastern
pe30307-1	-	-	12404.2	3635.27	3.41218	2.11558	Higher in eastern
pe59833-2	-	-	21620.5	6348.1	3.40582	2.33786	Higher in eastern
pe23038-1	-	-	4508.43	1330.55	3.38838	1.12503	Higher in eastern
pe05948-1	-	-	6791.88	2031.43	3.34339	2.73341	Higher in eastern
pe22059-1	-	-	25104.4	7530.95	3.3335	1.13932	Higher in eastern
pe44580-2	-	-	7.09667e+06	2.18551e+06	3.24715	2.64588	Higher in eastern
qk105528	-	-	2.80634e+07	8.6454e+06	3.24605	2.54879	Higher in eastern
pe58852-1	-	-	402846	124990	3.22304	2.29034	Higher in eastern
pe27420-2	-	-	62374.3	19537	3.19262	2.50108	Higher in eastern
pe60704-2	-	-	35751.2	11423.7	3.12955	2.89483	Higher in eastern
pe30579-1	-	-	131880	42809.5	3.08061	2.24593	Higher in eastern
pe26461-1	-	-	204844	66650	3.07343	2.49486	Higher in eastern
pe60759-2	-	-	1.15024e+06	376516	3.05495	3.30877	Higher in eastern
pe30423-2	-	-	42452.8	14532.8	2.92117	2.06068	Higher in eastern
pe58930-1	-	-	51892	19575.2	2.6509	1.17866	Higher in eastern
pe26433-1	-	-	196237	74193.8	2.64492	2.16309	Higher in eastern
pe32356-1	-	-	123703	47448.2	2.60712	2.29976	Higher in eastern
pe58882-1	-	-	51950.7	19960.1	2.60273	3.10992	Higher in eastern
pe14656-1	-	-	58166.1	22367.6	2.60047	1.47036	Higher in eastern
pe43688-1	-	-	24124	9393.27	2.56822	2.40295	Higher in eastern
qk067414	-	-	18331.4	7154.08	2.56237	2.32234	Higher in eastern
pe48368-1	-	-	405106	160462	2.52462	1.76667	Higher in eastern
pe58934-2	-	-	4.6268e+06	1.84581e+06	2.50665	1.89965	Higher in eastern
pe60779-1	-	-	183329	73413.9	2.4972	2.3542	Higher in eastern
pe59895-2	-	-	1.82919e+06	737884	2.47897	1.89384	Higher in eastern
pe28454-2	-	-	361697	146039	2.47671	1.93556	Higher in eastern
pe27371-2	-	-	102760	41886.4	2.45331	1.83148	Higher in eastern
pe28341-2	-	-	47972.9	19775.6	2.42586	1.85231	Higher in eastern
pe58850-1	-	-	1.03795e+06	428292	2.42347	1.98912	Higher in eastern
mr480-2	-	-	8512.59	3524.87	2.41501	1.975	Higher in eastern
pe21886-1	-	-	39653	16482.1	2.40583	1.78493	Higher in eastern
pe40048-1	-	-	35830.8	15329	2.33745	1.06033	Higher in eastern
pe29189-1	-	-	848422	364268	2.32911	1.93309	Higher in eastern
pe23878-1	-	-	38720.3	16712.9	2.3168	1.58523	Higher in eastern
pe19121-1	-	-	24987.8	10963.6	2.27916	1.3449	Higher in eastern
pe14020-2	-	-	22463.6	10246.8	2.19225	1.67266	Higher in eastern
pe56961-1	-	-	298430	139446	2.14011	1.86579	Higher in eastern
pe59788-1	-	-	70355	32904.6	2.13815	1.20136	Higher in eastern
pe04102-2	-	-	210040	98288.9	2.13696	1.5179	Higher in eastern
pe60701-1	-	-	12100.7	5664.92	2.13608	1.30749	Higher in eastern
pe30748-1	-	-	41356.9	19453.7	2.12592	1.63183	Higher in eastern
pe59021-1	-	-	1.36598e+06	646333	2.11343	1.02149	Higher in eastern
pe59818-1	-	-	147973	70229.7	2.10698	1.79292	Higher in eastern
pe21934-2	-	-	52664.6	25112.4	2.09716	1.52949	Higher in eastern
pe31478-1	-	-	11922.7	5714.76	2.0863	1.02058	Higher in eastern
pe43719-1	-	-	512132	246540	2.07728	1.74242	Higher in eastern
pe07992-1	-	-	9520.28	4612.39	2.06407	1.24189	Higher in eastern
pe30398-2	-	-	756.039	368.222	2.05321	1.30205	Higher in eastern
pe36260-1	-	-	16795	8193.87	2.04971	1.34208	Higher in eastern
pe57760-2	-	-	253491	124140	2.04198	1.84312	Higher in eastern
pe15788-2	-	-	131923	64618.4	2.04156	1.05801	Higher in eastern
lpm0806-2	-	-	152394	75476.2	2.0191	1.68905	Higher in eastern
qk098853	-	-	40728.9	20319.8	2.00439	1.84814	Higher in eastern
pe37072-1	-	-	178045	89034.9	1.99972	1.58579	Higher in eastern
pe15750-1	-	-	3836.28	1921.59	1.99641	1.45615	Higher in eastern
lpm0220	-	-	2.08775e+06	1.04911e+06	1.99002	1.7488	Higher in eastern
pe52683-1	-	-	134738	68266.7	1.9737	1.47196	Higher in eastern
pe28429-1	-	-	17976.9	9109.77	1.97337	1.64313	Higher in eastern
pe04088-2	-	-	85666.6	43789	1.95635	1.3384	Higher in eastern
pe40069-1	-	-	22733.2	11734.5	1.9373	1.22037	Higher in eastern
pe53307-2	-	-	24069.4	12451.2	1.93311	1.01582	Higher in eastern
pe14645-2	-	-	233603	121401	1.92423	1.1861	Higher in eastern
pe23951-1	-	-	130989	68093.1	1.92367	1.40964	Higher in eastern
pe60882-2	-	-	34936.3	18174.3	1.92229	2.19947	Higher in eastern
pe59676-1	-	-	121277	63157.3	1.92023	1.89517	Higher in eastern
pe48197-2	-	-	89670.9	46760.3	1.91767	1.8562	Higher in eastern
pe38850-1	-	-	137497	72281	1.90226	1.91689	Higher in eastern
pe03480-1	-	-	5518.59	2908.35	1.8975	1.42195	Higher in eastern
pe03095-1	-	-	6783.79	3581.24	1.89426	1.24911	Higher in eastern
pe57785-2	-	-	36154	19296	1.87365	1.91313	Higher in eastern
pe58701-1	-	-	105924	57018.6	1.85771	1.56505	Higher in eastern
pe44684-1	-	-	74616.8	40167.8	1.85763	1.17702	Higher in eastern
pe30317-1	-	-	210879	113632	1.85581	1.5698	Higher in eastern
pe58690-1	-	-	2.8893e+06	1.55743e+06	1.85517	1.62268	Higher in eastern
pe37190-1	-	-	36182.8	19550.1	1.85077	1.53981	Higher in eastern
pe31796-1	-	-	204446	110932	1.84298	1.40342	Higher in eastern
pe57803-1	-	-	1.59607e+06	866873	1.84118	1.56695	Higher in eastern
qk096776	-	-	68731.1	37770.2	1.81972	1.4884	Higher in eastern
pe12511-1	-	-	53053.5	29262.9	1.813	1.45134	Higher in eastern
pe23409-1	-	-	30393	16897.5	1.79866	1.42363	Higher in eastern
pe60629-1	-	-	139554	77650.8	1.7972	1.58256	Higher in eastern
pe00753-1	-	-	316086	177611	1.77965	1.20191	Higher in eastern
pe60336-1	-	-	124111	69857.1	1.77664	1.37322	Higher in eastern
pe23004-1	-	-	19342.5	10896.6	1.7751	1.13499	Higher in eastern
pe30285-1	-	-	115206	65854	1.74941	1.17325	Higher in eastern
pe59968-1	-	-	590157	338669	1.74258	1.13059	Higher in eastern
pe60661-1	-	-	78024.3	44996.5	1.73401	1.64748	Higher in eastern
pe47466-1	-	-	255540	149570	1.7085	1.11169	Higher in eastern
pe00730-2	-	-	189259	111567	1.69637	1.39257	Higher in eastern
pe35270-2	-	-	11189.9	6621.49	1.68994	1.08447	Higher in eastern
pe08865-1	-	-	144307	85996.5	1.67806	1.03901	Higher in eastern
pe05929-1	-	-	9590.76	5732.97	1.67291	1.01801	Higher in eastern
pe06415-1	-	-	135370	81107.9	1.66901	1.06424	Higher in eastern
pe57191-1	-	-	30048.2	18063.5	1.66347	1.28875	Higher in eastern
mr1345	-	-	750990	452365	1.66014	1.20047	Higher in eastern
pe29280-2	-	-	22762.5	13832.3	1.64561	1.21626	Higher in eastern
lpm0248-3	-	-	1.65582e+06	1.00663e+06	1.64491	1.83815	Higher in eastern
sn0622	-	-	960058	584603	1.64224	1.23236	Higher in eastern
pe19524-1	-	-	16519.7	10077.2	1.63931	1.05272	Higher in eastern
pe10813-1	-	-	27226.6	16609.1	1.63925	1.63446	Higher in eastern
pe22037-1	-	-	54572	33391.3	1.63432	1.21099	Higher in eastern
pe60763-1	-	-	125391	77037.9	1.62765	1.26107	Higher in eastern
mr1050	-	-	29690.3	18241.2	1.62765	1.39105	Higher in eastern
pe46290-2	-	-	35245.1	21879.7	1.61086	1.25029	Higher in eastern
pe59771-2	-	-	30337.8	18858.1	1.60874	1.02199	Higher in eastern
pe23537-1	-	-	23733.9	14801.9	1.60343	1.81298	Higher in eastern
mws0166-N2	-	-	1.77743e+06	1.10885e+06	1.60295	1.01516	Higher in eastern
pe57791-2	-	-	9057.16	5663.57	1.5992	1.64184	Higher in eastern
pe27229-1	-	-	462156	289778	1.59486	1.09375	Higher in eastern
pe56942-2	-	-	302725	191749	1.57876	1.17371	Higher in eastern
pe40981-2	-	-	15344	9750.16	1.57372	1.71608	Higher in eastern
pe28433-1	-	-	157396	100259	1.5699	1.36505	Higher in eastern
pe33505-1	-	-	59341.9	37881.9	1.5665	1.20422	Higher in eastern
pe56049-2	-	-	123872	79204.8	1.56395	1.69573	Higher in eastern
pe58717-2	-	-	12131.1	7758.75	1.56354	1.35365	Higher in eastern
pe53050-1	-	-	405689	260181	1.55926	1.26342	Higher in eastern
pe42625-2	-	-	73251.6	47063.2	1.55645	1.19795	Higher in eastern
pe16910-2	-	-	39429.6	25492.5	1.54671	1.13738	Higher in eastern
pe55881-2	-	-	103580	66968.3	1.5467	1.51048	Higher in eastern
pe60761-1	-	-	30364.6	19887.8	1.5268	1.15532	Higher in eastern
pe44435-2	-	-	49389.3	32497.9	1.51977	1.29189	Higher in eastern
pe59675-2	-	-	166646	109652	1.51976	1.39922	Higher in eastern
pe58801-2	-	-	694866	457603	1.51849	1.47241	Higher in eastern
qk084368	-	-	58395.1	38563.2	1.51427	1.32072	Higher in eastern
pe59797-1	-	-	22404.4	14881.9	1.50548	1.23094	Higher in eastern
pe58781-1	-	-	228032	151800	1.50219	1.08948	Higher in eastern
qk017487-2	Histidinol	Amino acid and derivatives	205427	354095	0.580147	1.73935	Higher in western
pe20428-2	L-Kynurenine	Amino acid and derivatives	28891.4	45322.2	0.637466	1.36588	Higher in western
mr2040	6,7-Dihydroxycoumarin	Coumarin and derivatives	35121.7	64550.3	0.544098	1.48338	Higher in western
qk084475	Daphnetin glucoside	Coumarin and its derivatives	3309.17	5033.19	0.657469	1.13009	Higher in western
mr072	C-hexosyl-luteolin O-hexoside	Flavonoids	33010.3	67534.2	0.488793	1.04008	Higher in western
pe47523-1	Genistein (4',5,7-Trihydroxyisoflavone)	Flavonoids	48679.2	94841	0.513272	1.92843	Higher in western
pe07109-2	9,17-Octadecadiene-12,14-diyne-1,11,16-triol	Lipids	6601.87	10247	0.644277	2.4628	Higher in western
mr211	D-erythro-Dihydrosphingosine	Lipids	27930.9	53068.3	0.52632	1.83061	Higher in western
mr1397	Succinyladenosine	Nucleotide and derivatives	272948	749635	0.364107	1.5301	Higher in western
mws0281-3	citric acid	Organic acid and derivatives	6.61243e+06	1.28241e+07	0.515624	1.86524	Higher in western
mr1035	Kynurenic acid	Organic acid and derivatives	17424	30442.4	0.572359	1.03271	Higher in western
mws0179-N3	Chlorogenic acid methyl ester	Organic acid and derivatives	36344.6	80340.5	0.452382	2.40264	Higher in western
ln0082-2	L-Citramalic acid	Organic acid and derivatives	673311	1.02451e+06	0.657204	1.24276	Higher in western
pe24377-1	Grevilloside C	Organic acid and derivatives	31825	49498.4	0.642949	1.18393	Higher in western
qk109140-2	Methylcitric acid	Organic acid and derivatives	568367	1.60465e+06	0.3542	2.40831	Higher in western
qk004847-2	2-Thiophenecarboxylic acid	Others	832688	2.23837e+06	0.372007	2.11438	Higher in western
mr1046	Caffeic aldehyde	Others	29552.1	79742.4	0.370595	2.43818	Higher in western
mr799	Nicotinic acid	Vitamins	73315.5	123303	0.594596	1.61493	Higher in western
pe52580-2	-	-	153692	230879	0.665682	1.02611	Higher in western
pe57137-1	-	-	350234	526337	0.665419	1.20925	Higher in western
mr194	-	-	65310.4	98158.7	0.665355	1.19124	Higher in western
pe58944-2	-	-	26964.1	40549	0.664974	1.11439	Higher in western
pe56989-1	-	-	103695	156151	0.664068	1.06289	Higher in western
pe46523-1	-	-	71606.9	108076	0.662559	1.17904	Higher in western
pe59844-2	-	-	10506.5	15864.1	0.662279	1.0937	Higher in western
pe48415-2	-	-	38161.8	57781	0.660457	1.1182	Higher in western
pe56993-2	-	-	23051.5	35031	0.658031	1.05644	Higher in western
pe57944-1	-	-	34961.4	53209.5	0.657051	1.61719	Higher in western
pe56949-2	-	-	25398.9	38848.4	0.653796	1.28192	Higher in western
pe40688-1	-	-	15731	24429.8	0.643924	1.28603	Higher in western
lpm0806	-	-	14677.4	22864.3	0.641935	1.23883	Higher in western
pe25325-2	-	-	9041.68	14110.2	0.640789	1.19791	Higher in western
pe57064-2	-	-	1.82675e+06	2.86771e+06	0.637006	1.2254	Higher in western
pe58803-1	-	-	25979.8	40832.7	0.63625	1.21102	Higher in western
pe59696-1	-	-	147588	232068	0.63597	1.02325	Higher in western
pe50351-1	-	-	97027.8	152816	0.634933	1.57595	Higher in western
pe57079-1	-	-	71316.7	112667	0.632988	1.36682	Higher in western
pe50290-1	-	-	22061.2	34883.5	0.632425	1.73019	Higher in western
ln0052-2	-	-	327757	519952	0.63036	1.44984	Higher in western
pe35001-1	-	-	2.2155e+07	35370000	0.62638	1.41553	Higher in western
pe58685-1	-	-	102417	164540	0.622443	1.03928	Higher in western
pe28337-1	-	-	41316.1	66416.5	0.622076	1.32611	Higher in western
pe59706-2	-	-	12727.2	20625.4	0.617064	1.0297	Higher in western
pe58015-2	-	-	44556.6	72240.8	0.616779	1.2266	Higher in western
pe48204-1	-	-	72905.8	118416	0.615676	1.41669	Higher in western
qk097984	-	-	17539.7	28754.3	0.609983	1.20205	Higher in western
mr2078	-	-	13313.5	21864.8	0.6089	1.21285	Higher in western
pe11717-1	-	-	10591.8	17509	0.604934	1.46808	Higher in western
pe37091-1	-	-	18899.9	31405.8	0.601797	1.23845	Higher in western
pe39024-1	-	-	10517.5	17771.6	0.591816	1.35055	Higher in western
pe40766-2	-	-	10449.9	17733.2	0.589283	1.48626	Higher in western
pe29213-2	-	-	16955.9	28780.9	0.589138	1.25929	Higher in western
qk013882-2	-	-	4528.45	7729.65	0.585855	1.44522	Higher in western
pe60852-2	-	-	48378.8	82852.2	0.583916	1.05791	Higher in western
pe60831-1	-	-	24560.7	42281.4	0.580886	1.4984	Higher in western
pe56958-1	-	-	286423	493405	0.580504	1.3586	Higher in western
pe58009-1	-	-	22514.3	39272.7	0.573281	1.2025	Higher in western
mr099	-	-	23174.7	40791.4	0.568126	1.18745	Higher in western
mr204	-	-	71105	125387	0.567083	1.47522	Higher in western
pe60677-1	-	-	28483.9	50255.9	0.566777	1.67209	Higher in western
qk000115	-	-	47685.1	85938.1	0.554878	1.50156	Higher in western
pe56946-1	-	-	1.41328e+06	2.55633e+06	0.552853	1.42722	Higher in western
pe59822-1	-	-	516277	947192	0.54506	1.43869	Higher in western
pe59904-1	-	-	278025	511145	0.543927	1.19799	Higher in western
pe14709-2	-	-	227391	422492	0.538214	1.63162	Higher in western
pe21607-2	-	-	231056	431797	0.535103	1.48693	Higher in western
pe58854-1	-	-	2.88488e+06	5.39956e+06	0.534282	1.47696	Higher in western
pe59816-2	-	-	131174	245649	0.533988	1.58669	Higher in western
pe58761-1	-	-	77639.8	146895	0.528539	1.63026	Higher in western
qk074845	-	-	36605	69536.5	0.526415	1.90741	Higher in western
pe43543-1	-	-	17515.3	33321.3	0.525649	1.59741	Higher in western
mr2043	-	-	25956	49668.3	0.522588	1.70398	Higher in western
pe58950-1	-	-	1.03998e+06	1.99028e+06	0.522531	1.25484	Higher in western
pe12839-1	-	-	47053.1	90250.8	0.521359	1.30659	Higher in western
pe54881-2	-	-	33822.1	65750	0.514405	1.82903	Higher in western
pe30162-1	-	-	30105.5	58834.6	0.511698	1.49444	Higher in western
pe34270-1	-	-	96344.5	190427	0.50594	1.13917	Higher in western
pe46832-2	-	-	59634.7	117997	0.505389	1.79272	Higher in western
pe49395-1	-	-	14699.5	29230.2	0.502889	1.89436	Higher in western
pe60787-1	-	-	477036	950381	0.501942	1.54934	Higher in western
pe41847-1	-	-	30575.1	61421.9	0.497789	1.31254	Higher in western
pe28622-2	-	-	14297.4	29591	0.483169	2.20288	Higher in western
pe31302-1	-	-	32641.3	67890	0.480797	1.72723	Higher in western
pe60939-1	-	-	158971	336925	0.471829	2.19828	Higher in western
pe19456-1	-	-	41789	90222.2	0.463179	1.95395	Higher in western
pe40824-1	-	-	659483	1.43367e+06	0.459997	1.90778	Higher in western
mr677	-	-	29638.3	65088.4	0.455355	1.95082	Higher in western
pe31407-1	-	-	437289	962599	0.454279	1.55994	Higher in western
pe44657-1	-	-	14500.8	31983.2	0.453387	1.42844	Higher in western
pe45572-1	-	-	99075.8	218990	0.452421	1.46628	Higher in western
pe60887-1	-	-	1.68573e+06	3.73937e+06	0.450805	1.6525	Higher in western
pe58708-2	-	-	41437.4	92619.7	0.447393	2.1394	Higher in western
pe27302-2	-	-	8846.78	20169.2	0.438628	1.82591	Higher in western
pe43494-2	-	-	279247	637797	0.437831	1.66665	Higher in western
pe43515-1	-	-	70799.6	163279	0.43361	2.28922	Higher in western
pe57051-1	-	-	250766	580686	0.431845	1.73433	Higher in western
pe39077-2	-	-	8995.42	20999.4	0.428366	1.56736	Higher in western
pe35958-2	-	-	6805.87	15948	0.426753	1.87595	Higher in western
pe58004-1	-	-	34007.2	80008.1	0.425046	1.80304	Higher in western
pe58920-1	-	-	11040.7	26403.1	0.41816	1.78384	Higher in western
pe21318-1	-	-	689362	1.65179e+06	0.417344	2.16647	Higher in western
pe45432-1	-	-	130326	312508	0.417032	1.87651	Higher in western
pe57834-2	-	-	15327	37619.5	0.40742	2.44752	Higher in western
pe57892-2	-	-	9080.45	22452.9	0.404423	2.55478	Higher in western
pe05771-1	-	-	178953	447333	0.400044	2.16435	Higher in western
pe05801-1	-	-	134099	346227	0.387316	2.20009	Higher in western
pe03136-1	-	-	9044.45	23932.2	0.377919	2.50249	Higher in western
qk084355-2	-	-	871718	2.39954e+06	0.363286	2.19967	Higher in western
pe26276-2	-	-	214290	596087	0.359495	2.24443	Higher in western
pe57099-1	-	-	159792	448499	0.356283	2.07453	Higher in western
pe29347-1	-	-	670832	1.88991e+06	0.354954	2.40639	Higher in western
pe05760-1	-	-	40743.6	119735	0.340282	2.36102	Higher in western
pe57808-1	-	-	82297.7	242495	0.339378	2.75807	Higher in western
mr2083	-	-	21741.6	64215.3	0.338573	2.74612	Higher in western
pe28378-1	-	-	16590.2	50811.1	0.326507	1.26786	Higher in western
pe57854-1	-	-	8444.97	27775.4	0.304044	2.79805	Higher in western
pe58759-2	-	-	29381.3	97485.4	0.301392	3.06681	Higher in western
pe50393-1	-	-	226412	769302	0.294308	3.01773	Higher in western
pe37158-2	-	-	11352.5	40075.2	0.28328	3.03218	Higher in western
pe41702-2	-	-	3.05111e+06	1.21562e+07	0.250991	3.31337	Higher in western
qk110102	-	-	326116	1.34536e+06	0.2424	2.96506	Higher in western
pe54966-1	-	-	40487.8	179448	0.225624	3.69532	Higher in western
pe30904-1	-	-	6535.85	29275.6	0.223252	4.05093	Higher in western
