# Supplementary material for: Combined nature and human selections reshaped peach fruit metabolome
Source: Genome Biol. 2022 Jul 4;23:146. doi: 10.1186/s13059-022-02719-6 (PMC9254577; doi:10.1186/s13059-022-02719-6)
Supplement: Supplementary file 8 — Additional file 8: Table S7. Significantly changed metabolites in fruits between eastern and western improved varieties in both 2015 and 2016. [file 13059_2022_2719_MOESM8_ESM.xlsx]

## Sheet: Sheet1
Additional file 8: Table S7. Significantly changed metabolites in fruits between eastern and western improved varieties in both 2015 and 2016.
Metabolite ID	Compounds	Class	Comparison between eastern and western improved varieties
pe11551-2	Choline	Alkaloids	Higher in eastern
pe55113-1	N-Acetyl-L-Tryptophan	Amino acid and derivatives	Higher in eastern
ln0380-2	N-(3-Indolylacetyl)-L-alanine	Amino acid and derivatives	Higher in eastern
pe32291-1	Hesperetin O-Glucuronic acid	Flavonoids	Higher in eastern
mr1068	Liquiritin	Flavonoids	Higher in eastern
mr950	2-Linoleoylglycerol	Lipids	Higher in eastern
qk084381-2	Uridine	Nucleotide and derivatives	Higher in eastern
pe58830-1	p-Coumaroyl threonic acid	Organic acid and derivatives	Higher in eastern
pe47403-1	Benzoylmalic acid	Organic acid and derivatives	Higher in eastern
mr1169	Roseoside	Others	Higher in eastern
qk116837	2-Deoxyribose-1-phosphate	Saccharides and Alcohols	Higher in eastern
mr815	Nicotinic Acid Methyl Ester (Methyl Nicotinate)	Vitamins	Higher in eastern
qk017487-2	Histidinol	Amino acid and derivatives	Higher in western
pe47523-1	Genistein (4',5,7-Trihydroxyisoflavone)	Flavonoids	Higher in western
mr211	D-erythro-Dihydrosphingosine	Lipids	Higher in western
mr1397	Succinyladenosine	Nucleotide and derivatives	Higher in western
mws0179-N3	Chlorogenic acid methyl ester	Organic acid and derivatives	Higher in western
mws0281-3	citric acid	Organic acid and derivatives	Higher in western
qk109140-2	Methylcitric acid	Organic acid and derivatives	Higher in western
mr1046	Caffeic aldehyde	Others	Higher in western
qk004847-2	2-Thiophenecarboxylic acid	Others	Higher in western
mr799	Nicotinic acid	Vitamins	Higher in western
