# Supplementary material for: Combined nature and human selections reshaped peach fruit metabolome
Source: Genome Biol. 2022 Jul 4;23:146. doi: 10.1186/s13059-022-02719-6 (PMC9254577; doi:10.1186/s13059-022-02719-6)
Supplement: Supplementary file 9 — Additional file 9: Table S8. List of lead SNPs detected in peach mGWAS in the two seasons. [file 13059_2022_2719_MOESM9_ESM.xlsx]

## Sheet: Sheet1
Additional file 9: Table S8. List of lead SNPs detected in peach mGWAS in the two seasons.
Metabolite ID	Compounds	Class	Year	Lead SNP	Chromosome	Position (bp)	P Value	Major allele	Minor allele	Explained Variation	MAF
anthocya005	Peonidin-3-O-glucoside	Flavonoids	2015 and 2016	Pp06:1711282	Pp06	1711282	1.6871e-07	C	T	0.08743	0.05221
anthocya005	Peonidin-3-O-glucoside	Flavonoids	2015	Pp04:10626264	Pp04	10626264	5.2019e-08	T	C	0.09509	0.402
anthocya005	Peonidin-3-O-glucoside	Flavonoids	2016	Pp04:12166863	Pp04	12166863	1.3396e-07	C	A	0.10669	0.06301
anthocya005	Peonidin-3-O-glucoside	Flavonoids	2016	Pp03:2184031	Pp03	2184031	2.8438e-07	G	A	0.09884	0.05357
anthocya005	Peonidin-3-O-glucoside	Flavonoids	2016	Pp04:10626387	Pp04	10626387	5.7461e-08	G	A	0.11092	0.3968
anthocya005	Peonidin-3-O-glucoside	Flavonoids	2016	Pp06:11765786	Pp06	11765786	3.0705e-07	A	T	0.10235	0.07992
anthocya005	Peonidin-3-O-glucoside	Flavonoids	2016	Pp08:18760149	Pp08	18760149	6.5751e-08	G	C	0.11134	0.06883
anthocya005	Peonidin-3-O-glucoside	Flavonoids	2016	Pp01:26348751	Pp01	26348751	2.0254e-07	C	G	0.10171	0.1165
anthocya005	Peonidin-3-O-glucoside	Flavonoids	2016	Pp03:19965440	Pp03	19965440	8.0446e-08	A	T	0.10967	0.052
anthocya005	Peonidin-3-O-glucoside	Flavonoids	2016	Pp01:36262060	Pp01	36262060	2.9025e-07	T	C	0.09952	0.1449
anthocya005	Peonidin-3-O-glucoside	Flavonoids	2016	Pp03:2704969	Pp03	2704969	8.7894e-08	C	T	0.10838	0.06048
anthocya005	Peonidin-3-O-glucoside	Flavonoids	2016	Pp08:12745489	Pp08	12745489	2.5274e-08	G	A	0.11626	0.076
anthocya005	Peonidin-3-O-glucoside	Flavonoids	2016	Pp04:13576471	Pp04	13576471	1.0883e-07	A	T	0.10826	0.05625
anthocya005	Peonidin-3-O-glucoside	Flavonoids	2016	Pp04:21750931	Pp04	21750931	1.4346e-07	A	G	0.1053	0.371
anthocya005	Peonidin-3-O-glucoside	Flavonoids	2016	Pp01:15252808	Pp01	15252808	1.9984e-07	T	C	0.10131	0.06151
anthocya005	Peonidin-3-O-glucoside	Flavonoids	2016	Pp03:2454179	Pp03	2454179	1.4034e-07	A	G	0.10421	0.05263
anthocya005	Peonidin-3-O-glucoside	Flavonoids	2016	Pp04:75167	Pp04	75167	1.5633e-07	T	G	0.10396	0.06098
anthocya005	Peonidin-3-O-glucoside	Flavonoids	2016	Pp05:4385086	Pp05	4385086	5.8351e-09	G	A	0.13024	0.08032
anthocya005	Peonidin-3-O-glucoside	Flavonoids	2016	Pp03:384485	Pp03	384485	2.4741e-10	C	T	0.15326	0.06855
anthocya005	Peonidin-3-O-glucoside	Flavonoids	2016	Pp03:16268045	Pp03	16268045	1.935e-07	T	G	0.10331	0.06098
anthocya005	Peonidin-3-O-glucoside	Flavonoids	2016	Pp01:33244546	Pp01	33244546	1.0146e-07	T	C	0.10623	0.0996
anthocya005	Peonidin-3-O-glucoside	Flavonoids	2016	Pp03:2490967	Pp03	2490967	5.0554e-08	A	C	0.11117	0.052
anthocya005	Peonidin-3-O-glucoside	Flavonoids	2016	Pp06:10332357	Pp06	10332357	2.411e-08	C	A	0.11744	0.06972
anthocya005	Peonidin-3-O-glucoside	Flavonoids	2016	Pp01:26755272	Pp01	26755272	1.4354e-07	C	A	0.10514	0.05466
anthocya005	Peonidin-3-O-glucoside	Flavonoids	2016	Pp01:37532804	Pp01	37532804	3.0102e-08	A	C	0.11507	0.05777
anthocya005	Peonidin-3-O-glucoside	Flavonoids	2016	Pp08:20004182	Pp08	20004182	1.9909e-07	T	G	0.10213	0.074
anthocya005	Peonidin-3-O-glucoside	Flavonoids	2016	Pp04:14579352	Pp04	14579352	4.887e-08	A	G	0.11656	0.06458
anthocya005	Peonidin-3-O-glucoside	Flavonoids	2016	Pp02:18580718	Pp02	18580718	2.837e-10	G	A	0.14881	0.07171
anthocya005	Peonidin-3-O-glucoside	Flavonoids	2016	Pp08:12538653	Pp08	12538653	3.9169e-08	T	C	0.11283	0.05952
anthocya005	Peonidin-3-O-glucoside	Flavonoids	2016	Pp08:19547536	Pp08	19547536	2.4068e-07	C	A	0.10081	0.09
anthocya005	Peonidin-3-O-glucoside	Flavonoids	2016	Pp02:9986873	Pp02	9986873	3.2107e-09	A	G	0.13239	0.05263
anthocya005	Peonidin-3-O-glucoside	Flavonoids	2016	Pp01:33185274	Pp01	33185274	6.741e-08	G	T	0.11028	0.08266
anthocya005	Peonidin-3-O-glucoside	Flavonoids	2016	Pp01:34850612	Pp01	34850612	6.4244e-08	C	T	0.10931	0.06349
anthocya005	Peonidin-3-O-glucoside	Flavonoids	2016	Pp01:9593633	Pp01	9593633	2.6314e-07	T	C	0.101	0.06148
anthocya005	Peonidin-3-O-glucoside	Flavonoids	2016	Pp02:9930212	Pp02	9930212	4.4569e-10	A	G	0.14586	0.052
anthocya005	Peonidin-3-O-glucoside	Flavonoids	2016	Pp06:11792368	Pp06	11792368	2.0728e-07	G	A	0.10833	0.06466
anthocya005	Peonidin-3-O-glucoside	Flavonoids	2016	Pp03:1675490	Pp03	1675490	3.8459e-09	A	G	0.12955	0.06175
ln0052-2	-	-	2015	Pp02:22154460	Pp02	22154460	1.2395e-07	G	A	0.12267	0.06024
ln0052-2	-	-	2015	Pp03:4660408	Pp03	4660408	2.3045e-08	G	A	0.13593	0.4918
ln0052-2	-	-	2015	Pp03:8493009	Pp03	8493009	4.059e-08	A	T	0.12961	0.4157
ln0052-2	-	-	2015	Pp03:11018026	Pp03	11018026	2.1347e-07	G	A	0.12226	0.3604
ln0052-2	-	-	2015	Pp03:9344098	Pp03	9344098	4.2999e-09	G	A	0.14958	0.4714
ln0052-2	-	-	2015	Pp03:8067923	Pp03	8067923	3.3897e-08	C	A	0.1318	0.4839
ln0052-2	-	-	2015	Pp06:6409192	Pp06	6409192	1.3879e-07	T	C	0.12244	0.2387
ln0052-2	-	-	2015	Pp03:8531744	Pp03	8531744	2.2382e-11	T	C	0.19324	0.3907
ln0052-2	-	-	2015	Pp03:5187748	Pp03	5187748	2.7701e-08	G	A	0.13304	0.3313
ln0052-2	-	-	2015	Pp03:8100354	Pp03	8100354	1.8649e-07	T	C	0.11671	0.4758
ln0052-2	-	-	2015	Pp03:7754549	Pp03	7754549	2.9221e-14	A	G	0.25646	0.3887
ln0052-2	-	-	2015	Pp03:9391520	Pp03	9391520	6.5785e-08	G	A	0.12481	0.4721
ln0052-2	-	-	2015	Pp03:5907312	Pp03	5907312	2.3504e-07	C	T	0.11576	0.2683
ln0052-2	-	-	2015	Pp03:10800453	Pp03	10800453	7.8078e-08	T	C	0.12338	0.3532
ln0052-2	-	-	2016	Pp03:8552208	Pp03	8552208	4.2309e-10	G	A	0.16195	0.3612
ln0052-2	-	-	2016	Pp03:8496079	Pp03	8496079	6.6909e-08	C	T	0.12563	0.4307
ln0052-2	-	-	2016	Pp03:8067303	Pp03	8067303	1.9563e-07	T	C	0.11254	0.498
ln0052-2	-	-	2016	Pp03:8661184	Pp03	8661184	7.7952e-09	G	A	0.14821	0.4809
ln0052-2	-	-	2016	Pp03:6251962	Pp03	6251962	1.198e-07	G	A	0.12148	0.2782
ln0052-2	-	-	2016	Pp03:7755347	Pp03	7755347	1.2528e-12	A	C	0.20639	0.3976
ln0092	-	-	2015	Pp06:7846352	Pp06	7846352	1.0955e-07	A	G	0.12203	0.05754
ln0092	-	-	2015	Pp06:24555695	Pp06	24555695	2.1631e-07	G	T	0.1165	0.05556
ln0092	-	-	2015	Pp02:19691982	Pp02	19691982	4.4876e-08	G	T	0.13628	0.126
ln0092	-	-	2015	Pp05:690816	Pp05	690816	3.6515e-08	A	G	0.13226	0.05221
ln0092	-	-	2015	Pp03:11434528	Pp03	11434528	1.0177e-07	C	T	0.12382	0.1004
ln0092	-	-	2016	Pp07:21247381	Pp07	21247381	2.6286e-08	C	T	0.1303	0.07968
ln0092	-	-	2016	Pp02:25086618	Pp02	25086618	2.1355e-07	A	C	0.11347	0.05754
ln0092	-	-	2016	Pp07:14762058	Pp07	14762058	1.1303e-08	T	C	0.13712	0.06627
ln0092	-	-	2016	Pp07:14681574	Pp07	14681574	1.1661e-08	A	G	0.1367	0.05754
ln0092	-	-	2016	Pp04:2294908	Pp04	2294908	4.9958e-08	G	A	0.12609	0.144
ln0092	-	-	2016	Pp01:10385263	Pp01	10385263	6.9381e-08	T	C	0.12333	0.06301
ln0092	-	-	2016	Pp01:11396831	Pp01	11396831	3.3387e-08	A	G	0.12884	0.09109
ln0092	-	-	2016	Pp01:11487971	Pp01	11487971	2.2417e-07	A	G	0.11324	0.06773
ln0095	Shikimic acid	Organic acid and derivatives	2015	Pp05:610442	Pp05	610442	5.7817e-09	A	G	0.12844	0.3992
ln0095	Shikimic acid	Organic acid and derivatives	2015	Pp05:780672	Pp05	780672	1.2564e-08	A	C	0.12512	0.3403
ln0095	Shikimic acid	Organic acid and derivatives	2015	Pp05:808355	Pp05	808355	2.4386e-07	A	T	0.09956	0.4226
ln0095	Shikimic acid	Organic acid and derivatives	2015	Pp05:904677	Pp05	904677	2.4371e-07	A	C	0.1	0.3072
ln0095	Shikimic acid	Organic acid and derivatives	2015	Pp05:833708	Pp05	833708	4.2059e-09	A	G	0.13243	0.3135
ln0252	Salicylic acid O-caffeic acid	Organic acid and derivatives	2015	Pp03:932901	Pp03	932901	9.0352e-08	A	T	0.12032	0.1155
ln0252	Salicylic acid O-caffeic acid	Organic acid and derivatives	2015	Pp03:26557257	Pp03	26557257	2.599e-07	T	C	0.11296	0.06627
ln0252	Salicylic acid O-caffeic acid	Organic acid and derivatives	2015	Pp07:17537248	Pp07	17537248	2.362e-08	G	C	0.13186	0.05242
ln0252	Salicylic acid O-caffeic acid	Organic acid and derivatives	2015	Pp07:9362321	Pp07	9362321	5.3994e-09	G	A	0.14411	0.07229
ln0252	Salicylic acid O-caffeic acid	Organic acid and derivatives	2015	Pp06:10441246	Pp06	10441246	1.3915e-07	C	T	0.11689	0.07171
ln0252	Salicylic acid O-caffeic acid	Organic acid and derivatives	2015	Pp06:1711800	Pp06	1711800	4.474e-08	G	A	0.12707	0.05645
ln0252	Salicylic acid O-caffeic acid	Organic acid and derivatives	2015	Pp07:5272942	Pp07	5272942	5.7721e-08	C	T	0.12425	0.05578
ln0252	Salicylic acid O-caffeic acid	Organic acid and derivatives	2015	Pp07:18460950	Pp07	18460950	1.458e-08	T	A	0.13489	0.1056
ln0252	Salicylic acid O-caffeic acid	Organic acid and derivatives	2015	Pp06:8067915	Pp06	8067915	6.1015e-08	A	C	0.12592	0.07851
ln0252	Salicylic acid O-caffeic acid	Organic acid and derivatives	2015	Pp04:23952438	Pp04	23952438	1.1036e-08	T	C	0.14698	0.07595
ln0252	Salicylic acid O-caffeic acid	Organic acid and derivatives	2015	Pp05:11441190	Pp05	11441190	6.5007e-09	A	T	0.15293	0.05106
ln0252	Salicylic acid O-caffeic acid	Organic acid and derivatives	2015	Pp06:11156762	Pp06	11156762	1.4418e-07	C	T	0.11825	0.08907
ln0252	Salicylic acid O-caffeic acid	Organic acid and derivatives	2015	Pp04:17868418	Pp04	17868418	2.4243e-07	A	G	0.11744	0.1214
ln0252	Salicylic acid O-caffeic acid	Organic acid and derivatives	2015	Pp07:17499647	Pp07	17499647	2.7651e-08	A	C	0.13084	0.05578
ln0252	Salicylic acid O-caffeic acid	Organic acid and derivatives	2016	Pp04:17528053	Pp04	17528053	1.6211e-07	T	A	0.10966	0.05
ln0252	Salicylic acid O-caffeic acid	Organic acid and derivatives	2016	Pp04:23634202	Pp04	23634202	2.3888e-08	G	A	0.12381	0.05952
ln0252	Salicylic acid O-caffeic acid	Organic acid and derivatives	2016	Pp03:24915173	Pp03	24915173	1.7075e-07	C	T	0.11047	0.07
ln0252	Salicylic acid O-caffeic acid	Organic acid and derivatives	2016	Pp08:13266865	Pp08	13266865	1.4095e-07	G	A	0.11148	0.1593
ln0252	Salicylic acid O-caffeic acid	Organic acid and derivatives	2016	Pp07:17665050	Pp07	17665050	1.812e-07	A	G	0.10869	0.08964
ln0252	Salicylic acid O-caffeic acid	Organic acid and derivatives	2016	Pp02:7815036	Pp02	7815036	2.1132e-09	A	G	0.14395	0.05061
ln0252	Salicylic acid O-caffeic acid	Organic acid and derivatives	2016	Pp01:2829102	Pp01	2829102	7.2238e-08	T	G	0.11681	0.05263
ln0252	Salicylic acid O-caffeic acid	Organic acid and derivatives	2016	Pp02:7885128	Pp02	7885128	3.0952e-09	C	T	0.14061	0.056
ln0252	Salicylic acid O-caffeic acid	Organic acid and derivatives	2016	Pp08:2217919	Pp08	2217919	1.7623e-07	G	C	0.10973	0.05242
ln0252	Salicylic acid O-caffeic acid	Organic acid and derivatives	2016	Pp07:15910200	Pp07	15910200	1.1854e-08	T	C	0.12941	0.05221
ln0252	Salicylic acid O-caffeic acid	Organic acid and derivatives	2016	Pp08:3387549	Pp08	3387549	5.5576e-14	T	C	0.22856	0.05
ln0252	Salicylic acid O-caffeic acid	Organic acid and derivatives	2016	Pp01:7222731	Pp01	7222731	3.05e-07	C	A	0.11192	0.07359
ln0252	Salicylic acid O-caffeic acid	Organic acid and derivatives	2016	Pp08:13303780	Pp08	13303780	9.8248e-09	A	G	0.13153	0.112
ln0252	Salicylic acid O-caffeic acid	Organic acid and derivatives	2016	Pp08:13169596	Pp08	13169596	1.1489e-09	G	T	0.14989	0.1512
ln0252	Salicylic acid O-caffeic acid	Organic acid and derivatives	2016	Pp01:9580212	Pp01	9580212	5.2074e-09	T	G	0.13668	0.05578
ln0252	Salicylic acid O-caffeic acid	Organic acid and derivatives	2016	Pp01:12555816	Pp01	12555816	2.2577e-08	T	C	0.12423	0.1012
ln0252	Salicylic acid O-caffeic acid	Organic acid and derivatives	2016	Pp08:3635865	Pp08	3635865	4.2237e-14	A	G	0.23126	0.054
ln0252	Salicylic acid O-caffeic acid	Organic acid and derivatives	2016	Pp05:17516142	Pp05	17516142	2.5514e-08	C	A	0.12396	0.05378
ln0252	Salicylic acid O-caffeic acid	Organic acid and derivatives	2016	Pp02:24839152	Pp02	24839152	4.0419e-08	G	A	0.12336	0.05
ln0252	Salicylic acid O-caffeic acid	Organic acid and derivatives	2016	Pp03:15072378	Pp03	15072378	1.3372e-09	A	G	0.15037	0.06707
ln0252	Salicylic acid O-caffeic acid	Organic acid and derivatives	2016	Pp07:10258814	Pp07	10258814	3.5346e-09	C	T	0.13845	0.07143
ln0252	Salicylic acid O-caffeic acid	Organic acid and derivatives	2016	Pp08:13464168	Pp08	13464168	9.8685e-09	A	C	0.13398	0.126
ln0252	Salicylic acid O-caffeic acid	Organic acid and derivatives	2016	Pp08:3552259	Pp08	3552259	8.3456e-08	T	C	0.11475	0.05578
ln0252	Salicylic acid O-caffeic acid	Organic acid and derivatives	2016	Pp03:24779814	Pp03	24779814	3.3311e-08	G	T	0.1242	0.0551
ln0252	Salicylic acid O-caffeic acid	Organic acid and derivatives	2016	Pp08:3988870	Pp08	3988870	4.0484e-15	A	G	0.25174	0.05
ln0252	Salicylic acid O-caffeic acid	Organic acid and derivatives	2016	Pp01:34769332	Pp01	34769332	2.0052e-08	A	G	0.1254	0.052
ln0252	Salicylic acid O-caffeic acid	Organic acid and derivatives	2016	Pp08:13405139	Pp08	13405139	1.0981e-09	C	T	0.14753	0.1329
ln0252	Salicylic acid O-caffeic acid	Organic acid and derivatives	2016	Pp03:7202195	Pp03	7202195	2.6677e-07	A	G	0.10594	0.05777
ln0252	Salicylic acid O-caffeic acid	Organic acid and derivatives	2016	Pp08:4117349	Pp08	4117349	8.0298e-08	A	G	0.11652	0.07287
ln0261	9,10-EODE	Lipids	2016	Pp03:15510830	Pp03	15510830	2.3062e-08	A	T	0.14603	0.086
ln0261	9,10-EODE	Lipids	2016	Pp08:13416491	Pp08	13416491	7.9193e-08	A	T	0.13443	0.1329
ln0261-2	12,13-EODE	Lipids	2016	Pp06:25670945	Pp06	25670945	1.1241e-07	C	G	0.13028	0.126
ln0261-2	12,13-EODE	Lipids	2016	Pp06:18352738	Pp06	18352738	6.1877e-08	A	G	0.13597	0.1064
ln0261-2	12,13-EODE	Lipids	2016	Pp06:18455548	Pp06	18455548	4.1795e-09	A	G	0.16309	0.07202
ln0261-2	12,13-EODE	Lipids	2016	Pp04:8795603	Pp04	8795603	8.7555e-08	T	A	0.13135	0.0873
ln0261-2	12,13-EODE	Lipids	2016	Pp02:25735174	Pp02	25735174	7.6373e-08	A	T	0.13302	0.08032
ln0261-2	12,13-EODE	Lipids	2016	Pp06:18700338	Pp06	18700338	3.5255e-08	T	A	0.14762	0.05858
ln0359	2-Isopropylmalate	Organic acid and derivatives	2015	Pp04:11288000	Pp04	11288000	2.4686e-07	T	A	0.10208	0.2449
ln0443	Hesperetin O-malonylhexoside	Flavonoids	2015	Pp02:15376045	Pp02	15376045	1.3995e-08	T	C	0.1423	0.05785
ln0443	Hesperetin O-malonylhexoside	Flavonoids	2015	Pp08:3962042	Pp08	3962042	1.5175e-08	T	C	0.14634	0.05208
ln0443	Hesperetin O-malonylhexoside	Flavonoids	2015	Pp02:15443851	Pp02	15443851	1.5201e-08	A	C	0.13628	0.07171
ln0443	Hesperetin O-malonylhexoside	Flavonoids	2015	Pp02:26503833	Pp02	26503833	6.3981e-08	T	G	0.12515	0.062
ln0443	Hesperetin O-malonylhexoside	Flavonoids	2015	Pp08:3764769	Pp08	3764769	4.0499e-09	T	C	0.14913	0.05221
ln0443	Hesperetin O-malonylhexoside	Flavonoids	2015	Pp08:3897078	Pp08	3897078	1.3551e-08	G	A	0.13796	0.056
ln0443	Hesperetin O-malonylhexoside	Flavonoids	2016	Pp07:14685450	Pp07	14685450	3.0763e-07	T	C	0.10874	0.06225
ln0443	Hesperetin O-malonylhexoside	Flavonoids	2016	Pp08:3891576	Pp08	3891576	1.4095e-07	C	T	0.11349	0.05357
ln0443	Hesperetin O-malonylhexoside	Flavonoids	2016	Pp07:14724213	Pp07	14724213	2.1758e-07	T	C	0.11191	0.06048
ln0443	Hesperetin O-malonylhexoside	Flavonoids	2016	Pp07:14656322	Pp07	14656322	2.8964e-07	A	C	0.11106	0.0625
ln0445	-	-	2016	Pp05:635120	Pp05	635120	5.8825e-08	A	T	0.13084	0.356
ln0489	-	-	2015	Pp05:2013630	Pp05	2013630	2.8713e-07	C	T	0.11576	0.07171
ln0489	-	-	2015	Pp05:958437	Pp05	958437	2.1822e-07	G	A	0.12098	0.05777
ln0489	-	-	2015	Pp05:1062962	Pp05	1062962	7.5346e-08	T	C	0.12802	0.0625
ln0489	-	-	2015	Pp05:1765603	Pp05	1765603	2.9009e-07	A	C	0.11816	0.1041
ln0489	-	-	2015	Pp05:1541357	Pp05	1541357	1.0494e-07	A	T	0.12402	0.06151
ln0489	-	-	2015	Pp05:1095408	Pp05	1095408	6.9291e-08	T	A	0.12761	0.06175
ln0489	-	-	2016	Pp05:2135070	Pp05	2135070	2.6838e-07	C	T	0.1119	0.07863
ln0489	-	-	2016	Pp04:11108143	Pp04	11108143	5.049e-08	C	A	0.12471	0.381
ln0489	-	-	2016	Pp04:12517265	Pp04	12517265	1.2011e-07	A	G	0.11752	0.2947
ln0491	Gallic acid O-Hexoside	Organic acid and derivatives	2016	Pp08:3387549	Pp08	3387549	1.9666e-09	T	C	0.14402	0.05
ln0491	Gallic acid O-Hexoside	Organic acid and derivatives	2016	Pp03:18785965	Pp03	18785965	1.7019e-07	C	T	0.10955	0.064
ln0491	Gallic acid O-Hexoside	Organic acid and derivatives	2016	Pp08:13464168	Pp08	13464168	7.1793e-09	A	C	0.14166	0.126
ln0491	Gallic acid O-Hexoside	Organic acid and derivatives	2016	Pp08:4041458	Pp08	4041458	1.091e-10	C	T	0.16713	0.05179
ln0491	Gallic acid O-Hexoside	Organic acid and derivatives	2016	Pp08:3229729	Pp08	3229729	4.0792e-08	T	C	0.12202	0.052
ln0491	Gallic acid O-Hexoside	Organic acid and derivatives	2016	Pp08:3827461	Pp08	3827461	1.1225e-08	G	A	0.13031	0.05422
ln0491	Gallic acid O-Hexoside	Organic acid and derivatives	2016	Pp08:13303780	Pp08	13303780	8.6442e-08	A	G	0.11463	0.112
ln0491	Gallic acid O-Hexoside	Organic acid and derivatives	2016	Pp08:3615180	Pp08	3615180	1.2094e-09	G	A	0.14805	0.05422
ln0491	Gallic acid O-Hexoside	Organic acid and derivatives	2016	Pp08:3749323	Pp08	3749323	2.4788e-09	T	C	0.14369	0.0587
ln0491	Gallic acid O-Hexoside	Organic acid and derivatives	2016	Pp08:13415387	Pp08	13415387	2.2519e-08	G	A	0.12447	0.1255
ln0491	Gallic acid O-Hexoside	Organic acid and derivatives	2016	Pp06:9169847	Pp06	9169847	2.8581e-07	G	A	0.11346	0.052
ln0491	Gallic acid O-Hexoside	Organic acid and derivatives	2016	Pp08:3891576	Pp08	3891576	1.0251e-08	C	T	0.13041	0.05357
ln0808-2	-	-	2015	Pp02:18091263	Pp02	18091263	2.799e-08	C	G	0.14101	0.05556
ln0808-2	-	-	2015	Pp05:15713619	Pp05	15713619	4.2955e-08	C	A	0.13198	0.07341
ln0808-2	-	-	2015	Pp02:14440448	Pp02	14440448	9.2494e-08	C	A	0.12857	0.3122
ln0808-2	-	-	2015	Pp07:19621819	Pp07	19621819	1.3467e-07	C	T	0.12482	0.06452
ln0808-2	-	-	2015	Pp02:25009063	Pp02	25009063	7.932e-08	T	A	0.12724	0.068
ln0808-2	-	-	2015	Pp03:11309386	Pp03	11309386	2.2656e-07	C	A	0.12464	0.1894
ln0808-2	-	-	2015	Pp08:2770622	Pp08	2770622	2.0064e-07	C	T	0.11924	0.07769
ln0808-2	-	-	2015	Pp08:2523542	Pp08	2523542	3.1533e-08	G	A	0.13485	0.192
ln0808-2	-	-	2015	Pp06:1713234	Pp06	1713234	2.9281e-07	C	T	0.11643	0.05777
ln0808-2	-	-	2016	Pp02:8288658	Pp02	8288658	4.681e-08	T	C	0.12107	0.06432
ln0808-2	-	-	2016	Pp01:14154242	Pp01	14154242	3.0009e-07	A	G	0.10757	0.05063
lpm0070	-	-	2015 and 2016	Pp02:24288925	Pp02	24288925	1.6269e-12	T	C	0.20965	0.123
lpm0070	-	-	2015 and 2016	Pp02:24474295	Pp02	24474295	1.9122e-08	T	C	0.13736	0.07322
lpm0070	-	-	2015 and 2016	Pp02:25246627	Pp02	25246627	4.5506e-11	A	C	0.1811	0.176
lpm0070	-	-	2015 and 2016	Pp02:18452986	Pp02	18452986	6.1991e-12	G	A	0.19789	0.08566
lpm0070	-	-	2015 and 2016	Pp02:23377184	Pp02	23377184	3.6329e-10	G	A	0.16773	0.1794
lpm0070	-	-	2015 and 2016	Pp01:18848776	Pp01	18848776	1.7953e-09	T	C	0.1512	0.07028
lpm0070	-	-	2015 and 2016	Pp02:24721239	Pp02	24721239	1.9959e-09	A	G	0.15034	0.1402
lpm0070	-	-	2015 and 2016	Pp02:23692875	Pp02	23692875	3.7801e-09	T	A	0.1524	0.25
lpm0070	-	-	2015 and 2016	Pp02:24343675	Pp02	24343675	1.3145e-13	T	C	0.25813	0.1134
lpm0070	-	-	2015 and 2016	Pp02:25837964	Pp02	25837964	4.1108e-08	T	A	0.15141	0.2397
lpm0070	-	-	2015 and 2016	Pp08:4571259	Pp08	4571259	1.1518e-07	T	G	0.13787	0.05044
lpm0070	-	-	2015	Pp02:24844023	Pp02	24844023	1.8889e-15	T	G	0.33104	0.05042
lpm0070	-	-	2015	Pp05:17777539	Pp05	17777539	8.0123e-08	T	G	0.11983	0.05159
lpm0070	-	-	2015	Pp07:18693263	Pp07	18693263	1.7846e-08	C	T	0.13272	0.05
lpm0070	-	-	2015	Pp02:25042271	Pp02	25042271	6.9209e-10	A	G	0.15837	0.241
lpm0070	-	-	2015	Pp03:14300581	Pp03	14300581	3.9952e-08	G	A	0.12549	0.05622
lpm0070	-	-	2015	Pp02:25648013	Pp02	25648013	1.3006e-07	C	T	0.1163	0.3307
lpm0070	-	-	2015	Pp03:18636313	Pp03	18636313	3.7489e-09	T	G	0.14809	0.052
lpm0070	-	-	2015	Pp08:12283948	Pp08	12283948	5.5894e-08	C	A	0.12421	0.054
lpm0070	-	-	2015	Pp02:23510659	Pp02	23510659	6.3255e-10	G	A	0.1589	0.05622
lpm0070	-	-	2015	Pp03:4189357	Pp03	4189357	1.3903e-08	G	A	0.13693	0.08471
lpm0070	-	-	2015	Pp02:24230115	Pp02	24230115	5.7339e-14	G	A	0.23831	0.2112
lpm0070	-	-	2015	Pp05:4408980	Pp05	4408980	2.3436e-07	T	G	0.11211	0.08097
lpm0070	-	-	2015	Pp03:4992002	Pp03	4992002	1.5028e-07	C	A	0.11734	0.06735
lpm0070	-	-	2015	Pp03:15655420	Pp03	15655420	2.9232e-08	G	A	0.1328	0.05021
lpm0070	-	-	2015	Pp05:17748074	Pp05	17748074	7.4594e-08	A	C	0.12085	0.0502
lpm0070	-	-	2015	Pp02:24129583	Pp02	24129583	7.245e-16	G	A	0.28411	0.1165
lpm0070	-	-	2015	Pp02:24694192	Pp02	24694192	2.4049e-07	A	C	0.12116	0.1265
lpm0070	-	-	2015	Pp07:18632486	Pp07	18632486	4.5906e-09	T	C	0.14515	0.07085
lpm0070	-	-	2015	Pp02:23799209	Pp02	23799209	2.6232e-10	T	C	0.16674	0.2349
lpm0070	-	-	2015	Pp02:23841701	Pp02	23841701	1.3821e-10	A	C	0.17168	0.1793
lpm0070	-	-	2015	Pp01:47434915	Pp01	47434915	2.035e-07	C	A	0.11253	0.07341
lpm0070	-	-	2015	Pp03:16743385	Pp03	16743385	1.2217e-08	T	C	0.13493	0.066
lpm0070	-	-	2015	Pp07:9363302	Pp07	9363302	1.6875e-07	T	C	0.11627	0.08811
lpm0070	-	-	2015	Pp06:20251622	Pp06	20251622	3.0287e-07	G	A	0.11124	0.05533
lpm0070	-	-	2015	Pp06:8415553	Pp06	8415553	1.6405e-07	G	A	0.11492	0.06911
lpm0070	-	-	2015	Pp03:18677743	Pp03	18677743	3.3332e-09	A	G	0.14608	0.0504
lpm0070	-	-	2015	Pp02:24166847	Pp02	24166847	5.9803e-12	T	C	0.20163	0.118
lpm0070	-	-	2015	Pp06:5470034	Pp06	5470034	1.1251e-09	C	T	0.15451	0.07831
lpm0070	-	-	2015	Pp08:19416478	Pp08	19416478	3.6832e-09	G	C	0.14698	0.1885
lpm0070	-	-	2015	Pp02:25760843	Pp02	25760843	2.1472e-07	A	G	0.11285	0.0625
lpm0070	-	-	2016	Pp02:25557683	Pp02	25557683	4.7007e-08	G	T	0.11845	0.202
lpm0070	-	-	2016	Pp08:12276414	Pp08	12276414	1.0704e-07	T	C	0.11229	0.06225
lpm0070	-	-	2016	Pp05:4462475	Pp05	4462475	1.975e-07	T	C	0.11185	0.07347
lpm0070	-	-	2016	Pp02:20133202	Pp02	20133202	3.048e-08	G	A	0.12244	0.05
lpm0070	-	-	2016	Pp03:26447133	Pp03	26447133	2.148e-08	T	C	0.12509	0.05221
lpm0070	-	-	2016	Pp07:19590038	Pp07	19590038	2.8701e-07	C	A	0.1047	0.3085
lpm0070	-	-	2016	Pp02:25091876	Pp02	25091876	3.6238e-13	A	G	0.22641	0.1803
lpm0070	-	-	2016	Pp02:29215652	Pp02	29215652	2.1777e-07	C	T	0.1144	0.2012
lpm0070	-	-	2016	Pp01:12702301	Pp01	12702301	2.714e-07	T	A	0.10478	0.05357
lpm0070	-	-	2016	Pp01:14331193	Pp01	14331193	2.7522e-08	T	C	0.12319	0.07692
lpm0070	-	-	2016	Pp02:24523018	Pp02	24523018	2.144e-07	T	G	0.10905	0.06933
lpm0070	-	-	2016	Pp06:25796279	Pp06	25796279	1.7971e-07	G	A	0.11062	0.05622
lpm0070	-	-	2016	Pp02:24136346	Pp02	24136346	2.67e-22	T	C	0.40645	0.12
lpm0070	-	-	2016	Pp02:25480777	Pp02	25480777	1.6032e-08	T	A	0.12914	0.2048
lpm0070	-	-	2016	Pp02:21908193	Pp02	21908193	2.2694e-08	T	A	0.12332	0.05556
lpm0070	-	-	2016	Pp02:7453853	Pp02	7453853	4.6073e-08	A	G	0.1186	0.05242
lpm0070	-	-	2016	Pp02:24000882	Pp02	24000882	3.9137e-08	T	C	0.12183	0.062
lpm0070	-	-	2016	Pp02:25756024	Pp02	25756024	3.7063e-09	G	C	0.1393	0.2215
lpm0070	-	-	2016	Pp02:23870920	Pp02	23870920	1.8608e-15	T	C	0.26913	0.1255
lpm0070	-	-	2016	Pp01:18042277	Pp01	18042277	2.0109e-10	C	A	0.16831	0.05208
lpm0070	-	-	2016	Pp04:15087673	Pp04	15087673	1.1801e-07	A	G	0.11504	0.0551
lpm0070	-	-	2016	Pp08:8512768	Pp08	8512768	2.3304e-07	T	C	0.10676	0.05422
lpm0070	-	-	2016	Pp02:21206495	Pp02	21206495	2.7235e-09	C	G	0.14	0.05645
lpm0070	-	-	2016	Pp03:2837650	Pp03	2837650	2.0485e-07	T	G	0.11006	0.07028
lpm0070	-	-	2016	Pp08:21420435	Pp08	21420435	2.7498e-07	A	G	0.10481	0.318
lpm0070	-	-	2016	Pp07:10243402	Pp07	10243402	1.1438e-07	C	T	0.12663	0.05833
lpm0070	-	-	2016	Pp02:21375038	Pp02	21375038	8.4361e-09	T	A	0.13175	0.05422
lpm0070	-	-	2016	Pp02:25193152	Pp02	25193152	5.7075e-10	T	A	0.15785	0.2407
lpm0070	-	-	2016	Pp08:16070294	Pp08	16070294	2.7403e-07	C	T	0.10512	0.062
lpm0070	-	-	2016	Pp02:23510976	Pp02	23510976	1.2948e-09	A	C	0.15252	0.05252
lpm0070	-	-	2016	Pp02:21976380	Pp02	21976380	1.3418e-07	G	A	0.11177	0.06017
lpm0070	-	-	2016	Pp01:33138835	Pp01	33138835	6.4644e-08	T	C	0.1231	0.08571
lpm0070	-	-	2016	Pp02:24843925	Pp02	24843925	2.87e-19	G	T	0.34766	0.1653
lpm0095	-	-	2015	Pp02:27941262	Pp02	27941262	2.1169e-07	C	T	0.11827	0.125
lpm0095	-	-	2015	Pp02:26737484	Pp02	26737484	1.3758e-07	T	C	0.1246	0.09623
lpm0095	-	-	2015	Pp02:26173909	Pp02	26173909	1.7146e-07	C	T	0.11834	0.096
lpm0095	-	-	2015	Pp02:26040133	Pp02	26040133	1.5245e-07	A	G	0.11766	0.1195
lpm0095	-	-	2015	Pp04:10627348	Pp04	10627348	2.5241e-07	C	G	0.11359	0.3948
lpm0220-3	-	-	2015 and 2016	Pp06:5470034	Pp06	5470034	1.7965e-08	C	T	0.12768	0.07831
lpm0220-3	-	-	2015 and 2016	Pp02:24721239	Pp02	24721239	1.058e-07	A	G	0.11509	0.1402
lpm0220-3	-	-	2015 and 2016	Pp03:4189357	Pp03	4189357	5.5848e-08	G	A	0.12129	0.08471
lpm0220-3	-	-	2015 and 2016	Pp03:16743385	Pp03	16743385	2.0254e-07	T	C	0.10909	0.066
lpm0220-3	-	-	2015 and 2016	Pp02:24230115	Pp02	24230115	6.2066e-11	G	A	0.17224	0.2112
lpm0220-3	-	-	2015 and 2016	Pp02:18452986	Pp02	18452986	2.8408e-10	G	A	0.16014	0.08566
lpm0220-3	-	-	2015	Pp02:26246688	Pp02	26246688	3.1722e-07	T	C	0.10547	0.08765
lpm0220-3	-	-	2015	Pp07:18804141	Pp07	18804141	3.0122e-07	C	T	0.10767	0.09184
lpm0220-3	-	-	2015	Pp02:24055471	Pp02	24055471	1.0152e-07	T	C	0.13531	0.1178
lpm0220-3	-	-	2015	Pp02:27048926	Pp02	27048926	4.4254e-08	T	C	0.12103	0.104
lpm0220-3	-	-	2015	Pp03:15655420	Pp03	15655420	1.218e-07	G	A	0.11727	0.05021
lpm0220-3	-	-	2015	Pp08:12304670	Pp08	12304670	2.8499e-07	A	G	0.1109	0.06405
lpm0220-3	-	-	2015	Pp02:23515370	Pp02	23515370	6.7533e-11	G	T	0.18188	0.05579
lpm0220-3	-	-	2015	Pp03:14300581	Pp03	14300581	2.8838e-07	G	A	0.10651	0.05622
lpm0220-3	-	-	2015	Pp07:18695803	Pp07	18695803	1.3218e-07	C	G	0.11202	0.05357
lpm0220-3	-	-	2015	Pp02:23755875	Pp02	23755875	4.1603e-08	G	T	0.12081	0.1964
lpm0220-3	-	-	2015	Pp07:19134167	Pp07	19134167	2.7661e-07	T	A	0.10796	0.07407
lpm0220-3	-	-	2015	Pp02:25217932	Pp02	25217932	2.5211e-11	C	T	0.1815	0.1295
lpm0220-3	-	-	2015	Pp02:24847228	Pp02	24847228	7.281e-13	A	G	0.20894	0.174
lpm0220-3	-	-	2015	Pp02:24166847	Pp02	24166847	5.0801e-09	T	C	0.1383	0.118
lpm0220-3	-	-	2015	Pp02:25735389	Pp02	25735389	2.81e-07	A	G	0.10655	0.094
lpm0220-3	-	-	2015	Pp02:25091876	Pp02	25091876	1.0051e-07	A	G	0.12385	0.1803
lpm0220-3	-	-	2015	Pp02:25030978	Pp02	25030978	2.6213e-08	C	T	0.12558	0.1417
lpm0220-3	-	-	2015	Pp03:18677743	Pp03	18677743	6.6946e-08	A	G	0.11761	0.0504
lpm0220-3	-	-	2015	Pp02:10014508	Pp02	10014508	2.2499e-07	A	G	0.108	0.05556
lpm0220-3	-	-	2015	Pp02:21207300	Pp02	21207300	1.3617e-07	T	C	0.11406	0.05579
lpm0220-3	-	-	2015	Pp02:24273976	Pp02	24273976	2.0727e-10	T	C	0.16268	0.1627
lpm0220-3	-	-	2015	Pp02:26352039	Pp02	26352039	5.8689e-10	T	G	0.15412	0.08566
lpm0220-3	-	-	2015	Pp02:24446016	Pp02	24446016	9.6512e-09	C	T	0.13988	0.1071
lpm0220-3	-	-	2015	Pp02:24474210	Pp02	24474210	2.1526e-08	A	G	0.13971	0.08159
lpm0220-3	-	-	2015	Pp02:24129583	Pp02	24129583	4.1522e-12	G	A	0.19866	0.1165
lpm0220-3	-	-	2015	Pp03:2837650	Pp03	2837650	1.4727e-07	T	G	0.11159	0.07028
lpm0220-3	-	-	2015	Pp02:24343675	Pp02	24343675	2.3088e-10	T	C	0.17666	0.1134
lpm0220-3	-	-	2015	Pp02:25396569	Pp02	25396569	2.9288e-07	G	A	0.10602	0.07143
lpm0220-3	-	-	2015	Pp03:18636313	Pp03	18636313	7.6039e-08	T	G	0.12057	0.052
lpm0220-3	-	-	2015	Pp03:4624699	Pp03	4624699	1.6063e-07	C	T	0.11273	0.07085
lpm0220-3	-	-	2015	Pp07:18631826	Pp07	18631826	6.2219e-09	G	C	0.14249	0.075
lpm0220-3	-	-	2015	Pp02:23855896	Pp02	23855896	6.6787e-11	G	T	0.17171	0.06
lpm0220-3	-	-	2015	Pp02:26379811	Pp02	26379811	4.6011e-08	G	A	0.12015	0.086
lpm0220-3	-	-	2015	Pp01:18848776	Pp01	18848776	5.3203e-08	T	C	0.11912	0.07028
lpm0220-3	-	-	2016	Pp02:24843925	Pp02	24843925	3.2746e-16	G	T	0.26799	0.1653
lpm0220-3	-	-	2016	Pp02:23692875	Pp02	23692875	2.6097e-11	T	A	0.18173	0.25
lpm0220-3	-	-	2016	Pp08:4571259	Pp08	4571259	6.4586e-09	T	G	0.14269	0.05044
lpm0220-3	-	-	2016	Pp08:4444055	Pp08	4444055	2.1364e-08	A	G	0.11886	0.05378
lpm0220-3	-	-	2016	Pp08:5918492	Pp08	5918492	2.0844e-08	T	C	0.11956	0.05847
lpm0220-3	-	-	2016	Pp02:23385243	Pp02	23385243	4.8738e-08	C	T	0.11308	0.214
lpm0220-3	-	-	2016	Pp02:25032210	Pp02	25032210	1.476e-12	G	A	0.19236	0.2276
lpm0220-3	-	-	2016	Pp08:11122831	Pp08	11122831	7.8463e-09	C	T	0.1271	0.09553
lpm0220-3	-	-	2016	Pp02:24288925	Pp02	24288925	2.3823e-15	T	C	0.24366	0.123
lpm0220-3	-	-	2016	Pp08:15759315	Pp08	15759315	6.9181e-08	C	T	0.11946	0.0655
lpm0220-3	-	-	2016	Pp03:11228701	Pp03	11228701	1.3118e-07	G	T	0.10746	0.06584
lpm0220-3	-	-	2016	Pp02:21897783	Pp02	21897783	1.2768e-07	C	G	0.10612	0.05
lpm0220-3	-	-	2016	Pp08:12276414	Pp08	12276414	2.0498e-08	T	C	0.11906	0.06225
lpm0220-3	-	-	2016	Pp02:5079736	Pp02	5079736	2.0148e-07	T	A	0.10256	0.1375
lpm0220-3	-	-	2016	Pp02:1492127	Pp02	1492127	3.3295e-08	T	A	0.11583	0.1008
lpm0220-3	-	-	2016	Pp02:25760843	Pp02	25760843	1.4954e-07	A	G	0.10537	0.0625
lpm0220-3	-	-	2016	Pp02:23515292	Pp02	23515292	9.1822e-08	T	A	0.11941	0.05992
lpm0220-3	-	-	2016	Pp02:25646175	Pp02	25646175	1.8728e-08	G	A	0.11999	0.2713
lpm0220-3	-	-	2016	Pp02:24476634	Pp02	24476634	1.3529e-07	C	T	0.10551	0.09
lpm0220-3	-	-	2016	Pp02:516257	Pp02	516257	1.4615e-07	T	A	0.10748	0.06118
lpm0220-3	-	-	2016	Pp02:24136346	Pp02	24136346	2.98e-20	T	C	0.34382	0.12
lpm0220-3	-	-	2016	Pp07:20525068	Pp07	20525068	6.2621e-08	G	T	0.11104	0.2709
lpm0220-3	-	-	2016	Pp02:25246627	Pp02	25246627	1.9069e-12	A	C	0.18907	0.176
lpm0220-3	-	-	2016	Pp01:47434915	Pp01	47434915	1.7082e-09	C	A	0.13706	0.07341
lpm0220-3	-	-	2016	Pp05:11343655	Pp05	11343655	1.0951e-07	A	G	0.10956	0.0523
lpm0220-3	-	-	2016	Pp02:23844766	Pp02	23844766	2.4442e-12	C	T	0.18723	0.158
lpm0220-3	-	-	2016	Pp03:4992002	Pp03	4992002	1.9327e-08	C	A	0.12256	0.06735
lpm0220-3	-	-	2016	Pp05:690816	Pp05	690816	3.0552e-07	A	G	0.09971	0.05221
lpm0220-3	-	-	2016	Pp02:25837964	Pp02	25837964	7.8e-09	T	A	0.15411	0.2397
lpm0220-3	-	-	2016	Pp08:11080908	Pp08	11080908	2.2646e-07	A	G	0.10166	0.05357
lpm0220-3	-	-	2016	Pp02:25573422	Pp02	25573422	7.7646e-08	G	A	0.11686	0.2625
lpm0220-3	-	-	2016	Pp08:10997711	Pp08	10997711	1.4591e-07	T	C	0.10556	0.1521
lpm0392	8-Chlro-1-tetrahydronorharmanone	Others	2015 and 2016	Pp05:1541357	Pp05	1541357	1.8724e-13	A	T	0.23669	0.06151
lpm0392	8-Chlro-1-tetrahydronorharmanone	Others	2015 and 2016	Pp04:12166863	Pp04	12166863	1.315e-07	C	A	0.12465	0.06301
lpm0392	8-Chlro-1-tetrahydronorharmanone	Others	2015 and 2016	Pp05:2436423	Pp05	2436423	8.0671e-11	C	T	0.18374	0.09036
lpm0392	8-Chlro-1-tetrahydronorharmanone	Others	2015 and 2016	Pp03:3275290	Pp03	3275290	3.8718e-10	G	A	0.16957	0.066
lpm0392	8-Chlro-1-tetrahydronorharmanone	Others	2015 and 2016	Pp03:16268050	Pp03	16268050	2.3525e-07	A	C	0.122	0.0551
lpm0392	8-Chlro-1-tetrahydronorharmanone	Others	2015 and 2016	Pp02:24654659	Pp02	24654659	7.8616e-11	C	T	0.1829	0.06944
lpm0392	8-Chlro-1-tetrahydronorharmanone	Others	2015 and 2016	Pp05:2521344	Pp05	2521344	3.192e-09	A	G	0.15278	0.0625
lpm0392	8-Chlro-1-tetrahydronorharmanone	Others	2015 and 2016	Pp05:7417508	Pp05	7417508	1.3427e-12	G	C	0.22108	0.05691
lpm0392	8-Chlro-1-tetrahydronorharmanone	Others	2015 and 2016	Pp05:1095408	Pp05	1095408	2.4431e-11	T	A	0.19442	0.06175
lpm0392	8-Chlro-1-tetrahydronorharmanone	Others	2015 and 2016	Pp05:4018120	Pp05	4018120	1.0184e-09	A	T	0.1618	0.07
lpm0392	8-Chlro-1-tetrahydronorharmanone	Others	2015 and 2016	Pp05:7705318	Pp05	7705318	1.2207e-09	C	T	0.16111	0.06883
lpm0392	8-Chlro-1-tetrahydronorharmanone	Others	2015 and 2016	Pp05:3331240	Pp05	3331240	5.2468e-16	C	T	0.29357	0.062
lpm0392	8-Chlro-1-tetrahydronorharmanone	Others	2015 and 2016	Pp05:3434497	Pp05	3434497	9.8312e-14	C	T	0.24306	0.054
lpm0392	8-Chlro-1-tetrahydronorharmanone	Others	2015 and 2016	Pp02:24109713	Pp02	24109713	2.0243e-07	C	A	0.12308	0.05894
lpm0392	8-Chlro-1-tetrahydronorharmanone	Others	2015 and 2016	Pp05:3688694	Pp05	3688694	1.0899e-13	G	A	0.2443	0.05221
lpm0392	8-Chlro-1-tetrahydronorharmanone	Others	2015 and 2016	Pp05:7942591	Pp05	7942591	3.0269e-07	G	A	0.11443	0.05263
lpm0392	8-Chlro-1-tetrahydronorharmanone	Others	2015 and 2016	Pp01:24339041	Pp01	24339041	4.1241e-11	T	C	0.18851	0.06349
lpm0392	8-Chlro-1-tetrahydronorharmanone	Others	2015 and 2016	Pp07:20416656	Pp07	20416656	1.6413e-10	A	G	0.17731	0.0587
lpm0392	8-Chlro-1-tetrahydronorharmanone	Others	2015	Pp04:20135661	Pp04	20135661	1.9469e-07	C	T	0.11991	0.05533
lpm0392	8-Chlro-1-tetrahydronorharmanone	Others	2015	Pp03:15190421	Pp03	15190421	3.0006e-07	G	A	0.12794	0.05761
lpm0392	8-Chlro-1-tetrahydronorharmanone	Others	2015	Pp02:26864261	Pp02	26864261	1.3095e-07	C	T	0.13052	0.07839
lpm0392	8-Chlro-1-tetrahydronorharmanone	Others	2015	Pp05:1580471	Pp05	1580471	5.5295e-08	A	G	0.13948	0.1204
lpm0392	8-Chlro-1-tetrahydronorharmanone	Others	2015	Pp03:15163487	Pp03	15163487	9.104e-09	C	T	0.15273	0.06735
lpm0392	8-Chlro-1-tetrahydronorharmanone	Others	2015	Pp07:4328169	Pp07	4328169	1.9134e-07	G	T	0.11748	0.06548
lpm0392	8-Chlro-1-tetrahydronorharmanone	Others	2015	Pp05:3949048	Pp05	3949048	2.7279e-10	G	T	0.17607	0.07469
lpm0392	8-Chlro-1-tetrahydronorharmanone	Others	2015	Pp02:10649911	Pp02	10649911	3.7804e-10	T	A	0.17017	0.05444
lpm0392	8-Chlro-1-tetrahydronorharmanone	Others	2015	Pp07:1522679	Pp07	1522679	4.7551e-08	G	A	0.13133	0.1183
lpm0392	8-Chlro-1-tetrahydronorharmanone	Others	2015	Pp05:7323660	Pp05	7323660	1.4257e-09	G	C	0.16288	0.05992
lpm0392	8-Chlro-1-tetrahydronorharmanone	Others	2015	Pp03:14192186	Pp03	14192186	2.1296e-08	G	A	0.14199	0.05602
lpm0392	8-Chlro-1-tetrahydronorharmanone	Others	2015	Pp03:14153653	Pp03	14153653	2.3956e-07	C	T	0.11614	0.056
lpm0392	8-Chlro-1-tetrahydronorharmanone	Others	2015	Pp05:7613348	Pp05	7613348	1.016e-10	G	A	0.18386	0.05691
lpm0392	8-Chlro-1-tetrahydronorharmanone	Others	2015	Pp01:6587640	Pp01	6587640	1.4548e-07	T	C	0.12427	0.08642
lpm0392	8-Chlro-1-tetrahydronorharmanone	Others	2015	Pp06:11710298	Pp06	11710298	2.1333e-07	T	C	0.12714	0.09013
lpm0392	8-Chlro-1-tetrahydronorharmanone	Others	2015	Pp05:3922168	Pp05	3922168	5.4794e-08	T	G	0.12908	0.08964
lpm0392	8-Chlro-1-tetrahydronorharmanone	Others	2015	Pp04:22864416	Pp04	22864416	8.5722e-13	T	G	0.22337	0.05378
lpm0392	8-Chlro-1-tetrahydronorharmanone	Others	2015	Pp01:5117057	Pp01	5117057	4.1772e-08	T	C	0.13999	0.0502
lpm0392	8-Chlro-1-tetrahydronorharmanone	Others	2015	Pp08:16828809	Pp08	16828809	1.6233e-07	T	C	0.12384	0.0535
lpm0392	8-Chlro-1-tetrahydronorharmanone	Others	2015	Pp05:2269754	Pp05	2269754	4.3488e-08	C	T	0.12976	0.08367
lpm0392	8-Chlro-1-tetrahydronorharmanone	Others	2015	Pp02:13793365	Pp02	13793365	2.1128e-10	T	C	0.1818	0.05649
lpm0392	8-Chlro-1-tetrahydronorharmanone	Others	2015	Pp03:10445657	Pp03	10445657	1.7888e-09	A	G	0.17366	0.05507
lpm0392	8-Chlro-1-tetrahydronorharmanone	Others	2015	Pp05:6973119	Pp05	6973119	1.4723e-10	C	T	0.18174	0.06092
lpm0392	8-Chlro-1-tetrahydronorharmanone	Others	2015	Pp02:13959184	Pp02	13959184	2.7735e-10	T	C	0.17603	0.06301
lpm0392	8-Chlro-1-tetrahydronorharmanone	Others	2015	Pp08:18589560	Pp08	18589560	2.0835e-08	C	T	0.13575	0.07
lpm0392	8-Chlro-1-tetrahydronorharmanone	Others	2015	Pp05:7500114	Pp05	7500114	1.2558e-10	A	C	0.17931	0.06
lpm0392	8-Chlro-1-tetrahydronorharmanone	Others	2015	Pp05:1900198	Pp05	1900198	2.5562e-08	A	G	0.1416	0.066
lpm0392	8-Chlro-1-tetrahydronorharmanone	Others	2015	Pp05:2170391	Pp05	2170391	2.4181e-09	A	G	0.15781	0.07895
lpm0392	8-Chlro-1-tetrahydronorharmanone	Others	2015	Pp05:2318824	Pp05	2318824	1.7563e-09	T	C	0.15687	0.07968
lpm0392	8-Chlro-1-tetrahydronorharmanone	Others	2015	Pp05:1940793	Pp05	1940793	1.0366e-07	G	A	0.12333	0.09639
lpm0392	8-Chlro-1-tetrahydronorharmanone	Others	2015	Pp05:4530004	Pp05	4530004	3.7827e-09	G	A	0.14989	0.07968
lpm0392	8-Chlro-1-tetrahydronorharmanone	Others	2015	Pp03:13990180	Pp03	13990180	8.7361e-08	T	C	0.13104	0.07292
lpm0392	8-Chlro-1-tetrahydronorharmanone	Others	2015	Pp01:6545384	Pp01	6545384	9.3591e-10	G	A	0.16164	0.1012
lpm0392	8-Chlro-1-tetrahydronorharmanone	Others	2015	Pp05:3526637	Pp05	3526637	8.1909e-08	C	G	0.12589	0.1437
lpm0392	8-Chlro-1-tetrahydronorharmanone	Others	2015	Pp02:6886925	Pp02	6886925	1.9116e-09	C	T	0.15576	0.06972
lpm0392	8-Chlro-1-tetrahydronorharmanone	Others	2015	Pp05:2135070	Pp05	2135070	7.2975e-09	C	T	0.14587	0.07863
lpm0392	8-Chlro-1-tetrahydronorharmanone	Others	2015	Pp03:12621638	Pp03	12621638	1.0366e-13	T	C	0.24661	0.0551
lpm0392	8-Chlro-1-tetrahydronorharmanone	Others	2015	Pp05:3848711	Pp05	3848711	1.8946e-08	G	T	0.14187	0.137
lpm0392	8-Chlro-1-tetrahydronorharmanone	Others	2015	Pp05:4167965	Pp05	4167965	1.5223e-10	A	C	0.17782	0.05444
lpm0392	8-Chlro-1-tetrahydronorharmanone	Others	2015	Pp04:4696459	Pp04	4696459	1.4762e-10	C	T	0.17835	0.0625
lpm0392	8-Chlro-1-tetrahydronorharmanone	Others	2015	Pp02:7097144	Pp02	7097144	1.1151e-10	A	G	0.1808	0.05
lpm0392	8-Chlro-1-tetrahydronorharmanone	Others	2015	Pp01:1349686	Pp01	1349686	1.3462e-09	T	A	0.16107	0.05833
lpm0392	8-Chlro-1-tetrahydronorharmanone	Others	2015	Pp05:7380220	Pp05	7380220	4.395e-10	T	A	0.17161	0.06198
lpm0392	8-Chlro-1-tetrahydronorharmanone	Others	2015	Pp05:2013630	Pp05	2013630	8.6251e-10	C	T	0.16241	0.07171
lpm0392	8-Chlro-1-tetrahydronorharmanone	Others	2015	Pp01:34928216	Pp01	34928216	1.5806e-07	T	C	0.12074	0.06073
lpm0392	8-Chlro-1-tetrahydronorharmanone	Others	2015	Pp05:3587872	Pp05	3587872	4.731e-09	C	T	0.15291	0.1396
lpm0392	8-Chlro-1-tetrahydronorharmanone	Others	2015	Pp05:4385086	Pp05	4385086	5.2773e-10	G	A	0.17522	0.08032
lpm0392	8-Chlro-1-tetrahydronorharmanone	Others	2015	Pp08:18561419	Pp08	18561419	6.1918e-09	C	A	0.14715	0.07631
lpm0392	8-Chlro-1-tetrahydronorharmanone	Others	2015	Pp05:16339135	Pp05	16339135	4.5988e-08	C	T	0.13124	0.05297
lpm0392	8-Chlro-1-tetrahydronorharmanone	Others	2016	Pp07:16189144	Pp07	16189144	7.6318e-10	G	T	0.18703	0.08155
lpm0392	8-Chlro-1-tetrahydronorharmanone	Others	2016	Pp01:6086007	Pp01	6086007	2.5806e-07	A	G	0.12068	0.1091
lpm0392	8-Chlro-1-tetrahydronorharmanone	Others	2016	Pp02:29909046	Pp02	29909046	3.7736e-08	A	T	0.13725	0.08367
lpm0392	8-Chlro-1-tetrahydronorharmanone	Others	2016	Pp03:1252899	Pp03	1252899	1.952e-07	T	G	0.12399	0.05714
lpm0392	8-Chlro-1-tetrahydronorharmanone	Others	2016	Pp02:26864265	Pp02	26864265	7.055e-08	A	T	0.13874	0.07741
lpm0392	8-Chlro-1-tetrahydronorharmanone	Others	2016	Pp02:24376196	Pp02	24376196	1.8186e-07	G	A	0.12366	0.06548
lpm0392	8-Chlro-1-tetrahydronorharmanone	Others	2016	Pp01:6540540	Pp01	6540540	3.7855e-10	G	T	0.17878	0.09553
lpm0392	8-Chlro-1-tetrahydronorharmanone	Others	2016	Pp07:20385296	Pp07	20385296	1.8679e-07	C	T	0.12417	0.05422
lpm0392	8-Chlro-1-tetrahydronorharmanone	Others	2016	Pp08:20959415	Pp08	20959415	5.4338e-08	A	T	0.134	0.05754
lpm0392	8-Chlro-1-tetrahydronorharmanone	Others	2016	Pp08:18561215	Pp08	18561215	4.8232e-08	C	A	0.13536	0.08434
lpm0392	8-Chlro-1-tetrahydronorharmanone	Others	2016	Pp02:26057635	Pp02	26057635	2.1295e-07	G	A	0.12232	0.05754
lpm0392	8-Chlro-1-tetrahydronorharmanone	Others	2016	Pp05:1749977	Pp05	1749977	1.5238e-10	C	T	0.19018	0.09639
lpm0392	8-Chlro-1-tetrahydronorharmanone	Others	2016	Pp06:348620	Pp06	348620	1.2773e-07	T	C	0.12844	0.09916
lpm0392	8-Chlro-1-tetrahydronorharmanone	Others	2016	Pp05:4071205	Pp05	4071205	2.8542e-07	T	C	0.12074	0.083
lpm0392	8-Chlro-1-tetrahydronorharmanone	Others	2016	Pp04:4548323	Pp04	4548323	7.574e-08	G	A	0.13155	0.08871
lpm0392	8-Chlro-1-tetrahydronorharmanone	Others	2016	Pp05:1691063	Pp05	1691063	7.0534e-09	A	C	0.15211	0.082
lpm0392	8-Chlro-1-tetrahydronorharmanone	Others	2016	Pp05:1409242	Pp05	1409242	8.649e-08	C	G	0.1325	0.121
lpm0392	8-Chlro-1-tetrahydronorharmanone	Others	2016	Pp06:156586	Pp06	156586	2.6507e-07	G	T	0.1205	0.1614
lpm0392	8-Chlro-1-tetrahydronorharmanone	Others	2016	Pp03:15832232	Pp03	15832232	1.5814e-09	T	C	0.16511	0.07769
lpm0392	8-Chlro-1-tetrahydronorharmanone	Others	2016	Pp06:4853090	Pp06	4853090	7.9739e-08	G	T	0.1307	0.05952
lpm0392	8-Chlro-1-tetrahydronorharmanone	Others	2016	Pp08:1845915	Pp08	1845915	1.8847e-08	C	A	0.1432	0.06375
lpm0392	8-Chlro-1-tetrahydronorharmanone	Others	2016	Pp02:6770091	Pp02	6770091	1.593e-08	G	A	0.14875	0.06432
lpm0392	8-Chlro-1-tetrahydronorharmanone	Others	2016	Pp07:12377656	Pp07	12377656	1.032e-07	C	G	0.12919	0.1012
lpm0392	8-Chlro-1-tetrahydronorharmanone	Others	2016	Pp08:11216189	Pp08	11216189	2.1833e-07	G	A	0.12391	0.09917
lpm0392	8-Chlro-1-tetrahydronorharmanone	Others	2016	Pp05:1636632	Pp05	1636632	1.2852e-07	A	G	0.13278	0.1149
lpm0392	8-Chlro-1-tetrahydronorharmanone	Others	2016	Pp06:1820119	Pp06	1820119	9.3589e-09	G	C	0.14941	0.05578
lpm0392	8-Chlro-1-tetrahydronorharmanone	Others	2016	Pp02:26401459	Pp02	26401459	2.3487e-08	C	G	0.14596	0.0504
lpm0392	8-Chlro-1-tetrahydronorharmanone	Others	2016	Pp02:29509354	Pp02	29509354	1.2492e-07	T	C	0.12706	0.056
lpm0392	8-Chlro-1-tetrahydronorharmanone	Others	2016	Pp08:18589739	Pp08	18589739	1.3239e-08	C	T	0.14859	0.07787
lpm0392	8-Chlro-1-tetrahydronorharmanone	Others	2016	Pp01:25444382	Pp01	25444382	1.1246e-08	T	G	0.15468	0.05488
lpm0392	8-Chlro-1-tetrahydronorharmanone	Others	2016	Pp07:20467200	Pp07	20467200	3.1357e-08	A	G	0.13876	0.08765
lpm0392	8-Chlro-1-tetrahydronorharmanone	Others	2016	Pp02:29474300	Pp02	29474300	1.8181e-09	A	T	0.17341	0.05063
lpm0392	8-Chlro-1-tetrahydronorharmanone	Others	2016	Pp05:4352155	Pp05	4352155	1.3657e-12	T	C	0.22952	0.08566
lpm0392	8-Chlro-1-tetrahydronorharmanone	Others	2016	Pp02:19286895	Pp02	19286895	4.0093e-08	C	T	0.13732	0.06855
lpm0392	8-Chlro-1-tetrahydronorharmanone	Others	2016	Pp05:3012784	Pp05	3012784	8.3273e-09	G	A	0.1725	0.05
lpm0392	8-Chlro-1-tetrahydronorharmanone	Others	2016	Pp05:2839730	Pp05	2839730	6.738e-10	A	C	0.1847	0.1302
lpm0392	8-Chlro-1-tetrahydronorharmanone	Others	2016	Pp02:29212995	Pp02	29212995	4.4492e-08	G	C	0.13584	0.06773
lpm0392	8-Chlro-1-tetrahydronorharmanone	Others	2016	Pp03:13990103	Pp03	13990103	3.0143e-07	T	C	0.12027	0.07895
lpm0392	8-Chlro-1-tetrahydronorharmanone	Others	2016	Pp02:10437963	Pp02	10437963	7.3192e-08	T	C	0.13529	0.05738
lpm0392	8-Chlro-1-tetrahydronorharmanone	Others	2016	Pp06:41924	Pp06	41924	1.0808e-09	G	A	0.17179	0.09146
lpm0392	8-Chlro-1-tetrahydronorharmanone	Others	2016	Pp02:26113661	Pp02	26113661	5.8892e-11	C	T	0.19459	0.05777
lpm0392	8-Chlro-1-tetrahydronorharmanone	Others	2016	Pp01:5596371	Pp01	5596371	3.0087e-07	T	C	0.1196	0.08
lpm0392	8-Chlro-1-tetrahydronorharmanone	Others	2016	Pp01:25534183	Pp01	25534183	2.35e-08	C	T	0.14344	0.06827
lpm0392	8-Chlro-1-tetrahydronorharmanone	Others	2016	Pp05:637925	Pp05	637925	1.8002e-08	G	T	0.1437	0.076
lpm0392	8-Chlro-1-tetrahydronorharmanone	Others	2016	Pp07:20853339	Pp07	20853339	2.0119e-07	C	T	0.12554	0.09677
lpm0392	8-Chlro-1-tetrahydronorharmanone	Others	2016	Pp06:6149879	Pp06	6149879	3.1164e-07	T	C	0.11916	0.05578
lpm0392	8-Chlro-1-tetrahydronorharmanone	Others	2016	Pp05:4151959	Pp05	4151959	2.3675e-15	G	A	0.29271	0.05061
lpm0392	8-Chlro-1-tetrahydronorharmanone	Others	2016	Pp01:24049156	Pp01	24049156	1.0938e-07	G	A	0.12897	0.054
lpm0392	8-Chlro-1-tetrahydronorharmanone	Others	2016	Pp05:1942177	Pp05	1942177	2.7404e-13	A	G	0.24746	0.07085
lpm0392	8-Chlro-1-tetrahydronorharmanone	Others	2016	Pp05:17321170	Pp05	17321170	7.7088e-08	C	G	0.13376	0.0668
lpm0392	8-Chlro-1-tetrahydronorharmanone	Others	2016	Pp02:19920980	Pp02	19920980	2.4694e-12	A	T	0.22564	0.05285
lpm0392	8-Chlro-1-tetrahydronorharmanone	Others	2016	Pp05:5076917	Pp05	5076917	2.574e-07	C	T	0.12071	0.05357
lpm0392	8-Chlro-1-tetrahydronorharmanone	Others	2016	Pp05:16327084	Pp05	16327084	9.0149e-08	C	A	0.13045	0.05081
lpm0392	8-Chlro-1-tetrahydronorharmanone	Others	2016	Pp05:1580024	Pp05	1580024	4.8236e-08	C	T	0.1356	0.129
lpm0392	8-Chlro-1-tetrahydronorharmanone	Others	2016	Pp06:17142385	Pp06	17142385	1.3569e-07	T	G	0.12645	0.05777
lpm0392	8-Chlro-1-tetrahydronorharmanone	Others	2016	Pp04:6222802	Pp04	6222802	8.8293e-09	A	C	0.15432	0.08836
lpm0392	8-Chlro-1-tetrahydronorharmanone	Others	2016	Pp04:23138119	Pp04	23138119	3.1131e-07	T	C	0.12015	0.05422
lpm0392	8-Chlro-1-tetrahydronorharmanone	Others	2016	Pp01:25394634	Pp01	25394634	7.2546e-08	A	G	0.13181	0.056
lpm0392	8-Chlro-1-tetrahydronorharmanone	Others	2016	Pp05:3954955	Pp05	3954955	1.4106e-14	G	A	0.27935	0.07839
lpm0392	8-Chlro-1-tetrahydronorharmanone	Others	2016	Pp05:11138304	Pp05	11138304	3.4893e-08	G	T	0.13973	0.06092
lpm0392	8-Chlro-1-tetrahydronorharmanone	Others	2016	Pp02:15445427	Pp02	15445427	5.4023e-09	A	C	0.15605	0.05894
lpm0441	-	-	2016	Pp02:4971024	Pp02	4971024	1.6242e-07	T	C	0.10354	0.1195
lpm0441	-	-	2016	Pp07:14605140	Pp07	14605140	1.0675e-07	C	T	0.11652	0.06167
lpm0441	-	-	2016	Pp01:10385263	Pp01	10385263	5.7616e-09	T	C	0.12916	0.06301
lpm0441	-	-	2016	Pp06:8368492	Pp06	8368492	3.109e-08	G	A	0.11604	0.1124
lpm0441	-	-	2016	Pp02:6751719	Pp02	6751719	5.0311e-08	C	T	0.11544	0.074
lpm0441	-	-	2016	Pp07:14680374	Pp07	14680374	1.0935e-08	T	C	0.12857	0.06148
lpm0441	-	-	2016	Pp04:2246361	Pp04	2246361	2.3699e-08	A	G	0.11776	0.1707
lpm0441	-	-	2016	Pp07:14770671	Pp07	14770671	1.0862e-07	T	C	0.10735	0.0502
lpm0441	-	-	2016	Pp06:28898628	Pp06	28898628	1.6964e-07	A	C	0.10381	0.0502
lpm0538	Nicotinic acid-hexoside	Vitamins	2015 and 2016	Pp04:8592632	Pp04	8592632	1.4508e-08	T	A	0.14102	0.062
lpm0538	Nicotinic acid-hexoside	Vitamins	2015 and 2016	Pp04:8306655	Pp04	8306655	1.2907e-08	A	G	0.15033	0.05444
lpm0538	Nicotinic acid-hexoside	Vitamins	2015	Pp01:43830826	Pp01	43830826	2.7307e-08	G	T	0.14034	0.05579
lpm0538	Nicotinic acid-hexoside	Vitamins	2015	Pp01:28045272	Pp01	28045272	4.5578e-08	G	T	0.13055	0.06349
lpm0538	Nicotinic acid-hexoside	Vitamins	2015	Pp07:21616093	Pp07	21616093	1.6216e-08	A	G	0.13916	0.05357
lpm0538	Nicotinic acid-hexoside	Vitamins	2015	Pp05:3330878	Pp05	3330878	1.9151e-08	G	A	0.13825	0.05578
lpm0538	Nicotinic acid-hexoside	Vitamins	2015	Pp01:15472390	Pp01	15472390	2.4963e-08	G	A	0.14812	0.05882
lpm0538	Nicotinic acid-hexoside	Vitamins	2015	Pp02:4253864	Pp02	4253864	4.2072e-08	G	T	0.13268	0.06073
lpm0538	Nicotinic acid-hexoside	Vitamins	2015	Pp08:18375271	Pp08	18375271	5.4894e-08	A	G	0.129	0.08333
lpm0538	Nicotinic acid-hexoside	Vitamins	2015	Pp06:12292396	Pp06	12292396	7.0036e-08	G	A	0.15273	0.06652
lpm0538	Nicotinic acid-hexoside	Vitamins	2015	Pp06:1631388	Pp06	1631388	1.1505e-07	A	T	0.12695	0.05372
lpm0538	Nicotinic acid-hexoside	Vitamins	2015	Pp06:13303576	Pp06	13303576	4.9683e-09	G	A	0.14912	0.05754
lpm0538	Nicotinic acid-hexoside	Vitamins	2015	Pp07:21534893	Pp07	21534893	4.3157e-08	G	T	0.13113	0.06175
lpm0538	Nicotinic acid-hexoside	Vitamins	2015	Pp05:4791197	Pp05	4791197	1.3454e-07	G	A	0.12309	0.0752
lpm0538	Nicotinic acid-hexoside	Vitamins	2015	Pp06:11456552	Pp06	11456552	3.1998e-08	A	G	0.13422	0.06225
lpm0538	Nicotinic acid-hexoside	Vitamins	2015	Pp04:11865898	Pp04	11865898	4.5153e-08	G	T	0.1337	0.06458
lpm0538	Nicotinic acid-hexoside	Vitamins	2016	Pp02:20456279	Pp02	20456279	5.8169e-08	C	G	0.13943	0.05
lpm0552	2-Aminoethylphosphonate	Lipids	2015	Pp03:11393193	Pp03	11393193	2.1709e-07	T	G	0.1197	0.0746
lpm0552	2-Aminoethylphosphonate	Lipids	2015	Pp07:2181779	Pp07	2181779	3.0371e-07	G	A	0.12131	0.1319
lpm0552	2-Aminoethylphosphonate	Lipids	2016	Pp04:10647084	Pp04	10647084	9.0172e-08	T	G	0.10718	0.4223
lpm0558	trans-Cinnamaldehyde	Others	2016	Pp06:9171940	Pp06	9171940	8.7052e-08	T	A	0.10499	0.05221
lpm0558	trans-Cinnamaldehyde	Others	2016	Pp06:9207188	Pp06	9207188	1.0658e-07	C	A	0.10448	0.07085
lpm0558	trans-Cinnamaldehyde	Others	2016	Pp05:7286395	Pp05	7286395	7.1076e-08	G	T	0.10668	0.06327
lpm0659	6-Methylmercaptopurine	Nucleotide and derivatives	2015	Pp03:1268501	Pp03	1268501	1.0987e-07	A	G	0.12037	0.248
lpm0722	-	-	2015 and 2016	Pp02:18452986	Pp02	18452986	1.1687e-08	G	A	0.14514	0.08566
lpm0722	-	-	2015	Pp02:24343675	Pp02	24343675	1.1181e-09	T	C	0.17094	0.1134
lpm0722	-	-	2015	Pp02:24885812	Pp02	24885812	3.5889e-08	T	C	0.14027	0.1687
lpm0722	-	-	2015	Pp02:24230858	Pp02	24230858	1.4132e-08	A	C	0.14345	0.1508
lpm0722	-	-	2015	Pp03:16743385	Pp03	16743385	1.6619e-07	T	C	0.1229	0.066
lpm0722	-	-	2015	Pp05:4408980	Pp05	4408980	9.2269e-08	T	G	0.12999	0.08097
lpm0722	-	-	2015	Pp06:24505944	Pp06	24505944	2.3912e-07	A	G	0.13034	0.1652
lpm0722	-	-	2015	Pp02:24273976	Pp02	24273976	9.0243e-09	T	C	0.14921	0.1627
lpm0722	-	-	2015	Pp01:47434915	Pp01	47434915	1.6119e-07	C	A	0.12281	0.07341
lpm0722	-	-	2015	Pp05:11343679	Pp05	11343679	1.6348e-07	T	C	0.12788	0.05696
lpm0722	-	-	2015	Pp08:4444055	Pp08	4444055	1.4845e-07	A	G	0.12368	0.05378
lpm0722	-	-	2015	Pp02:24129583	Pp02	24129583	2.1682e-11	G	A	0.20431	0.1165
lpm0722	-	-	2015	Pp02:23865955	Pp02	23865955	2.1303e-07	C	T	0.12047	0.1349
lpm0722	-	-	2015	Pp01:46765408	Pp01	46765408	1.5156e-07	T	A	0.12377	0.06972
lpm0722	-	-	2015	Pp02:25246627	Pp02	25246627	8.6272e-08	A	C	0.129	0.176
lpm0722	-	-	2015	Pp03:4992002	Pp03	4992002	1.7827e-07	C	A	0.12634	0.06735
lpm0722	-	-	2015	Pp02:24079293	Pp02	24079293	6.7228e-08	T	C	0.13034	0.1574
lpm0722	-	-	2015	Pp02:24798128	Pp02	24798128	3.4678e-11	C	A	0.1969	0.1733
lpm0722	-	-	2015	Pp08:5918492	Pp08	5918492	1.8677e-07	T	C	0.1227	0.05847
lpm0722	-	-	2015	Pp05:690816	Pp05	690816	2.632e-07	A	G	0.11962	0.05221
lpm0722	-	-	2015	Pp02:20143038	Pp02	20143038	2.8607e-07	G	T	0.11909	0.05221
lpm0722	-	-	2015	Pp06:1607991	Pp06	1607991	3.0747e-07	T	C	0.1174	0.1091
lpm0722	-	-	2016	Pp02:23510659	Pp02	23510659	7.5414e-08	G	A	0.12192	0.05622
lpm0722	-	-	2016	Pp03:4189357	Pp03	4189357	2.9034e-07	G	A	0.1128	0.08471
lpm0722	-	-	2016	Pp08:19496422	Pp08	19496422	3.0091e-07	G	C	0.11695	0.4251
lpm0722	-	-	2016	Pp01:2428032	Pp01	2428032	7.3845e-08	A	G	0.12137	0.052
lpm0722	-	-	2016	Pp02:24288925	Pp02	24288925	9.4387e-08	T	C	0.12025	0.123
lpm0722	-	-	2016	Pp01:292724	Pp01	292724	2.0452e-08	G	A	0.1313	0.05159
lpm0722	-	-	2016	Pp02:24136346	Pp02	24136346	1.9917e-08	T	C	0.13333	0.12
lpm0722	-	-	2016	Pp02:24810705	Pp02	24810705	2.4468e-08	G	A	0.13117	0.158
lpm0722	-	-	2016	Pp02:24849386	Pp02	24849386	3.0001e-07	A	G	0.11208	0.2245
lpm0722	-	-	2016	Pp02:23870920	Pp02	23870920	2.5641e-07	T	C	0.11499	0.1255
lpm0723	-	-	2015	Pp04:12166863	Pp04	12166863	4.7464e-08	C	A	0.12471	0.06301
lpm0723	-	-	2015	Pp08:8216609	Pp08	8216609	4.3188e-08	G	A	0.12312	0.09631
lpm0723	-	-	2015	Pp03:19539370	Pp03	19539370	2.6635e-07	G	T	0.10887	0.058
lpm0723	-	-	2015	Pp05:5025884	Pp05	5025884	2.3387e-07	A	C	0.11051	0.1008
lpm0723	-	-	2015	Pp03:19635121	Pp03	19635121	1.8975e-07	G	T	0.11094	0.1255
lpm0723	-	-	2015	Pp02:20295698	Pp02	20295698	1.758e-07	A	T	0.11255	0.06073
lpm0723	-	-	2015	Pp05:2436423	Pp05	2436423	1.6532e-07	C	T	0.11246	0.09036
lpm0723	-	-	2015	Pp08:11034436	Pp08	11034436	6.3496e-11	G	C	0.18197	0.1215
lpm0723	-	-	2015	Pp03:19493917	Pp03	19493917	1.5595e-07	T	C	0.11287	0.058
lpm0723	-	-	2015	Pp02:29739352	Pp02	29739352	2.4296e-07	C	T	0.10932	0.08434
lpm0723	-	-	2015	Pp08:12414056	Pp08	12414056	3.0015e-08	C	T	0.12522	0.05976
lpm0723	-	-	2015	Pp02:24358195	Pp02	24358195	1.3253e-07	T	C	0.1138	0.05777
lpm0723	-	-	2015	Pp08:10822424	Pp08	10822424	1.672e-10	A	T	0.16833	0.1124
lpm0723	-	-	2015	Pp03:21899225	Pp03	21899225	7.9847e-08	C	T	0.11754	0.05159
lpm0723	-	-	2015	Pp08:12377686	Pp08	12377686	4.8196e-08	A	T	0.12543	0.06911
lpm0723	-	-	2015	Pp08:19728927	Pp08	19728927	1.9065e-07	A	G	0.1136	0.06048
lpm0723	-	-	2015	Pp02:24109713	Pp02	24109713	3.1178e-08	C	A	0.12677	0.05894
lpm0723	-	-	2015	Pp05:4541310	Pp05	4541310	2.0924e-07	A	G	0.11207	0.05992
lpm0723	-	-	2015	Pp05:10069710	Pp05	10069710	8.061e-08	C	G	0.11871	0.09438
lpm0723	-	-	2015	Pp03:19609901	Pp03	19609901	1.55e-07	T	G	0.11496	0.052
lpm0723	-	-	2015	Pp01:24688207	Pp01	24688207	2.4109e-07	C	G	0.10911	0.07371
lpm0723	-	-	2015	Pp08:12276460	Pp08	12276460	2.5536e-07	C	T	0.11027	0.05221
lpm0723	-	-	2015	Pp08:17230101	Pp08	17230101	6.1214e-08	T	C	0.12105	0.076
lpm0723	-	-	2015	Pp04:7591868	Pp04	7591868	1.1533e-07	A	G	0.11483	0.06773
lpm0723	-	-	2015	Pp08:12778110	Pp08	12778110	4.6866e-09	T	C	0.14425	0.09438
lpm0723	-	-	2015	Pp08:5932396	Pp08	5932396	1.4675e-07	G	A	0.11302	0.08635
lpm0723	-	-	2015	Pp08:12463247	Pp08	12463247	1.246e-08	T	C	0.13237	0.058
lpm0723	-	-	2015	Pp01:40615304	Pp01	40615304	2.5869e-08	T	C	0.13543	0.07806
lpm0723	-	-	2015	Pp01:15252109	Pp01	15252109	1.8282e-07	G	C	0.11617	0.07438
lpm0723	-	-	2015	Pp08:12153782	Pp08	12153782	5.0345e-09	T	C	0.13918	0.1096
lpm0723	-	-	2015	Pp08:11107897	Pp08	11107897	1.1126e-07	T	C	0.11515	0.09761
lpm0723	-	-	2015	Pp01:45840766	Pp01	45840766	1.5012e-07	C	T	0.11338	0.05242
lpm0723	-	-	2016	Pp06:9215416	Pp06	9215416	7.2837e-08	T	G	0.10265	0.06746
lpm0723	-	-	2016	Pp06:9139643	Pp06	9139643	2.1132e-08	C	T	0.11113	0.05578
lpm0723	-	-	2016	Pp08:19729414	Pp08	19729414	7.1375e-08	G	T	0.10321	0.06653
lpm0723	-	-	2016	Pp08:11900082	Pp08	11900082	1.0213e-07	G	A	0.10055	0.05
lpm0723	-	-	2016	Pp06:931867	Pp06	931867	3.3357e-08	T	C	0.10837	0.05466
lpm0723	-	-	2016	Pp08:12146668	Pp08	12146668	1.4166e-07	T	C	0.09878	0.09959
lpm0723	-	-	2016	Pp04:10073734	Pp04	10073734	2.5082e-07	A	T	0.095	0.06939
lpm0723	-	-	2016	Pp05:7838257	Pp05	7838257	1.2718e-08	T	C	0.11535	0.05777
lpm0723	-	-	2016	Pp04:9429760	Pp04	9429760	1.5399e-07	C	A	0.09765	0.05952
lpm0723	-	-	2016	Pp05:5700277	Pp05	5700277	1.4242e-07	G	A	0.0998	0.05263
lpm0723	-	-	2016	Pp01:15250598	Pp01	15250598	2.5066e-07	A	C	0.09748	0.06224
lpm0723	-	-	2016	Pp08:10535851	Pp08	10535851	2.578e-07	T	C	0.09585	0.0587
lpm0723	-	-	2016	Pp04:1994234	Pp04	1994234	1.1909e-07	C	A	0.09936	0.05357
lpm0723	-	-	2016	Pp04:1902061	Pp04	1902061	5.7799e-09	G	A	0.11987	0.05179
lpm0723	-	-	2016	Pp06:9278241	Pp06	9278241	5.1615e-08	G	A	0.10496	0.06349
lpm0723	-	-	2016	Pp05:9961525	Pp05	9961525	1.0306e-07	T	C	0.10147	0.08197
lpm0723	-	-	2016	Pp08:11032448	Pp08	11032448	6.3454e-08	A	G	0.11395	0.0911
lpm0723	-	-	2016	Pp04:1953312	Pp04	1953312	1.1432e-07	T	C	0.10358	0.05691
lpm0723	-	-	2016	Pp04:9533915	Pp04	9533915	7.373e-08	A	G	0.10285	0.06375
lpm0723	-	-	2016	Pp04:13027526	Pp04	13027526	2.871e-07	A	G	0.09351	0.05556
lpm0723	-	-	2016	Pp05:3730136	Pp05	3730136	2.7638e-07	A	G	0.09446	0.06
lpm0723	-	-	2016	Pp01:4891369	Pp01	4891369	6.8337e-08	C	G	0.10415	0.07143
lpm0723	-	-	2016	Pp05:10471122	Pp05	10471122	1.1449e-08	A	C	0.11527	0.05777
lpm0723	-	-	2016	Pp04:10513542	Pp04	10513542	3.5553e-08	G	A	0.10856	0.05263
lpm0723	-	-	2016	Pp02:26845548	Pp02	26845548	2.0678e-07	A	T	0.09919	0.07741
lpm0747-3	2'-Deoxyadenosine	Nucleotide and derivatives	2015	Pp05:2444004	Pp05	2444004	1.6193e-07	T	C	0.11359	0.09325
lpm0747-3	2'-Deoxyadenosine	Nucleotide and derivatives	2016	Pp04:10606508	Pp04	10606508	6.2068e-08	T	A	0.10587	0.356
lpm0801	Hypoxanthine	Nucleotide and derivatives	2015	Pp07:20501495	Pp07	20501495	8.1496e-08	C	A	0.1117	0.28
lpm0801	Hypoxanthine	Nucleotide and derivatives	2015	Pp01:4335735	Pp01	4335735	2.3903e-07	A	T	0.10457	0.09879
lpm0801	Hypoxanthine	Nucleotide and derivatives	2016	Pp02:6809761	Pp02	6809761	1.1504e-08	A	G	0.1228	0.06996
lpm0801	Hypoxanthine	Nucleotide and derivatives	2016	Pp04:12896494	Pp04	12896494	2.0763e-07	G	A	0.09766	0.07287
lpm0801	Hypoxanthine	Nucleotide and derivatives	2016	Pp07:20865942	Pp07	20865942	4.4114e-08	G	A	0.10865	0.11
lpm0801	Hypoxanthine	Nucleotide and derivatives	2016	Pp02:4971024	Pp02	4971024	1.443e-07	T	C	0.09541	0.1195
lpm0801	Hypoxanthine	Nucleotide and derivatives	2016	Pp04:2294908	Pp04	2294908	5.4028e-08	G	A	0.10213	0.144
lpm0801	Hypoxanthine	Nucleotide and derivatives	2016	Pp04:931360	Pp04	931360	3.1087e-07	A	G	0.09045	0.052
lpm0801	Hypoxanthine	Nucleotide and derivatives	2016	Pp08:3347116	Pp08	3347116	2.9825e-07	A	G	0.09336	0.05165
lpm0801	Hypoxanthine	Nucleotide and derivatives	2016	Pp02:6484943	Pp02	6484943	6.1645e-08	T	G	0.10118	0.08167
lpm0801	Hypoxanthine	Nucleotide and derivatives	2016	Pp04:2260118	Pp04	2260118	8.4854e-08	T	C	0.09921	0.1815
lpm0801	Hypoxanthine	Nucleotide and derivatives	2016	Pp02:6166262	Pp02	6166262	2.2546e-07	T	A	0.10067	0.05165
lpm0801	Hypoxanthine	Nucleotide and derivatives	2016	Pp06:21732403	Pp06	21732403	1.5472e-07	G	A	0.09516	0.1245
lpm0801	Hypoxanthine	Nucleotide and derivatives	2016	Pp08:3229729	Pp08	3229729	2.2306e-07	T	C	0.09312	0.052
lpm0801	Hypoxanthine	Nucleotide and derivatives	2016	Pp07:14762058	Pp07	14762058	7.5169e-11	T	C	0.14649	0.06627
lpm0801	Hypoxanthine	Nucleotide and derivatives	2016	Pp08:3635865	Pp08	3635865	8.4316e-08	A	G	0.09924	0.054
lpm0801	Hypoxanthine	Nucleotide and derivatives	2016	Pp04:2323257	Pp04	2323257	1.8515e-07	C	T	0.09432	0.1478
lpm0801	Hypoxanthine	Nucleotide and derivatives	2016	Pp08:4373209	Pp08	4373209	2.808e-07	C	T	0.09751	0.09031
lpm0801	Hypoxanthine	Nucleotide and derivatives	2016	Pp01:4336235	Pp01	4336235	1.7576e-08	C	T	0.11233	0.1034
lpm0801	Hypoxanthine	Nucleotide and derivatives	2016	Pp08:3387549	Pp08	3387549	9.4713e-08	T	C	0.09838	0.05
lpm0801	Hypoxanthine	Nucleotide and derivatives	2016	Pp05:5672976	Pp05	5672976	1.9726e-07	T	C	0.09397	0.1559
lpm0801	Hypoxanthine	Nucleotide and derivatives	2016	Pp02:6884292	Pp02	6884292	2.8686e-08	C	T	0.10748	0.074
lpm0801	Hypoxanthine	Nucleotide and derivatives	2016	Pp07:14681574	Pp07	14681574	1.3274e-10	A	G	0.142	0.05754
lpm0801	Hypoxanthine	Nucleotide and derivatives	2016	Pp06:7197788	Pp06	7197788	6.7232e-09	C	T	0.11975	0.09751
lpm0801	Hypoxanthine	Nucleotide and derivatives	2016	Pp08:3994195	Pp08	3994195	5.563e-09	C	T	0.11977	0.05081
lpm0801	Hypoxanthine	Nucleotide and derivatives	2016	Pp02:6554215	Pp02	6554215	5.0762e-08	C	T	0.10715	0.104
lpm0801	Hypoxanthine	Nucleotide and derivatives	2016	Pp08:13766850	Pp08	13766850	1.319e-07	G	A	0.09693	0.06073
lpm0801	Hypoxanthine	Nucleotide and derivatives	2016	Pp06:1790896	Pp06	1790896	2.8722e-07	T	C	0.09254	0.08571
lpm0801	Hypoxanthine	Nucleotide and derivatives	2016	Pp07:21247381	Pp07	21247381	5.2492e-08	C	T	0.10197	0.07968
lpm0801	Hypoxanthine	Nucleotide and derivatives	2016	Pp07:14605537	Pp07	14605537	1.7558e-09	G	A	0.1247	0.054
lpm0801	Hypoxanthine	Nucleotide and derivatives	2016	Pp02:6751719	Pp02	6751719	4.0897e-10	C	T	0.1411	0.074
lpm0801	Hypoxanthine	Nucleotide and derivatives	2016	Pp06:7116575	Pp06	7116575	9.3352e-08	C	T	0.09861	0.08
lpm0801	Hypoxanthine	Nucleotide and derivatives	2016	Pp08:3749323	Pp08	3749323	7.9167e-08	T	C	0.10131	0.0587
mr006-2	-	-	2015	Pp06:2585255	Pp06	2585255	1.4672e-07	A	C	0.12897	0.06818
mr006-2	-	-	2015	Pp03:21567103	Pp03	21567103	5.8111e-08	C	T	0.13916	0.123
mr006-2	-	-	2015	Pp07:17699331	Pp07	17699331	6.5465e-08	G	A	0.131	0.07738
mr006-2	-	-	2015	Pp05:4859405	Pp05	4859405	1.412e-07	C	G	0.13206	0.2625
mr006-2	-	-	2015	Pp04:310175	Pp04	310175	2.9803e-07	A	G	0.1207	0.1045
mr006-2	-	-	2016	Pp03:21020367	Pp03	21020367	2.3808e-07	G	A	0.11448	0.08032
mr006-2	-	-	2016	Pp02:29608989	Pp02	29608989	2.292e-07	G	T	0.11408	0.08367
mr006-2	-	-	2016	Pp05:1541357	Pp05	1541357	1.1975e-08	A	T	0.13777	0.06151
mr006-2	-	-	2016	Pp02:24376196	Pp02	24376196	2.909e-07	G	A	0.11208	0.06548
mr006-2	-	-	2016	Pp06:2086173	Pp06	2086173	1.1738e-07	T	C	0.12232	0.1016
mr006-2	-	-	2016	Pp02:6607998	Pp02	6607998	1.2996e-07	G	A	0.1185	0.1071
mr006-2	-	-	2016	Pp02:6581860	Pp02	6581860	6.7974e-08	G	C	0.12633	0.106
mr006-2	-	-	2016	Pp05:1133626	Pp05	1133626	2.3524e-07	A	C	0.11589	0.376
mr006-2	-	-	2016	Pp05:1949242	Pp05	1949242	4.9569e-09	A	C	0.14789	0.1265
mr006-2	-	-	2016	Pp05:1842801	Pp05	1842801	1.4321e-07	G	A	0.11818	0.1285
mr006-2	-	-	2016	Pp05:1888850	Pp05	1888850	1.9027e-07	G	A	0.11693	0.13
mr018	Apigenin-5-O-glucoside	Flavonoids	2015	Pp05:1524782	Pp05	1524782	2.9764e-07	G	T	0.11572	0.1356
mr018	Apigenin-5-O-glucoside	Flavonoids	2015	Pp05:1124881	Pp05	1124881	9.7567e-08	G	A	0.12887	0.062
mr020-2	Luteolin 7-O-glucoside (Cynaroside)	Flavonoids	2015	Pp01:44205744	Pp01	44205744	2.1367e-08	G	T	0.13414	0.3042
mr065-2	Malvidin-3-O-glucoside (Oenin)	Flavonoids	2015	Pp02:24234633	Pp02	24234633	1.028e-07	G	T	0.12743	0.2428
mr065-2	Malvidin-3-O-glucoside (Oenin)	Flavonoids	2015	Pp02:24129583	Pp02	24129583	7.9188e-10	G	A	0.16282	0.1165
mr065-2	Malvidin-3-O-glucoside (Oenin)	Flavonoids	2015	Pp02:23902702	Pp02	23902702	3.7994e-08	G	A	0.12974	0.2004
mr065-2	Malvidin-3-O-glucoside (Oenin)	Flavonoids	2015	Pp02:24343268	Pp02	24343268	5.2878e-08	A	G	0.13263	0.1165
mr065-2	Malvidin-3-O-glucoside (Oenin)	Flavonoids	2016	Pp07:18692034	Pp07	18692034	6.1633e-08	A	C	0.12334	0.052
mr065-2	Malvidin-3-O-glucoside (Oenin)	Flavonoids	2016	Pp02:25032210	Pp02	25032210	1.0661e-09	G	A	0.15853	0.2276
mr065-2	Malvidin-3-O-glucoside (Oenin)	Flavonoids	2016	Pp02:23670867	Pp02	23670867	1.8724e-07	T	C	0.11429	0.2151
mr065-2	Malvidin-3-O-glucoside (Oenin)	Flavonoids	2016	Pp02:23756009	Pp02	23756009	3.3626e-09	C	T	0.14648	0.1587
mr065-2	Malvidin-3-O-glucoside (Oenin)	Flavonoids	2016	Pp02:25557683	Pp02	25557683	1.9946e-08	G	T	0.13293	0.202
mr065-2	Malvidin-3-O-glucoside (Oenin)	Flavonoids	2016	Pp02:25246627	Pp02	25246627	7.2277e-10	A	C	0.15925	0.176
mr065-2	Malvidin-3-O-glucoside (Oenin)	Flavonoids	2016	Pp01:39809245	Pp01	39809245	1.1077e-07	T	A	0.12079	0.0551
mr065-2	Malvidin-3-O-glucoside (Oenin)	Flavonoids	2016	Pp03:18636313	Pp03	18636313	2.0611e-07	T	G	0.11398	0.052
mr065-2	Malvidin-3-O-glucoside (Oenin)	Flavonoids	2016	Pp02:24721239	Pp02	24721239	5.3502e-08	A	G	0.12473	0.1402
mr065-2	Malvidin-3-O-glucoside (Oenin)	Flavonoids	2016	Pp02:23377184	Pp02	23377184	3.0893e-07	G	A	0.12261	0.1794
mr065-2	Malvidin-3-O-glucoside (Oenin)	Flavonoids	2016	Pp02:25092240	Pp02	25092240	1.4602e-08	A	C	0.13921	0.2085
mr065-2	Malvidin-3-O-glucoside (Oenin)	Flavonoids	2016	Pp02:24343675	Pp02	24343675	1.0949e-13	T	C	0.26162	0.1134
mr065-2	Malvidin-3-O-glucoside (Oenin)	Flavonoids	2016	Pp02:18452986	Pp02	18452986	1.4874e-07	G	A	0.11631	0.08566
mr065-2	Malvidin-3-O-glucoside (Oenin)	Flavonoids	2016	Pp02:24885812	Pp02	24885812	7.71e-11	T	C	0.17974	0.1687
mr065-2	Malvidin-3-O-glucoside (Oenin)	Flavonoids	2016	Pp02:24372150	Pp02	24372150	2.8587e-07	G	T	0.11431	0.2205
mr065-2	Malvidin-3-O-glucoside (Oenin)	Flavonoids	2016	Pp08:20960428	Pp08	20960428	1.1909e-08	C	G	0.13648	0.054
mr065-2	Malvidin-3-O-glucoside (Oenin)	Flavonoids	2016	Pp02:18580731	Pp02	18580731	2.749e-07	G	A	0.11466	0.05378
mr065-2	Malvidin-3-O-glucoside (Oenin)	Flavonoids	2016	Pp01:18848776	Pp01	18848776	1.9384e-07	T	C	0.11474	0.07028
mr065-2	Malvidin-3-O-glucoside (Oenin)	Flavonoids	2016	Pp02:23510659	Pp02	23510659	2.6301e-08	G	A	0.13133	0.05622
mr065-2	Malvidin-3-O-glucoside (Oenin)	Flavonoids	2016	Pp05:10823644	Pp05	10823644	2.8651e-08	A	T	0.12916	0.05159
mr065-2	Malvidin-3-O-glucoside (Oenin)	Flavonoids	2016	Pp08:1706370	Pp08	1706370	2.9152e-10	A	G	0.17192	0.07231
mr065-2	Malvidin-3-O-glucoside (Oenin)	Flavonoids	2016	Pp02:18555391	Pp02	18555391	1.0475e-07	A	G	0.12808	0.0572
mr065-2	Malvidin-3-O-glucoside (Oenin)	Flavonoids	2016	Pp02:24230115	Pp02	24230115	1.7262e-12	G	A	0.21078	0.2112
mr065-2	Malvidin-3-O-glucoside (Oenin)	Flavonoids	2016	Pp02:24843972	Pp02	24843972	3.4171e-12	T	A	0.2214	0.128
mr065-2	Malvidin-3-O-glucoside (Oenin)	Flavonoids	2016	Pp02:24136346	Pp02	24136346	8.7276e-15	T	C	0.26107	0.12
mr065-2	Malvidin-3-O-glucoside (Oenin)	Flavonoids	2016	Pp02:23865955	Pp02	23865955	2.704e-10	C	T	0.16726	0.1349
mr065-2	Malvidin-3-O-glucoside (Oenin)	Flavonoids	2016	Pp03:18669854	Pp03	18669854	2.0344e-07	T	C	0.1136	0.05159
mr065-2	Malvidin-3-O-glucoside (Oenin)	Flavonoids	2016	Pp02:25837964	Pp02	25837964	5.043e-08	T	A	0.14123	0.2397
mr065-2	Malvidin-3-O-glucoside (Oenin)	Flavonoids	2016	Pp02:24166847	Pp02	24166847	2.7958e-13	T	C	0.23153	0.118
mr065-2	Malvidin-3-O-glucoside (Oenin)	Flavonoids	2016	Pp02:24288925	Pp02	24288925	1.2639e-11	T	C	0.19537	0.123
mr099	-	-	2015	Pp07:18608862	Pp07	18608862	2.8803e-08	C	A	0.13978	0.05754
mr099	-	-	2015	Pp06:12342452	Pp06	12342452	2.5938e-07	A	G	0.12416	0.1774
mr099	-	-	2016	Pp08:11035282	Pp08	11035282	5.0119e-09	A	G	0.14619	0.05967
mr099	-	-	2016	Pp08:10996461	Pp08	10996461	2.0907e-07	G	T	0.10917	0.1168
mr099	-	-	2016	Pp05:679066	Pp05	679066	1.0761e-07	T	C	0.11307	0.05159
mr099	-	-	2016	Pp06:1822975	Pp06	1822975	2.24e-07	C	T	0.10984	0.1049
mr099	-	-	2016	Pp07:4149610	Pp07	4149610	4.542e-09	A	G	0.13984	0.06379
mr099	-	-	2016	Pp08:13845708	Pp08	13845708	2.6933e-07	A	C	0.10951	0.05761
mr099	-	-	2016	Pp07:18614116	Pp07	18614116	5.9967e-08	A	T	0.12631	0.06867
mr099	-	-	2016	Pp01:10385263	Pp01	10385263	7.6181e-08	T	C	0.11839	0.06301
mr099	-	-	2016	Pp01:46653149	Pp01	46653149	8.0028e-08	A	T	0.1155	0.05378
mr099	-	-	2016	Pp07:3957929	Pp07	3957929	2.0562e-07	G	C	0.11257	0.1055
mr099	-	-	2016	Pp07:4332471	Pp07	4332471	6.4886e-09	A	G	0.14012	0.1088
mr099	-	-	2016	Pp07:14770671	Pp07	14770671	1.9522e-07	T	C	0.1096	0.0502
mr099	-	-	2016	Pp07:4244556	Pp07	4244556	1.8702e-07	T	C	0.11134	0.1157
mr099	-	-	2016	Pp02:19330081	Pp02	19330081	2.4015e-07	T	C	0.10869	0.056
mr099	-	-	2016	Pp07:18588811	Pp07	18588811	1.6338e-07	C	T	0.11092	0.05777
mr099	-	-	2016	Pp01:46732541	Pp01	46732541	9.463e-08	T	G	0.11404	0.06151
mr099	-	-	2016	Pp08:10826924	Pp08	10826924	7.128e-11	A	T	0.17085	0.08
mr1024	-	-	2015 and 2016	Pp07:18631509	Pp07	18631509	4.7389e-09	G	A	0.16797	0.06627
mr1024	-	-	2015 and 2016	Pp08:19246898	Pp08	19246898	1.0383e-07	G	C	0.1393	0.05533
mr1024	-	-	2015 and 2016	Pp07:13353372	Pp07	13353372	1.9118e-07	A	T	0.13201	0.07143
mr1024	-	-	2015 and 2016	Pp08:19728927	Pp08	19728927	2.4726e-08	A	G	0.15242	0.06048
mr1024	-	-	2015 and 2016	Pp02:25085758	Pp02	25085758	8.7539e-18	A	G	0.37805	0.07287
mr1024	-	-	2015 and 2016	Pp04:1951575	Pp04	1951575	6.9208e-08	G	A	0.1417	0.058
mr1024	-	-	2015 and 2016	Pp04:1900288	Pp04	1900288	3.7472e-08	G	A	0.14697	0.05357
mr1024	-	-	2015 and 2016	Pp05:4408980	Pp05	4408980	2.2036e-14	T	G	0.28991	0.08097
mr1024	-	-	2015 and 2016	Pp08:12283948	Pp08	12283948	7.1764e-18	C	A	0.38044	0.054
mr1024	-	-	2015 and 2016	Pp08:12415712	Pp08	12415712	6.017e-14	A	G	0.2788	0.05
mr1024	-	-	2015 and 2016	Pp04:3209285	Pp04	3209285	7.9911e-09	G	A	0.16439	0.07927
mr1024	-	-	2015	Pp04:16078453	Pp04	16078453	6.9885e-08	A	C	0.14237	0.0746
mr1024	-	-	2015	Pp02:12275697	Pp02	12275697	1.2451e-09	G	C	0.18393	0.05444
mr1024	-	-	2015	Pp04:16043688	Pp04	16043688	4.3556e-08	C	T	0.1463	0.06073
mr1024	-	-	2015	Pp08:19480576	Pp08	19480576	1.462e-07	C	T	0.13783	0.06695
mr1024	-	-	2015	Pp01:26232433	Pp01	26232433	2.6271e-07	C	T	0.12928	0.06972
mr1024	-	-	2015	Pp04:1799371	Pp04	1799371	3.9065e-08	A	C	0.14666	0.07371
mr1024	-	-	2015	Pp07:20427321	Pp07	20427321	1.3634e-07	A	G	0.13527	0.096
mr1024	-	-	2015	Pp06:18362159	Pp06	18362159	1.6994e-07	T	C	0.14443	0.0587
mr1024	-	-	2015	Pp03:4992002	Pp03	4992002	2.8468e-10	C	A	0.19859	0.06735
mr1024	-	-	2015	Pp06:17545123	Pp06	17545123	6.1813e-08	T	A	0.14511	0.07202
mr1024	-	-	2015	Pp07:20162894	Pp07	20162894	4.8389e-08	A	C	0.14662	0.09476
mr1024	-	-	2015	Pp08:13845071	Pp08	13845071	1.9436e-11	T	A	0.2269	0.0523
mr1024	-	-	2015	Pp06:8576293	Pp06	8576293	2.1735e-09	A	G	0.17392	0.1355
mr1024	-	-	2015	Pp02:9251780	Pp02	9251780	2.41e-07	C	T	0.13342	0.06098
mr1024	-	-	2015	Pp07:12833539	Pp07	12833539	1.8667e-10	G	A	0.19722	0.08964
mr1024	-	-	2015	Pp07:17758641	Pp07	17758641	3.9402e-08	G	T	0.14829	0.05533
mr1024	-	-	2015	Pp01:32034217	Pp01	32034217	2.7395e-09	C	A	0.17201	0.356
mr1024	-	-	2015	Pp03:4461797	Pp03	4461797	2.3867e-07	C	T	0.14151	0.06522
mr1024	-	-	2015	Pp02:11034310	Pp02	11034310	2.2467e-07	A	G	0.13726	0.08261
mr1024	-	-	2015	Pp02:16644594	Pp02	16644594	2.4397e-07	G	T	0.13593	0.05285
mr1024	-	-	2015	Pp07:13940991	Pp07	13940991	6.0483e-12	T	A	0.23243	0.05422
mr1024	-	-	2015	Pp07:4184668	Pp07	4184668	2.4313e-08	A	G	0.15097	0.1052
mr1024	-	-	2015	Pp05:11343655	Pp05	11343655	1.4484e-09	A	G	0.19497	0.0523
mr1024	-	-	2015	Pp02:22351649	Pp02	22351649	2.0477e-07	C	T	0.13215	0.05242
mr1024	-	-	2015	Pp06:16253838	Pp06	16253838	2.2776e-07	G	C	0.13184	0.05422
mr1024	-	-	2015	Pp07:3329219	Pp07	3329219	1.5542e-07	T	C	0.134	0.05976
mr1024	-	-	2015	Pp01:27706758	Pp01	27706758	2.7847e-07	G	A	0.12967	0.1566
mr1024	-	-	2015	Pp02:8279195	Pp02	8279195	1.1461e-07	G	A	0.13718	0.05242
mr1024	-	-	2015	Pp06:25796279	Pp06	25796279	3.0531e-07	G	A	0.12832	0.05622
mr1024	-	-	2015	Pp02:13993373	Pp02	13993373	1.4105e-07	T	C	0.13576	0.058
mr1024	-	-	2015	Pp02:15429086	Pp02	15429086	2.6955e-08	C	A	0.15307	0.07895
mr1024	-	-	2015	Pp04:11081093	Pp04	11081093	2.5861e-13	A	G	0.26264	0.0754
mr1024	-	-	2015	Pp02:10048618	Pp02	10048618	1.3713e-07	A	T	0.13729	0.06667
mr1024	-	-	2015	Pp02:1482581	Pp02	1482581	2.3538e-07	C	T	0.13647	0.07642
mr1024	-	-	2015	Pp02:24283330	Pp02	24283330	2.4655e-07	T	G	0.12981	0.05
mr1024	-	-	2015	Pp02:25760039	Pp02	25760039	8.7993e-10	C	T	0.18221	0.06151
mr1024	-	-	2015	Pp08:10525949	Pp08	10525949	2.3073e-08	T	C	0.15282	0.05285
mr1024	-	-	2015	Pp07:4145081	Pp07	4145081	7.819e-08	C	T	0.14556	0.09916
mr1024	-	-	2015	Pp01:47066113	Pp01	47066113	5.2082e-08	C	A	0.14715	0.05306
mr1024	-	-	2015	Pp02:23993018	Pp02	23993018	2.3948e-08	T	A	0.15154	0.092
mr1024	-	-	2015	Pp07:21235542	Pp07	21235542	9.6577e-08	T	G	0.14064	0.05894
mr1024	-	-	2015	Pp07:14768277	Pp07	14768277	5.1468e-08	A	C	0.14576	0.0504
mr1024	-	-	2015	Pp02:24516465	Pp02	24516465	1.1982e-09	T	C	0.17981	0.08167
mr1024	-	-	2015	Pp05:10813996	Pp05	10813996	1.1814e-08	T	C	0.16002	0.072
mr1024	-	-	2015	Pp05:10471122	Pp05	10471122	2.1137e-07	A	C	0.13229	0.05777
mr1024	-	-	2015	Pp01:30853990	Pp01	30853990	2.6261e-08	G	A	0.1509	0.06375
mr1024	-	-	2015	Pp01:28918245	Pp01	28918245	8.5908e-08	T	C	0.14045	0.08635
mr1024	-	-	2015	Pp05:289538	Pp05	289538	1.5202e-07	T	A	0.14166	0.1596
mr1024	-	-	2015	Pp02:23887531	Pp02	23887531	1.6031e-07	G	A	0.13377	0.062
mr1024	-	-	2015	Pp05:9319503	Pp05	9319503	3.1029e-08	A	G	0.1488	0.1295
mr1024	-	-	2015	Pp02:15608531	Pp02	15608531	4.0512e-11	G	A	0.22214	0.05507
mr1024	-	-	2015	Pp03:20841781	Pp03	20841781	3.8668e-09	A	T	0.16824	0.1833
mr1024	-	-	2015	Pp07:13094162	Pp07	13094162	3.1013e-07	T	G	0.12765	0.06574
mr1024	-	-	2015	Pp02:19330122	Pp02	19330122	1.5809e-08	T	C	0.15523	0.05578
mr1024	-	-	2015	Pp06:24981493	Pp06	24981493	3.0131e-07	G	A	0.128	0.05578
mr1024	-	-	2015	Pp08:18666002	Pp08	18666002	2.3089e-07	A	G	0.13029	0.05754
mr1024	-	-	2015	Pp04:1231731	Pp04	1231731	2.2213e-07	G	A	0.1309	0.2251
mr1024	-	-	2015	Pp05:5381889	Pp05	5381889	4.4027e-10	C	T	0.19723	0.09362
mr1024	-	-	2015	Pp08:12452821	Pp08	12452821	5.3051e-13	T	C	0.25726	0.054
mr1024	-	-	2015	Pp03:19475982	Pp03	19475982	1.2633e-16	C	T	0.34378	0.05578
mr1024	-	-	2015	Pp07:21291882	Pp07	21291882	7.9085e-09	T	C	0.17662	0.07296
mr1024	-	-	2015	Pp02:679988	Pp02	679988	2.0409e-07	C	G	0.13141	0.05556
mr1024	-	-	2015	Pp07:18715187	Pp07	18715187	1.0459e-08	C	T	0.16445	0.07054
mr1024	-	-	2015	Pp08:18071369	Pp08	18071369	1.3741e-09	T	C	0.18456	0.06383
mr1024	-	-	2015	Pp01:30571038	Pp01	30571038	6.2331e-09	G	A	0.1638	0.114
mr1024	-	-	2015	Pp01:30627128	Pp01	30627128	2.6295e-07	T	C	0.13831	0.06303
mr1024	-	-	2015	Pp08:11365641	Pp08	11365641	1.2019e-07	G	A	0.1366	0.1546
mr1024	-	-	2015	Pp07:19796226	Pp07	19796226	1.0084e-08	T	C	0.16527	0.08299
mr1024	-	-	2015	Pp03:21906579	Pp03	21906579	4.6464e-14	A	T	0.29101	0.05187
mr1024	-	-	2015	Pp06:6716725	Pp06	6716725	7.9117e-09	G	A	0.16366	0.05144
mr1024	-	-	2015	Pp02:24885812	Pp02	24885812	5.9258e-08	T	C	0.14371	0.1687
mr1024	-	-	2015	Pp04:1480623	Pp04	1480623	1.7667e-12	G	A	0.25631	0.05602
mr1024	-	-	2015	Pp04:12681518	Pp04	12681518	1.5398e-08	A	C	0.16325	0.05306
mr1024	-	-	2015	Pp08:15759315	Pp08	15759315	8.0682e-09	C	T	0.18596	0.0655
mr1024	-	-	2015	Pp07:10438582	Pp07	10438582	7.4598e-08	C	T	0.14147	0.0504
mr1024	-	-	2015	Pp01:28851724	Pp01	28851724	2.3608e-07	G	A	0.13009	0.07341
mr1024	-	-	2015	Pp08:4206456	Pp08	4206456	1.2335e-07	T	C	0.14045	0.06148
mr1024	-	-	2015	Pp04:10072306	Pp04	10072306	4.1836e-09	T	C	0.17029	0.07895
mr1024	-	-	2015	Pp03:19075540	Pp03	19075540	8.1746e-10	C	T	0.18431	0.09146
mr1024	-	-	2015	Pp01:8585624	Pp01	8585624	2.6957e-07	G	C	0.12888	0.05952
mr1024	-	-	2015	Pp01:44183062	Pp01	44183062	5.555e-08	T	G	0.14478	0.1367
mr1024	-	-	2015	Pp04:9565537	Pp04	9565537	4.3577e-08	C	T	0.14994	0.07025
mr1024	-	-	2015	Pp01:30764478	Pp01	30764478	4.6724e-08	T	C	0.15125	0.1741
mr1024	-	-	2015	Pp05:3712654	Pp05	3712654	2.2867e-07	C	T	0.1371	0.08952
mr1024	-	-	2015	Pp08:5918492	Pp08	5918492	7.8629e-11	T	C	0.20934	0.05847
mr1024	-	-	2015	Pp03:13834770	Pp03	13834770	1.171e-07	T	C	0.1428	0.06276
mr1024	-	-	2015	Pp07:16864749	Pp07	16864749	1.369e-09	G	A	0.18429	0.05081
mr1024	-	-	2015	Pp03:26510270	Pp03	26510270	1.6494e-07	A	G	0.13336	0.05357
mr1024	-	-	2015	Pp07:4113467	Pp07	4113467	1.3672e-07	T	G	0.13614	0.108
mr1024	-	-	2015	Pp07:10243334	Pp07	10243334	3.7443e-08	T	C	0.14724	0.05
mr1024	-	-	2015	Pp01:15718441	Pp01	15718441	5.3228e-08	A	G	0.14437	0.0502
mr1024	-	-	2015	Pp03:22738189	Pp03	22738189	1.1668e-07	A	G	0.13662	0.05976
mr1024	-	-	2015	Pp02:7795609	Pp02	7795609	1.2975e-07	G	T	0.13565	0.05179
mr1024	-	-	2015	Pp04:1553195	Pp04	1553195	3.3491e-13	C	A	0.26133	0.0502
mr1024	-	-	2015	Pp01:19536005	Pp01	19536005	2.0128e-07	A	G	0.13204	0.056
mr1024	-	-	2015	Pp08:12051664	Pp08	12051664	1.6826e-07	C	G	0.13898	0.06118
mr1024	-	-	2015	Pp03:22868272	Pp03	22868272	7.1729e-08	C	T	0.14156	0.2056
mr1024	-	-	2015	Pp03:19553040	Pp03	19553040	7.6247e-17	C	T	0.35223	0.05622
mr1024	-	-	2015	Pp08:12153782	Pp08	12153782	1.9805e-09	T	C	0.17456	0.1096
mr1024	-	-	2015	Pp03:22710790	Pp03	22710790	2.2565e-11	C	T	0.22163	0.06827
mr1024	-	-	2015	Pp06:7115694	Pp06	7115694	1.1698e-07	T	G	0.13815	0.07231
mr1024	-	-	2015	Pp07:20789081	Pp07	20789081	2.5463e-08	G	T	0.15139	0.1331
mr1024	-	-	2015	Pp01:15250598	Pp01	15250598	1.2695e-08	A	C	0.16409	0.06224
mr1024	-	-	2015	Pp07:4425808	Pp07	4425808	8.723e-10	C	T	0.19083	0.07229
mr1024	-	-	2015	Pp01:5146146	Pp01	5146146	2.4825e-08	A	C	0.15454	0.05061
mr1024	-	-	2015	Pp08:11222784	Pp08	11222784	1.1308e-07	C	T	0.14402	0.06596
mr1024	-	-	2015	Pp01:34168136	Pp01	34168136	3.2728e-10	C	T	0.19453	0.07851
mr1024	-	-	2015	Pp08:12377686	Pp08	12377686	1.0879e-12	A	T	0.25046	0.06911
mr1024	-	-	2015	Pp01:10017960	Pp01	10017960	5.7516e-09	C	T	0.1645	0.05378
mr1024	-	-	2015	Pp04:10704168	Pp04	10704168	9.6228e-09	C	T	0.1602	0.052
mr1024	-	-	2015	Pp08:3402465	Pp08	3402465	8.8488e-08	G	T	0.14992	0.0625
mr1024	-	-	2015	Pp04:9609197	Pp04	9609197	9.0815e-10	A	G	0.18208	0.05179
mr1024	-	-	2015	Pp07:13672494	Pp07	13672494	2.4501e-09	G	A	0.17321	0.06
mr1024	-	-	2015	Pp01:40648678	Pp01	40648678	8.2642e-08	C	T	0.14373	0.0654
mr1024	-	-	2015	Pp02:18577205	Pp02	18577205	1.0295e-10	A	T	0.21089	0.07202
mr1024	-	-	2015	Pp02:22702547	Pp02	22702547	3.0469e-08	C	G	0.15188	0.0813
mr1024	-	-	2015	Pp01:27815626	Pp01	27815626	9.4199e-09	G	A	0.15987	0.1554
mr1024	-	-	2015	Pp08:12840009	Pp08	12840009	4.9852e-08	G	A	0.14757	0.1044
mr1024	-	-	2015	Pp07:20459140	Pp07	20459140	2.4562e-08	C	T	0.15088	0.1071
mr1024	-	-	2015	Pp05:9379376	Pp05	9379376	3.1372e-08	T	G	0.14969	0.126
mr1024	-	-	2015	Pp05:10745370	Pp05	10745370	2.1785e-07	G	A	0.14004	0.06681
mr1024	-	-	2015	Pp07:15611536	Pp07	15611536	6.8121e-09	A	T	0.16327	0.1627
mr1024	-	-	2015	Pp04:6863667	Pp04	6863667	1.8835e-07	A	G	0.13512	0.05187
mr1024	-	-	2015	Pp06:19740736	Pp06	19740736	2.5357e-08	T	C	0.15121	0.05
mr1024	-	-	2015	Pp07:1336739	Pp07	1336739	1.8979e-07	G	A	0.13254	0.0504
mr1024	-	-	2015	Pp06:4172493	Pp06	4172493	1.4585e-07	T	G	0.13448	0.05556
mr1024	-	-	2015	Pp01:32709748	Pp01	32709748	5.6267e-10	A	G	0.18649	0.09325
mr1024	-	-	2015	Pp02:21971488	Pp02	21971488	3.0839e-07	A	G	0.12809	0.06175
mr1024	-	-	2015	Pp08:12777963	Pp08	12777963	5.2906e-12	T	G	0.23283	0.0996
mr1024	-	-	2015	Pp03:18931175	Pp03	18931175	2.5927e-16	C	T	0.33653	0.05
mr1024	-	-	2015	Pp02:4207314	Pp02	4207314	1.0299e-08	T	G	0.15897	0.09127
mr1024	-	-	2015	Pp05:3430722	Pp05	3430722	7.1276e-08	T	C	0.14128	0.134
mr1024	-	-	2015	Pp07:17787150	Pp07	17787150	2.3393e-08	A	G	0.15168	0.052
mr1024	-	-	2015	Pp02:23755875	Pp02	23755875	8.4336e-09	G	T	0.16084	0.1964
mr1024	-	-	2015	Pp01:45987389	Pp01	45987389	2.7028e-07	T	C	0.12886	0.05556
mr1024	-	-	2015	Pp02:24622641	Pp02	24622641	1.0903e-10	C	A	0.20357	0.07831
mr1024	-	-	2015	Pp08:12187439	Pp08	12187439	9.2211e-09	G	A	0.16091	0.07661
mr1024	-	-	2015	Pp02:15203716	Pp02	15203716	9.0991e-09	G	C	0.16106	0.05622
mr1024	-	-	2015	Pp02:26503833	Pp02	26503833	2.1164e-08	T	G	0.15289	0.062
mr1024	-	-	2015	Pp04:3690832	Pp04	3690832	1.2396e-09	A	G	0.17967	0.08704
mr1024	-	-	2015	Pp06:29666128	Pp06	29666128	2.6628e-07	A	C	0.1291	0.054
mr1024	-	-	2015	Pp07:12560429	Pp07	12560429	3.226e-11	A	G	0.21423	0.05159
mr1024	-	-	2015	Pp02:925455	Pp02	925455	1.1824e-09	T	G	0.18224	0.0746
mr1024	-	-	2015	Pp05:4378128	Pp05	4378128	5.4352e-13	A	G	0.26011	0.08776
mr1024	-	-	2015	Pp01:14417494	Pp01	14417494	1.2087e-07	T	C	0.13625	0.06175
mr1024	-	-	2015	Pp05:679036	Pp05	679036	1.2187e-11	G	A	0.22401	0.05179
mr1024	-	-	2015	Pp04:15970336	Pp04	15970336	6.8935e-10	A	G	0.18695	0.05179
mr1024	-	-	2015	Pp02:17752011	Pp02	17752011	4.6972e-08	C	T	0.14774	0.05488
mr1024	-	-	2015	Pp02:24671345	Pp02	24671345	5.7972e-11	A	T	0.20974	0.06024
mr1024	-	-	2015	Pp01:4399791	Pp01	4399791	1.756e-07	T	G	0.13363	0.062
mr1024	-	-	2015	Pp07:2820820	Pp07	2820820	2.0905e-07	T	C	0.13211	0.06122
mr1024	-	-	2015	Pp02:24771653	Pp02	24771653	8.8655e-11	A	G	0.20547	0.1024
mr1024	-	-	2015	Pp06:18118072	Pp06	18118072	7.5393e-08	A	G	0.14115	0.08032
mr1024	-	-	2015	Pp05:16512683	Pp05	16512683	1.9371e-11	A	G	0.21957	0.06375
mr1024	-	-	2015	Pp01:12832227	Pp01	12832227	9.1421e-08	T	C	0.13947	0.05466
mr1024	-	-	2015	Pp02:19296334	Pp02	19296334	1.5815e-08	A	G	0.15528	0.05221
mr1024	-	-	2015	Pp04:1445413	Pp04	1445413	3.1746e-13	G	A	0.2612	0.05578
mr1024	-	-	2015	Pp07:20082842	Pp07	20082842	2.0009e-10	A	G	0.19704	0.08167
mr1024	-	-	2015	Pp04:16362651	Pp04	16362651	5.3309e-08	T	A	0.1441	0.122
mr1024	-	-	2015	Pp01:38412190	Pp01	38412190	1.7312e-08	A	G	0.16143	0.05085
mr1024	-	-	2015	Pp07:12997097	Pp07	12997097	2.7041e-07	T	C	0.12958	0.12
mr1024	-	-	2015	Pp07:12693233	Pp07	12693233	8.2385e-09	A	G	0.16165	0.05242
mr1024	-	-	2015	Pp04:16729026	Pp04	16729026	1.6076e-07	C	A	0.13404	0.1084
mr1024	-	-	2015	Pp01:24958868	Pp01	24958868	1.2684e-08	C	T	0.15753	0.064
mr1024	-	-	2015	Pp02:20011674	Pp02	20011674	7.7662e-08	G	T	0.14025	0.05159
mr1024	-	-	2015	Pp05:7839460	Pp05	7839460	1.2891e-07	G	C	0.13935	0.07447
mr1024	-	-	2015	Pp02:25211798	Pp02	25211798	7.0968e-14	T	A	0.27596	0.08135
mr1024	-	-	2015	Pp05:7286399	Pp05	7286399	4.274e-09	C	T	0.19071	0.05422
mr1024	-	-	2015	Pp02:11558649	Pp02	11558649	4.076e-11	G	C	0.21265	0.05378
mr1024	-	-	2015	Pp04:8243340	Pp04	8243340	2.9217e-07	A	T	0.12844	0.166
mr1024	-	-	2015	Pp01:8502516	Pp01	8502516	1.8042e-10	T	A	0.1982	0.06
mr1024	-	-	2015	Pp04:12537778	Pp04	12537778	8.0225e-08	A	G	0.14579	0.05319
mr1024	-	-	2015	Pp08:10846767	Pp08	10846767	4.0947e-10	A	T	0.23893	0.05102
mr1024	-	-	2015	Pp01:8279610	Pp01	8279610	9.0624e-09	T	A	0.16017	0.09127
mr1024	-	-	2015	Pp01:47291755	Pp01	47291755	8.4163e-08	T	A	0.14004	0.196
mr1024	-	-	2015	Pp06:26067579	Pp06	26067579	1.6698e-07	T	A	0.13324	0.1468
mr1024	-	-	2015	Pp04:13027526	Pp04	13027526	3.2124e-14	A	G	0.2842	0.05556
mr1024	-	-	2015	Pp06:16047921	Pp06	16047921	2.3536e-07	T	G	0.13422	0.06224
mr1024	-	-	2015	Pp07:20591200	Pp07	20591200	2.9199e-09	A	C	0.17186	0.1667
mr1024	-	-	2015	Pp05:4311538	Pp05	4311538	7.6338e-10	C	T	0.18538	0.098
mr1024	-	-	2015	Pp02:24988899	Pp02	24988899	9.9625e-10	T	C	0.18124	0.062
mr1024	-	-	2015	Pp08:11034563	Pp08	11034563	5.162e-11	T	C	0.21044	0.07968
mr1024	-	-	2015	Pp06:8415925	Pp06	8415925	3.5445e-08	A	G	0.15045	0.07863
mr1024	-	-	2015	Pp08:16318397	Pp08	16318397	1.1229e-07	C	T	0.13699	0.084
mr1024	-	-	2015	Pp07:18805223	Pp07	18805223	1.2876e-11	T	C	0.23333	0.09034
mr1024	-	-	2015	Pp06:5112713	Pp06	5112713	1.9647e-07	A	G	0.13268	0.054
mr1024	-	-	2015	Pp05:6618575	Pp05	6618575	1.4119e-07	T	C	0.13633	0.056
mr1024	-	-	2015	Pp01:44082951	Pp01	44082951	1.4042e-08	G	A	0.1581	0.083
mr1024	-	-	2015	Pp06:25188349	Pp06	25188349	2.0316e-07	G	A	0.13162	0.05578
mr1024	-	-	2015	Pp07:5112008	Pp07	5112008	1.8333e-07	A	T	0.13239	0.05159
mr1024	-	-	2015	Pp04:16824151	Pp04	16824151	7.0333e-09	T	G	0.16623	0.1347
mr1024	-	-	2015	Pp01:46714971	Pp01	46714971	1.9775e-07	T	C	0.13479	0.05263
mr1024	-	-	2015	Pp08:14077236	Pp08	14077236	8.0994e-09	G	A	0.1845	0.05221
mr1024	-	-	2015	Pp08:1290690	Pp08	1290690	1.9917e-07	T	G	0.13249	0.06175
mr1024	-	-	2015	Pp03:19695171	Pp03	19695171	1.8595e-08	A	G	0.15699	0.06173
mr1024	-	-	2015	Pp01:32321498	Pp01	32321498	1.0031e-10	C	T	0.2361	0.05967
mr1024	-	-	2015	Pp07:13268813	Pp07	13268813	2.6536e-09	A	G	0.17669	0.08613
mr1024	-	-	2015	Pp04:15337200	Pp04	15337200	2.2031e-07	A	C	0.13315	0.05285
mr1024	-	-	2015	Pp07:13538042	Pp07	13538042	4.4215e-10	G	A	0.18948	0.06773
mr1024	-	-	2015	Pp01:22868453	Pp01	22868453	2.6273e-07	T	C	0.12997	0.05328
mr1024	-	-	2015	Pp06:2071031	Pp06	2071031	2.4137e-09	A	T	0.17506	0.06627
mr1024	-	-	2015	Pp01:26012095	Pp01	26012095	1.48e-07	A	G	0.13445	0.06175
mr1024	-	-	2015	Pp07:20224534	Pp07	20224534	2.3957e-12	A	C	0.24319	0.05081
mr1024	-	-	2015	Pp07:18925116	Pp07	18925116	2.6611e-07	G	T	0.13175	0.1461
mr1024	-	-	2015	Pp08:919364	Pp08	919364	3.0536e-08	G	A	0.14934	0.07769
mr1024	-	-	2015	Pp07:12904782	Pp07	12904782	9.8529e-08	G	C	0.14146	0.1127
mr1024	-	-	2015	Pp02:1090779	Pp02	1090779	6.9334e-08	A	C	0.14608	0.06198
mr1024	-	-	2015	Pp03:1084996	Pp03	1084996	1.8689e-09	C	T	0.17643	0.07
mr1024	-	-	2015	Pp03:20921012	Pp03	20921012	7.1786e-08	C	A	0.1421	0.2004
mr1024	-	-	2015	Pp01:43049583	Pp01	43049583	9.5712e-11	G	A	0.21861	0.08824
mr1024	-	-	2015	Pp06:6475258	Pp06	6475258	2.1215e-08	C	A	0.1539	0.119
mr1024	-	-	2015	Pp04:9525214	Pp04	9525214	3.2893e-09	C	A	0.17193	0.06627
mr1024	-	-	2015	Pp02:8414829	Pp02	8414829	2.4117e-07	G	A	0.12994	0.05976
mr1024	-	-	2015	Pp03:21859016	Pp03	21859016	3.7838e-11	T	C	0.21424	0.0502
mr1024	-	-	2015	Pp04:1322395	Pp04	1322395	1.634e-07	C	T	0.13564	0.05466
mr1024	-	-	2015	Pp05:7244757	Pp05	7244757	7.8349e-09	G	A	0.18881	0.06327
mr1024	-	-	2015	Pp05:8016232	Pp05	8016232	2.0166e-07	A	G	0.13327	0.05144
mr1024	-	-	2015	Pp08:4444033	Pp08	4444033	2.1583e-10	T	C	0.19655	0.054
mr1024	-	-	2015	Pp07:17063404	Pp07	17063404	7.0787e-08	C	A	0.14181	0.07229
mr1024	-	-	2015	Pp02:8331890	Pp02	8331890	3.0566e-07	T	C	0.12779	0.05179
mr1024	-	-	2015	Pp05:3312340	Pp05	3312340	2.7552e-07	C	T	0.13168	0.1398
mr1024	-	-	2015	Pp04:25038224	Pp04	25038224	4.2817e-09	G	A	0.1757	0.05957
mr1024	-	-	2015	Pp04:1603683	Pp04	1603683	8.5299e-13	C	T	0.25138	0.05378
mr1024	-	-	2015	Pp06:1855657	Pp06	1855657	2.6511e-12	C	T	0.23905	0.05357
mr1024	-	-	2015	Pp07:1598895	Pp07	1598895	8.5891e-08	T	A	0.13933	0.06151
mr1024	-	-	2015	Pp08:16827351	Pp08	16827351	2.5106e-07	C	T	0.13405	0.06327
mr1024	-	-	2015	Pp02:10014508	Pp02	10014508	2.2689e-10	A	G	0.19523	0.05556
mr1024	-	-	2015	Pp06:17975535	Pp06	17975535	1.4939e-07	G	A	0.13479	0.072
mr1024	-	-	2015	Pp07:5263522	Pp07	5263522	6.3876e-09	A	G	0.16396	0.0502
mr1024	-	-	2015	Pp05:3000413	Pp05	3000413	2.6727e-07	T	C	0.1331	0.2107
mr1024	-	-	2015	Pp04:9763187	Pp04	9763187	2.2473e-11	C	T	0.22102	0.05221
mr1024	-	-	2015	Pp05:9961525	Pp05	9961525	4.4948e-09	T	C	0.17736	0.08197
mr1024	-	-	2015	Pp07:17611455	Pp07	17611455	3.1009e-09	G	A	0.17486	0.06967
mr1024	-	-	2015	Pp02:23345644	Pp02	23345644	2.2243e-07	T	G	0.13476	0.05847
mr1024	-	-	2015	Pp01:47434915	Pp01	47434915	2.465e-10	C	A	0.19443	0.07341
mr1024	-	-	2015	Pp01:44611967	Pp01	44611967	1.2544e-09	G	A	0.19206	0.06356
mr1024	-	-	2015	Pp03:3591312	Pp03	3591312	2.2476e-09	C	G	0.1733	0.06151
mr1024	-	-	2015	Pp08:19368255	Pp08	19368255	8.7154e-09	A	G	0.16169	0.09677
mr1024	-	-	2015	Pp08:19414445	Pp08	19414445	1.3496e-07	T	C	0.14135	0.1134
mr1024	-	-	2015	Pp08:2794643	Pp08	2794643	5.6788e-08	T	C	0.1435	0.05422
mr1024	-	-	2015	Pp01:33603	Pp01	33603	2.0196e-07	A	G	0.13416	0.05714
mr1024	-	-	2015	Pp07:15421329	Pp07	15421329	3.6403e-09	T	A	0.16985	0.05179
mr1024	-	-	2015	Pp03:2738776	Pp03	2738776	6.8374e-09	C	G	0.16439	0.06827
mr1024	-	-	2015	Pp01:23671566	Pp01	23671566	1.0998e-07	G	A	0.13747	0.09639
mr1024	-	-	2015	Pp01:32560378	Pp01	32560378	6.1863e-11	T	C	0.21378	0.1125
mr1024	-	-	2015	Pp02:15394639	Pp02	15394639	1.1158e-07	A	G	0.13793	0.0743
mr1024	-	-	2015	Pp01:34579489	Pp01	34579489	2.7428e-07	G	T	0.12872	0.05556
mr1024	-	-	2015	Pp08:8003137	Pp08	8003137	1.9643e-07	A	C	0.13386	0.05328
mr1024	-	-	2015	Pp04:75167	Pp04	75167	1.3272e-07	T	G	0.13654	0.06098
mr1024	-	-	2015	Pp08:11179768	Pp08	11179768	9.238e-13	A	G	0.25701	0.0654
mr1024	-	-	2015	Pp03:21730146	Pp03	21730146	6.4655e-15	G	A	0.30103	0.05159
mr1024	-	-	2015	Pp08:18712435	Pp08	18712435	9.088e-08	T	C	0.13895	0.076
mr1024	-	-	2015	Pp07:20018629	Pp07	20018629	5.9886e-11	C	G	0.20984	0.0504
mr1024	-	-	2015	Pp03:24457387	Pp03	24457387	2.4261e-07	G	A	0.13051	0.05
mr1024	-	-	2015	Pp03:22767797	Pp03	22767797	1.9686e-12	T	G	0.24483	0.05668
mr1024	-	-	2015	Pp07:19985321	Pp07	19985321	2.1836e-11	A	G	0.22467	0.06627
mr1024	-	-	2015	Pp02:23843429	Pp02	23843429	1.6423e-09	T	A	0.17627	0.1091
mr1024	-	-	2015	Pp06:8781146	Pp06	8781146	1.924e-07	C	T	0.13469	0.1694
mr1024	-	-	2015	Pp02:23208147	Pp02	23208147	1.6408e-10	G	T	0.19849	0.05976
mr1024	-	-	2015	Pp08:15149993	Pp08	15149993	2.148e-08	C	A	0.15212	0.09325
mr1024	-	-	2015	Pp08:14149380	Pp08	14149380	1.662e-10	A	T	0.20993	0.06432
mr1024	-	-	2015	Pp01:46759221	Pp01	46759221	7.6463e-08	C	A	0.14837	0.06557
mr1024	-	-	2015	Pp07:20337552	Pp07	20337552	3.9476e-10	G	A	0.18989	0.1111
mr1024	-	-	2015	Pp01:15877596	Pp01	15877596	1.649e-07	C	T	0.13782	0.06568
mr1024	-	-	2015	Pp02:4253305	Pp02	4253305	8.2664e-08	C	T	0.14266	0.05645
mr1024	-	-	2015	Pp02:4800044	Pp02	4800044	1.8453e-08	T	C	0.16467	0.1545
mr1024	-	-	2015	Pp05:630153	Pp05	630153	2.0986e-12	C	T	0.24234	0.05777
mr1024	-	-	2015	Pp06:3663753	Pp06	3663753	8.9821e-08	A	G	0.14087	0.1008
mr1024	-	-	2015	Pp08:10720814	Pp08	10720814	1.0192e-08	T	C	0.15925	0.06024
mr1024	-	-	2015	Pp02:707282	Pp02	707282	1.9182e-07	C	G	0.13356	0.07831
mr1024	-	-	2015	Pp08:2054429	Pp08	2054429	7.1664e-10	T	C	0.18475	0.08097
mr1024	-	-	2015	Pp05:16305962	Pp05	16305962	1.7101e-07	A	G	0.13552	0.06122
mr1024	-	-	2015	Pp06:11537767	Pp06	11537767	2.6574e-07	A	G	0.13291	0.05342
mr1024	-	-	2015	Pp06:25099914	Pp06	25099914	1.2244e-07	T	C	0.13623	0.05
mr1024	-	-	2015	Pp01:14505013	Pp01	14505013	8.8967e-08	T	A	0.13945	0.056
mr1024	-	-	2015	Pp06:6621318	Pp06	6621318	7.6632e-10	A	G	0.18353	0.05159
mr1024	-	-	2015	Pp03:16644234	Pp03	16644234	3.6075e-09	G	T	0.17026	0.05444
mr1024	-	-	2015	Pp01:39276680	Pp01	39276680	4.5747e-11	T	G	0.21558	0.05306
mr1024	-	-	2015	Pp07:21261756	Pp07	21261756	1.9992e-07	G	T	0.13542	0.0812
mr1024	-	-	2015	Pp03:5077379	Pp03	5077379	2.22e-07	A	C	0.13725	0.07787
mr1024	-	-	2015	Pp08:17853015	Pp08	17853015	3.9372e-08	G	C	0.1541	0.05809
mr1024	-	-	2015	Pp03:19177173	Pp03	19177173	1.4805e-09	T	A	0.17758	0.05378
mr1024	-	-	2015	Pp01:11504441	Pp01	11504441	7.1459e-09	A	G	0.16414	0.06073
mr1024	-	-	2015	Pp08:11280107	Pp08	11280107	4.8633e-11	C	T	0.2111	0.1305
mr1024	-	-	2015	Pp05:15358769	Pp05	15358769	8.3599e-10	C	T	0.18608	0.05645
mr1024	-	-	2015	Pp01:25018883	Pp01	25018883	3.1755e-08	G	A	0.14875	0.06375
mr1024	-	-	2015	Pp07:20306306	Pp07	20306306	8.4574e-09	C	T	0.16082	0.1052
mr1024	-	-	2015	Pp06:18925984	Pp06	18925984	1.2944e-07	G	A	0.13557	0.06151
mr1024	-	-	2015	Pp08:298283	Pp08	298283	1.6067e-09	G	A	0.17702	0.08835
mr1024	-	-	2015	Pp08:4102639	Pp08	4102639	1.6188e-07	A	G	0.14301	0.05943
mr1024	-	-	2015	Pp01:3510000	Pp01	3510000	1.6455e-08	A	C	0.15537	0.05179
mr1024	-	-	2015	Pp07:13701808	Pp07	13701808	1.532e-07	A	G	0.136	0.05943
mr1024	-	-	2015	Pp07:9112688	Pp07	9112688	2.2149e-07	A	T	0.1355	0.05579
mr1024	-	-	2015	Pp08:14270516	Pp08	14270516	1.3899e-07	T	C	0.13492	0.07937
mr1024	-	-	2015	Pp01:39248392	Pp01	39248392	2.6222e-10	G	T	0.19383	0.05159
mr1024	-	-	2015	Pp04:12740062	Pp04	12740062	1.8336e-09	G	T	0.1765	0.08065
mr1024	-	-	2015	Pp02:23176861	Pp02	23176861	2.4415e-13	T	C	0.26615	0.06225
mr1024	-	-	2015	Pp01:3391828	Pp01	3391828	1.2448e-07	G	A	0.13634	0.05221
mr1024	-	-	2015	Pp03:16559019	Pp03	16559019	1.8878e-07	T	C	0.14284	0.06652
mr1024	-	-	2015	Pp07:13465448	Pp07	13465448	3.6963e-11	A	C	0.21315	0.06
mr1024	-	-	2015	Pp03:7729859	Pp03	7729859	1.0726e-07	T	C	0.15902	0.06432
mr1024	-	-	2015	Pp07:14736798	Pp07	14736798	2.1827e-08	T	C	0.15608	0.06175
mr1024	-	-	2015	Pp07:12789072	Pp07	12789072	3.741e-08	C	T	0.1517	0.05165
mr1024	-	-	2015	Pp06:18682555	Pp06	18682555	2.8712e-07	G	T	0.12849	0.05179
mr1024	-	-	2015	Pp02:25153253	Pp02	25153253	1.4801e-08	C	T	0.18179	0.06723
mr1024	-	-	2015	Pp08:5658457	Pp08	5658457	5.0948e-08	G	C	0.14672	0.05285
mr1024	-	-	2015	Pp03:11134215	Pp03	11134215	5.1184e-08	T	C	0.15238	0.0551
mr1024	-	-	2015	Pp07:4345450	Pp07	4345450	3.3465e-08	G	A	0.1495	0.07114
mr1024	-	-	2015	Pp07:8459655	Pp07	8459655	1.2201e-08	A	T	0.15739	0.05357
mr1024	-	-	2015	Pp08:10357908	Pp08	10357908	9.6799e-08	C	G	0.13845	0.05378
mr1024	-	-	2015	Pp03:15333154	Pp03	15333154	1.103e-07	T	G	0.13787	0.06024
mr1024	-	-	2015	Pp03:21520499	Pp03	21520499	1.4061e-08	A	T	0.16085	0.06639
mr1024	-	-	2015	Pp02:24474329	Pp02	24474329	3.6151e-12	A	G	0.24536	0.07025
mr1024	-	-	2015	Pp06:27922125	Pp06	27922125	7.2774e-08	C	T	0.14143	0.06024
mr1024	-	-	2015	Pp02:15757181	Pp02	15757181	2.2303e-07	A	G	0.13409	0.06904
mr1024	-	-	2015	Pp02:777083	Pp02	777083	1.7714e-08	C	T	0.16761	0.06867
mr1024	-	-	2015	Pp01:42713053	Pp01	42713053	3.6562e-08	A	G	0.15095	0.07085
mr1024	-	-	2015	Pp08:4375118	Pp08	4375118	2.8629e-11	T	C	0.2189	0.107
mr1024	-	-	2015	Pp01:38540904	Pp01	38540904	1.4088e-07	G	A	0.13486	0.1574
mr1024	-	-	2015	Pp03:1022896	Pp03	1022896	1.7777e-07	G	A	0.13274	0.05378
mr1024	-	-	2015	Pp01:40615188	Pp01	40615188	1.614e-09	T	G	0.18658	0.06695
mr1024	-	-	2015	Pp03:22825933	Pp03	22825933	5.9399e-08	C	T	0.14498	0.08669
mr1024	-	-	2015	Pp04:12970603	Pp04	12970603	7.7098e-09	A	G	0.16213	0.06
mr1024	-	-	2015	Pp02:19375607	Pp02	19375607	3.4246e-09	T	C	0.16982	0.056
mr1024	-	-	2015	Pp02:23274452	Pp02	23274452	2.455e-11	T	C	0.21864	0.06275
mr1024	-	-	2015	Pp04:1681392	Pp04	1681392	6.9632e-10	T	G	0.18465	0.09163
mr1024	-	-	2015	Pp05:16051424	Pp05	16051424	2.8156e-09	G	A	0.17297	0.05378
mr1024	-	-	2015	Pp03:13611205	Pp03	13611205	6.6389e-09	C	T	0.16336	0.05378
mr1024	-	-	2015	Pp07:14943790	Pp07	14943790	9.8365e-08	G	A	0.13865	0.05242
mr1024	-	-	2015	Pp07:12500005	Pp07	12500005	1.1387e-12	T	G	0.25391	0.06723
mr1024	-	-	2015	Pp03:19140642	Pp03	19140642	2.8281e-08	A	G	0.1499	0.068
mr1024	-	-	2015	Pp02:15693188	Pp02	15693188	1.1468e-08	G	T	0.16601	0.05745
mr1024	-	-	2015	Pp08:5367895	Pp08	5367895	2.8815e-10	T	C	0.19892	0.06818
mr1024	-	-	2015	Pp08:11484334	Pp08	11484334	1.9781e-09	C	G	0.17517	0.132
mr1024	-	-	2015	Pp03:2806244	Pp03	2806244	1.0764e-08	G	A	0.16751	0.09348
mr1024	-	-	2015	Pp03:9270056	Pp03	9270056	5.0121e-10	C	T	0.18815	0.05179
mr1024	-	-	2015	Pp02:15369251	Pp02	15369251	1.695e-08	A	G	0.15443	0.05378
mr1024	-	-	2015	Pp07:15294839	Pp07	15294839	2.3726e-08	T	G	0.15603	0.05625
mr1024	-	-	2015	Pp01:27495906	Pp01	27495906	9.4459e-08	C	T	0.13955	0.0749
mr1024	-	-	2015	Pp02:7213373	Pp02	7213373	3.1563e-07	G	A	0.12748	0.05378
mr1024	-	-	2016	Pp03:19579937	Pp03	19579937	1.5688e-07	C	T	0.12203	0.05061
mr1024	-	-	2016	Pp08:18095081	Pp08	18095081	2.5418e-07	T	C	0.13008	0.06277
mr1024	-	-	2016	Pp04:3235718	Pp04	3235718	1.9265e-07	T	G	0.12564	0.1531
mr1024	-	-	2016	Pp07:14031727	Pp07	14031727	2.7177e-07	C	G	0.12017	0.07172
mr1024	-	-	2016	Pp03:19492824	Pp03	19492824	2.0704e-08	T	C	0.13951	0.056
mr1024	-	-	2016	Pp02:22430088	Pp02	22430088	4.0426e-08	G	A	0.13372	0.056
mr1024	-	-	2016	Pp07:13462932	Pp07	13462932	4.9251e-08	C	G	0.13753	0.05172
mr1024	-	-	2016	Pp03:21592143	Pp03	21592143	8.3575e-08	C	T	0.12783	0.09631
mr1024	-	-	2016	Pp01:44384450	Pp01	44384450	2.8856e-07	T	G	0.11672	0.07968
mr1024	-	-	2016	Pp02:835285	Pp02	835285	8.6907e-08	T	C	0.14255	0.08515
mr1024	-	-	2016	Pp02:911959	Pp02	911959	4.2742e-09	A	T	0.15204	0.07769
mr1024	-	-	2016	Pp07:8741268	Pp07	8741268	1.5351e-07	A	G	0.12324	0.082
mr1024	-	-	2016	Pp06:13312362	Pp06	13312362	1.1053e-07	A	G	0.14131	0.05044
mr1024	-	-	2016	Pp03:19539617	Pp03	19539617	1.1674e-07	A	G	0.12392	0.05159
mr1024	-	-	2016	Pp06:1858816	Pp06	1858816	2.8738e-10	G	T	0.17515	0.05159
mr1024	-	-	2016	Pp01:44763786	Pp01	44763786	1.4052e-07	A	G	0.1242	0.1296
mr1024	-	-	2016	Pp05:679183	Pp05	679183	2.7407e-07	G	A	0.1169	0.05179
mr1024	-	-	2016	Pp07:13701736	Pp07	13701736	1.0667e-08	A	G	0.14509	0.06972
mr1024	-	-	2016	Pp02:3799752	Pp02	3799752	2.05e-07	G	A	0.11963	0.056
mr1024	-	-	2016	Pp08:12791385	Pp08	12791385	9.46e-08	C	T	0.12567	0.05556
mr1024	-	-	2016	Pp03:19635121	Pp03	19635121	3.4049e-08	G	T	0.13525	0.1255
mr1024	-	-	2016	Pp03:18895599	Pp03	18895599	5.1742e-08	G	A	0.13317	0.07114
mr1024	-	-	2016	Pp08:17389748	Pp08	17389748	1.7281e-07	A	T	0.12214	0.05
mr1024	-	-	2016	Pp07:13949473	Pp07	13949473	2.7851e-07	A	C	0.11772	0.054
mr1041	-	-	2015	Pp05:673170	Pp05	673170	3.8696e-08	G	A	0.12772	0.358
mr1041	-	-	2015	Pp05:630330	Pp05	630330	1.739e-07	C	T	0.116	0.356
mr1050	-	-	2015 and 2016	Pp04:11214094	Pp04	11214094	8.6216e-12	G	C	0.20317	0.2944
mr1050	-	-	2015 and 2016	Pp04:10760012	Pp04	10760012	8.993e-09	C	G	0.14133	0.2798
mr1050	-	-	2015 and 2016	Pp04:12729499	Pp04	12729499	1.4697e-07	T	G	0.11938	0.38
mr1050	-	-	2015 and 2016	Pp04:11865515	Pp04	11865515	7.3604e-09	G	A	0.15078	0.2288
mr1050	-	-	2015 and 2016	Pp04:12679694	Pp04	12679694	6.8507e-09	G	T	0.14358	0.2837
mr1050	-	-	2015 and 2016	Pp04:11494116	Pp04	11494116	1.6515e-07	G	T	0.11808	0.3147
mr1050	-	-	2015 and 2016	Pp04:12982887	Pp04	12982887	6.4932e-11	C	T	0.18549	0.3105
mr1050	-	-	2015 and 2016	Pp04:11822969	Pp04	11822969	1.833e-10	T	C	0.17456	0.2729
mr1050	-	-	2015 and 2016	Pp04:12360830	Pp04	12360830	1.7045e-07	G	A	0.11735	0.2083
mr1050	-	-	2015 and 2016	Pp04:11546107	Pp04	11546107	5.905e-09	C	T	0.14813	0.2794
mr1050	-	-	2015	Pp04:11341012	Pp04	11341012	1.064e-07	A	G	0.12842	0.3064
mr1050	-	-	2015	Pp04:10961042	Pp04	10961042	1.1818e-07	A	T	0.12082	0.4137
mr1050	-	-	2015	Pp04:11072324	Pp04	11072324	1.5902e-08	C	T	0.14031	0.4773
mr1050	-	-	2015	Pp04:12449028	Pp04	12449028	5.3591e-09	G	A	0.14666	0.35
mr1050	-	-	2015	Pp04:12159741	Pp04	12159741	1.2227e-07	C	G	0.12132	0.2082
mr1050	-	-	2015	Pp04:11951330	Pp04	11951330	1.5787e-11	G	A	0.19718	0.253
mr1050	-	-	2015	Pp04:12843277	Pp04	12843277	1.1504e-08	A	C	0.14133	0.2683
mr1050	-	-	2015	Pp04:12889600	Pp04	12889600	3.6022e-08	A	G	0.13273	0.296
mr1050	-	-	2015	Pp04:11108637	Pp04	11108637	5.9878e-10	C	A	0.16702	0.308
mr1050	-	-	2015	Pp04:12523245	Pp04	12523245	2.7759e-07	G	A	0.11563	0.3918
mr1050	-	-	2015	Pp04:12652424	Pp04	12652424	4.9116e-08	A	G	0.12752	0.2709
mr1050	-	-	2015	Pp04:11654402	Pp04	11654402	4.9382e-14	G	T	0.25003	0.2601
mr1050	-	-	2015	Pp04:12080438	Pp04	12080438	1.0513e-10	A	C	0.18005	0.248
mr1050	-	-	2015	Pp04:10902573	Pp04	10902573	9.3591e-08	C	G	0.12241	0.4819
mr1050	-	-	2016	Pp04:12830302	Pp04	12830302	4.9191e-10	G	A	0.15778	0.308
mr1050	-	-	2016	Pp04:12214502	Pp04	12214502	1.3346e-09	C	T	0.15308	0.2907
mr1050	-	-	2016	Pp04:12080973	Pp04	12080973	1.8604e-11	T	A	0.18583	0.2871
mr1050	-	-	2016	Pp04:13314477	Pp04	13314477	2.8499e-08	A	T	0.1271	0.249
mr1050	-	-	2016	Pp04:16970402	Pp04	16970402	3.1144e-07	A	C	0.10984	0.1004
mr1050	-	-	2016	Pp04:13051874	Pp04	13051874	3.1517e-08	A	C	0.12635	0.4796
mr1050	-	-	2016	Pp04:12159814	Pp04	12159814	1.0524e-07	G	A	0.11787	0.2645
mr1050	-	-	2016	Pp04:11632728	Pp04	11632728	2.183e-15	T	C	0.26072	0.2738
mr1050	-	-	2016	Pp04:12444610	Pp04	12444610	5.2468e-11	G	C	0.17655	0.3036
mr1050	-	-	2016	Pp04:12932512	Pp04	12932512	3.8798e-08	T	C	0.12615	0.2358
mr1050	-	-	2016	Pp04:10980492	Pp04	10980492	7.0525e-09	A	C	0.13735	0.4498
mr1050	-	-	2016	Pp03:6032821	Pp03	6032821	1.961e-07	G	C	0.1187	0.05063
mr1050	-	-	2016	Pp04:12408819	Pp04	12408819	2.493e-08	A	C	0.12851	0.2766
mr1050	-	-	2016	Pp04:12798420	Pp04	12798420	9.5793e-08	G	T	0.11593	0.259
mr1050	-	-	2016	Pp04:10921645	Pp04	10921645	1.7531e-08	A	G	0.13025	0.496
mr1050	-	-	2016	Pp04:11974367	Pp04	11974367	2.3417e-12	A	T	0.20191	0.261
mr1050	-	-	2016	Pp04:11130519	Pp04	11130519	4.8876e-11	A	G	0.19662	0.3133
mr1050	-	-	2016	Pp04:12889564	Pp04	12889564	4.4457e-11	C	T	0.18263	0.3072
mr1050	-	-	2016	Pp04:13123568	Pp04	13123568	7.6742e-08	A	G	0.11884	0.3811
mr1050	-	-	2016	Pp04:12513680	Pp04	12513680	2.3058e-07	A	T	0.1088	0.2689
mr1050	-	-	2016	Pp04:12539251	Pp04	12539251	3.1199e-07	G	T	0.10657	0.253
mr1050	-	-	2016	Pp04:13167345	Pp04	13167345	4.0629e-08	A	G	0.12473	0.2828
mr1050	-	-	2016	Pp04:11280376	Pp04	11280376	7.1365e-09	T	C	0.13811	0.3185
mr1062	Xanthurenic acid O-hexoside	Nucleotide and derivatives	2015 and 2016	Pp01:26191494	Pp01	26191494	8.083e-10	G	A	0.1614	0.05221
mr1062	Xanthurenic acid O-hexoside	Nucleotide and derivatives	2015 and 2016	Pp01:7974791	Pp01	7974791	2.5692e-08	A	C	0.13247	0.08167
mr1062	Xanthurenic acid O-hexoside	Nucleotide and derivatives	2015 and 2016	Pp08:4380328	Pp08	4380328	1.1965e-10	T	C	0.18398	0.06042
mr1062	Xanthurenic acid O-hexoside	Nucleotide and derivatives	2015 and 2016	Pp02:13796745	Pp02	13796745	1.4943e-07	G	A	0.12002	0.05645
mr1062	Xanthurenic acid O-hexoside	Nucleotide and derivatives	2015 and 2016	Pp05:7244757	Pp05	7244757	5.605e-12	G	A	0.22318	0.06327
mr1062	Xanthurenic acid O-hexoside	Nucleotide and derivatives	2015 and 2016	Pp01:10750288	Pp01	10750288	2.4301e-07	G	T	0.11968	0.07627
mr1062	Xanthurenic acid O-hexoside	Nucleotide and derivatives	2015 and 2016	Pp01:12664239	Pp01	12664239	2.9985e-08	C	A	0.13158	0.086
mr1062	Xanthurenic acid O-hexoside	Nucleotide and derivatives	2015 and 2016	Pp01:12554522	Pp01	12554522	4.4176e-11	A	T	0.18926	0.09553
mr1062	Xanthurenic acid O-hexoside	Nucleotide and derivatives	2015 and 2016	Pp07:16689408	Pp07	16689408	1.1587e-09	C	A	0.15866	0.05179
mr1062	Xanthurenic acid O-hexoside	Nucleotide and derivatives	2015 and 2016	Pp05:7286395	Pp05	7286395	3.4442e-12	G	T	0.21185	0.06327
mr1062	Xanthurenic acid O-hexoside	Nucleotide and derivatives	2015 and 2016	Pp08:10846767	Pp08	10846767	7.9151e-12	A	T	0.20609	0.05102
mr1062	Xanthurenic acid O-hexoside	Nucleotide and derivatives	2015 and 2016	Pp06:6716725	Pp06	6716725	2.558e-12	G	A	0.22825	0.05144
mr1062	Xanthurenic acid O-hexoside	Nucleotide and derivatives	2015 and 2016	Pp06:11747801	Pp06	11747801	3.768e-08	C	T	0.1295	0.108
mr1062	Xanthurenic acid O-hexoside	Nucleotide and derivatives	2015 and 2016	Pp07:12864959	Pp07	12864959	1.8474e-07	T	A	0.11678	0.1613
mr1062	Xanthurenic acid O-hexoside	Nucleotide and derivatives	2015 and 2016	Pp03:11908775	Pp03	11908775	1.0452e-08	C	T	0.14177	0.07917
mr1062	Xanthurenic acid O-hexoside	Nucleotide and derivatives	2015 and 2016	Pp08:14077236	Pp08	14077236	3.9831e-12	G	A	0.21115	0.05221
mr1062	Xanthurenic acid O-hexoside	Nucleotide and derivatives	2015 and 2016	Pp06:17533988	Pp06	17533988	1.4969e-10	C	T	0.18165	0.05081
mr1062	Xanthurenic acid O-hexoside	Nucleotide and derivatives	2015	Pp01:25677002	Pp01	25677002	1.4056e-07	G	A	0.12191	0.05306
mr1062	Xanthurenic acid O-hexoside	Nucleotide and derivatives	2015	Pp03:11756270	Pp03	11756270	2.4111e-07	G	T	0.11611	0.1024
mr1062	Xanthurenic acid O-hexoside	Nucleotide and derivatives	2015	Pp01:12833863	Pp01	12833863	2.397e-07	A	G	0.11697	0.06198
mr1062	Xanthurenic acid O-hexoside	Nucleotide and derivatives	2015	Pp02:11508179	Pp02	11508179	6.7233e-08	A	G	0.13081	0.06639
mr1062	Xanthurenic acid O-hexoside	Nucleotide and derivatives	2015	Pp02:324365	Pp02	324365	2.0174e-09	A	C	0.15958	0.05021
mr1062	Xanthurenic acid O-hexoside	Nucleotide and derivatives	2015	Pp07:16809073	Pp07	16809073	2.1787e-07	G	A	0.11514	0.06349
mr1062	Xanthurenic acid O-hexoside	Nucleotide and derivatives	2015	Pp07:17063763	Pp07	17063763	2.5823e-07	A	T	0.1139	0.07968
mr1062	Xanthurenic acid O-hexoside	Nucleotide and derivatives	2015	Pp03:12418574	Pp03	12418574	4.176e-08	A	C	0.13115	0.09259
mr1062	Xanthurenic acid O-hexoside	Nucleotide and derivatives	2015	Pp06:8361366	Pp06	8361366	7.5069e-09	A	G	0.16243	0.05507
mr1062	Xanthurenic acid O-hexoside	Nucleotide and derivatives	2015	Pp06:14171443	Pp06	14171443	6.9939e-08	G	A	0.1298	0.06379
mr1062	Xanthurenic acid O-hexoside	Nucleotide and derivatives	2015	Pp02:12172303	Pp02	12172303	9.287e-08	C	T	0.12209	0.056
mr1062	Xanthurenic acid O-hexoside	Nucleotide and derivatives	2015	Pp03:11381303	Pp03	11381303	3.9869e-08	A	G	0.12885	0.07937
mr1062	Xanthurenic acid O-hexoside	Nucleotide and derivatives	2015	Pp06:18261235	Pp06	18261235	1.129e-09	G	A	0.15984	0.06452
mr1062	Xanthurenic acid O-hexoside	Nucleotide and derivatives	2015	Pp06:14523373	Pp06	14523373	5.1822e-10	C	T	0.1656	0.05422
mr1062	Xanthurenic acid O-hexoside	Nucleotide and derivatives	2015	Pp07:16066720	Pp07	16066720	7.6493e-09	T	C	0.14252	0.052
mr1062	Xanthurenic acid O-hexoside	Nucleotide and derivatives	2015	Pp02:25429240	Pp02	25429240	3.0517e-07	T	C	0.11273	0.1411
mr1062	Xanthurenic acid O-hexoside	Nucleotide and derivatives	2015	Pp02:1001568	Pp02	1001568	1.6218e-08	C	T	0.14021	0.06042
mr1062	Xanthurenic acid O-hexoside	Nucleotide and derivatives	2015	Pp05:7383571	Pp05	7383571	2.7292e-07	C	T	0.11494	0.1552
mr1062	Xanthurenic acid O-hexoside	Nucleotide and derivatives	2015	Pp08:16319508	Pp08	16319508	1.8042e-10	A	G	0.18409	0.05319
mr1062	Xanthurenic acid O-hexoside	Nucleotide and derivatives	2015	Pp07:11280252	Pp07	11280252	1.4721e-08	A	G	0.14065	0.0654
mr1062	Xanthurenic acid O-hexoside	Nucleotide and derivatives	2015	Pp05:7682789	Pp05	7682789	6.0045e-08	C	T	0.1495	0.0793
mr1062	Xanthurenic acid O-hexoside	Nucleotide and derivatives	2015	Pp02:251490	Pp02	251490	1.9656e-08	A	T	0.1389	0.0617
mr1062	Xanthurenic acid O-hexoside	Nucleotide and derivatives	2015	Pp02:1153282	Pp02	1153282	1.7286e-07	T	G	0.12214	0.05021
mr1062	Xanthurenic acid O-hexoside	Nucleotide and derivatives	2015	Pp07:22132361	Pp07	22132361	8.0928e-08	A	G	0.12347	0.07769
mr1062	Xanthurenic acid O-hexoside	Nucleotide and derivatives	2015	Pp01:29625461	Pp01	29625461	2.2271e-08	A	C	0.14531	0.08436
mr1062	Xanthurenic acid O-hexoside	Nucleotide and derivatives	2015	Pp01:26234438	Pp01	26234438	1.8761e-09	T	C	0.15452	0.08233
mr1062	Xanthurenic acid O-hexoside	Nucleotide and derivatives	2015	Pp06:14585514	Pp06	14585514	1.6268e-09	G	C	0.15855	0.052
mr1062	Xanthurenic acid O-hexoside	Nucleotide and derivatives	2015	Pp03:11299734	Pp03	11299734	4.6306e-08	G	A	0.13188	0.07819
mr1062	Xanthurenic acid O-hexoside	Nucleotide and derivatives	2015	Pp01:12431774	Pp01	12431774	1.2512e-08	G	A	0.14883	0.06304
mr1062	Xanthurenic acid O-hexoside	Nucleotide and derivatives	2015	Pp02:951269	Pp02	951269	8.8122e-08	T	C	0.12242	0.05754
mr1062	Xanthurenic acid O-hexoside	Nucleotide and derivatives	2015	Pp01:13839374	Pp01	13839374	3.9531e-08	A	G	0.13173	0.1154
mr1062	Xanthurenic acid O-hexoside	Nucleotide and derivatives	2015	Pp01:28827250	Pp01	28827250	1.4731e-09	G	C	0.1562	0.06773
mr1062	Xanthurenic acid O-hexoside	Nucleotide and derivatives	2015	Pp02:9531291	Pp02	9531291	2.4178e-09	T	C	0.15191	0.09325
mr1062	Xanthurenic acid O-hexoside	Nucleotide and derivatives	2015	Pp01:13900377	Pp01	13900377	9.0996e-08	G	T	0.12498	0.1208
mr1062	Xanthurenic acid O-hexoside	Nucleotide and derivatives	2015	Pp04:18412491	Pp04	18412491	6.9066e-09	T	G	0.14959	0.05459
mr1062	Xanthurenic acid O-hexoside	Nucleotide and derivatives	2015	Pp02:12235709	Pp02	12235709	1.8845e-07	T	A	0.11721	0.07317
mr1062	Xanthurenic acid O-hexoside	Nucleotide and derivatives	2015	Pp06:14110822	Pp06	14110822	1.8e-07	C	T	0.11776	0.05466
mr1062	Xanthurenic acid O-hexoside	Nucleotide and derivatives	2015	Pp03:2679695	Pp03	2679695	3.1687e-07	G	A	0.11583	0.09534
mr1062	Xanthurenic acid O-hexoside	Nucleotide and derivatives	2015	Pp02:13903563	Pp02	13903563	7.3884e-10	G	A	0.16184	0.05556
mr1062	Xanthurenic acid O-hexoside	Nucleotide and derivatives	2015	Pp02:1092501	Pp02	1092501	2.8957e-08	A	C	0.13152	0.05578
mr1062	Xanthurenic acid O-hexoside	Nucleotide and derivatives	2015	Pp06:12727154	Pp06	12727154	8.2175e-08	T	C	0.12306	0.05378
mr1062	Xanthurenic acid O-hexoside	Nucleotide and derivatives	2015	Pp03:11236591	Pp03	11236591	1.3752e-08	C	T	0.13754	0.07143
mr1062	Xanthurenic acid O-hexoside	Nucleotide and derivatives	2015	Pp07:12995050	Pp07	12995050	1.0363e-07	A	G	0.12206	0.114
mr1062	Xanthurenic acid O-hexoside	Nucleotide and derivatives	2015	Pp02:1335216	Pp02	1335216	1.899e-07	C	T	0.12051	0.06992
mr1062	Xanthurenic acid O-hexoside	Nucleotide and derivatives	2015	Pp02:21902499	Pp02	21902499	1.6578e-07	T	C	0.12805	0.0614
mr1062	Xanthurenic acid O-hexoside	Nucleotide and derivatives	2015	Pp06:9213138	Pp06	9213138	1.2547e-13	A	G	0.2377	0.05754
mr1062	Xanthurenic acid O-hexoside	Nucleotide and derivatives	2015	Pp03:13151339	Pp03	13151339	1.0767e-07	G	A	0.12366	0.1028
mr1062	Xanthurenic acid O-hexoside	Nucleotide and derivatives	2015	Pp02:9017074	Pp02	9017074	8.2455e-08	A	T	0.12339	0.062
mr1062	Xanthurenic acid O-hexoside	Nucleotide and derivatives	2015	Pp07:16736498	Pp07	16736498	1.9349e-07	A	T	0.11741	0.0749
mr1062	Xanthurenic acid O-hexoside	Nucleotide and derivatives	2015	Pp05:7730355	Pp05	7730355	2.1023e-07	T	A	0.11567	0.066
mr1062	Xanthurenic acid O-hexoside	Nucleotide and derivatives	2015	Pp02:26822664	Pp02	26822664	4.4135e-08	A	C	0.12802	0.05556
mr1062	Xanthurenic acid O-hexoside	Nucleotide and derivatives	2015	Pp02:23890311	Pp02	23890311	4.8322e-08	G	A	0.12728	0.05952
mr1062	Xanthurenic acid O-hexoside	Nucleotide and derivatives	2015	Pp02:15621281	Pp02	15621281	1.9139e-07	G	T	0.11948	0.05
mr1062	Xanthurenic acid O-hexoside	Nucleotide and derivatives	2015	Pp04:10704168	Pp04	10704168	1.1843e-08	C	T	0.13892	0.052
mr1062	Xanthurenic acid O-hexoside	Nucleotide and derivatives	2015	Pp03:3965593	Pp03	3965593	1.6538e-07	A	G	0.1174	0.06375
mr1062	Xanthurenic acid O-hexoside	Nucleotide and derivatives	2015	Pp03:11652611	Pp03	11652611	4.9908e-09	A	C	0.14871	0.1016
mr1062	Xanthurenic acid O-hexoside	Nucleotide and derivatives	2015	Pp08:1957901	Pp08	1957901	1.7624e-07	A	G	0.11899	0.08607
mr1062	Xanthurenic acid O-hexoside	Nucleotide and derivatives	2015	Pp01:13801843	Pp01	13801843	1.7906e-08	C	T	0.13796	0.1245
mr1062	Xanthurenic acid O-hexoside	Nucleotide and derivatives	2015	Pp02:12197370	Pp02	12197370	2.0803e-07	G	A	0.11636	0.054
mr1062	Xanthurenic acid O-hexoside	Nucleotide and derivatives	2015	Pp01:12628293	Pp01	12628293	1.3937e-07	A	T	0.11872	0.09127
mr1062	Xanthurenic acid O-hexoside	Nucleotide and derivatives	2015	Pp01:12871989	Pp01	12871989	2.8353e-08	T	C	0.13302	0.1379
mr1062	Xanthurenic acid O-hexoside	Nucleotide and derivatives	2015	Pp01:13997804	Pp01	13997804	1.2947e-07	C	G	0.12033	0.123
mr1062	Xanthurenic acid O-hexoside	Nucleotide and derivatives	2015	Pp02:15746947	Pp02	15746947	5.8316e-09	A	G	0.1449	0.062
mr1062	Xanthurenic acid O-hexoside	Nucleotide and derivatives	2015	Pp02:1031845	Pp02	1031845	1.0125e-07	T	A	0.12161	0.056
mr1062	Xanthurenic acid O-hexoside	Nucleotide and derivatives	2015	Pp03:11410325	Pp03	11410325	1.0362e-08	T	C	0.13987	0.07143
mr1062	Xanthurenic acid O-hexoside	Nucleotide and derivatives	2015	Pp02:9240062	Pp02	9240062	1.9086e-11	C	A	0.19563	0.083
mr1062	Xanthurenic acid O-hexoside	Nucleotide and derivatives	2015	Pp01:26283576	Pp01	26283576	1.6832e-08	G	A	0.13636	0.1024
mr1062	Xanthurenic acid O-hexoside	Nucleotide and derivatives	2015	Pp03:11567502	Pp03	11567502	4.7902e-09	A	T	0.14762	0.1149
mr1062	Xanthurenic acid O-hexoside	Nucleotide and derivatives	2015	Pp06:13296345	Pp06	13296345	3.1485e-07	C	A	0.1147	0.05823
mr1062	Xanthurenic acid O-hexoside	Nucleotide and derivatives	2016	Pp06:9213083	Pp06	9213083	3.007e-09	C	T	0.14452	0.05357
mr1062	Xanthurenic acid O-hexoside	Nucleotide and derivatives	2016	Pp07:9969308	Pp07	9969308	6.7413e-08	G	A	0.12443	0.1488
mr1062	Xanthurenic acid O-hexoside	Nucleotide and derivatives	2016	Pp08:11254540	Pp08	11254540	9.7326e-08	A	C	0.1307	0.05263
mr1062	Xanthurenic acid O-hexoside	Nucleotide and derivatives	2016	Pp05:11787882	Pp05	11787882	1.3737e-07	C	T	0.11644	0.06904
mr1062	Xanthurenic acid O-hexoside	Nucleotide and derivatives	2016	Pp05:17881708	Pp05	17881708	5.1214e-08	A	G	0.1221	0.06548
mr1062	Xanthurenic acid O-hexoside	Nucleotide and derivatives	2016	Pp06:18260844	Pp06	18260844	2.0074e-07	G	A	0.11149	0.0754
mr1062	Xanthurenic acid O-hexoside	Nucleotide and derivatives	2016	Pp01:7926579	Pp01	7926579	6.4334e-08	G	T	0.12102	0.07258
mr1062	Xanthurenic acid O-hexoside	Nucleotide and derivatives	2016	Pp02:9220033	Pp02	9220033	2.8164e-08	C	T	0.1284	0.08065
mr1062	Xanthurenic acid O-hexoside	Nucleotide and derivatives	2016	Pp05:7728304	Pp05	7728304	2.7852e-08	C	G	0.12687	0.0873
mr1062	Xanthurenic acid O-hexoside	Nucleotide and derivatives	2016	Pp07:13465448	Pp07	13465448	2.6066e-07	A	C	0.10994	0.06
mr1062	Xanthurenic acid O-hexoside	Nucleotide and derivatives	2016	Pp04:8488421	Pp04	8488421	1.9029e-07	T	G	0.11784	0.1784
mr1062	Xanthurenic acid O-hexoside	Nucleotide and derivatives	2016	Pp02:6888891	Pp02	6888891	9.5217e-11	C	T	0.19595	0.06087
mr1062	Xanthurenic acid O-hexoside	Nucleotide and derivatives	2016	Pp03:7360866	Pp03	7360866	1.0924e-08	C	G	0.13832	0.05372
mr1062	Xanthurenic acid O-hexoside	Nucleotide and derivatives	2016	Pp04:9832555	Pp04	9832555	2.4352e-07	C	T	0.12307	0.06494
mr1062	Xanthurenic acid O-hexoside	Nucleotide and derivatives	2016	Pp01:44213876	Pp01	44213876	1.5354e-07	A	T	0.1153	0.08835
mr1062	Xanthurenic acid O-hexoside	Nucleotide and derivatives	2016	Pp05:7948269	Pp05	7948269	8.5353e-09	C	T	0.13698	0.05714
mr1062	Xanthurenic acid O-hexoside	Nucleotide and derivatives	2016	Pp04:260521	Pp04	260521	1.7679e-07	G	A	0.11261	0.084
mr1062	Xanthurenic acid O-hexoside	Nucleotide and derivatives	2016	Pp01:13692716	Pp01	13692716	2.7265e-07	A	T	0.11541	0.07353
mr1062	Xanthurenic acid O-hexoside	Nucleotide and derivatives	2016	Pp01:35705327	Pp01	35705327	7.5253e-08	A	C	0.11937	0.13
mr1062	Xanthurenic acid O-hexoside	Nucleotide and derivatives	2016	Pp01:11504441	Pp01	11504441	8.941e-09	A	G	0.1388	0.06073
mr1062	Xanthurenic acid O-hexoside	Nucleotide and derivatives	2016	Pp02:18501057	Pp02	18501057	2.4383e-10	T	A	0.18463	0.05066
mr1062	Xanthurenic acid O-hexoside	Nucleotide and derivatives	2016	Pp02:27974102	Pp02	27974102	3.662e-08	G	A	0.12472	0.08135
mr1062	Xanthurenic acid O-hexoside	Nucleotide and derivatives	2016	Pp01:14133302	Pp01	14133302	1.3354e-07	G	T	0.11596	0.0823
mr1062	Xanthurenic acid O-hexoside	Nucleotide and derivatives	2016	Pp01:11464374	Pp01	11464374	1.7756e-08	T	G	0.13216	0.05622
mr1062	Xanthurenic acid O-hexoside	Nucleotide and derivatives	2016	Pp07:9904260	Pp07	9904260	1.4142e-09	G	C	0.1644	0.0671
mr1062	Xanthurenic acid O-hexoside	Nucleotide and derivatives	2016	Pp04:12982995	Pp04	12982995	1.884e-08	C	A	0.13147	0.068
mr1062	Xanthurenic acid O-hexoside	Nucleotide and derivatives	2016	Pp04:4526107	Pp04	4526107	1.6204e-07	G	C	0.1168	0.07792
mr1062	Xanthurenic acid O-hexoside	Nucleotide and derivatives	2016	Pp03:11933879	Pp03	11933879	1.3945e-09	G	T	0.16085	0.05106
mr1062	Xanthurenic acid O-hexoside	Nucleotide and derivatives	2016	Pp01:14301262	Pp01	14301262	1.173e-07	A	G	0.12261	0.05439
mr1062	Xanthurenic acid O-hexoside	Nucleotide and derivatives	2016	Pp04:9786581	Pp04	9786581	8.7644e-11	C	T	0.19103	0.06513
mr1062	Xanthurenic acid O-hexoside	Nucleotide and derivatives	2016	Pp03:3529379	Pp03	3529379	1.8372e-08	C	T	0.13189	0.09016
mr1062	Xanthurenic acid O-hexoside	Nucleotide and derivatives	2016	Pp04:9611273	Pp04	9611273	1.0992e-08	A	G	0.13493	0.06225
mr1062	Xanthurenic acid O-hexoside	Nucleotide and derivatives	2016	Pp03:7477887	Pp03	7477887	9.9085e-08	G	A	0.12041	0.05727
mr1062	Xanthurenic acid O-hexoside	Nucleotide and derivatives	2016	Pp08:17452266	Pp08	17452266	2.476e-07	A	T	0.11056	0.062
mr1062	Xanthurenic acid O-hexoside	Nucleotide and derivatives	2016	Pp02:6681708	Pp02	6681708	3.1334e-09	T	C	0.14419	0.06349
mr1062	Xanthurenic acid O-hexoside	Nucleotide and derivatives	2016	Pp02:15396990	Pp02	15396990	3.8571e-09	T	C	0.14749	0.05579
mr1062	Xanthurenic acid O-hexoside	Nucleotide and derivatives	2016	Pp03:18547208	Pp03	18547208	1.4669e-07	G	A	0.12268	0.08696
mr1062	Xanthurenic acid O-hexoside	Nucleotide and derivatives	2016	Pp07:13515605	Pp07	13515605	4.9873e-09	G	T	0.14061	0.06
mr1062	Xanthurenic acid O-hexoside	Nucleotide and derivatives	2016	Pp07:12926504	Pp07	12926504	1.2707e-07	G	T	0.11601	0.09221
mr1062	Xanthurenic acid O-hexoside	Nucleotide and derivatives	2016	Pp01:26726707	Pp01	26726707	2.7839e-07	G	A	0.11048	0.05645
mr1062	Xanthurenic acid O-hexoside	Nucleotide and derivatives	2016	Pp06:18768680	Pp06	18768680	1.9741e-08	A	G	0.1322	0.0746
mr1062	Xanthurenic acid O-hexoside	Nucleotide and derivatives	2016	Pp07:11280166	Pp07	11280166	1.4626e-10	G	A	0.17225	0.05943
mr1062	Xanthurenic acid O-hexoside	Nucleotide and derivatives	2016	Pp03:7396391	Pp03	7396391	1.0281e-08	A	G	0.13947	0.05459
mr1062	Xanthurenic acid O-hexoside	Nucleotide and derivatives	2016	Pp03:363151	Pp03	363151	1.8847e-07	C	T	0.11223	0.0757
mr1062	Xanthurenic acid O-hexoside	Nucleotide and derivatives	2016	Pp03:11132762	Pp03	11132762	5.7696e-09	G	T	0.14205	0.05102
mr1062	Xanthurenic acid O-hexoside	Nucleotide and derivatives	2016	Pp02:12168582	Pp02	12168582	2.5913e-07	G	A	0.10993	0.05242
mr1062	Xanthurenic acid O-hexoside	Nucleotide and derivatives	2016	Pp01:2661439	Pp01	2661439	3.5226e-08	C	A	0.12578	0.2258
mr1062	Xanthurenic acid O-hexoside	Nucleotide and derivatives	2016	Pp03:2030352	Pp03	2030352	2.9095e-07	G	A	0.11404	0.2845
mr1062	Xanthurenic acid O-hexoside	Nucleotide and derivatives	2016	Pp02:16072666	Pp02	16072666	1.7007e-10	C	T	0.16858	0.06773
mr1062	Xanthurenic acid O-hexoside	Nucleotide and derivatives	2016	Pp01:26693485	Pp01	26693485	2.0211e-07	C	A	0.11207	0.05221
mr1062	Xanthurenic acid O-hexoside	Nucleotide and derivatives	2016	Pp06:25031659	Pp06	25031659	1.2218e-07	A	T	0.11852	0.06275
mr1083	-	-	2015 and 2016	Pp02:24885812	Pp02	24885812	7.5469e-08	T	C	0.11385	0.1687
mr1083	-	-	2015 and 2016	Pp02:25246627	Pp02	25246627	6.791e-09	A	C	0.1296	0.176
mr1083	-	-	2015 and 2016	Pp02:23865955	Pp02	23865955	7.363e-09	C	T	0.12886	0.1349
mr1083	-	-	2015 and 2016	Pp02:25091876	Pp02	25091876	7.1483e-08	A	G	0.1234	0.1803
mr1083	-	-	2015 and 2016	Pp02:24343675	Pp02	24343675	5.5459e-12	T	C	0.18781	0.1134
mr1083	-	-	2015 and 2016	Pp02:25837964	Pp02	25837964	2.3242e-07	T	A	0.10847	0.2397
mr1083	-	-	2015 and 2016	Pp02:21375038	Pp02	21375038	5.2937e-08	T	A	0.11656	0.05422
mr1083	-	-	2015	Pp02:25735389	Pp02	25735389	2.9323e-07	A	G	0.10251	0.094
mr1083	-	-	2015	Pp02:24055471	Pp02	24055471	1.2674e-08	T	C	0.13769	0.1178
mr1083	-	-	2015	Pp02:24273976	Pp02	24273976	2.1812e-08	T	C	0.12351	0.1627
mr1083	-	-	2015	Pp01:14136288	Pp01	14136288	1.8112e-07	T	G	0.10557	0.06883
mr1083	-	-	2015	Pp02:24129583	Pp02	24129583	3.2534e-13	G	A	0.20941	0.1165
mr1083	-	-	2015	Pp02:24847228	Pp02	24847228	3.9936e-13	A	G	0.20686	0.174
mr1083	-	-	2015	Pp06:17199429	Pp06	17199429	4.4976e-08	A	G	0.11629	0.07171
mr1083	-	-	2015	Pp02:25023912	Pp02	25023912	3.6658e-09	A	G	0.13425	0.2291
mr1083	-	-	2015	Pp02:24222649	Pp02	24222649	1.5866e-09	C	G	0.14043	0.1733
mr1083	-	-	2016	Pp05:4530182	Pp05	4530182	2.3084e-08	T	C	0.12496	0.0746
mr1083	-	-	2016	Pp08:2662505	Pp08	2662505	2.421e-07	A	G	0.11135	0.05603
mr1083	-	-	2016	Pp07:10243334	Pp07	10243334	2.1297e-09	T	C	0.14323	0.05
mr1083	-	-	2016	Pp08:5918492	Pp08	5918492	2.1701e-07	T	C	0.10798	0.05847
mr1083	-	-	2016	Pp02:23624322	Pp02	23624322	2.6294e-08	G	A	0.12407	0.256
mr1083	-	-	2016	Pp08:11080908	Pp08	11080908	2.2468e-07	A	G	0.1073	0.05357
mr1083	-	-	2016	Pp02:23377184	Pp02	23377184	3.0584e-09	G	A	0.1436	0.1794
mr1083	-	-	2016	Pp06:13674322	Pp06	13674322	1.1821e-07	T	C	0.11212	0.05159
mr1083	-	-	2016	Pp02:7977903	Pp02	7977903	5.5123e-08	T	C	0.11846	0.05
mr1083	-	-	2016	Pp03:15655420	Pp03	15655420	3.4693e-08	G	A	0.12686	0.05021
mr1083	-	-	2016	Pp01:14417494	Pp01	14417494	2.489e-07	T	C	0.10656	0.06175
mr1083	-	-	2016	Pp02:25756024	Pp02	25756024	5.5974e-09	G	C	0.13713	0.2215
mr1083	-	-	2016	Pp02:18452986	Pp02	18452986	1.4951e-09	G	A	0.14581	0.08566
mr1083	-	-	2016	Pp08:10410832	Pp08	10410832	1.3519e-07	C	T	0.11178	0.06225
mr1083	-	-	2016	Pp03:6482864	Pp03	6482864	1.4142e-07	C	G	0.11126	0.05221
mr1083	-	-	2016	Pp02:24000882	Pp02	24000882	5.1774e-08	T	C	0.11914	0.062
mr1083	-	-	2016	Pp08:8340023	Pp08	8340023	3.9429e-08	G	C	0.12069	0.05221
mr1083	-	-	2016	Pp03:18677743	Pp03	18677743	1.8664e-08	A	G	0.1275	0.0504
mr1083	-	-	2016	Pp02:24476634	Pp02	24476634	9.6573e-10	C	T	0.14979	0.09
mr1083	-	-	2016	Pp01:3391828	Pp01	3391828	1.7797e-07	G	A	0.10986	0.05221
mr1083	-	-	2016	Pp01:18848776	Pp01	18848776	1.9724e-08	T	C	0.12643	0.07028
mr1083	-	-	2016	Pp02:21206495	Pp02	21206495	2.0989e-08	C	G	0.12566	0.05645
mr1083	-	-	2016	Pp05:1094859	Pp05	1094859	2.3839e-07	T	C	0.1069	0.08964
mr1083	-	-	2016	Pp08:17664679	Pp08	17664679	2.4963e-07	T	C	0.11286	0.05645
mr1083	-	-	2016	Pp02:23510659	Pp02	23510659	5.1199e-10	G	A	0.15518	0.05622
mr1083	-	-	2016	Pp02:7813532	Pp02	7813532	2.5071e-07	A	G	0.10687	0.05179
mr1083	-	-	2016	Pp02:25193152	Pp02	25193152	7.3167e-09	T	A	0.13934	0.2407
mr1083	-	-	2016	Pp03:18636313	Pp03	18636313	2.0098e-08	T	G	0.12627	0.052
mr1083	-	-	2016	Pp02:10738131	Pp02	10738131	2.4447e-07	A	G	0.11785	0.05242
mr1083	-	-	2016	Pp01:26011900	Pp01	26011900	1.8214e-07	A	C	0.10983	0.0502
mr1083	-	-	2016	Pp02:8281921	Pp02	8281921	3.0109e-07	T	C	0.1104	0.06596
mr1083	-	-	2016	Pp02:6478383	Pp02	6478383	3.4124e-10	A	G	0.15804	0.07229
mr1083	-	-	2016	Pp02:24843972	Pp02	24843972	5.3921e-14	T	A	0.26496	0.128
mr1083	-	-	2016	Pp08:22343818	Pp08	22343818	2.1838e-07	C	T	0.10908	0.05738
mr1083	-	-	2016	Pp02:24288925	Pp02	24288925	1.1754e-11	T	C	0.18567	0.123
mr1083	-	-	2016	Pp05:4462475	Pp05	4462475	5.3212e-11	T	C	0.18101	0.07347
mr1083	-	-	2016	Pp08:4865004	Pp08	4865004	1.0549e-07	C	T	0.11298	0.05952
mr1083	-	-	2016	Pp03:4992002	Pp03	4992002	3.0244e-07	C	A	0.10682	0.06735
mr1083	-	-	2016	Pp02:8463233	Pp02	8463233	5.3974e-08	A	G	0.11804	0.05952
mr1083	-	-	2016	Pp01:34579489	Pp01	34579489	2.1454e-07	G	T	0.10765	0.05556
mr1083	-	-	2016	Pp08:4444055	Pp08	4444055	2.2563e-07	A	G	0.10767	0.05378
mr1083	-	-	2016	Pp08:2815226	Pp08	2815226	1.6325e-09	A	G	0.14705	0.05809
mr1083	-	-	2016	Pp01:19972829	Pp01	19972829	2.4923e-08	T	G	0.12492	0.062
mr1083	-	-	2016	Pp02:23670867	Pp02	23670867	5.0782e-11	T	C	0.17252	0.2151
mr1083	-	-	2016	Pp03:13611167	Pp03	13611167	2.7443e-07	C	T	0.10586	0.05179
mr1083	-	-	2016	Pp07:2223509	Pp07	2223509	2.4336e-07	A	C	0.10693	0.062
mr1083	-	-	2016	Pp02:24697787	Pp02	24697787	4.5017e-10	G	C	0.15548	0.212
mr1083	-	-	2016	Pp02:22154742	Pp02	22154742	2.5994e-07	G	A	0.10742	0.05
mr1083	-	-	2016	Pp04:12166741	Pp04	12166741	1.4667e-10	A	G	0.16423	0.07171
mr1083	-	-	2016	Pp01:42607618	Pp01	42607618	2.1848e-07	C	A	0.1081	0.07631
mr1083	-	-	2016	Pp01:47434915	Pp01	47434915	1.2814e-07	C	A	0.11152	0.07341
mr1083	-	-	2016	Pp01:12696050	Pp01	12696050	2.0741e-07	G	A	0.10833	0.0502
mr1083	-	-	2016	Pp02:25480777	Pp02	25480777	1.7652e-07	T	A	0.10974	0.2048
mr1083	-	-	2016	Pp02:23755875	Pp02	23755875	1.299e-11	G	T	0.18347	0.1964
mr1083	-	-	2016	Pp01:7343730	Pp01	7343730	2.4965e-07	C	T	0.10988	0.05488
mr1083	-	-	2016	Pp02:8256862	Pp02	8256862	2.0407e-07	A	G	0.11983	0.05285
mr1083	-	-	2016	Pp02:24136346	Pp02	24136346	2.1266e-17	T	C	0.3	0.12
mr1083	-	-	2016	Pp01:18042277	Pp01	18042277	1.4825e-09	C	A	0.15277	0.05208
mr1083	-	-	2016	Pp02:21976577	Pp02	21976577	1.0894e-07	A	G	0.11527	0.05417
mr1083	-	-	2016	Pp02:16441402	Pp02	16441402	3.1177e-07	C	T	0.10792	0.1429
mr1083	-	-	2016	Pp02:25032210	Pp02	25032210	3.9197e-10	G	A	0.15807	0.2276
mr1083	-	-	2016	Pp02:20063692	Pp02	20063692	5.5215e-08	C	T	0.11798	0.05578
mr1083	-	-	2016	Pp02:7213373	Pp02	7213373	6.0109e-08	G	A	0.11729	0.05378
mr1083	-	-	2016	Pp01:8617855	Pp01	8617855	1.4823e-07	T	C	0.11944	0.05579
mr1083	-	-	2016	Pp08:16070294	Pp08	16070294	6.3032e-08	C	T	0.11738	0.062
mr1083	-	-	2016	Pp03:11801584	Pp03	11801584	2.7365e-07	A	T	0.10717	0.0504
mr1083	-	-	2016	Pp02:21908193	Pp02	21908193	3.1617e-08	T	A	0.1221	0.05556
mr1083	-	-	2016	Pp02:8417652	Pp02	8417652	1.9967e-07	C	T	0.10952	0.06225
mr1083	-	-	2016	Pp08:12276414	Pp08	12276414	1.5358e-09	T	C	0.14582	0.06225
mr1083	-	-	2016	Pp06:25796279	Pp06	25796279	1.8811e-07	G	A	0.10949	0.05622
mr1083	-	-	2016	Pp07:18695486	Pp07	18695486	1.5875e-08	G	C	0.12808	0.05179
mr1083	-	-	2016	Pp01:33603	Pp01	33603	3.47e-08	A	G	0.12314	0.05714
mr1083	-	-	2016	Pp06:5470034	Pp06	5470034	1.4933e-08	C	T	0.12853	0.07831
mr1083	-	-	2016	Pp02:20133202	Pp02	20133202	2.9954e-11	G	A	0.17788	0.05
mr1083	-	-	2016	Pp02:22357877	Pp02	22357877	5.34e-08	T	C	0.11881	0.06225
mr1083	-	-	2016	Pp01:43170566	Pp01	43170566	3.1086e-07	C	T	0.10568	0.0504
mr1092	-	-	2015	Pp01:36211612	Pp01	36211612	1.5336e-07	C	T	0.11144	0.0898
mr1129	Kaempferol-3-O-(6''-malonyl)galactoside	Flavonoids	2015	Pp03:24216363	Pp03	24216363	1.6041e-07	G	A	0.14198	0.06504
mr1129	Kaempferol-3-O-(6''-malonyl)galactoside	Flavonoids	2015	Pp03:24290391	Pp03	24290391	3.7625e-08	A	G	0.15188	0.06746
mr1129	Kaempferol-3-O-(6''-malonyl)galactoside	Flavonoids	2015	Pp05:3231156	Pp05	3231156	1.1172e-07	G	A	0.14645	0.1331
mr1129	Kaempferol-3-O-(6''-malonyl)galactoside	Flavonoids	2015	Pp03:24361947	Pp03	24361947	2.2347e-07	T	C	0.13916	0.05422
mr1145	Quercetin 3-O-glucoside (Isotrifoliin)	Flavonoids	2015 and 2016	Pp05:1129225	Pp05	1129225	1.4824e-12	C	T	0.21763	0.07143
mr1145	Quercetin 3-O-glucoside (Isotrifoliin)	Flavonoids	2015 and 2016	Pp05:1524782	Pp05	1524782	3.1726e-10	G	T	0.17272	0.1356
mr1145	Quercetin 3-O-glucoside (Isotrifoliin)	Flavonoids	2015	Pp05:3768949	Pp05	3768949	1.1769e-07	A	T	0.13065	0.1021
mr1145	Quercetin 3-O-glucoside (Isotrifoliin)	Flavonoids	2015	Pp05:2220124	Pp05	2220124	1.177e-07	C	T	0.12296	0.07661
mr1145	Quercetin 3-O-glucoside (Isotrifoliin)	Flavonoids	2015	Pp02:23082798	Pp02	23082798	1.0422e-07	G	T	0.12224	0.06548
mr1145	Quercetin 3-O-glucoside (Isotrifoliin)	Flavonoids	2015	Pp01:43293466	Pp01	43293466	2.8437e-07	T	C	0.12141	0.0504
mr1145	Quercetin 3-O-glucoside (Isotrifoliin)	Flavonoids	2015	Pp01:2954092	Pp01	2954092	6.5956e-08	T	C	0.13572	0.09251
mr1145	Quercetin 3-O-glucoside (Isotrifoliin)	Flavonoids	2015	Pp02:24484920	Pp02	24484920	2.4986e-07	G	A	0.11551	0.0757
mr1145	Quercetin 3-O-glucoside (Isotrifoliin)	Flavonoids	2015	Pp06:18146013	Pp06	18146013	2.869e-09	A	G	0.15498	0.05144
mr1145	Quercetin 3-O-glucoside (Isotrifoliin)	Flavonoids	2015	Pp04:13143490	Pp04	13143490	1.7555e-07	G	A	0.12072	0.05306
mr1145	Quercetin 3-O-glucoside (Isotrifoliin)	Flavonoids	2015	Pp05:1589225	Pp05	1589225	1.0647e-07	G	A	0.13571	0.09607
mr1145	Quercetin 3-O-glucoside (Isotrifoliin)	Flavonoids	2015	Pp05:3830121	Pp05	3830121	1.8987e-07	T	C	0.12187	0.1702
mr1145	Quercetin 3-O-glucoside (Isotrifoliin)	Flavonoids	2015	Pp05:2130681	Pp05	2130681	2.1747e-07	C	T	0.11968	0.08125
mr1145	Quercetin 3-O-glucoside (Isotrifoliin)	Flavonoids	2015	Pp08:1715481	Pp08	1715481	1.347e-09	A	G	0.16952	0.05106
mr1145	Quercetin 3-O-glucoside (Isotrifoliin)	Flavonoids	2015	Pp05:2408312	Pp05	2408312	2.416e-07	G	T	0.11901	0.08434
mr1145	Quercetin 3-O-glucoside (Isotrifoliin)	Flavonoids	2015	Pp06:1824848	Pp06	1824848	4.4277e-09	A	T	0.15027	0.06883
mr1145	Quercetin 3-O-glucoside (Isotrifoliin)	Flavonoids	2015	Pp05:2096955	Pp05	2096955	9.1167e-08	G	C	0.12382	0.0746
mr1145	Quercetin 3-O-glucoside (Isotrifoliin)	Flavonoids	2015	Pp02:18254733	Pp02	18254733	1.3487e-07	G	T	0.12018	0.06773
mr1145	Quercetin 3-O-glucoside (Isotrifoliin)	Flavonoids	2015	Pp08:11174805	Pp08	11174805	5.9794e-08	C	A	0.12998	0.05738
mr1145	Quercetin 3-O-glucoside (Isotrifoliin)	Flavonoids	2015	Pp05:1480958	Pp05	1480958	5.4165e-08	A	G	0.13463	0.1092
mr1145	Quercetin 3-O-glucoside (Isotrifoliin)	Flavonoids	2015	Pp05:2311734	Pp05	2311734	5.7822e-10	G	A	0.17345	0.07287
mr1145	Quercetin 3-O-glucoside (Isotrifoliin)	Flavonoids	2016	Pp05:4278805	Pp05	4278805	7.1042e-08	C	A	0.12841	0.08135
mr1145	Quercetin 3-O-glucoside (Isotrifoliin)	Flavonoids	2016	Pp05:2170637	Pp05	2170637	3.2559e-09	C	T	0.15456	0.07937
mr1145	Quercetin 3-O-glucoside (Isotrifoliin)	Flavonoids	2016	Pp05:4573762	Pp05	4573762	3.8198e-09	C	T	0.15319	0.08532
mr1145	Quercetin 3-O-glucoside (Isotrifoliin)	Flavonoids	2016	Pp05:2098849	Pp05	2098849	2.8406e-08	T	C	0.13612	0.07738
mr1145	Quercetin 3-O-glucoside (Isotrifoliin)	Flavonoids	2016	Pp05:4415778	Pp05	4415778	1.0603e-07	A	G	0.12525	0.1195
mr1145	Quercetin 3-O-glucoside (Isotrifoliin)	Flavonoids	2016	Pp05:6461360	Pp05	6461360	1.4185e-07	T	C	0.12299	0.08669
mr1145	Quercetin 3-O-glucoside (Isotrifoliin)	Flavonoids	2016	Pp05:2407201	Pp05	2407201	3.6196e-08	A	G	0.13702	0.09476
mr1145	Quercetin 3-O-glucoside (Isotrifoliin)	Flavonoids	2016	Pp05:1966669	Pp05	1966669	5.2001e-08	C	T	0.1325	0.1345
mr1145	Quercetin 3-O-glucoside (Isotrifoliin)	Flavonoids	2016	Pp05:4509833	Pp05	4509833	2.5407e-07	A	T	0.11837	0.08367
mr1145	Quercetin 3-O-glucoside (Isotrifoliin)	Flavonoids	2016	Pp05:4166604	Pp05	4166604	2.297e-07	A	T	0.11885	0.1024
mr1145	Quercetin 3-O-glucoside (Isotrifoliin)	Flavonoids	2016	Pp05:2286056	Pp05	2286056	1.8808e-10	A	C	0.17936	0.08333
mr1151	Prunin (Naringenin-7-O-glucoside)	Flavonoids	2015	Pp08:11827364	Pp08	11827364	2.2163e-07	T	A	0.10549	0.06513
mr1151	Prunin (Naringenin-7-O-glucoside)	Flavonoids	2016	Pp05:2327105	Pp05	2327105	1.5822e-07	C	T	0.13707	0.07347
mr1155	-	-	2015 and 2016	Pp05:1129225	Pp05	1129225	1.1821e-09	C	T	0.16204	0.07143
mr1155	-	-	2015	Pp08:1715481	Pp08	1715481	1.0098e-07	A	G	0.13288	0.05106
mr1155	-	-	2015	Pp05:1524782	Pp05	1524782	1.4095e-08	G	T	0.14326	0.1356
mr1155	-	-	2015	Pp05:3830133	Pp05	3830133	3.1617e-07	G	A	0.12231	0.1638
mr1155	-	-	2015	Pp05:2311734	Pp05	2311734	3.5352e-08	G	A	0.13644	0.07287
mr1155	-	-	2015	Pp05:3770725	Pp05	3770725	2.1739e-07	T	C	0.12218	0.1402
mr1155	-	-	2015	Pp05:1560830	Pp05	1560830	1.8217e-07	A	G	0.12749	0.06904
mr1155	-	-	2016	Pp05:2286056	Pp05	2286056	2.0196e-07	A	C	0.1238	0.08333
mr1161	Neochlorogenic acid (5-O-Caffeoylquinic acid)	Organic acid and derivatives	2016	Pp04:594009	Pp04	594009	1.2676e-07	C	T	0.10343	0.1329
mr1161	Neochlorogenic acid (5-O-Caffeoylquinic acid)	Organic acid and derivatives	2016	Pp06:3296344	Pp06	3296344	1.8363e-07	A	G	0.10305	0.3898
mr1162	-	-	2015 and 2016	Pp05:2436423	Pp05	2436423	6.7429e-11	C	T	0.18281	0.09036
mr1162	-	-	2015 and 2016	Pp04:12166863	Pp04	12166863	3.5774e-08	C	A	0.13395	0.06301
mr1162	-	-	2015 and 2016	Pp05:1095408	Pp05	1095408	4.3152e-12	T	A	0.20805	0.06175
mr1162	-	-	2015 and 2016	Pp05:3434497	Pp05	3434497	7.3143e-14	C	T	0.24261	0.054
mr1162	-	-	2015 and 2016	Pp05:4530004	Pp05	4530004	1.7196e-09	G	A	0.15452	0.07968
mr1162	-	-	2015 and 2016	Pp07:20416656	Pp07	20416656	3.456e-10	A	G	0.16879	0.0587
mr1162	-	-	2015 and 2016	Pp03:3275290	Pp03	3275290	1.6879e-09	G	A	0.15504	0.066
mr1162	-	-	2015 and 2016	Pp05:2318824	Pp05	2318824	8.9916e-10	T	C	0.16029	0.07968
mr1162	-	-	2015 and 2016	Pp05:3688694	Pp05	3688694	9.7208e-14	G	A	0.24144	0.05221
mr1162	-	-	2015 and 2016	Pp05:4018120	Pp05	4018120	4.9618e-10	A	T	0.16558	0.07
mr1162	-	-	2015 and 2016	Pp03:16268050	Pp03	16268050	2.5825e-08	A	C	0.13864	0.0551
mr1162	-	-	2015 and 2016	Pp02:24109713	Pp02	24109713	3.0392e-07	C	A	0.11869	0.05894
mr1162	-	-	2015 and 2016	Pp08:18561419	Pp08	18561419	5.2362e-09	C	A	0.14589	0.07631
mr1162	-	-	2015 and 2016	Pp01:24339041	Pp01	24339041	9.024e-11	T	C	0.17933	0.06349
mr1162	-	-	2015 and 2016	Pp05:7705318	Pp05	7705318	7.3183e-10	C	T	0.16348	0.06883
mr1162	-	-	2015 and 2016	Pp05:3331240	Pp05	3331240	2.1472e-16	C	T	0.29823	0.062
mr1162	-	-	2015 and 2016	Pp02:24654659	Pp02	24654659	5.2533e-11	C	T	0.18397	0.06944
mr1162	-	-	2015 and 2016	Pp05:1541357	Pp05	1541357	1.5176e-14	A	T	0.25652	0.06151
mr1162	-	-	2015 and 2016	Pp05:3954955	Pp05	3954955	1.1118e-10	G	A	0.1845	0.07839
mr1162	-	-	2015 and 2016	Pp05:2521344	Pp05	2521344	2.3528e-09	A	G	0.15324	0.0625
mr1162	-	-	2015 and 2016	Pp05:7417508	Pp05	7417508	1.2864e-12	G	C	0.21821	0.05691
mr1162	-	-	2015	Pp03:14192186	Pp03	14192186	1.1217e-08	G	A	0.14568	0.05602
mr1162	-	-	2015	Pp05:7500114	Pp05	7500114	1.1228e-10	A	C	0.17799	0.06
mr1162	-	-	2015	Pp05:7942591	Pp05	7942591	1.3898e-07	G	A	0.11942	0.05263
mr1162	-	-	2015	Pp03:14153653	Pp03	14153653	2.8905e-07	C	T	0.1129	0.056
mr1162	-	-	2015	Pp08:18589560	Pp08	18589560	1.3412e-08	C	T	0.13759	0.07
mr1162	-	-	2015	Pp01:1349686	Pp01	1349686	1.2568e-08	T	A	0.13985	0.05833
mr1162	-	-	2015	Pp05:2013630	Pp05	2013630	1.7046e-10	C	T	0.17401	0.07171
mr1162	-	-	2015	Pp01:34928216	Pp01	34928216	1.918e-07	T	C	0.11796	0.06073
mr1162	-	-	2015	Pp05:3526637	Pp05	3526637	6.2568e-08	C	G	0.12659	0.1437
mr1162	-	-	2015	Pp02:6886925	Pp02	6886925	6.3435e-09	C	T	0.14377	0.06972
mr1162	-	-	2015	Pp03:13990180	Pp03	13990180	5.7177e-08	T	C	0.13309	0.07292
mr1162	-	-	2015	Pp02:26864261	Pp02	26864261	2.4138e-07	C	T	0.12184	0.07839
mr1162	-	-	2015	Pp05:3848711	Pp05	3848711	5.812e-09	G	T	0.15229	0.137
mr1162	-	-	2015	Pp01:6545384	Pp01	6545384	1.1894e-09	G	A	0.15752	0.1012
mr1162	-	-	2015	Pp07:4328169	Pp07	4328169	2.4233e-07	G	T	0.11405	0.06548
mr1162	-	-	2015	Pp05:7380220	Pp05	7380220	3.9918e-10	T	A	0.16996	0.06198
mr1162	-	-	2015	Pp02:10649911	Pp02	10649911	3.3227e-09	T	A	0.14968	0.05444
mr1162	-	-	2015	Pp05:1900198	Pp05	1900198	1.1685e-08	A	G	0.14834	0.066
mr1162	-	-	2015	Pp05:2170391	Pp05	2170391	1.2604e-09	A	G	0.16145	0.07895
mr1162	-	-	2015	Pp01:25444273	Pp01	25444273	1.997e-07	T	C	0.11587	0.05221
mr1162	-	-	2015	Pp03:12568149	Pp03	12568149	2.75e-07	C	T	0.11341	0.0587
mr1162	-	-	2015	Pp05:16339135	Pp05	16339135	2.5282e-07	C	T	0.11585	0.05297
mr1162	-	-	2015	Pp05:3587872	Pp05	3587872	1.2e-08	C	T	0.14439	0.1396
mr1162	-	-	2015	Pp03:10445657	Pp03	10445657	1.3869e-08	A	G	0.15296	0.05507
mr1162	-	-	2015	Pp05:1580471	Pp05	1580471	1.5413e-08	A	G	0.1501	0.1204
mr1162	-	-	2015	Pp02:13959184	Pp02	13959184	2.0607e-09	T	C	0.15822	0.06301
mr1162	-	-	2015	Pp03:12621638	Pp03	12621638	3.4521e-13	T	C	0.23311	0.0551
mr1162	-	-	2015	Pp04:22864416	Pp04	22864416	5.7365e-12	T	G	0.20357	0.05378
mr1162	-	-	2015	Pp05:7323660	Pp05	7323660	1.2807e-09	G	C	0.16087	0.05992
mr1162	-	-	2015	Pp05:6973119	Pp05	6973119	1.5833e-10	C	T	0.17961	0.06092
mr1162	-	-	2015	Pp02:7097144	Pp02	7097144	1.4164e-09	A	G	0.15754	0.05
mr1162	-	-	2015	Pp05:4385086	Pp05	4385086	3.4533e-10	G	A	0.17754	0.08032
mr1162	-	-	2015	Pp05:1940793	Pp05	1940793	1.2693e-08	G	A	0.13934	0.09639
mr1162	-	-	2015	Pp05:7613348	Pp05	7613348	1.8227e-10	G	A	0.17631	0.05691
mr1162	-	-	2015	Pp05:4167965	Pp05	4167965	1.3714e-10	A	C	0.17613	0.05444
mr1162	-	-	2015	Pp03:15163487	Pp03	15163487	4.8647e-08	C	T	0.13629	0.06735
mr1162	-	-	2015	Pp05:2135070	Pp05	2135070	4.3294e-09	C	T	0.14922	0.07863
mr1162	-	-	2015	Pp02:13793365	Pp02	13793365	2.6529e-09	T	C	0.15725	0.05649
mr1162	-	-	2015	Pp05:2269754	Pp05	2269754	4.2631e-08	C	T	0.12825	0.08367
mr1162	-	-	2015	Pp04:4696459	Pp04	4696459	1.8642e-09	C	T	0.15456	0.0625
mr1162	-	-	2016	Pp03:15655420	Pp03	15655420	1.3561e-07	G	A	0.13159	0.05021
mr1162	-	-	2016	Pp07:20467200	Pp07	20467200	1.5482e-07	A	G	0.12495	0.08765
mr1162	-	-	2016	Pp02:29212995	Pp02	29212995	1.3227e-08	G	C	0.14607	0.06773
mr1162	-	-	2016	Pp02:24376196	Pp02	24376196	2.6116e-08	G	A	0.14006	0.06548
mr1162	-	-	2016	Pp04:6214255	Pp04	6214255	2.1461e-08	G	A	0.14368	0.09476
mr1162	-	-	2016	Pp05:1636632	Pp05	1636632	1.0696e-07	A	G	0.13466	0.1149
mr1162	-	-	2016	Pp05:4071205	Pp05	4071205	2.0226e-07	T	C	0.12371	0.083
mr1162	-	-	2016	Pp07:16189144	Pp07	16189144	5.6405e-10	G	T	0.19054	0.08155
mr1162	-	-	2016	Pp05:5076917	Pp05	5076917	2.4038e-07	C	T	0.12106	0.05357
mr1162	-	-	2016	Pp02:19920980	Pp02	19920980	4.9411e-12	A	T	0.21852	0.05285
mr1162	-	-	2016	Pp08:1845915	Pp08	1845915	2.3745e-08	C	A	0.14093	0.06375
mr1162	-	-	2016	Pp01:25394634	Pp01	25394634	3.6857e-08	A	G	0.1374	0.056
mr1162	-	-	2016	Pp08:18589739	Pp08	18589739	1.2006e-07	C	T	0.12869	0.07787
mr1162	-	-	2016	Pp05:1752427	Pp05	1752427	2.6779e-10	G	A	0.18567	0.09879
mr1162	-	-	2016	Pp02:26401459	Pp02	26401459	8.2051e-08	C	G	0.13424	0.0504
mr1162	-	-	2016	Pp02:26864265	Pp02	26864265	6.8076e-08	A	T	0.13848	0.07741
mr1162	-	-	2016	Pp07:12377656	Pp07	12377656	1.9192e-07	C	G	0.12376	0.1012
mr1162	-	-	2016	Pp02:19286895	Pp02	19286895	1.5749e-07	C	T	0.12535	0.06855
mr1162	-	-	2016	Pp01:32848994	Pp01	32848994	1.5859e-07	A	C	0.12481	0.09237
mr1162	-	-	2016	Pp06:41924	Pp06	41924	5.2802e-09	G	A	0.15711	0.09146
mr1162	-	-	2016	Pp03:1252899	Pp03	1252899	5.0522e-08	T	G	0.13564	0.05714
mr1162	-	-	2016	Pp02:29899358	Pp02	29899358	3.9911e-08	A	G	0.1572	0.05844
mr1162	-	-	2016	Pp01:5596371	Pp01	5596371	8.4676e-08	T	C	0.13017	0.08
mr1162	-	-	2016	Pp01:25534183	Pp01	25534183	1.57e-08	C	T	0.14643	0.06827
mr1162	-	-	2016	Pp08:20959415	Pp08	20959415	1.0982e-08	A	T	0.14757	0.05754
mr1162	-	-	2016	Pp05:1409242	Pp05	1409242	2.2219e-08	C	G	0.14492	0.121
mr1162	-	-	2016	Pp06:6149879	Pp06	6149879	7.6697e-08	T	C	0.13081	0.05578
mr1162	-	-	2016	Pp01:24049156	Pp01	24049156	1.6026e-07	G	A	0.12568	0.054
mr1162	-	-	2016	Pp02:10437963	Pp02	10437963	1.2357e-07	T	C	0.13032	0.05738
mr1162	-	-	2016	Pp05:638485	Pp05	638485	2.3238e-08	C	T	0.14177	0.06627
mr1162	-	-	2016	Pp01:6540540	Pp01	6540540	4.0575e-10	G	T	0.17789	0.09553
mr1162	-	-	2016	Pp02:26057635	Pp02	26057635	1.2488e-07	G	A	0.12663	0.05754
mr1162	-	-	2016	Pp02:26113661	Pp02	26113661	5.8271e-11	C	T	0.19444	0.05777
mr1162	-	-	2016	Pp05:16327084	Pp05	16327084	2.0848e-08	C	A	0.14304	0.05081
mr1162	-	-	2016	Pp06:3472838	Pp06	3472838	1.0216e-07	G	T	0.12886	0.08266
mr1162	-	-	2016	Pp06:17142385	Pp06	17142385	6.1173e-08	T	G	0.13311	0.05777
mr1162	-	-	2016	Pp06:4853090	Pp06	4853090	8.8802e-08	G	T	0.12954	0.05952
mr1162	-	-	2016	Pp05:11138304	Pp05	11138304	9.838e-09	G	T	0.15104	0.06092
mr1162	-	-	2016	Pp02:29474300	Pp02	29474300	3.3891e-09	A	T	0.16848	0.05063
mr1162	-	-	2016	Pp05:1670175	Pp05	1670175	2.5532e-08	G	A	0.14238	0.1255
mr1162	-	-	2016	Pp05:3119301	Pp05	3119301	2.8625e-07	C	A	0.12264	0.1352
mr1162	-	-	2016	Pp05:2839730	Pp05	2839730	1.307e-09	A	C	0.17904	0.1302
mr1162	-	-	2016	Pp02:6770091	Pp02	6770091	6.8401e-08	G	A	0.1358	0.06432
mr1162	-	-	2016	Pp08:11216189	Pp08	11216189	6.685e-08	G	A	0.13441	0.09917
mr1162	-	-	2016	Pp05:4151959	Pp05	4151959	3.1179e-15	G	A	0.28939	0.05061
mr1162	-	-	2016	Pp05:17321170	Pp05	17321170	2.1403e-07	C	G	0.12419	0.0668
mr1162	-	-	2016	Pp01:25444382	Pp01	25444382	2.9071e-09	T	G	0.16586	0.05488
mr1162	-	-	2016	Pp06:15116	Pp06	15116	1.584e-07	A	C	0.12524	0.1518
mr1162	-	-	2016	Pp02:15445427	Pp02	15445427	3.7691e-08	A	C	0.13873	0.05894
mr1162	-	-	2016	Pp06:1820119	Pp06	1820119	2.1962e-09	G	C	0.16206	0.05578
mr1162	-	-	2016	Pp05:3012784	Pp05	3012784	1.1199e-09	G	A	0.19218	0.05
mr1162	-	-	2016	Pp04:4548323	Pp04	4548323	9.0259e-08	G	A	0.12989	0.08871
mr1162	-	-	2016	Pp03:15832232	Pp03	15832232	9.3608e-10	T	C	0.16977	0.07769
mr1199	Chrysin-7-O-glucoside	Flavonoids	2016	Pp03:19465200	Pp03	19465200	3.6653e-08	G	C	0.14411	0.4398
mr1199	Chrysin-7-O-glucoside	Flavonoids	2016	Pp03:19428770	Pp03	19428770	2.8275e-07	G	A	0.12523	0.3775
mr1199	Chrysin-7-O-glucoside	Flavonoids	2016	Pp06:72150	Pp06	72150	2.1116e-07	A	G	0.12656	0.08333
mr1199	Chrysin-7-O-glucoside	Flavonoids	2016	Pp05:4331043	Pp05	4331043	3.023e-07	A	G	0.12373	0.1044
mr122	9-Hydroxy-(10E,12Z,15Z)-octadecatrienoic acid	Lipids	2015	Pp02:766157	Pp02	766157	2.4057e-07	C	T	0.09637	0.054
mr122	9-Hydroxy-(10E,12Z,15Z)-octadecatrienoic acid	Lipids	2015	Pp05:1687862	Pp05	1687862	1.8021e-08	G	A	0.11529	0.2807
mr122	9-Hydroxy-(10E,12Z,15Z)-octadecatrienoic acid	Lipids	2016	Pp01:36692154	Pp01	36692154	1.5726e-07	T	C	0.1299	0.06608
mr1265	Inosine 5'-monophosphate	Nucleotide and derivatives	2015	Pp06:24942328	Pp06	24942328	7.1283e-08	A	G	0.10676	0.05952
mr1265	Inosine 5'-monophosphate	Nucleotide and derivatives	2015	Pp03:21554400	Pp03	21554400	1.0178e-07	A	C	0.10473	0.104
mr1265	Inosine 5'-monophosphate	Nucleotide and derivatives	2015	Pp06:22135920	Pp06	22135920	6.1121e-09	G	A	0.1248	0.08333
mr1274	Chrysoeriol 7-O-hexoside	Flavonoids	2016	Pp08:11167716	Pp08	11167716	1.5277e-07	T	C	0.1149	0.09184
mr1277	-	-	2015 and 2016	Pp04:413754	Pp04	413754	8.2085e-10	G	A	0.15275	0.2758
mr1277	-	-	2015 and 2016	Pp04:329528	Pp04	329528	2.8129e-09	A	G	0.14464	0.2581
mr1277	-	-	2015	Pp04:280620	Pp04	280620	3.1112e-08	C	T	0.12457	0.2731
mr1277	-	-	2015	Pp07:19787698	Pp07	19787698	1.5792e-08	C	T	0.13761	0.05983
mr1277	-	-	2015	Pp04:1413808	Pp04	1413808	9.0943e-21	A	T	0.38697	0.186
mr1277	-	-	2015	Pp07:15895842	Pp07	15895842	2.7887e-07	T	G	0.11782	0.1294
mr1277	-	-	2016	Pp04:6081142	Pp04	6081142	2.678e-07	T	C	0.09187	0.07083
mr1277	-	-	2016	Pp04:1396709	Pp04	1396709	1.0576e-23	G	A	0.37345	0.1846
mr1281	6-Methoxy-7,8-DihydroxyCoumarin	Coumarin and its derivatives	2015	Pp02:4776258	Pp02	4776258	1.5923e-08	G	C	0.11715	0.1713
mr1281	6-Methoxy-7,8-DihydroxyCoumarin	Coumarin and its derivatives	2015	Pp02:4511856	Pp02	4511856	2.7879e-07	G	A	0.09835	0.1417
mr1281	6-Methoxy-7,8-DihydroxyCoumarin	Coumarin and its derivatives	2015	Pp02:4218049	Pp02	4218049	2.6631e-07	C	T	0.09821	0.1883
mr1281	6-Methoxy-7,8-DihydroxyCoumarin	Coumarin and its derivatives	2016	Pp05:17211671	Pp05	17211671	1.915e-08	C	A	0.12405	0.06024
mr1281	6-Methoxy-7,8-DihydroxyCoumarin	Coumarin and its derivatives	2016	Pp02:4175333	Pp02	4175333	3.8712e-08	G	A	0.11961	0.1064
mr1281	6-Methoxy-7,8-DihydroxyCoumarin	Coumarin and its derivatives	2016	Pp02:4313332	Pp02	4313332	6.3278e-09	G	A	0.13885	0.09053
mr1281	6-Methoxy-7,8-DihydroxyCoumarin	Coumarin and its derivatives	2016	Pp02:11617797	Pp02	11617797	2.6499e-07	G	A	0.10891	0.05625
mr1281	6-Methoxy-7,8-DihydroxyCoumarin	Coumarin and its derivatives	2016	Pp02:17481982	Pp02	17481982	5.4233e-08	C	A	0.11636	0.05918
mr1281	6-Methoxy-7,8-DihydroxyCoumarin	Coumarin and its derivatives	2016	Pp01:9634923	Pp01	9634923	1.9484e-08	A	G	0.12415	0.05221
mr1281	6-Methoxy-7,8-DihydroxyCoumarin	Coumarin and its derivatives	2016	Pp06:18145209	Pp06	18145209	2.2309e-08	A	C	0.12268	0.058
mr1281	6-Methoxy-7,8-DihydroxyCoumarin	Coumarin and its derivatives	2016	Pp07:20565539	Pp07	20565539	3.7758e-08	T	A	0.12191	0.05187
mr1281	6-Methoxy-7,8-DihydroxyCoumarin	Coumarin and its derivatives	2016	Pp02:23958112	Pp02	23958112	1.4884e-07	A	T	0.11246	0.07741
mr1281	6-Methoxy-7,8-DihydroxyCoumarin	Coumarin and its derivatives	2016	Pp05:17594020	Pp05	17594020	5.1812e-09	T	C	0.1356	0.06122
mr1281	6-Methoxy-7,8-DihydroxyCoumarin	Coumarin and its derivatives	2016	Pp04:24582577	Pp04	24582577	7.058e-08	C	G	0.12455	0.06275
mr1281	6-Methoxy-7,8-DihydroxyCoumarin	Coumarin and its derivatives	2016	Pp02:22083376	Pp02	22083376	8.9189e-08	G	A	0.11707	0.06304
mr1281	6-Methoxy-7,8-DihydroxyCoumarin	Coumarin and its derivatives	2016	Pp06:23490165	Pp06	23490165	1.2537e-07	G	T	0.11241	0.1093
mr1281	6-Methoxy-7,8-DihydroxyCoumarin	Coumarin and its derivatives	2016	Pp06:23549728	Pp06	23549728	1.9734e-07	G	A	0.10733	0.07692
mr1281	6-Methoxy-7,8-DihydroxyCoumarin	Coumarin and its derivatives	2016	Pp06:1744582	Pp06	1744582	1.3255e-07	G	A	0.10962	0.054
mr1281	6-Methoxy-7,8-DihydroxyCoumarin	Coumarin and its derivatives	2016	Pp02:4228958	Pp02	4228958	5.7596e-08	G	A	0.1161	0.1008
mr1281	6-Methoxy-7,8-DihydroxyCoumarin	Coumarin and its derivatives	2016	Pp02:11053228	Pp02	11053228	1.0074e-08	A	T	0.13261	0.05488
mr1281	6-Methoxy-7,8-DihydroxyCoumarin	Coumarin and its derivatives	2016	Pp05:17047665	Pp05	17047665	9.0752e-08	T	C	0.11582	0.06198
mr1281	6-Methoxy-7,8-DihydroxyCoumarin	Coumarin and its derivatives	2016	Pp03:20477834	Pp03	20477834	1.1106e-07	A	G	0.11113	0.0504
mr1281	6-Methoxy-7,8-DihydroxyCoumarin	Coumarin and its derivatives	2016	Pp05:17324919	Pp05	17324919	6.0983e-11	A	G	0.16788	0.06574
mr1281	6-Methoxy-7,8-DihydroxyCoumarin	Coumarin and its derivatives	2016	Pp02:9141608	Pp02	9141608	8.4002e-09	A	G	0.131	0.06504
mr1281	6-Methoxy-7,8-DihydroxyCoumarin	Coumarin and its derivatives	2016	Pp02:24719212	Pp02	24719212	7.0731e-08	T	C	0.11538	0.05
mr1281	6-Methoxy-7,8-DihydroxyCoumarin	Coumarin and its derivatives	2016	Pp05:4414026	Pp05	4414026	4.8272e-09	T	C	0.13605	0.05144
mr1281	6-Methoxy-7,8-DihydroxyCoumarin	Coumarin and its derivatives	2016	Pp04:17590441	Pp04	17590441	2.0009e-07	C	A	0.10663	0.0743
mr1281	6-Methoxy-7,8-DihydroxyCoumarin	Coumarin and its derivatives	2016	Pp06:4718816	Pp06	4718816	7.1634e-09	T	C	0.13096	0.05159
mr1281	6-Methoxy-7,8-DihydroxyCoumarin	Coumarin and its derivatives	2016	Pp02:12898316	Pp02	12898316	2.8214e-08	T	C	0.12308	0.1016
mr1281	6-Methoxy-7,8-DihydroxyCoumarin	Coumarin and its derivatives	2016	Pp02:4891423	Pp02	4891423	2.9983e-07	T	C	0.10388	0.164
mr1281	6-Methoxy-7,8-DihydroxyCoumarin	Coumarin and its derivatives	2016	Pp06:9798352	Pp06	9798352	2.6695e-10	T	C	0.16201	0.1008
mr1281	6-Methoxy-7,8-DihydroxyCoumarin	Coumarin and its derivatives	2016	Pp02:24439004	Pp02	24439004	2.6118e-09	G	A	0.13969	0.0504
mr1281	6-Methoxy-7,8-DihydroxyCoumarin	Coumarin and its derivatives	2016	Pp02:4355960	Pp02	4355960	1.0703e-07	C	T	0.11172	0.086
mr1281	6-Methoxy-7,8-DihydroxyCoumarin	Coumarin and its derivatives	2016	Pp05:2417042	Pp05	2417042	5.8714e-09	T	C	0.13278	0.06175
mr1281	6-Methoxy-7,8-DihydroxyCoumarin	Coumarin and its derivatives	2016	Pp06:22970218	Pp06	22970218	1.1022e-08	C	T	0.12874	0.052
mr1281	6-Methoxy-7,8-DihydroxyCoumarin	Coumarin and its derivatives	2016	Pp03:14140584	Pp03	14140584	5.7656e-08	T	C	0.13279	0.05422
mr1281	6-Methoxy-7,8-DihydroxyCoumarin	Coumarin and its derivatives	2016	Pp01:21773496	Pp01	21773496	7.6348e-09	A	G	0.13078	0.05378
mr1281	6-Methoxy-7,8-DihydroxyCoumarin	Coumarin and its derivatives	2016	Pp04:6561365	Pp04	6561365	9.3418e-08	C	T	0.11651	0.1082
mr1281	6-Methoxy-7,8-DihydroxyCoumarin	Coumarin and its derivatives	2016	Pp07:17760574	Pp07	17760574	3.7887e-08	A	T	0.12311	0.06458
mr1281	6-Methoxy-7,8-DihydroxyCoumarin	Coumarin and its derivatives	2016	Pp02:10003190	Pp02	10003190	7.0789e-09	C	T	0.13105	0.05754
mr1281	6-Methoxy-7,8-DihydroxyCoumarin	Coumarin and its derivatives	2016	Pp05:2004600	Pp05	2004600	2.824e-10	G	A	0.15862	0.068
mr1281	6-Methoxy-7,8-DihydroxyCoumarin	Coumarin and its derivatives	2016	Pp02:6462296	Pp02	6462296	6.6176e-08	T	A	0.13362	0.05508
mr1281	6-Methoxy-7,8-DihydroxyCoumarin	Coumarin and its derivatives	2016	Pp01:39855690	Pp01	39855690	3.2747e-08	G	A	0.14189	0.05769
mr1281	6-Methoxy-7,8-DihydroxyCoumarin	Coumarin and its derivatives	2016	Pp08:2009381	Pp08	2009381	1.4847e-07	G	A	0.10908	0.07028
mr1281	6-Methoxy-7,8-DihydroxyCoumarin	Coumarin and its derivatives	2016	Pp03:14964042	Pp03	14964042	1.4154e-07	T	G	0.12987	0.05044
mr1281	6-Methoxy-7,8-DihydroxyCoumarin	Coumarin and its derivatives	2016	Pp02:12274839	Pp02	12274839	1.7526e-07	A	G	0.10761	0.05847
mr1281	6-Methoxy-7,8-DihydroxyCoumarin	Coumarin and its derivatives	2016	Pp02:4495223	Pp02	4495223	9.1675e-09	T	A	0.12994	0.1165
mr1281	6-Methoxy-7,8-DihydroxyCoumarin	Coumarin and its derivatives	2016	Pp03:12546404	Pp03	12546404	4.876e-08	C	T	0.11863	0.05533
mr1281	6-Methoxy-7,8-DihydroxyCoumarin	Coumarin and its derivatives	2016	Pp06:7778133	Pp06	7778133	4.5202e-08	A	G	0.12305	0.05794
mr1281	6-Methoxy-7,8-DihydroxyCoumarin	Coumarin and its derivatives	2016	Pp02:12933747	Pp02	12933747	2.1718e-07	G	A	0.10599	0.05622
mr1281	6-Methoxy-7,8-DihydroxyCoumarin	Coumarin and its derivatives	2016	Pp02:22232627	Pp02	22232627	5.7495e-08	C	T	0.11546	0.09363
mr1281	6-Methoxy-7,8-DihydroxyCoumarin	Coumarin and its derivatives	2016	Pp05:17254688	Pp05	17254688	6.1577e-08	G	A	0.11484	0.06944
mr1281	6-Methoxy-7,8-DihydroxyCoumarin	Coumarin and its derivatives	2016	Pp04:6257085	Pp04	6257085	1.3164e-07	G	T	0.11052	0.1028
mr1281	6-Methoxy-7,8-DihydroxyCoumarin	Coumarin and its derivatives	2016	Pp07:20259323	Pp07	20259323	5.0977e-10	T	A	0.15118	0.05952
mr1281	6-Methoxy-7,8-DihydroxyCoumarin	Coumarin and its derivatives	2016	Pp08:21193809	Pp08	21193809	2.1852e-08	A	C	0.1239	0.06627
mr1281	6-Methoxy-7,8-DihydroxyCoumarin	Coumarin and its derivatives	2016	Pp05:17863488	Pp05	17863488	5.2834e-09	A	T	0.13327	0.05357
mr1281	6-Methoxy-7,8-DihydroxyCoumarin	Coumarin and its derivatives	2016	Pp05:18483583	Pp05	18483583	5.8176e-08	C	T	0.11644	0.05488
mr1281	6-Methoxy-7,8-DihydroxyCoumarin	Coumarin and its derivatives	2016	Pp06:18178902	Pp06	18178902	2.6511e-07	T	C	0.10425	0.05823
mr1281	6-Methoxy-7,8-DihydroxyCoumarin	Coumarin and its derivatives	2016	Pp04:17747151	Pp04	17747151	1.0614e-07	C	G	0.11081	0.07937
mr1281	6-Methoxy-7,8-DihydroxyCoumarin	Coumarin and its derivatives	2016	Pp02:8057164	Pp02	8057164	2.841e-07	C	T	0.1107	0.06828
mr1281	6-Methoxy-7,8-DihydroxyCoumarin	Coumarin and its derivatives	2016	Pp04:24453737	Pp04	24453737	1.0112e-07	G	A	0.11348	0.05645
mr1281	6-Methoxy-7,8-DihydroxyCoumarin	Coumarin and its derivatives	2016	Pp02:12104687	Pp02	12104687	6.5461e-09	C	G	0.13164	0.06151
mr1281	6-Methoxy-7,8-DihydroxyCoumarin	Coumarin and its derivatives	2016	Pp04:1552780	Pp04	1552780	3.906e-09	G	A	0.14066	0.06144
mr1281	6-Methoxy-7,8-DihydroxyCoumarin	Coumarin and its derivatives	2016	Pp05:1962926	Pp05	1962926	2.9335e-07	A	C	0.10533	0.09146
mr1281	6-Methoxy-7,8-DihydroxyCoumarin	Coumarin and its derivatives	2016	Pp02:21432522	Pp02	21432522	4.6091e-08	T	C	0.12275	0.07576
mr1281	6-Methoxy-7,8-DihydroxyCoumarin	Coumarin and its derivatives	2016	Pp02:15202130	Pp02	15202130	2.806e-07	A	G	0.10463	0.1118
mr1281	6-Methoxy-7,8-DihydroxyCoumarin	Coumarin and its derivatives	2016	Pp03:15059376	Pp03	15059376	1.9685e-07	G	A	0.11708	0.06275
mr1281	6-Methoxy-7,8-DihydroxyCoumarin	Coumarin and its derivatives	2016	Pp02:9919399	Pp02	9919399	6.2853e-09	A	G	0.13338	0.0504
mr1281	6-Methoxy-7,8-DihydroxyCoumarin	Coumarin and its derivatives	2016	Pp02:4776174	Pp02	4776174	1.8636e-07	G	A	0.11182	0.1245
mr1281	6-Methoxy-7,8-DihydroxyCoumarin	Coumarin and its derivatives	2016	Pp04:17658012	Pp04	17658012	5.3735e-08	G	A	0.11969	0.07261
mr1281	6-Methoxy-7,8-DihydroxyCoumarin	Coumarin and its derivatives	2016	Pp03:14904708	Pp03	14904708	9.9808e-08	C	T	0.11153	0.07371
mr1281	6-Methoxy-7,8-DihydroxyCoumarin	Coumarin and its derivatives	2016	Pp07:18736190	Pp07	18736190	2.4824e-07	C	T	0.10719	0.05021
mr1281	6-Methoxy-7,8-DihydroxyCoumarin	Coumarin and its derivatives	2016	Pp02:4619695	Pp02	4619695	9.8536e-08	G	A	0.11146	0.1275
mr1281	6-Methoxy-7,8-DihydroxyCoumarin	Coumarin and its derivatives	2016	Pp05:5075952	Pp05	5075952	2.7939e-07	C	T	0.10487	0.07692
mr1281	6-Methoxy-7,8-DihydroxyCoumarin	Coumarin and its derivatives	2016	Pp01:12575375	Pp01	12575375	4.3917e-09	G	A	0.13807	0.08333
mr1281	6-Methoxy-7,8-DihydroxyCoumarin	Coumarin and its derivatives	2016	Pp06:24180694	Pp06	24180694	2.2779e-07	C	T	0.10526	0.07769
mr1281	6-Methoxy-7,8-DihydroxyCoumarin	Coumarin and its derivatives	2016	Pp02:19819300	Pp02	19819300	9.2773e-08	A	G	0.1118	0.05952
mr1281	6-Methoxy-7,8-DihydroxyCoumarin	Coumarin and its derivatives	2016	Pp06:1712238	Pp06	1712238	7.3222e-09	C	T	0.13087	0.05179
mr1284	14,15-Dehydrocrepenynic acid	Lipids	2016	Pp06:18345613	Pp06	18345613	8.0418e-08	C	A	0.12887	0.1516
mr1284	14,15-Dehydrocrepenynic acid	Lipids	2016	Pp06:18376169	Pp06	18376169	1.5025e-07	G	C	0.12735	0.1484
mr1284	14,15-Dehydrocrepenynic acid	Lipids	2016	Pp02:724075	Pp02	724075	2.6743e-07	T	A	0.11797	0.08871
mr1308	-	-	2016	Pp06:24967025	Pp06	24967025	6.3172e-09	G	A	0.13683	0.2344
mr1308	-	-	2016	Pp03:5871761	Pp03	5871761	4.8946e-08	G	T	0.11762	0.07143
mr1308	-	-	2016	Pp03:1684158	Pp03	1684158	2.9283e-07	C	T	0.1026	0.05952
mr131	MAG (18:3) isomer1	Lipids	2015	Pp08:18589419	Pp08	18589419	1.872e-07	C	T	0.10652	0.078
mr131	MAG (18:3) isomer1	Lipids	2015	Pp04:1953274	Pp04	1953274	7.9472e-09	C	T	0.1325	0.05809
mr131	MAG (18:3) isomer1	Lipids	2015	Pp02:24281895	Pp02	24281895	1.1902e-07	C	T	0.10861	0.1468
mr131	MAG (18:3) isomer1	Lipids	2015	Pp07:12899355	Pp07	12899355	2.929e-07	C	T	0.10551	0.05625
mr1325	L-Leucine	Amino acid and derivatives	2015	Pp04:17096496	Pp04	17096496	3.3954e-08	A	C	0.13348	0.1737
mr1325	L-Leucine	Amino acid and derivatives	2016	Pp04:9904067	Pp04	9904067	1.2096e-07	C	G	0.12736	0.2753
mr1329	3,4-Dihydroxybenzaldehyde	Others	2016	Pp01:2829102	Pp01	2829102	3.4948e-08	T	G	0.11837	0.05263
mr1329	3,4-Dihydroxybenzaldehyde	Others	2016	Pp08:13169596	Pp08	13169596	5.4368e-10	G	T	0.15157	0.1512
mr1329	3,4-Dihydroxybenzaldehyde	Others	2016	Pp04:23634202	Pp04	23634202	8.3361e-08	G	A	0.11115	0.05952
mr1329	3,4-Dihydroxybenzaldehyde	Others	2016	Pp02:7815036	Pp02	7815036	1.4593e-09	A	G	0.14279	0.05061
mr1329	3,4-Dihydroxybenzaldehyde	Others	2016	Pp06:20374229	Pp06	20374229	1.657e-07	G	A	0.10706	0.05061
mr1329	3,4-Dihydroxybenzaldehyde	Others	2016	Pp06:13266154	Pp06	13266154	3.1646e-07	A	C	0.10396	0.05462
mr1329	3,4-Dihydroxybenzaldehyde	Others	2016	Pp07:15910200	Pp07	15910200	1.6071e-08	T	C	0.12343	0.05221
mr1329	3,4-Dihydroxybenzaldehyde	Others	2016	Pp01:9074994	Pp01	9074994	9.0844e-08	G	C	0.11118	0.124
mr1329	3,4-Dihydroxybenzaldehyde	Others	2016	Pp08:4117349	Pp08	4117349	2.3956e-08	A	G	0.1217	0.07287
mr1329	3,4-Dihydroxybenzaldehyde	Others	2016	Pp03:24779814	Pp03	24779814	3.1524e-07	G	T	0.10433	0.0551
mr1329	3,4-Dihydroxybenzaldehyde	Others	2016	Pp08:13464168	Pp08	13464168	3.4945e-10	A	C	0.15665	0.126
mr1329	3,4-Dihydroxybenzaldehyde	Others	2016	Pp08:3549607	Pp08	3549607	2.0268e-07	G	A	0.11649	0.1174
mr1329	3,4-Dihydroxybenzaldehyde	Others	2016	Pp08:3749323	Pp08	3749323	4.3203e-14	T	C	0.22611	0.0587
mr1329	3,4-Dihydroxybenzaldehyde	Others	2016	Pp01:9567131	Pp01	9567131	3.5032e-09	T	C	0.13644	0.05081
mr1329	3,4-Dihydroxybenzaldehyde	Others	2016	Pp03:15072378	Pp03	15072378	8.741e-10	A	G	0.14854	0.06707
mr1329	3,4-Dihydroxybenzaldehyde	Others	2016	Pp08:1088855	Pp08	1088855	7.231e-08	G	A	0.11624	0.06067
mr1329	3,4-Dihydroxybenzaldehyde	Others	2016	Pp01:40023575	Pp01	40023575	2.1446e-07	A	G	0.10487	0.05
mr1329	3,4-Dihydroxybenzaldehyde	Others	2016	Pp08:3891576	Pp08	3891576	5.9374e-10	C	T	0.14807	0.05357
mr1329	3,4-Dihydroxybenzaldehyde	Others	2016	Pp02:18672006	Pp02	18672006	3.4013e-08	G	C	0.11772	0.05556
mr1329	3,4-Dihydroxybenzaldehyde	Others	2016	Pp07:17601258	Pp07	17601258	1.9855e-07	A	G	0.10536	0.06048
mr1329	3,4-Dihydroxybenzaldehyde	Others	2016	Pp05:17516142	Pp05	17516142	3.7921e-08	C	A	0.11744	0.05378
mr1329	3,4-Dihydroxybenzaldehyde	Others	2016	Pp07:17344166	Pp07	17344166	3.1631e-07	T	A	0.10155	0.05
mr1329	3,4-Dihydroxybenzaldehyde	Others	2016	Pp01:37224824	Pp01	37224824	2.0521e-07	C	T	0.10575	0.05242
mr1329	3,4-Dihydroxybenzaldehyde	Others	2016	Pp08:13413731	Pp08	13413731	5.7315e-10	A	G	0.14852	0.1295
mr1329	3,4-Dihydroxybenzaldehyde	Others	2016	Pp01:15574688	Pp01	15574688	2.9231e-09	A	G	0.13779	0.06327
mr1329	3,4-Dihydroxybenzaldehyde	Others	2016	Pp01:4306647	Pp01	4306647	3.5138e-08	G	C	0.1178	0.05422
mr1329	3,4-Dihydroxybenzaldehyde	Others	2016	Pp07:17665050	Pp07	17665050	8.9466e-08	A	G	0.11069	0.08964
mr1329	3,4-Dihydroxybenzaldehyde	Others	2016	Pp05:17431935	Pp05	17431935	2.1981e-07	T	C	0.10414	0.06574
mr1329	3,4-Dihydroxybenzaldehyde	Others	2016	Pp01:15772639	Pp01	15772639	5.1546e-08	A	G	0.1193	0.1674
mr1329	3,4-Dihydroxybenzaldehyde	Others	2016	Pp01:34769332	Pp01	34769332	5.3354e-10	A	G	0.14902	0.052
mr1329	3,4-Dihydroxybenzaldehyde	Others	2016	Pp01:15626941	Pp01	15626941	3.0802e-07	T	C	0.10219	0.1069
mr1329	3,4-Dihydroxybenzaldehyde	Others	2016	Pp08:3387549	Pp08	3387549	4.6646e-14	T	C	0.2238	0.05
mr1329	3,4-Dihydroxybenzaldehyde	Others	2016	Pp01:39445397	Pp01	39445397	2.3757e-08	C	T	0.12037	0.05357
mr1329	3,4-Dihydroxybenzaldehyde	Others	2016	Pp08:13303780	Pp08	13303780	5.6724e-09	A	G	0.13184	0.112
mr1329	3,4-Dihydroxybenzaldehyde	Others	2016	Pp06:9174484	Pp06	9174484	1.0233e-09	T	C	0.15489	0.0625
mr1329	3,4-Dihydroxybenzaldehyde	Others	2016	Pp08:2320938	Pp08	2320938	1.7949e-07	C	T	0.10594	0.052
mr1329	3,4-Dihydroxybenzaldehyde	Others	2016	Pp02:24839152	Pp02	24839152	7.9127e-09	G	A	0.1327	0.05
mr1329	3,4-Dihydroxybenzaldehyde	Others	2016	Pp06:6310450	Pp06	6310450	2.9479e-07	T	A	0.10203	0.08566
mr1329	3,4-Dihydroxybenzaldehyde	Others	2016	Pp01:4331935	Pp01	4331935	2.7748e-07	A	T	0.10463	0.08714
mr1329	3,4-Dihydroxybenzaldehyde	Others	2016	Pp01:41672776	Pp01	41672776	1.9154e-07	T	C	0.10587	0.0504
mr1329	3,4-Dihydroxybenzaldehyde	Others	2016	Pp08:13266865	Pp08	13266865	1.1108e-07	G	A	0.11018	0.1593
mr1329	3,4-Dihydroxybenzaldehyde	Others	2016	Pp07:10258814	Pp07	10258814	4.9445e-09	C	T	0.13205	0.07143
mr1329	3,4-Dihydroxybenzaldehyde	Others	2016	Pp08:2271965	Pp08	2271965	1.9686e-07	A	T	0.10555	0.052
mr1329	3,4-Dihydroxybenzaldehyde	Others	2016	Pp08:3988879	Pp08	3988879	2.5234e-15	A	G	0.24832	0.05179
mr1329	3,4-Dihydroxybenzaldehyde	Others	2016	Pp01:15686151	Pp01	15686151	1.2975e-07	G	T	0.11559	0.07269
mr1329	3,4-Dihydroxybenzaldehyde	Others	2016	Pp01:12555816	Pp01	12555816	2.2178e-09	T	C	0.13807	0.1012
mr1329	3,4-Dihydroxybenzaldehyde	Others	2016	Pp03:3493727	Pp03	3493727	7.0471e-08	A	G	0.11283	0.078
mr1329	3,4-Dihydroxybenzaldehyde	Others	2016	Pp02:7885128	Pp02	7885128	1.3847e-09	C	T	0.14284	0.056
mr1329	3,4-Dihydroxybenzaldehyde	Others	2016	Pp08:2217919	Pp08	2217919	1.4821e-08	G	C	0.12478	0.05242
mr1334	-	-	2015	Pp04:17096496	Pp04	17096496	2.6135e-07	A	C	0.10087	0.1737
mr1334	-	-	2016	Pp07:22177321	Pp07	22177321	1.4258e-07	T	C	0.10812	0.092
mr1337	-	-	2016	Pp05:994540	Pp05	994540	4.2552e-08	C	G	0.11521	0.05378
mr1337	-	-	2016	Pp08:16879375	Pp08	16879375	2.0285e-08	A	G	0.12211	0.0625
mr1337	-	-	2016	Pp05:1059597	Pp05	1059597	5.8281e-08	G	C	0.11429	0.0502
mr1337	-	-	2016	Pp07:3924102	Pp07	3924102	2.7348e-07	C	T	0.10264	0.0551
mr1337-3	Coniferaldehyde	Others	2015	Pp01:17557005	Pp01	17557005	2.253e-09	A	G	0.12641	0.08929
mr1337-3	Coniferaldehyde	Others	2015	Pp01:15835314	Pp01	15835314	1.7515e-07	T	A	0.10287	0.1111
mr1337-3	Coniferaldehyde	Others	2015	Pp04:11214239	Pp04	11214239	1.074e-07	A	G	0.10203	0.2883
mr1337-3	Coniferaldehyde	Others	2015	Pp01:15269083	Pp01	15269083	5.2809e-08	G	T	0.10978	0.1234
mr1337-3	Coniferaldehyde	Others	2015	Pp04:11661051	Pp04	11661051	1.058e-07	G	T	0.10474	0.2714
mr1337-3	Coniferaldehyde	Others	2015	Pp01:14232563	Pp01	14232563	2.5255e-07	A	T	0.09582	0.1012
mr1337-3	Coniferaldehyde	Others	2015	Pp07:18799645	Pp07	18799645	2.3755e-08	G	A	0.11077	0.096
mr1337-3	Coniferaldehyde	Others	2015	Pp06:1835283	Pp06	1835283	3.1076e-07	T	C	0.09349	0.1175
mr1337-3	Coniferaldehyde	Others	2015	Pp07:19161220	Pp07	19161220	2.0371e-07	C	T	0.10663	0.06798
mr1337-3	Coniferaldehyde	Others	2015	Pp01:14274696	Pp01	14274696	4.327e-08	A	T	0.11051	0.07927
mr1337-3	Coniferaldehyde	Others	2015	Pp02:29742193	Pp02	29742193	6.5353e-09	T	G	0.12016	0.05422
mr1337-3	Coniferaldehyde	Others	2015	Pp01:1444564	Pp01	1444564	2.216e-07	A	C	0.09532	0.09524
mr1337-3	Coniferaldehyde	Others	2015	Pp04:11614751	Pp04	11614751	7.7278e-09	T	G	0.11941	0.2691
mr1337-3	Coniferaldehyde	Others	2015	Pp04:11991188	Pp04	11991188	3.2849e-09	C	T	0.12387	0.259
mr1337-3	Coniferaldehyde	Others	2015	Pp01:2428032	Pp01	2428032	1.1416e-07	A	G	0.10004	0.052
mr1337-3	Coniferaldehyde	Others	2015	Pp04:11123762	Pp04	11123762	3.5341e-09	G	A	0.12412	0.2915
mr1337-3	Coniferaldehyde	Others	2015	Pp04:12053931	Pp04	12053931	6.3479e-09	G	T	0.1196	0.284
mr1337-3	Coniferaldehyde	Others	2015	Pp01:14364716	Pp01	14364716	1.348e-07	G	A	0.10344	0.09504
mr1337-3	Coniferaldehyde	Others	2015	Pp01:43833931	Pp01	43833931	2.254e-07	C	T	0.09521	0.06746
mr1337-3	Coniferaldehyde	Others	2015	Pp02:11445919	Pp02	11445919	1.5496e-07	A	T	0.09798	0.1375
mr1337-3	Coniferaldehyde	Others	2015	Pp08:18712435	Pp08	18712435	1.5837e-07	T	C	0.09852	0.076
mr1337-3	Coniferaldehyde	Others	2016	Pp04:303269	Pp04	303269	8.9227e-08	A	T	0.08603	0.09711
mr1337-3	Coniferaldehyde	Others	2016	Pp04:14431663	Pp04	14431663	9.8847e-08	C	T	0.08212	0.0504
mr1337-3	Coniferaldehyde	Others	2016	Pp04:11213421	Pp04	11213421	4.6907e-08	A	T	0.08556	0.2731
mr1337-3	Coniferaldehyde	Others	2016	Pp04:14516434	Pp04	14516434	1.6035e-07	G	A	0.07933	0.0504
mr1345	-	-	2015	Pp06:2563188	Pp06	2563188	1.7653e-07	T	G	0.12048	0.3173
mr1345	-	-	2015	Pp06:2268951	Pp06	2268951	2.3489e-08	G	A	0.13961	0.25
mr1345	-	-	2015	Pp06:2347070	Pp06	2347070	8.2065e-08	G	C	0.12751	0.2172
mr1345	-	-	2015	Pp06:2378352	Pp06	2378352	1.7574e-07	T	C	0.12292	0.2306
mr1345	-	-	2015	Pp06:2429487	Pp06	2429487	1.1531e-09	T	C	0.16522	0.2843
mr1345	-	-	2015	Pp06:2626539	Pp06	2626539	1.4776e-08	A	G	0.14125	0.3036
mr1345	-	-	2015	Pp06:2490185	Pp06	2490185	2.2129e-09	A	T	0.15942	0.2469
mr1352	D-Pantothenic acid	Vitamins	2016	Pp06:3768862	Pp06	3768862	9.5669e-08	G	A	0.11759	0.245
mr1352	D-Pantothenic acid	Vitamins	2016	Pp01:26052753	Pp01	26052753	8.211e-08	T	A	0.12271	0.08025
mr137	10-Formyl-THF	Others	2015	Pp04:10643555	Pp04	10643555	2.4791e-07	T	G	0.10063	0.41
mr137	10-Formyl-THF	Others	2015	Pp04:11214042	Pp04	11214042	4.7911e-08	T	C	0.11638	0.2787
mr137	10-Formyl-THF	Others	2015	Pp04:11336273	Pp04	11336273	1.0091e-07	G	T	0.10716	0.248
mr137	10-Formyl-THF	Others	2015	Pp04:11464390	Pp04	11464390	8.2964e-08	T	A	0.11427	0.2544
mr137	10-Formyl-THF	Others	2015	Pp04:11245021	Pp04	11245021	3.1673e-08	G	A	0.11703	0.2581
mr137	10-Formyl-THF	Others	2015	Pp04:11080982	Pp04	11080982	2.4629e-07	A	T	0.10028	0.3306
mr137	10-Formyl-THF	Others	2016	Pp04:11108143	Pp04	11108143	5.1588e-09	C	A	0.12899	0.381
mr137	10-Formyl-THF	Others	2016	Pp04:10707523	Pp04	10707523	6.1807e-08	G	A	0.10821	0.382
mr137	10-Formyl-THF	Others	2016	Pp04:10644936	Pp04	10644936	1.3305e-08	A	G	0.12055	0.4184
mr1399	Adenosine O-ribose	Nucleotide and derivatives	2015 and 2016	Pp05:2975006	Pp05	2975006	1.9116e-07	C	T	0.0989	0.05179
mr1399	Adenosine O-ribose	Nucleotide and derivatives	2015	Pp07:21852951	Pp07	21852951	5.4045e-08	C	T	0.10988	0.4197
mr1399	Adenosine O-ribose	Nucleotide and derivatives	2015	Pp07:22132275	Pp07	22132275	1.2386e-07	G	A	0.10226	0.134
mr1399	Adenosine O-ribose	Nucleotide and derivatives	2015	Pp07:21951340	Pp07	21951340	2.0409e-07	T	G	0.09968	0.1472
mr1399	Adenosine O-ribose	Nucleotide and derivatives	2016	Pp07:22131005	Pp07	22131005	7.7684e-08	A	G	0.11915	0.131
mr1399	Adenosine O-ribose	Nucleotide and derivatives	2016	Pp01:40023682	Pp01	40023682	1.7926e-08	T	A	0.12935	0.05179
mr1399	Adenosine O-ribose	Nucleotide and derivatives	2016	Pp07:21850408	Pp07	21850408	5.9578e-09	C	A	0.13871	0.416
mr1399	Adenosine O-ribose	Nucleotide and derivatives	2016	Pp07:21800066	Pp07	21800066	1.1776e-07	G	T	0.12606	0.321
mr1418	LysoPC 18:2 (2n isomer)	Lipids	2015	Pp02:18091263	Pp02	18091263	7.1718e-09	C	G	0.14994	0.05556
mr1418	LysoPC 18:2 (2n isomer)	Lipids	2015	Pp05:15713619	Pp05	15713619	2.097e-07	C	A	0.11675	0.07341
mr1418	LysoPC 18:2 (2n isomer)	Lipids	2015	Pp07:1642366	Pp07	1642366	3.0808e-07	A	G	0.11886	0.07819
mr1418	LysoPC 18:2 (2n isomer)	Lipids	2015	Pp02:18051521	Pp02	18051521	1.6347e-07	G	A	0.11996	0.094
mr1418	LysoPC 18:2 (2n isomer)	Lipids	2015	Pp07:19621819	Pp07	19621819	2.8132e-08	C	T	0.13546	0.06452
mr1418	LysoPC 18:2 (2n isomer)	Lipids	2015	Pp08:21419499	Pp08	21419499	2.1212e-07	T	A	0.11861	0.062
mr1440	-	-	2015	Pp01:12149861	Pp01	12149861	3.4532e-09	T	A	0.12719	0.1325
mr1517	-	-	2015 and 2016	Pp01:39445397	Pp01	39445397	5.9737e-08	C	T	0.14088	0.05357
mr1517	-	-	2015 and 2016	Pp08:3643405	Pp08	3643405	2.2736e-07	G	A	0.12994	0.05263
mr1517	-	-	2015 and 2016	Pp01:39809594	Pp01	39809594	1.0594e-07	C	T	0.14306	0.08368
mr1517	-	-	2015 and 2016	Pp08:3801925	Pp08	3801925	1.6461e-08	T	C	0.1544	0.08776
mr1517	-	-	2015 and 2016	Pp04:13035509	Pp04	13035509	5.851e-09	C	T	0.16436	0.06301
mr1517	-	-	2015 and 2016	Pp07:14634504	Pp07	14634504	1.7571e-07	T	C	0.13111	0.05556
mr1517	-	-	2015	Pp05:16011165	Pp05	16011165	2.2443e-07	T	A	0.12899	0.07769
mr1517	-	-	2015	Pp04:11247076	Pp04	11247076	9.3708e-08	A	C	0.1444	0.249
mr1517	-	-	2015	Pp03:21208676	Pp03	21208676	1.4034e-07	T	C	0.13337	0.08065
mr1517	-	-	2015	Pp08:3893398	Pp08	3893398	2.5744e-07	A	G	0.1283	0.074
mr1517	-	-	2015	Pp01:35239339	Pp01	35239339	5.5459e-08	A	G	0.14231	0.05179
mr1517	-	-	2015	Pp01:5109054	Pp01	5109054	1.1427e-07	C	T	0.13742	0.114
mr1517	-	-	2015	Pp06:29519654	Pp06	29519654	1.4402e-07	T	A	0.13448	0.06
mr1517	-	-	2015	Pp03:5651347	Pp03	5651347	2.3904e-07	A	G	0.13098	0.07317
mr1517	-	-	2015	Pp08:11697740	Pp08	11697740	4.3181e-08	G	A	0.14493	0.0898
mr1517	-	-	2015	Pp03:3119060	Pp03	3119060	2.369e-09	T	C	0.17773	0.05625
mr1517	-	-	2015	Pp05:13005166	Pp05	13005166	7.7075e-08	G	A	0.13878	0.1867
mr1517	-	-	2015	Pp05:1936992	Pp05	1936992	3.0917e-09	T	G	0.17585	0.1388
mr1517	-	-	2015	Pp07:2291598	Pp07	2291598	2.9571e-09	G	T	0.16867	0.1135
mr1517	-	-	2015	Pp08:16829244	Pp08	16829244	2.345e-08	T	C	0.15819	0.06695
mr1517	-	-	2015	Pp08:3735350	Pp08	3735350	1.5506e-07	A	T	0.13306	0.06301
mr1517	-	-	2015	Pp08:3687168	Pp08	3687168	1.653e-07	A	C	0.1352	0.05738
mr1517	-	-	2015	Pp05:13220726	Pp05	13220726	1.2981e-07	C	T	0.1345	0.1734
mr1517	-	-	2015	Pp02:18678864	Pp02	18678864	1.9524e-07	T	C	0.13158	0.2459
mr1517	-	-	2015	Pp05:15934392	Pp05	15934392	1.9441e-07	G	A	0.13065	0.082
mr1517	-	-	2015	Pp04:11287194	Pp04	11287194	1.6494e-07	C	T	0.14394	0.25
mr1517	-	-	2015	Pp07:2719031	Pp07	2719031	2.8696e-07	A	C	0.12727	0.08669
mr1517	-	-	2015	Pp05:5059355	Pp05	5059355	3.8127e-08	A	G	0.15351	0.1555
mr1517	-	-	2015	Pp07:9885551	Pp07	9885551	4.6517e-08	G	T	0.1453	0.058
mr1517	-	-	2015	Pp06:30353646	Pp06	30353646	6.981e-08	G	C	0.13946	0.05159
mr1517	-	-	2015	Pp07:1321058	Pp07	1321058	6.3745e-08	G	A	0.14126	0.178
mr1517	-	-	2015	Pp07:2326939	Pp07	2326939	9.112e-10	C	T	0.20022	0.1026
mr1517	-	-	2015	Pp07:2940907	Pp07	2940907	1.1996e-07	T	G	0.14626	0.11
mr1517	-	-	2015	Pp07:2423372	Pp07	2423372	8.8024e-12	A	T	0.2297	0.1053
mr1517	-	-	2015	Pp05:15967743	Pp05	15967743	2.035e-07	T	C	0.13249	0.08097
mr1517	-	-	2015	Pp07:2219593	Pp07	2219593	1.0696e-07	G	A	0.13941	0.1064
mr1517	-	-	2015	Pp06:29463284	Pp06	29463284	1.7206e-07	A	T	0.14658	0.05044
mr1517	-	-	2015	Pp08:3613536	Pp08	3613536	1.7018e-07	T	C	0.13233	0.056
mr1517	-	-	2015	Pp05:4003694	Pp05	4003694	7.5772e-08	G	A	0.1388	0.1016
mr1517	-	-	2015	Pp01:6088536	Pp01	6088536	2.226e-07	C	T	0.12944	0.1205
mr1517	-	-	2015	Pp05:13051070	Pp05	13051070	2.6649e-07	A	G	0.12737	0.1032
mr1517	-	-	2015	Pp08:3250646	Pp08	3250646	2.254e-07	G	T	0.13016	0.05
mr1517	-	-	2015	Pp03:21237953	Pp03	21237953	5.7799e-08	G	A	0.14118	0.08333
mr1517	-	-	2016	Pp02:4495223	Pp02	4495223	1.8901e-07	T	A	0.13073	0.1165
mr1517	-	-	2016	Pp01:39721800	Pp01	39721800	2.2963e-07	A	G	0.12809	0.0502
mr1517	-	-	2016	Pp03:18250588	Pp03	18250588	2.592e-07	A	G	0.12825	0.05061
mr1517	-	-	2016	Pp01:16016032	Pp01	16016032	9.1577e-08	G	A	0.13966	0.06073
mr1517	-	-	2016	Pp08:5345035	Pp08	5345035	1.17e-08	T	A	0.15728	0.05242
mr1517	-	-	2016	Pp03:23981368	Pp03	23981368	5.6754e-09	T	G	0.16198	0.1084
mr1517	-	-	2016	Pp05:1950901	Pp05	1950901	2.3734e-07	G	A	0.12898	0.142
mr1531	N-sinapoyl hydroxycoumarin	Coumarin and its derivatives	2015	Pp05:4530980	Pp05	4530980	4.0596e-08	T	C	0.11851	0.08135
mr1531	N-sinapoyl hydroxycoumarin	Coumarin and its derivatives	2015	Pp05:4406655	Pp05	4406655	2.4333e-08	A	T	0.12252	0.08
mr1538	-	-	2015	Pp08:2321894	Pp08	2321894	5.467e-08	T	G	0.11473	0.05622
mr1538	-	-	2016	Pp06:9707326	Pp06	9707326	1.2704e-07	A	T	0.1119	0.09476
mr1538	-	-	2016	Pp02:7641084	Pp02	7641084	1.3031e-07	G	A	0.11255	0.06939
mr1538	-	-	2016	Pp02:9992991	Pp02	9992991	2.9367e-07	G	T	0.10477	0.05
mr1538	-	-	2016	Pp03:2351578	Pp03	2351578	8.9321e-08	C	T	0.11593	0.07741
mr1538	-	-	2016	Pp01:43293466	Pp01	43293466	8.9655e-08	T	C	0.11824	0.0504
mr1538	-	-	2016	Pp04:12493833	Pp04	12493833	1.8738e-09	G	A	0.14159	0.07937
mr1538	-	-	2016	Pp05:17403269	Pp05	17403269	1.1177e-07	C	T	0.11163	0.05622
mr1538	-	-	2016	Pp05:4385086	Pp05	4385086	2.3113e-07	G	A	0.10742	0.08032
mr1538	-	-	2016	Pp05:1055064	Pp05	1055064	1.7493e-07	G	A	0.10886	0.06707
mr1631	-	-	2015	Pp04:1412109	Pp04	1412109	8.6869e-08	T	C	0.12625	0.2379
mr1631	-	-	2016	Pp07:16853272	Pp07	16853272	1.7139e-07	T	A	0.12325	0.1017
mr1631	-	-	2016	Pp07:15895842	Pp07	15895842	2.7253e-08	T	G	0.13608	0.1294
mr1631	-	-	2016	Pp04:452491	Pp04	452491	9.7905e-08	G	A	0.11514	0.3645
mr1631	-	-	2016	Pp04:1891774	Pp04	1891774	1.4459e-08	G	A	0.13244	0.4197
mr1631	-	-	2016	Pp04:1396686	Pp04	1396686	9.5946e-15	A	G	0.25395	0.2387
mr1631	-	-	2016	Pp04:557749	Pp04	557749	2.8952e-07	C	T	0.10977	0.3708
mr1631	-	-	2016	Pp04:407324	Pp04	407324	6.0017e-09	T	C	0.13674	0.3924
mr1631	-	-	2016	Pp04:2670925	Pp04	2670925	1.2822e-07	T	A	0.11354	0.3414
mr189	Indole-3-acetic acid (IAA)	Phytohormones	2015 and 2016	Pp06:22319499	Pp06	22319499	5.0745e-08	A	T	0.11383	0.07631
mr189	Indole-3-acetic acid (IAA)	Phytohormones	2015 and 2016	Pp06:22526948	Pp06	22526948	1.1583e-07	A	G	0.1059	0.07968
mr189	Indole-3-acetic acid (IAA)	Phytohormones	2015 and 2016	Pp06:23027339	Pp06	23027339	2.639e-07	A	T	0.10204	0.07831
mr189	Indole-3-acetic acid (IAA)	Phytohormones	2015	Pp06:22941846	Pp06	22941846	3.332e-08	C	A	0.12072	0.07292
mr189	Indole-3-acetic acid (IAA)	Phytohormones	2015	Pp06:22611865	Pp06	22611865	7.2843e-08	T	C	0.11527	0.06173
mr189	Indole-3-acetic acid (IAA)	Phytohormones	2015	Pp06:22378429	Pp06	22378429	1.1333e-08	A	G	0.12312	0.06827
mr189	Indole-3-acetic acid (IAA)	Phytohormones	2015	Pp06:13689884	Pp06	13689884	3.4633e-09	C	T	0.13115	0.08135
mr189	Indole-3-acetic acid (IAA)	Phytohormones	2016	Pp06:22221641	Pp06	22221641	6.9571e-08	G	T	0.1073	0.0587
mr189	Indole-3-acetic acid (IAA)	Phytohormones	2016	Pp06:11447282	Pp06	11447282	2.5871e-07	T	C	0.09693	0.07371
mr189	Indole-3-acetic acid (IAA)	Phytohormones	2016	Pp06:15276341	Pp06	15276341	1.0173e-07	T	A	0.10454	0.1199
mr189	Indole-3-acetic acid (IAA)	Phytohormones	2016	Pp06:21956717	Pp06	21956717	8.1508e-08	G	T	0.10479	0.06349
mr189	Indole-3-acetic acid (IAA)	Phytohormones	2016	Pp06:13991928	Pp06	13991928	8.4785e-08	C	T	0.10982	0.0587
mr189	Indole-3-acetic acid (IAA)	Phytohormones	2016	Pp06:22040521	Pp06	22040521	2.6147e-07	A	G	0.09681	0.125
mr189	Indole-3-acetic acid (IAA)	Phytohormones	2016	Pp06:19686360	Pp06	19686360	1.9489e-07	T	C	0.10179	0.05668
mr189	Indole-3-acetic acid (IAA)	Phytohormones	2016	Pp06:22736376	Pp06	22736376	1.7649e-07	T	A	0.10129	0.05714
mr189	Indole-3-acetic acid (IAA)	Phytohormones	2016	Pp06:23451623	Pp06	23451623	1.1913e-07	T	C	0.10313	0.08468
mr189	Indole-3-acetic acid (IAA)	Phytohormones	2016	Pp06:21879555	Pp06	21879555	1.114e-08	T	G	0.11931	0.07895
mr189	Indole-3-acetic acid (IAA)	Phytohormones	2016	Pp06:17732670	Pp06	17732670	5.1503e-08	T	G	0.10809	0.06175
mr189	Indole-3-acetic acid (IAA)	Phytohormones	2016	Pp06:13782257	Pp06	13782257	1.0156e-07	G	A	0.11248	0.05
mr189	Indole-3-acetic acid (IAA)	Phytohormones	2016	Pp06:15239201	Pp06	15239201	4.7894e-08	C	T	0.10986	0.1169
mr189	Indole-3-acetic acid (IAA)	Phytohormones	2016	Pp06:16597227	Pp06	16597227	1.1283e-07	G	A	0.10401	0.06122
mr189	Indole-3-acetic acid (IAA)	Phytohormones	2016	Pp06:22261497	Pp06	22261497	7.613e-08	A	C	0.10634	0.0625
mr189	Indole-3-acetic acid (IAA)	Phytohormones	2016	Pp06:22928543	Pp06	22928543	3.7614e-09	T	C	0.12655	0.06773
mr189	Indole-3-acetic acid (IAA)	Phytohormones	2016	Pp06:13670796	Pp06	13670796	1.2869e-08	G	A	0.1176	0.07738
mr189	Indole-3-acetic acid (IAA)	Phytohormones	2016	Pp06:15631179	Pp06	15631179	5.9037e-09	G	C	0.12337	0.1386
mr189	Indole-3-acetic acid (IAA)	Phytohormones	2016	Pp06:13737041	Pp06	13737041	1.0871e-08	A	C	0.11895	0.0743
mr189	Indole-3-acetic acid (IAA)	Phytohormones	2016	Pp06:14034730	Pp06	14034730	2.286e-07	T	C	0.09777	0.1474
mr189	Indole-3-acetic acid (IAA)	Phytohormones	2016	Pp06:14839513	Pp06	14839513	2.1249e-07	G	A	0.10346	0.1136
mr189	Indole-3-acetic acid (IAA)	Phytohormones	2016	Pp06:13708996	Pp06	13708996	5.8897e-08	C	T	0.1078	0.0743
mr189	Indole-3-acetic acid (IAA)	Phytohormones	2016	Pp06:3405766	Pp06	3405766	7.4615e-08	G	A	0.10904	0.0752
mr189	Indole-3-acetic acid (IAA)	Phytohormones	2016	Pp06:13600685	Pp06	13600685	5.2452e-08	A	G	0.10857	0.068
mr189	Indole-3-acetic acid (IAA)	Phytohormones	2016	Pp06:22688575	Pp06	22688575	3.8053e-08	A	G	0.11102	0.08266
mr189	Indole-3-acetic acid (IAA)	Phytohormones	2016	Pp06:19785164	Pp06	19785164	1.0742e-07	T	C	0.10303	0.06175
mr189	Indole-3-acetic acid (IAA)	Phytohormones	2016	Pp06:13142218	Pp06	13142218	8.9271e-09	G	A	0.12149	0.06627
mr189	Indole-3-acetic acid (IAA)	Phytohormones	2016	Pp06:21797002	Pp06	21797002	1.311e-07	T	C	0.10184	0.06024
mr189	Indole-3-acetic acid (IAA)	Phytohormones	2016	Pp06:15664243	Pp06	15664243	2.0926e-07	T	C	0.10016	0.1455
mr189	Indole-3-acetic acid (IAA)	Phytohormones	2016	Pp06:21847510	Pp06	21847510	4.2e-08	A	G	0.11098	0.06024
mr189	Indole-3-acetic acid (IAA)	Phytohormones	2016	Pp06:21918882	Pp06	21918882	2.8531e-07	C	T	0.09681	0.06627
mr189	Indole-3-acetic acid (IAA)	Phytohormones	2016	Pp06:10190306	Pp06	10190306	2.5009e-07	G	T	0.09786	0.06048
mr189	Indole-3-acetic acid (IAA)	Phytohormones	2016	Pp06:22355000	Pp06	22355000	4.8703e-09	T	A	0.12442	0.08333
mr189	Indole-3-acetic acid (IAA)	Phytohormones	2016	Pp06:12754197	Pp06	12754197	3.0716e-08	G	C	0.11633	0.05444
mr189	Indole-3-acetic acid (IAA)	Phytohormones	2016	Pp06:23556445	Pp06	23556445	1.9584e-07	G	T	0.09938	0.09274
mr194	-	-	2015 and 2016	Pp06:25121279	Pp06	25121279	1.8199e-08	C	T	0.12471	0.3835
mr194	-	-	2015 and 2016	Pp06:25147470	Pp06	25147470	2.4738e-08	C	T	0.12182	0.4093
mr194	-	-	2015	Pp06:25256446	Pp06	25256446	4.8646e-09	C	A	0.13584	0.398
mr194	-	-	2015	Pp02:12022510	Pp02	12022510	3.1861e-07	C	A	0.11072	0.09149
mr194	-	-	2015	Pp07:20465062	Pp07	20465062	1.4636e-07	C	T	0.11324	0.0875
mr194	-	-	2015	Pp06:25402408	Pp06	25402408	1.3893e-08	C	G	0.12903	0.3704
mr194	-	-	2015	Pp06:25028553	Pp06	25028553	7.0601e-10	G	A	0.15287	0.4736
mr194	-	-	2015	Pp06:12323223	Pp06	12323223	2.1836e-07	C	T	0.11381	0.06584
mr194	-	-	2015	Pp06:24971073	Pp06	24971073	4.3614e-08	G	T	0.11765	0.244
mr194	-	-	2016	Pp06:11225577	Pp06	11225577	9.9528e-08	T	A	0.11003	0.243
mr194	-	-	2016	Pp07:14724213	Pp07	14724213	1.4881e-07	T	C	0.10723	0.06048
mr194	-	-	2016	Pp06:25567227	Pp06	25567227	4.5464e-08	T	G	0.11745	0.3577
mr194	-	-	2016	Pp06:11080401	Pp06	11080401	2.1431e-07	G	A	0.10449	0.2369
mr194	-	-	2016	Pp06:25348258	Pp06	25348258	4.4897e-08	A	G	0.11486	0.3825
mr194	-	-	2016	Pp06:25608534	Pp06	25608534	1.3494e-07	G	C	0.11089	0.3546
mr194	-	-	2016	Pp07:14656322	Pp07	14656322	2.9347e-07	A	C	0.10167	0.0625
mr194	-	-	2016	Pp06:25387267	Pp06	25387267	1.4468e-08	T	A	0.12268	0.3865
mr194	-	-	2016	Pp06:25038682	Pp06	25038682	6.3372e-09	T	C	0.13082	0.3931
mr194	-	-	2016	Pp06:25278382	Pp06	25278382	3.2197e-08	T	A	0.11822	0.4004
mr194	-	-	2016	Pp07:14688261	Pp07	14688261	5.3453e-08	T	C	0.11314	0.06574
mr194	-	-	2016	Pp06:25513747	Pp06	25513747	2.4072e-07	T	A	0.10288	0.3669
mr194	-	-	2016	Pp06:24935529	Pp06	24935529	2.1025e-07	C	A	0.10369	0.404
mr201	3-Hydroxykynurenine	Amino acid and derivatives	2015 and 2016	Pp02:25032210	Pp02	25032210	2.5904e-09	G	A	0.14098	0.2276
mr201	3-Hydroxykynurenine	Amino acid and derivatives	2015 and 2016	Pp02:23377184	Pp02	23377184	2.1515e-07	G	A	0.11622	0.1794
mr201	3-Hydroxykynurenine	Amino acid and derivatives	2015 and 2016	Pp02:24230858	Pp02	24230858	4.3906e-13	A	C	0.20864	0.1508
mr201	3-Hydroxykynurenine	Amino acid and derivatives	2015 and 2016	Pp02:24343675	Pp02	24343675	1.3557e-12	T	C	0.21049	0.1134
mr201	3-Hydroxykynurenine	Amino acid and derivatives	2015 and 2016	Pp02:25837964	Pp02	25837964	3.0541e-07	T	A	0.11456	0.2397
mr201	3-Hydroxykynurenine	Amino acid and derivatives	2015 and 2016	Pp02:23692875	Pp02	23692875	3.5225e-09	T	A	0.14586	0.25
mr201	3-Hydroxykynurenine	Amino acid and derivatives	2015 and 2016	Pp02:24288925	Pp02	24288925	4.854e-12	T	C	0.18982	0.123
mr201	3-Hydroxykynurenine	Amino acid and derivatives	2015 and 2016	Pp02:26352039	Pp02	26352039	3.188e-07	T	G	0.10354	0.08566
mr201	3-Hydroxykynurenine	Amino acid and derivatives	2015 and 2016	Pp02:18452986	Pp02	18452986	8.0619e-08	G	A	0.1138	0.08566
mr201	3-Hydroxykynurenine	Amino acid and derivatives	2015 and 2016	Pp02:24721239	Pp02	24721239	3.316e-09	A	G	0.13893	0.1402
mr201	3-Hydroxykynurenine	Amino acid and derivatives	2015	Pp02:24446016	Pp02	24446016	2.6218e-07	C	T	0.11969	0.1071
mr201	3-Hydroxykynurenine	Amino acid and derivatives	2015	Pp02:23794705	Pp02	23794705	1.2597e-07	A	T	0.1107	0.2744
mr201	3-Hydroxykynurenine	Amino acid and derivatives	2015	Pp02:24847228	Pp02	24847228	4.296e-15	A	G	0.24809	0.174
mr201	3-Hydroxykynurenine	Amino acid and derivatives	2015	Pp02:23640068	Pp02	23640068	1.08e-07	A	G	0.11147	0.226
mr201	3-Hydroxykynurenine	Amino acid and derivatives	2015	Pp02:23756009	Pp02	23756009	1.5771e-10	C	T	0.1612	0.1587
mr201	3-Hydroxykynurenine	Amino acid and derivatives	2015	Pp02:23513536	Pp02	23513536	1.1396e-07	A	T	0.12147	0.05649
mr201	3-Hydroxykynurenine	Amino acid and derivatives	2015	Pp02:24474219	Pp02	24474219	1.6007e-08	C	T	0.14042	0.08193
mr201	3-Hydroxykynurenine	Amino acid and derivatives	2015	Pp02:24129583	Pp02	24129583	1.5044e-16	G	A	0.2833	0.1165
mr201	3-Hydroxykynurenine	Amino acid and derivatives	2015	Pp02:24506101	Pp02	24506101	1.2729e-07	C	G	0.12903	0.07582
mr201	3-Hydroxykynurenine	Amino acid and derivatives	2015	Pp02:25091876	Pp02	25091876	4.3223e-09	A	G	0.15437	0.1803
mr201	3-Hydroxykynurenine	Amino acid and derivatives	2015	Pp02:25217932	Pp02	25217932	2.0128e-08	C	T	0.12488	0.1295
mr201	3-Hydroxykynurenine	Amino acid and derivatives	2015	Pp02:23841701	Pp02	23841701	9.3845e-11	A	C	0.16558	0.1793
mr201	3-Hydroxykynurenine	Amino acid and derivatives	2015	Pp02:24055471	Pp02	24055471	1.0685e-11	T	C	0.20208	0.1178
mr201	3-Hydroxykynurenine	Amino acid and derivatives	2016	Pp02:27048926	Pp02	27048926	8.1004e-08	T	C	0.11044	0.104
mr201	3-Hydroxykynurenine	Amino acid and derivatives	2016	Pp02:21207300	Pp02	21207300	2.0148e-07	T	C	0.10355	0.05579
mr201	3-Hydroxykynurenine	Amino acid and derivatives	2016	Pp03:5077379	Pp03	5077379	1.0242e-07	A	C	0.11159	0.07787
mr201	3-Hydroxykynurenine	Amino acid and derivatives	2016	Pp02:25646175	Pp02	25646175	9.2446e-09	G	A	0.12393	0.2713
mr201	3-Hydroxykynurenine	Amino acid and derivatives	2016	Pp02:22702107	Pp02	22702107	1.2974e-07	C	T	0.10798	0.07959
mr201	3-Hydroxykynurenine	Amino acid and derivatives	2016	Pp08:4444055	Pp08	4444055	3.3642e-10	A	G	0.14783	0.05378
mr201	3-Hydroxykynurenine	Amino acid and derivatives	2016	Pp02:7453853	Pp02	7453853	7.4804e-08	A	G	0.10857	0.05242
mr201	3-Hydroxykynurenine	Amino acid and derivatives	2016	Pp02:979841	Pp02	979841	1.0975e-07	G	A	0.10975	0.08299
mr201	3-Hydroxykynurenine	Amino acid and derivatives	2016	Pp01:42607618	Pp01	42607618	2.9396e-08	C	A	0.1153	0.07631
mr201	3-Hydroxykynurenine	Amino acid and derivatives	2016	Pp03:16743385	Pp03	16743385	9.3649e-09	T	C	0.12358	0.066
mr201	3-Hydroxykynurenine	Amino acid and derivatives	2016	Pp08:11122831	Pp08	11122831	1.4596e-09	C	T	0.13741	0.09553
mr201	3-Hydroxykynurenine	Amino acid and derivatives	2016	Pp02:26379811	Pp02	26379811	5.5401e-09	G	A	0.12718	0.086
mr201	3-Hydroxykynurenine	Amino acid and derivatives	2016	Pp08:11292109	Pp08	11292109	1.7174e-07	T	G	0.1036	0.05444
mr201	3-Hydroxykynurenine	Amino acid and derivatives	2016	Pp05:679066	Pp05	679066	4.4272e-08	T	C	0.11211	0.05159
mr201	3-Hydroxykynurenine	Amino acid and derivatives	2016	Pp07:19134167	Pp07	19134167	3.2188e-08	T	A	0.11551	0.07407
mr201	3-Hydroxykynurenine	Amino acid and derivatives	2016	Pp02:5079736	Pp02	5079736	9.6548e-09	T	A	0.1232	0.1375
mr201	3-Hydroxykynurenine	Amino acid and derivatives	2016	Pp08:5918492	Pp08	5918492	3.5019e-10	T	C	0.14807	0.05847
mr201	3-Hydroxykynurenine	Amino acid and derivatives	2016	Pp02:29215652	Pp02	29215652	2.8678e-07	C	T	0.1082	0.2012
mr201	3-Hydroxykynurenine	Amino acid and derivatives	2016	Pp03:2837650	Pp03	2837650	3.2882e-08	T	G	0.11595	0.07028
mr201	3-Hydroxykynurenine	Amino acid and derivatives	2016	Pp02:26230275	Pp02	26230275	6.4986e-08	G	A	0.10964	0.09438
mr201	3-Hydroxykynurenine	Amino acid and derivatives	2016	Pp05:11343655	Pp05	11343655	1.3039e-09	A	G	0.14218	0.0523
mr201	3-Hydroxykynurenine	Amino acid and derivatives	2016	Pp02:24474295	Pp02	24474295	1.3802e-09	T	C	0.1436	0.07322
mr201	3-Hydroxykynurenine	Amino acid and derivatives	2016	Pp02:26202959	Pp02	26202959	5.9051e-08	G	T	0.11613	0.1583
mr201	3-Hydroxykynurenine	Amino acid and derivatives	2016	Pp02:516239	Pp02	516239	2.5394e-07	C	G	0.10276	0.06122
mr201	3-Hydroxykynurenine	Amino acid and derivatives	2016	Pp02:23510976	Pp02	23510976	1.1571e-09	A	C	0.149	0.05252
mr201	3-Hydroxykynurenine	Amino acid and derivatives	2016	Pp01:24958868	Pp01	24958868	2.1118e-07	C	T	0.10127	0.064
mr201	3-Hydroxykynurenine	Amino acid and derivatives	2016	Pp08:4571259	Pp08	4571259	2.4995e-10	T	G	0.16349	0.05044
mr201	3-Hydroxykynurenine	Amino acid and derivatives	2016	Pp01:46765408	Pp01	46765408	8.0825e-08	T	A	0.10786	0.06972
mr201	3-Hydroxykynurenine	Amino acid and derivatives	2016	Pp03:4189357	Pp03	4189357	5.2496e-08	G	A	0.1131	0.08471
mr201	3-Hydroxykynurenine	Amino acid and derivatives	2016	Pp02:24843925	Pp02	24843925	1.149e-20	G	T	0.34953	0.1653
mr201	3-Hydroxykynurenine	Amino acid and derivatives	2016	Pp02:24136346	Pp02	24136346	3.1253e-23	T	C	0.40911	0.12
mr201	3-Hydroxykynurenine	Amino acid and derivatives	2016	Pp02:25480777	Pp02	25480777	2.6087e-08	T	A	0.11747	0.2048
mr201	3-Hydroxykynurenine	Amino acid and derivatives	2016	Pp03:4992002	Pp03	4992002	1.3128e-10	C	A	0.15695	0.06735
mr201	3-Hydroxykynurenine	Amino acid and derivatives	2016	Pp07:18632617	Pp07	18632617	1.5211e-07	T	C	0.10403	0.07202
mr201	3-Hydroxykynurenine	Amino acid and derivatives	2016	Pp08:15759315	Pp08	15759315	1.9663e-08	C	T	0.1282	0.0655
mr201	3-Hydroxykynurenine	Amino acid and derivatives	2016	Pp03:26447133	Pp03	26447133	5.4245e-08	T	C	0.1112	0.05221
mr201	3-Hydroxykynurenine	Amino acid and derivatives	2016	Pp01:47434915	Pp01	47434915	5.1655e-11	C	A	0.16159	0.07341
mr201	3-Hydroxykynurenine	Amino acid and derivatives	2016	Pp01:47066113	Pp01	47066113	6.1985e-08	C	A	0.11029	0.05306
mr201	3-Hydroxykynurenine	Amino acid and derivatives	2016	Pp02:23347602	Pp02	23347602	1.0676e-07	C	T	0.11292	0.0743
mr201	3-Hydroxykynurenine	Amino acid and derivatives	2016	Pp02:25756024	Pp02	25756024	9.0439e-09	G	C	0.12477	0.2215
mr201	3-Hydroxykynurenine	Amino acid and derivatives	2016	Pp08:4206456	Pp08	4206456	5.5977e-08	T	C	0.11692	0.06148
mr201	3-Hydroxykynurenine	Amino acid and derivatives	2016	Pp07:18809422	Pp07	18809422	2.9516e-07	C	T	0.09965	0.08032
mr201	3-Hydroxykynurenine	Amino acid and derivatives	2016	Pp08:13845071	Pp08	13845071	3.9554e-08	T	A	0.12464	0.0523
mr201	3-Hydroxykynurenine	Amino acid and derivatives	2016	Pp02:23755875	Pp02	23755875	2.2083e-15	G	T	0.24085	0.1964
mr201	3-Hydroxykynurenine	Amino acid and derivatives	2016	Pp08:12275623	Pp08	12275623	5.2952e-09	T	C	0.12785	0.052
mr201	3-Hydroxykynurenine	Amino acid and derivatives	2016	Pp08:4379205	Pp08	4379205	9.564e-08	A	G	0.11458	0.05066
mr201	3-Hydroxykynurenine	Amino acid and derivatives	2016	Pp06:5470034	Pp06	5470034	2.2261e-10	C	T	0.15123	0.07831
mr201	3-Hydroxykynurenine	Amino acid and derivatives	2016	Pp08:4883345	Pp08	4883345	2.4272e-08	C	T	0.12543	0.05328
mr201	3-Hydroxykynurenine	Amino acid and derivatives	2016	Pp02:21908193	Pp02	21908193	1.1103e-07	T	A	0.10559	0.05556
mr201	3-Hydroxykynurenine	Amino acid and derivatives	2016	Pp02:25557683	Pp02	25557683	1.7843e-08	G	T	0.11878	0.202
mr201	3-Hydroxykynurenine	Amino acid and derivatives	2016	Pp02:25246627	Pp02	25246627	1.0015e-14	A	C	0.22882	0.176
mr201	3-Hydroxykynurenine	Amino acid and derivatives	2016	Pp05:4378128	Pp05	4378128	1.0413e-07	A	G	0.11345	0.08776
mr201-2	-	-	2016	Pp05:1767017	Pp05	1767017	9.0479e-08	G	A	0.1361	0.09073
mr2026	-	-	2015	Pp04:769508	Pp04	769508	2.1778e-07	T	C	0.10724	0.1653
mr2026	-	-	2015	Pp04:1330371	Pp04	1330371	4.9873e-13	A	G	0.21776	0.3354
mr2026	-	-	2015	Pp04:803133	Pp04	803133	2.6826e-08	T	A	0.1326	0.107
mr2026	-	-	2015	Pp04:912872	Pp04	912872	3.5935e-09	T	C	0.1487	0.1266
mr2026	-	-	2015	Pp04:995553	Pp04	995553	1.0921e-07	T	C	0.11179	0.1948
mr2026	-	-	2015	Pp06:14531490	Pp06	14531490	8.8238e-08	G	A	0.1129	0.102
mr2026	-	-	2015	Pp04:692471	Pp04	692471	5.8887e-09	A	T	0.14124	0.07884
mr2026	-	-	2016	Pp04:471158	Pp04	471158	9.1611e-10	T	C	0.13837	0.1113
mr2026	-	-	2016	Pp07:19787698	Pp07	19787698	2.0747e-08	C	T	0.12728	0.05983
mr2026	-	-	2016	Pp04:407324	Pp04	407324	2.0919e-08	T	C	0.1143	0.3924
mr2026	-	-	2016	Pp07:15895842	Pp07	15895842	2.278e-07	T	G	0.10621	0.1294
mr2026	-	-	2016	Pp04:1408381	Pp04	1408381	8.7599e-25	G	A	0.44125	0.2163
mr2026	-	-	2016	Pp06:7629047	Pp06	7629047	2.8047e-07	G	T	0.10003	0.1054
mr2026	-	-	2016	Pp04:9842293	Pp04	9842293	1.0644e-07	T	A	0.10816	0.06042
mr2036	-	-	2015 and 2016	Pp04:11490551	Pp04	11490551	1.9326e-07	A	G	0.12581	0.3102
mr2036	-	-	2015 and 2016	Pp04:11288859	Pp04	11288859	1.3322e-07	A	C	0.12375	0.32
mr2036	-	-	2015	Pp04:11930757	Pp04	11930757	1.5658e-07	C	T	0.12312	0.252
mr2036	-	-	2016	Pp08:2052172	Pp08	2052172	1.8951e-07	T	C	0.11122	0.05777
mr2036	-	-	2016	Pp01:734137	Pp01	734137	1.0221e-07	G	A	0.11541	0.05357
mr2036	-	-	2016	Pp05:3688694	Pp05	3688694	2.0938e-08	G	A	0.12839	0.05221
mr2036	-	-	2016	Pp08:3693199	Pp08	3693199	2.4193e-08	C	A	0.12722	0.0504
mr2036	-	-	2016	Pp02:14800723	Pp02	14800723	2.7392e-08	C	T	0.1481	0.1414
mr2036	-	-	2016	Pp05:665526	Pp05	665526	3.1104e-07	T	G	0.10848	0.06883
mr2036	-	-	2016	Pp05:1119945	Pp05	1119945	1.1156e-08	A	G	0.13853	0.05579
mr2036	-	-	2016	Pp08:4099965	Pp08	4099965	8.4195e-09	A	T	0.14203	0.07531
mr2036	-	-	2016	Pp08:2025778	Pp08	2025778	5.4789e-08	T	G	0.12225	0.05285
mr2036	-	-	2016	Pp05:10749747	Pp05	10749747	1.6592e-07	G	C	0.11743	0.1102
mr2036	-	-	2016	Pp02:14484811	Pp02	14484811	1.6882e-07	T	A	0.11192	0.1847
mr2036	-	-	2016	Pp05:1541357	Pp05	1541357	2.9442e-07	A	T	0.10733	0.06151
mr2036	-	-	2016	Pp05:927818	Pp05	927818	6.9989e-08	C	T	0.12077	0.06996
mr2036	-	-	2016	Pp02:27548707	Pp02	27548707	1.3947e-07	G	A	0.11357	0.07831
mr2036	-	-	2016	Pp08:3630434	Pp08	3630434	5.2549e-08	T	G	0.12078	0.054
mr2036	-	-	2016	Pp05:994540	Pp05	994540	6.0387e-10	C	G	0.15577	0.05378
mr2036	-	-	2016	Pp06:5242534	Pp06	5242534	7.1136e-08	T	A	0.1188	0.2189
mr2036	-	-	2016	Pp05:1055012	Pp05	1055012	4.5985e-09	A	C	0.1414	0.06327
mr2036	-	-	2016	Pp08:19535000	Pp08	19535000	1.1086e-07	T	C	0.11562	0.076
mr2043	-	-	2015	Pp04:468897	Pp04	468897	4.6584e-08	T	C	0.11064	0.1574
mr2053	-	-	2016	Pp05:2407201	Pp05	2407201	8.653e-08	A	G	0.12325	0.09476
mr2053	-	-	2016	Pp05:2119811	Pp05	2119811	1.5011e-08	G	A	0.1375	0.06855
mr2053	-	-	2016	Pp05:2169400	Pp05	2169400	5.9871e-08	T	G	0.12443	0.08
mr2053	-	-	2016	Pp05:2327360	Pp05	2327360	4.7622e-08	C	A	0.13183	0.07819
mr2058	-	-	2015 and 2016	Pp06:25121279	Pp06	25121279	7.1434e-08	C	T	0.10963	0.3835
mr2058	-	-	2015 and 2016	Pp06:25278382	Pp06	25278382	4.5639e-08	T	A	0.11401	0.4004
mr2058	-	-	2015 and 2016	Pp06:25147470	Pp06	25147470	1.0754e-07	C	T	0.10617	0.4093
mr2058	-	-	2015	Pp06:25028553	Pp06	25028553	4.3258e-09	G	A	0.13332	0.4736
mr2058	-	-	2015	Pp06:25338898	Pp06	25338898	3.9941e-08	A	G	0.11587	0.4143
mr2058	-	-	2015	Pp06:25402408	Pp06	25402408	9.7057e-08	C	G	0.10895	0.3704
mr2058	-	-	2016	Pp06:25513747	Pp06	25513747	2.4701e-07	T	A	0.1042	0.3669
mr2058	-	-	2016	Pp07:14688261	Pp07	14688261	1.9226e-08	T	C	0.12257	0.06574
mr2058	-	-	2016	Pp06:25348258	Pp06	25348258	1.2282e-07	A	G	0.10911	0.3825
mr2058	-	-	2016	Pp06:25567227	Pp06	25567227	5.8033e-08	T	G	0.11712	0.3577
mr2058	-	-	2016	Pp06:25608534	Pp06	25608534	1.5602e-07	G	C	0.11135	0.3546
mr2058	-	-	2016	Pp06:25038682	Pp06	25038682	1.6264e-08	T	C	0.12568	0.3931
mr2058	-	-	2016	Pp07:14724213	Pp07	14724213	2.1853e-07	T	C	0.10598	0.06048
mr2058	-	-	2016	Pp06:25387267	Pp06	25387267	4.3271e-08	T	A	0.11655	0.3865
mr2062	Pantothenol	Vitamins	2016	Pp04:13775263	Pp04	13775263	1.2411e-07	G	A	0.10148	0.3016
mr2064	delta-Tridecalactone	Others	2015	Pp06:2490185	Pp06	2490185	5.6082e-08	A	T	0.1359	0.2469
mr2071	-	-	2015	Pp04:1396802	Pp04	1396802	4.188e-09	A	G	0.1399	0.1385
mr2071	-	-	2015	Pp04:1245366	Pp04	1245366	1.6137e-07	T	C	0.10484	0.3125
mr2071	-	-	2016	Pp04:1335350	Pp04	1335350	1.6785e-13	A	G	0.19371	0.253
mr2071	-	-	2016	Pp04:1891774	Pp04	1891774	1.1119e-08	G	A	0.11586	0.4197
mr2071	-	-	2016	Pp04:476819	Pp04	476819	8.4265e-10	A	G	0.14646	0.1052
mr2071	-	-	2016	Pp07:15895842	Pp07	15895842	6.5191e-09	T	G	0.1236	0.1294
mr2073	-	-	2016	Pp02:23510659	Pp02	23510659	3.1215e-07	G	A	0.09382	0.05622
mr2073	-	-	2016	Pp02:30014665	Pp02	30014665	1.6854e-07	C	T	0.09817	0.1345
mr2073	-	-	2016	Pp02:25756024	Pp02	25756024	7.128e-08	G	C	0.10462	0.2215
mr2073	-	-	2016	Pp06:5470034	Pp06	5470034	4.2895e-08	C	T	0.1074	0.07831
mr2073	-	-	2016	Pp02:24721239	Pp02	24721239	4.3983e-12	A	G	0.17511	0.1402
mr2073	-	-	2016	Pp03:4992002	Pp03	4992002	1.062e-07	C	A	0.10223	0.06735
mr2073	-	-	2016	Pp02:18452986	Pp02	18452986	7.4066e-10	G	A	0.13471	0.08566
mr2073	-	-	2016	Pp08:4444055	Pp08	4444055	2.2346e-07	A	G	0.09571	0.05378
[truncated: 16,054 more rows]
