# Supplementary material for: Combined nature and human selections reshaped peach fruit metabolome
Source: Genome Biol. 2022 Jul 4;23:146. doi: 10.1186/s13059-022-02719-6 (PMC9254577; doi:10.1186/s13059-022-02719-6)
Supplement: Supplementary file 10 — Additional file 10: Table S9. Statistics of lead SNPs associated with each metabolite in the two seasons. [file 13059_2022_2719_MOESM10_ESM.xlsx]

## Sheet: Sheet1
Additional file 10: Table S9. Statistics of lead SNPs associated with each metabolite in the two seasons.
Metabolite ID	Compounds	Class	Lead SNP number in 2015	Lead SNP number in 2016
anthocya005	Peonidin-3-O-glucoside	Flavonoids	2	36
ln0052-2	-	-	14	6
ln0092	-	-	5	8
ln0095	Shikimic acid	Organic acid and derivatives	5	0
ln0252	Salicylic acid O-caffeic acid	Organic acid and derivatives	14	29
ln0261	9,10-EODE	Lipids	0	2
ln0261-2	12,13-EODE	Lipids	0	6
ln0359	2-Isopropylmalate	Organic acid and derivatives	1	0
ln0443	Hesperetin O-malonylhexoside	Flavonoids	6	4
ln0445	-	-	0	1
ln0489	-	-	6	3
ln0491	Gallic acid O-Hexoside	Organic acid and derivatives	0	12
ln0808-2	-	-	9	2
lpm0070	-	-	41	44
lpm0095	-	-	5	0
lpm0220-3	-	-	40	38
lpm0392	8-Chlro-1-tetrahydronorharmanone	Others	67	79
lpm0441	-	-	0	9
lpm0538	Nicotinic acid-hexoside	Vitamins	16	3
lpm0552	2-Aminoethylphosphonate	Lipids	2	1
lpm0558	trans-Cinnamaldehyde	Others	0	3
lpm0659	6-Methylmercaptopurine	Nucleotide and derivatives	1	0
lpm0722	-	-	22	11
lpm0723	-	-	32	25
lpm0747-3	2'-Deoxyadenosine	Nucleotide and derivatives	1	1
lpm0801	Hypoxanthine	Nucleotide and derivatives	2	31
mr006-2	-	-	5	11
mr018	Apigenin-5-O-glucoside	Flavonoids	2	0
mr020-2	Luteolin 7-O-glucoside (Cynaroside)	Flavonoids	1	0
mr065-2	Malvidin-3-O-glucoside (Oenin)	Flavonoids	4	30
mr099	-	-	2	17
mr1024	-	-	351	35
mr1041	-	-	2	0
mr1050	-	-	24	33
mr1062	Xanthurenic acid O-hexoside	Nucleotide and derivatives	86	68
mr1083	-	-	16	83
mr1092	-	-	1	0
mr1129	Kaempferol-3-O-(6''-malonyl)galactoside	Flavonoids	4	0
mr1145	Quercetin 3-O-glucoside (Isotrifoliin)	Flavonoids	21	13
mr1151	Prunin (Naringenin-7-O-glucoside)	Flavonoids	1	1
mr1155	-	-	7	2
mr1161	Neochlorogenic acid (5-O-Caffeoylquinic acid)	Organic acid and derivatives	0	2
mr1162	-	-	61	74
mr1199	Chrysin-7-O-glucoside	Flavonoids	0	4
mr122	9-Hydroxy-(10E,12Z,15Z)-octadecatrienoic acid	Lipids	2	1
mr1265	Inosine 5'-monophosphate	Nucleotide and derivatives	3	0
mr1274	Chrysoeriol 7-O-hexoside	Flavonoids	0	1
mr1277	-	-	6	4
mr1281	6-Methoxy-7,8-DihydroxyCoumarin	Coumarin and its derivatives	3	75
mr1284	14,15-Dehydrocrepenynic acid	Lipids	0	3
mr1308	-	-	0	3
mr131	MAG (18:3) isomer1	Lipids	4	0
mr1325	L-Leucine	Amino acid and derivatives	1	1
mr1329	3,4-Dihydroxybenzaldehyde	Others	0	49
mr1334	-	-	1	1
mr1337	-	-	0	4
mr1337-3	Coniferaldehyde	Others	21	4
mr1345	-	-	7	0
mr1352	D-Pantothenic acid	Vitamins	0	2
mr137	10-Formyl-THF	Others	6	3
mr1399	Adenosine O-ribose	Nucleotide and derivatives	4	5
mr1418	LysoPC 18:2 (2n isomer)	Lipids	6	0
mr1440	-	-	1	0
mr1517	-	-	43	13
mr1531	N-sinapoyl hydroxycoumarin	Coumarin and its derivatives	2	0
mr1538	-	-	1	9
mr1631	-	-	1	8
mr189	Indole-3-acetic acid (IAA)	Phytohormones	7	38
mr194	-	-	9	15
mr201	3-Hydroxykynurenine	Amino acid and derivatives	23	62
mr201-2	-	-	0	1
mr2026	-	-	7	7
mr2036	-	-	3	21
mr2043	-	-	1	0
mr2053	-	-	0	4
mr2058	-	-	6	11
mr2062	Pantothenol	Vitamins	0	1
mr2064	delta-Tridecalactone	Others	1	0
mr2071	-	-	2	4
mr2073	-	-	0	31
mr2083	-	-	1	19
mr2095	-	-	0	3
mr2102	-	-	2	0
mr211	D-erythro-Dihydrosphingosine	Lipids	5	6
mr2139	-	-	2	0
mr235	Nicotinic acid adenine dinucleotide	Nucleotide and derivatives	1	1
mr255	-	-	1	0
mr262	L-Phenylalanine	Amino acid and derivatives	1	1
mr279	L-Tryptophan	Amino acid and derivatives	0	3
mr365	Cocamidopropyl betaine	Alkaloids	0	2
mr379	-	-	17	2
mr396	-	-	4	0
mr403	-	-	7	74
mr438	methylChrysoeriol 5-O-hexoside	Flavonoids	24	91
mr503	Isorhamnetin O-hexoside	Flavonoids	3	31
mr609	-	-	1	0
mr644	-	-	2	0
mr656	Pyridoxine	Vitamins	0	2
mr667	-	-	0	3
mr677	-	-	1	3
mr678	5-Methoxy-N,N-dimethyltryptamine	Alkaloids	10	9
mr711	-	-	2	8
mr722	trans-Zeatin O-glucoside	Phytohormones	2	1
mr730	Procyanidin B3	Others	0	4
mr730-2	Procyanidin B2	Others	0	2
mr738	-	-	67	62
mr799	Nicotinic acid	Vitamins	0	12
mr802	-	-	0	6
mr804	Guanine	Nucleotide and derivatives	0	3
mr815	Nicotinic Acid Methyl Ester (Methyl Nicotinate)	Vitamins	5	2
mr869	-	-	0	1
mr875	-	-	0	14
mr936	-	-	6	0
mr946	-	-	6	0
mr950	2-Linoleoylglycerol	Lipids	9	0
mr953	-	-	1	6
mr958	-	-	1	0
mws0059-1	Rutin	Flavonoids	4	17
mws0164-P2	Procyanidin A2	Others	3	14
mws0166-N2	-	-	0	7
mws0168-P1	Cyanidin 3-O-glucoside	Flavonoids	0	1
mws0178-N3	1-Caffeoylquinic acid	Organic acid and derivatives	1	1
mws0179-N3	Chlorogenic acid methyl ester	Organic acid and derivatives	6	5
mws0180-N2	2,5-dihydroxybenzoic acid	Organic acid and derivatives	18	1
mws0181-N1	-	-	0	12
mws0281-3	Citric acid	Organic acid and derivatives	3	11
pe00094-1	Adenosine 5'-monophosphate	Nucleotide and derivatives	4	0
pe00135-2	-	-	12	12
pe00239-1	-	-	3	10
pe00308-2	-	-	3	5
pe00730-2	-	-	1	0
pe01196-2	-	-	0	12
pe01243-1	-	-	11	52
pe01266-1	-	-	9	491
pe02188-1	-	-	7	2
pe02262-1	-	-	5	308
pe02970-1	-	-	11	0
pe02989-1	-	-	2	1
pe03044-1	-	-	1	1
pe03095-1	-	-	1	1
pe03136-1	-	-	0	2
pe03480-1	-	-	11	4
pe03905-1	-	-	23	444
pe03926-2	-	-	1	0
pe04002-1	-	-	18	21
pe04008-2	-	-	3	13
pe04088-2	-	-	7	12
pe04102-2	-	-	3	11
pe04883-2	-	-	0	1
pe05073-1	-	-	8	20
pe05760-1	-	-	3	6
pe05771-1	-	-	2	4
pe05801-1	-	-	4	7
pe05807-2	-	-	3	0
pe05914-2	-	-	10	6
pe06875-1	-	-	0	4
pe06965-2	-	-	11	14
pe06994-2	-	-	31	9
pe07071-1	-	-	2	7
pe07434-2	-	-	0	8
pe07654-2	-	-	0	1
pe07757-1	-	-	0	16
pe07759-1	-	-	0	3
pe07773-2	-	-	9	14
pe07777-2	-	-	0	1
pe07820-1	-	-	0	3
pe07992-1	-	-	2	0
pe08695-1	-	-	0	1
pe08744-2	-	-	1	0
pe08809-1	-	-	1	0
pe08814-1	-	-	0	4
pe08865-1	-	-	15	43
pe08888-2	-	-	0	1
pe08914-1	-	-	36	51
pe09754-1	-	-	1	0
pe09803-1	-	-	0	3
pe09838-2	-	-	0	5
pe09858-2	-	-	0	11
pe09924-2	-	-	34	392
pe10185-2	-	-	5	88
pe10804-1	-	-	7	0
pe10813-1	-	-	1	0
pe10845-1	-	-	10	47
pe11060-2	-	-	1	1
pe11551-2	Choline	Alkaloids	3	2
pe11717-1	-	-	0	14
pe11779-1	-	-	2	13
pe11843-1	-	-	4	1
pe12511-1	-	-	3	3
pe12623-1	-	-	0	1
pe12641-1	-	-	19	2
pe12839-1	-	-	5	4
pe12980-1	-	-	1	0
pe13535-1	-	-	2	45
pe13556-1	-	-	0	4
pe13598-1	-	-	0	1
pe13707-1	-	-	17	15
pe13716-1	-	-	0	7
pe13730-2	-	-	0	11
pe14008-2	LysoPC 18:1	Lipids	1	0
pe14028-1	-	-	3	0
pe14551-1	-	-	14	8
pe14665-1	-	-	0	2
pe14774-2	-	-	27	84
pe14794-1	-	-	24	16
pe15174-2	-	-	12	0
pe15513-2	-	-	1	1
pe15528-1	-	-	10	0
pe15648-2	-	-	27	17
pe15712-2	-	-	11	1
pe15715-2	-	-	0	18
pe15750-1	-	-	33	0
pe15759-2	-	-	50	80
pe15788-2	-	-	126	201
pe15791-1	-	-	0	14
pe16466-1	-	-	8	0
pe16613-2	-	-	4	2
pe16683-1	-	-	8	4
pe17434-1	-	-	3	5
pe17467-2	-	-	1	0
pe17502-1	-	-	36	38
pe17583-2	-	-	3	12
pe17595-1	senkirkine	Alkaloids	24	13
pe17656-2	-	-	2	6
pe18467-1	-	-	4	5
pe18710-2	-	-	1	3
pe19121-1	-	-	4	1
pe19456-1	-	-	5	5
pe19468-1	-	-	0	13
pe19474-2	-	-	0	1
pe20428-2	L-Kynurenine	Amino acid and derivatives	27	10
pe20474-2	-	-	0	13
pe20590-1	-	-	16	20
pe20604-2	-	-	5	6
pe20671-2	-	-	7	12
pe20748-2	-	-	0	1
pe21303-2	Spermidine	Alkaloids	4	0
pe21318-1	-	-	7	6
pe21403-1	-	-	7	12
pe21429-1	-	-	1	0
pe21607-2	-	-	3	3
pe22037-1	-	-	1	0
pe22059-1	-	-	0	1
pe22333-1	-	-	0	9
pe22355-2	-	-	5	2
pe22528-1	Dicaffeoylshikimic acid	Organic acid and derivatives	1	1
pe22548-1	-	-	26	25
pe22634-1	-	-	1	13
pe23038-1	-	-	0	1
pe23322-1	Glutathione reduced form	Amino acid and derivatives	4	0
pe23396-1	-	-	11	0
pe23443-1	-	-	3	0
pe23788-1	-	-	1	1
pe23878-1	-	-	0	1
pe23951-1	-	-	5	0
pe24598-1	-	-	9	11
pe25325-2	-	-	29	1
pe25330-1	-	-	3	7
pe25510-1	-	-	0	10
pe26213-2	-	-	0	1
pe26229-1	-	-	1	3
pe26253-1	Succinic acid	Organic acid and derivatives	0	1
pe26261-1	7-Methyluric acid	Nucleotide and derivatives	1	0
pe26276-2	-	-	3	6
pe26368-1	-	-	0	4
pe26388-1	-	-	0	19
pe26442-2	Phellodensin F	Others	0	1
pe26461-1	-	-	1	16
pe26466-1	-	-	6	1
pe26479-1	-	-	21	48
pe26496-1	-	-	2	31
pe26635-2	-	-	0	4
pe27302-2	-	-	1	0
pe27332-1	-	-	3	3
pe27337-1	-	-	1	0
pe27361-1	-	-	1	1
pe27362-1	-	-	5	5
pe27375-1	-	-	1	10
pe27439-1	-	-	0	1
pe27478-2	-	-	1	2
pe27479-1	-	-	7	8
pe27542-2	-	-	33	10
pe28243-1	D(-)-Threose	Saccharides and Alcohols	0	1
pe28263-1	-	-	2	2
pe28283-1	Benzamidine	Alkaloids	2	0
pe28289-2	-	-	0	1
pe28301-2	-	-	1	0
pe28327-1	-	-	1	1
pe28330-1	-	-	39	0
pe28383-2	-	-	3	79
pe28388-2	-	-	0	1
pe28394-2	-	-	6	2
pe28420-2	-	-	12	0
pe28429-1	-	-	0	15
pe28622-2	-	-	0	2
pe28657-2	-	-	1	1
pe28671-2	-	-	3	0
pe29180-1	-	-	0	2
pe29189-1	-	-	1	2
pe29261-1	-	-	1	1
pe29294-1	-	-	1	9
pe29305-2	-	-	2	76
pe29316-1	-	-	24	329
pe29325-1	-	-	0	2
pe29345-1	-	-	4	4
pe29347-1	-	-	13	29
pe29371-2	-	-	7	7
pe29384-1	-	-	464	24
pe29392-2	-	-	0	2
pe29399-2	-	-	36	2
pe29410-1	-	-	3	0
pe29464-1	-	-	25	16
pe29803-1	-	-	0	2
pe30153-1	-	-	0	14
pe30175-1	Niacinamide	Vitamins	1	1
pe30236-1	-	-	0	7
pe30246-1	-	-	2	5
pe30265-1	-	-	8	20
pe30293-2	Protocatechuic acid	Organic acid and derivatives	6	6
pe30297-2	-	-	23	12
pe30302-1	-	-	5	2
pe30307-1	-	-	2	0
pe30311-2	-	-	6	0
pe30312-1	-	-	0	31
pe30349-2	-	-	16	18
pe30354-1	-	-	44	23
pe30358-1	-	-	3	4
pe30363-2	-	-	0	2
pe30369-1	4-Hydroxybenzaldehyde	Organic acid and derivatives	1	10
pe30387-2	-	-	0	1
pe30388-2	-	-	41	68
pe30399-1	-	-	1	0
pe30423-2	-	-	1	2
pe30426-1	-	-	4	22
pe30434-1	-	-	50	70
pe30491-2	-	-	26	21
pe30579-1	-	-	0	1
pe30904-1	-	-	8	8
pe31302-1	-	-	16	8
pe31407-1	-	-	3	1
pe31448-1	-	-	23	6
pe31488-1	-	-	3	0
pe31598-1	-	-	8	5
pe31796-1	-	-	2	1
pe32164-1	-	-	2	2
pe32356-1	-	-	2	3
pe32375-2	-	-	2	4
pe33035-1	-	-	6	0
pe33123-1	-	-	0	2
pe33186-1	-	-	14	4
pe33225-1	5-Hydroxyindoleacetic acid	Alkaloids	6	5
pe33275-1	-	-	5	8
pe34028-2	-	-	17	3
pe34048-1	-	-	0	9
pe34068-1	-	-	2	5
pe34270-1	-	-	6	2
pe35001-1	-	-	9	7
pe35132-2	-	-	12	0
pe35144-1	-	-	0	5
pe35196-1	-	-	60	73
pe35238-1	-	-	2	0
pe35270-2	-	-	3	9
pe35424-2	-	-	1	4
pe35907-1	-	-	0	3
pe35958-2	-	-	7	7
pe36018-1	Eudesmoyl quinic acid	Organic acid and derivatives	2	1
pe36069-2	-	-	0	7
pe36201-1	-	-	37	20
pe36380-2	-	-	1	0
pe36510-2	-	-	0	10
pe36888-1	-	-	1	0
pe36936-2	-	-	0	3
pe37057-2	-	-	0	11
pe37091-1	-	-	3	16
pe37094-1	-	-	0	6
pe37117-1	-	-	0	7
pe37158-2	-	-	2	12
pe37200-1	-	-	5	7
pe37453-1	-	-	5	69
pe38112-2	-	-	3	0
pe38127-1	-	-	40	30
pe38180-1	-	-	2	4
pe38364-1	-	-	5	0
pe38850-1	-	-	26	23
pe38880-1	-	-	1	0
pe38897-2	-	-	2	34
pe38924-1	-	-	3	0
pe39042-1	-	-	0	4
pe39052-2	-	-	12	7
pe39072-1	-	-	27	52
pe39077-2	-	-	2	3
pe39084-2	-	-	57	80
pe39124-1	-	-	0	3
pe39777-1	D-Xylonic acid	Saccharides and Alcohols	2	0
pe39852-2	Feruloyl sorbitol	Organic acid and derivatives	0	2
pe40023-1	-	-	4	0
pe40045-1	-	-	13	23
pe40048-1	-	-	5	4
pe40257-1	-	-	0	1
pe40802-2	-	-	18	7
pe40820-2	-	-	0	1
pe40821-1	-	-	1	0
pe40824-1	-	-	35	12
pe40850-1	-	-	19	21
pe40866-1	-	-	0	7
pe40873-1	-	-	2	0
pe40912-1	-	-	49	412
pe41671-1	-	-	2	8
pe41702-2	-	-	15	8
pe41872-1	-	-	2	2
pe42668-1	-	-	19	0
pe42680-1	-	-	44	35
pe42715-2	-	-	22	124
pe42723-2	-	-	1	6
pe42738-1	-	-	0	1
pe42752-2	-	-	3	15
pe42770-1	-	-	18	29
pe43056-1	-	-	0	1
pe43151-1	-	-	5	0
pe43492-1	-	-	3	0
pe43494-2	-	-	2	0
pe43507-1	-	-	5	33
pe43515-1	-	-	6	3
pe43543-1	-	-	19	7
pe43553-1	-	-	11	2
pe43593-1	Isolariciresinol-9'-O-glucoside	Others	21	59
pe43653-1	-	-	6	25
pe43669-2	-	-	7	11
pe43678-1	-	-	6	10
pe43688-1	-	-	2	0
pe44390-2	-	-	1	0
pe44431-1	-	-	4	1
pe44445-1	-	-	1	25
pe44454-1	-	-	13	9
pe44490-1	-	-	1	5
pe44493-2	-	-	3	6
pe44496-1	-	-	11	6
pe44506-1	-	-	1	7
pe44568-1	-	-	0	1
pe44592-1	-	-	6	1
pe44617-1	-	-	6	8
pe44652-2	-	-	402	26
pe44657-1	-	-	2	5
pe44684-1	-	-	9	7
pe45351-2	Glucogallin	Organic acid and derivatives	25	24
pe45432-1	-	-	12	6
pe45484-2	-	-	0	4
pe45537-1	-	-	2	0
pe45544-2	-	-	14	42
pe45572-1	-	-	3	1
pe46290-2	-	-	7	22
pe46328-1	-	-	2	0
pe46342-1	Anthranilate-1-O-Sophoroside	Alkaloids	2	2
pe46371-2	-	-	1	1
pe46374-1	-	-	10	17
pe46444-1	-	-	0	1
pe46493-1	-	-	0	2
pe46518-1	-	-	38	46
pe46571-1	-	-	11	4
pe46635-1	-	-	0	1
pe46803-2	-	-	3	0
pe47192-1	-	-	12	4
pe47403-1	Benzoylmalic acid	Organic acid and derivatives	0	2
pe47413-1	-	-	12	3
pe47470-2	-	-	4	5
pe47488-2	-	-	58	45
pe48154-1	-	-	2	0
pe48169-1	-	-	0	2
pe48193-1	-	-	4	0
pe48197-2	-	-	2	2
pe48204-1	-	-	25	4
pe48261-1	-	-	1	1
pe48292-2	-	-	0	1
pe48355-2	-	-	79	78
pe48363-1	-	-	15	5
pe48368-1	-	-	0	3
pe48411-1	-	-	5	2
pe48415-2	-	-	3	30
pe48438-2	-	-	3	3
pe49385-1	-	-	5	7
pe49395-1	-	-	0	5
pe49440-1	-	-	111	168
pe50163-2	-	-	21	14
pe50204-2	-	-	1	13
pe50290-1	-	-	20	19
pe50325-1	-	-	1	0
pe50351-1	-	-	7	2
pe50393-1	-	-	15	25
pe51149-1	-	-	4	1
pe51342-1	Kaempferol-3-Glucoside-6''-p-coumaroyl	Flavonoids	0	2
pe51390-1	-	-	0	2
pe52067-1	-	-	2	3
pe52121-1	-	-	1	5
pe52152-1	-	-	1	52
pe52289-2	-	-	2	4
pe52294-2	-	-	18	23
pe52299-1	-	-	1	5
pe52300-2	-	-	0	4
pe52319-1	-	-	47	25
pe52683-1	-	-	10	0
pe52704-2	-	-	0	2
pe53063-2	-	-	1	9
pe53100-2	-	-	4	1
pe53269-1	Phloridzin	Flavonoids	16	9
pe53307-2	-	-	10	16
pe53939-2	-	-	3	0
pe54068-1	-	-	2	0
pe54133-1	-	-	0	5
pe54172-1	-	-	40	23
pe54213-1	-	-	15	8
pe54259-2	-	-	0	2
pe54881-2	-	-	9	4
pe54950-2	-	-	3	6
pe54966-1	-	-	8	10
pe55113-1	N-Acetyl-L-Tryptophan	Amino acid and derivatives	1	0
pe55151-1	-	-	0	1
pe55856-1	-	-	15	16
pe55868-2	-	-	1	0
pe55880-1	-	-	0	1
pe55881-2	-	-	3	4
pe55926-1	-	-	37	14
pe56049-2	-	-	9	2
pe56086-2	-	-	13	3
pe56300-1	-	-	1	0
pe56842-1	-	-	3	7
pe56886-1	-	-	61	45
pe56894-1	-	-	9	2
pe56905-1	-	-	43	22
pe56924-2	-	-	9	38
pe56927-1	-	-	3	4
pe56932-1	-	-	0	13
pe56934-1	Syringaldehyde-4-O-glucoside	Others	10	0
pe56939-1	-	-	0	3
pe56946-1	-	-	21	37
pe56958-1	-	-	4	0
pe56963-1	-	-	15	5
pe56966-1	-	-	0	5
pe56984-1	-	-	8	1
pe56985-2	-	-	0	2
pe56986-1	-	-	1	0
pe57002-1	-	-	8	19
pe57009-1	-	-	61	18
pe57039-1	-	-	7	2
pe57047-1	-	-	38	52
pe57051-1	-	-	3	9
pe57079-1	-	-	0	2
pe57084-1	-	-	0	2
pe57091-1	-	-	7	5
pe57099-1	-	-	7	7
pe57102-2	-	-	30	5
pe57121-2	-	-	0	3
pe57137-1	-	-	4	5
pe57191-1	-	-	7	1
pe57212-2	-	-	2	0
pe57748-1	-	-	0	6
pe57774-1	-	-	2	1
pe57803-1	-	-	1	5
pe57808-1	-	-	9	6
pe57827-2	-	-	1	1
pe57834-2	-	-	3	2
pe57848-2	-	-	11	7
pe57854-1	-	-	14	7
pe57855-1	-	-	1	1
pe57860-1	-	-	6	7
pe57870-1	-	-	3	0
pe57879-1	-	-	0	1
pe57880-1	-	-	0	6
pe57881-1	-	-	8	3
pe57888-2	-	-	341	5
pe57892-2	-	-	10	9
pe57902-2	-	-	6	2
pe57918-1	-	-	0	4
pe57925-1	-	-	30	12
pe57928-2	-	-	11	18
pe57943-1	-	-	9	309
pe57944-1	-	-	15	43
pe57949-1	-	-	9	4
pe57958-1	-	-	3	1
pe57967-1	-	-	52	18
pe57980-1	-	-	2	2
pe57981-1	-	-	4	2
pe57995-1	-	-	1	2
pe58004-1	-	-	3	6
pe58010-1	-	-	3	5
pe58088-2	-	-	7	14
pe58666-2	-	-	0	8
pe58690-1	-	-	4	5
pe58701-1	-	-	2	2
pe58707-1	-	-	23	4
pe58708-2	-	-	5	9
pe58709-1	-	-	2	0
pe58731-2	methyl 5-O-beta-glucopyranosyl-gallate	Organic acid and derivatives	8	3
pe58758-2	-	-	22	1
pe58759-2	-	-	10	8
pe58761-1	-	-	18	0
pe58763-1	-	-	1	2
pe58781-1	-	-	0	1
pe58782-1	-	-	0	1
pe58792-2	-	-	8	7
pe58793-2	-	-	46	5
pe58794-1	-	-	20	16
pe58798-1	-	-	0	1
pe58803-1	-	-	1	5
pe58824-1	-	-	12	7
pe58829-1	-	-	0	2
pe58830-1	p-Coumaroyl threonic acid	Organic acid and derivatives	12	22
pe58842-1	-	-	8	7
pe58854-1	-	-	9	9
pe58880-1	-	-	25	376
pe58882-1	-	-	20	22
pe58885-2	-	-	2	1
pe58888-2	Cycloolivil-6-O-glucoside	Others	0	1
pe58896-1	-	-	0	1
pe58898-1	-	-	2	9
pe58900-1	Quercetin O-acetylhexoside	Flavonoids	1	0
pe58914-1	-	-	0	1
pe58920-1	-	-	3	6
pe58926-1	-	-	0	12
pe58930-1	-	-	7	3
pe58933-2	-	-	21	17
pe58950-1	-	-	11	3
pe58985-1	-	-	2	1
pe58991-1	-	-	10	11
pe59199-1	-	-	2	0
pe59650-1	-	-	4	0
pe59653-1	Adenosine 3'-monophosphate	Nucleotide and derivatives	1	0
pe59657-1	-	-	1	11
pe59675-2	-	-	18	7
pe59676-1	-	-	4	18
pe59689-1	-	-	7	10
pe59695-1	-	-	6	4
pe59711-1	-	-	4	1
pe59718-2	-	-	31	5
pe59730-2	-	-	11	0
pe59743-2	-	-	306	10
pe59745-1	-	-	8	8
pe59750-2	Nicotinate	Vitamins	1	2
pe59752-2	-	-	2	1
pe59762-2	-	-	0	1
pe59765-1	-	-	0	1
pe59788-1	-	-	4	1
pe59803-1	-	-	2	5
pe59808-1	-	-	0	5
pe59811-1	-	-	3	1
pe59816-2	-	-	3	1
pe59822-1	-	-	5	9
pe59833-2	-	-	0	1
pe59834-2	-	-	0	3
pe59837-1	-	-	38	21
pe59838-1	-	-	2	0
pe59841-1	-	-	363	23
pe59844-2	-	-	3	1
pe59845-1	-	-	45	6
pe59849-2	-	-	21	20
pe59866-1	-	-	1	0
pe59871-1	-	-	0	2
pe59875-1	-	-	0	4
pe59883-2	-	-	1	1
pe59904-1	-	-	4	9
pe59922-1	-	-	3	6
pe59926-1	-	-	10	9
pe59968-1	-	-	11	8
pe60110-1	-	-	1	1
pe60115-1	LysoPE 18:3	Lipids	7	3
pe60160-2	-	-	2	0
pe60336-1	-	-	4	2
pe60618-1	-	-	0	3
pe60629-1	-	-	2	1
pe60641-1	-	-	2	0
pe60646-1	-	-	42	72
pe60661-1	-	-	5	0
pe60672-1	-	-	2	1
pe60684-1	2,5-dihydroxy benzoic acid O-hexside	Organic acid and derivatives	37	25
pe60691-1	-	-	10	29
pe60697-1	-	-	2	2
pe60704-2	-	-	25	22
pe60709-2	-	-	3	0
pe60724-1	-	-	1	0
pe60736-2	Protocatechuic acid O-glucoside	Organic acid and derivatives	4	4
pe60751-2	-	-	1	0
pe60754-1	-	-	0	6
pe60759-2	-	-	8	12
pe60770-1	-	-	0	2
pe60782-1	Benzoyl-beta-D-glucoside	Others	0	1
pe60807-2	-	-	3	0
pe60808-2	-	-	0	1
pe60817-1	-	-	351	6
pe60824-2	-	-	1	2
pe60834-1	-	-	1	1
pe60839-1	-	-	13	26
pe60840-2	Syringetin O-hexoside	Organic acid and derivatives	20	31
pe60849-1	-	-	16	25
pe60852-2	-	-	3	1
pe60856-2	-	-	2	2
pe60864-1	-	-	4	5
pe60866-1	-	-	3	4
pe60882-2	-	-	4	1
pe60887-1	-	-	5	2
pe60896-1	-	-	0	9
pe60903-1	-	-	0	1
pe60921-1	-	-	10	10
pe60924-1	-	-	8	17
pe60931-1	-	-	3	3
pe60939-1	-	-	0	3
PeS0069	D-Sorbitol	Saccharides and Alcohols	8	0
PeS0073	D-Mannitol	Saccharides and Alcohols	7	0
qk000070	L-Histidine	Amino acid and derivatives	0	2
qk000115	-	-	0	2
qk003070	-	-	347	30
qk003852	Nicotinate ribonucleoside	Vitamins	6	2
qk004846	S-(5-adenosyl)-L-homocysteine	Amino acid and derivatives	1	1
qk004847-2	2-Thiophenecarboxylic acid	Others	4	3
qk004944	-	-	0	4
qk006845-2	-	-	1	1
qk006912	Hydroxy-methoxycinnamate	Coumarin and its derivatives	1	0
qk008939	-	-	1	1
qk011603	Adenine	Nucleotide and derivatives	0	1
qk011715	-	-	7	0
qk013882-2	-	-	0	3
qk014848	-	-	6	12
qk017487-2	Histidinol	Amino acid and derivatives	0	6
qk017573	Methoxyindoleacetic acid	Others	0	3
qk018547	-	-	0	1
qk019480	-	-	0	1
qk025425-2	-	-	11	10
qk026362	-	-	3	3
qk029424-2	-	-	6	0
qk065366	6,7-dihydroxycoumarin 7-O-quinic acid	Coumarin and its derivatives	0	1
qk066404	-	-	0	2
qk067362-2	Eriodictyol-7-O-glucoside	Flavonoids	4	0
qk070996-2	-	-	2	65
qk073039-2	-	-	0	5
qk074845	-	-	2	0
qk075687	-	-	3	0
qk075736	-	-	0	2
qk080641	3-O-Feruloylquinic acid	Organic acid and derivatives	9	45
qk081579	-	-	0	4
qk084355-2	-	-	4	1
qk086277	Uridine 5'-diphospho-D-glucose	Nucleotide and derivatives	16	12
qk093913	-	-	10	0
qk096776	-	-	0	4
qk097984	-	-	0	4
qk100757	-	-	1	3
qk102565	-	-	1	1
qk109140-2	Methylcitric acid	Organic acid and derivatives	14	14
qk110102	-	-	14	20
qk116837	2-Deoxyribose-1-phosphate	Saccharides and Alcohols	15	2
qk118797	Caftaric acid	Organic acid and derivatives	1	0
sn0164	-	-	1	0
sn0302	-	-	4	0
sn0612	UROCANIC ACID(RG)	Organic acid and derivatives	6	10
sn0622	-	-	5	1
sn0636	Tricin	Flavonoids	1	1
sn0663	-	-	1	3
sn0834-2	Chrysoeriol 5-O-hexoside	Flavonoids	25	13
sn0890	L(-)-Malic acid	Organic acid and derivatives	1	0
sn0910	Azelaic acid	Organic acid and derivatives	17	11
sn0924	4-Hydroxybenzoic acid	Organic acid and derivatives	0	2
sn0925	Vanillic acid	Organic acid and derivatives	1	3
