# Supplementary material for: Combined nature and human selections reshaped peach fruit metabolome
Source: Genome Biol. 2022 Jul 4;23:146. doi: 10.1186/s13059-022-02719-6 (PMC9254577; doi:10.1186/s13059-022-02719-6)
Supplement: Supplementary file 11 — Additional file 11: Table S10. Number of associated SNPs in each non-overlapping 1-Mb sliding windows across the peach genome. [file 13059_2022_2719_MOESM11_ESM.xlsx]

## Sheet: 2015
Additional file 11: Table S10. Number of associated SNPs in each non-overlapping 1-Mb sliding windows across the peach genome.
Chr.	Start (bp)	End (bp)	Number
1	1	1000000	26
1	1000001	2000000	24
1	2000001	3000000	34
1	3000001	4000000	52
1	4000001	5000000	23
1	5000001	6000000	23
1	6000001	7000000	16
1	7000001	8000000	9
1	8000001	9000000	16
1	9000001	10000000	11
1	10000001	11000000	28
1	11000001	12000000	37
1	12000001	13000000	47
1	13000001	14000000	30
1	14000001	15000000	49
1	15000001	16000000	66
1	16000001	17000000	4
1	17000001	18000000	20
1	18000001	19000000	47
1	19000001	20000000	26
1	20000001	21000000	14
1	21000001	22000000	13
1	22000001	23000000	42
1	23000001	24000000	19
1	24000001	25000000	32
1	25000001	26000000	21
1	26000001	27000000	34
1	27000001	28000000	13
1	28000001	29000000	23
1	29000001	30000000	20
1	30000001	31000000	36
1	31000001	32000000	9
1	32000001	33000000	34
1	33000001	34000000	15
1	34000001	35000000	39
1	35000001	36000000	52
1	36000001	37000000	48
1	37000001	38000000	3
1	38000001	39000000	7
1	39000001	40000000	12
1	40000001	41000000	6
1	41000001	42000000	35
1	42000001	43000000	7
1	43000001	44000000	12
1	44000001	45000000	19
1	45000001	46000000	10
1	46000001	47000000	13
1	47000001	48000000	42
2	1	1000000	30
2	1000001	2000000	21
2	2000001	3000000	1
2	3000001	4000000	10
2	4000001	5000000	27
2	5000001	6000000	9
2	6000001	7000000	23
2	7000001	8000000	83
2	8000001	9000000	68
2	9000001	10000000	59
2	10000001	11000000	64
2	11000001	12000000	31
2	12000001	13000000	15
2	13000001	14000000	36
2	14000001	15000000	26
2	15000001	16000000	49
2	16000001	17000000	23
2	17000001	18000000	23
2	18000001	19000000	67
2	19000001	20000000	40
2	20000001	21000000	29
2	21000001	22000000	52
2	22000001	23000000	39
2	23000001	24000000	242
2	24000001	25000000	411
2	25000001	26000000	189
2	26000001	27000000	39
2	27000001	28000000	13
2	28000001	29000000	2
2	29000001	30000000	25
2	30000001	31000000	4
3	1	1000000	30
3	1000001	2000000	34
3	2000001	3000000	26
3	3000001	4000000	29
3	4000001	5000000	56
3	5000001	6000000	37
3	6000001	7000000	24
3	7000001	8000000	22
3	8000001	9000000	19
3	9000001	10000000	19
3	10000001	11000000	30
3	11000001	12000000	59
3	12000001	13000000	22
3	13000001	14000000	49
3	14000001	15000000	32
3	15000001	16000000	31
3	16000001	17000000	41
3	17000001	18000000	17
3	18000001	19000000	57
3	19000001	20000000	73
3	20000001	21000000	41
3	21000001	22000000	37
3	22000001	23000000	25
3	23000001	24000000	11
3	24000001	25000000	34
3	25000001	26000000	4
3	26000001	27000000	27
4	1	1000000	109
4	1000001	2000000	151
4	2000001	3000000	22
4	3000001	4000000	11
4	4000001	5000000	5
4	5000001	6000000	5
4	6000001	7000000	21
4	7000001	8000000	33
4	8000001	9000000	32
4	9000001	10000000	15
4	10000001	11000000	47
4	11000001	12000000	126
4	12000001	13000000	92
4	13000001	14000000	42
4	14000001	15000000	18
4	15000001	16000000	32
4	16000001	17000000	24
4	17000001	18000000	12
4	18000001	19000000	8
4	19000001	20000000	2
4	20000001	21000000	3
4	22000001	23000000	13
4	23000001	24000000	12
4	25000001	26000000	18
5	1	1000000	180
5	1000001	2000000	305
5	2000001	3000000	146
5	3000001	4000000	110
5	4000001	5000000	141
5	5000001	6000000	27
5	6000001	7000000	35
5	7000001	8000000	38
5	8000001	9000000	22
5	9000001	10000000	12
5	10000001	11000000	24
5	11000001	12000000	34
5	12000001	13000000	9
5	13000001	14000000	34
5	14000001	15000000	3
5	15000001	16000000	15
5	16000001	17000000	25
5	17000001	18000000	54
5	18000001	19000000	1
6	1	1000000	15
6	1000001	2000000	43
6	2000001	3000000	57
6	3000001	4000000	28
6	4000001	5000000	9
6	5000001	6000000	51
6	6000001	7000000	71
6	7000001	8000000	50
6	8000001	9000000	32
6	9000001	10000000	9
6	10000001	11000000	45
6	11000001	12000000	68
6	12000001	13000000	39
6	13000001	14000000	39
6	14000001	15000000	16
6	15000001	16000000	24
6	16000001	17000000	28
6	17000001	18000000	39
6	18000001	19000000	46
6	19000001	20000000	11
6	20000001	21000000	30
6	21000001	22000000	28
6	22000001	23000000	58
6	23000001	24000000	25
6	24000001	25000000	43
6	25000001	26000000	76
6	26000001	27000000	32
6	27000001	28000000	11
6	28000001	29000000	4
6	29000001	30000000	12
6	30000001	31000000	7
7	1	1000000	36
7	1000001	2000000	27
7	2000001	3000000	43
7	3000001	4000000	14
7	4000001	5000000	26
7	5000001	6000000	29
7	6000001	7000000	37
7	7000001	8000000	8
7	8000001	9000000	2
7	9000001	10000000	27
7	10000001	11000000	42
7	11000001	12000000	11
7	12000001	13000000	68
7	13000001	14000000	59
7	14000001	15000000	22
7	15000001	16000000	30
7	16000001	17000000	54
7	17000001	18000000	53
7	18000001	19000000	81
7	19000001	20000000	31
7	20000001	21000000	50
7	21000001	22000000	22
7	22000001	23000000	2
8	1	1000000	4
8	1000001	2000000	37
8	2000001	3000000	40
8	3000001	4000000	80
8	4000001	5000000	73
8	5000001	6000000	48
8	6000001	7000000	45
8	7000001	8000000	36
8	8000001	9000000	46
8	9000001	10000000	17
8	10000001	11000000	78
8	11000001	12000000	64
8	12000001	13000000	60
8	13000001	14000000	31
8	14000001	15000000	20
8	15000001	16000000	39
8	16000001	17000000	45
8	17000001	18000000	52
8	18000001	19000000	42
8	19000001	20000000	28
8	20000001	21000000	26
8	21000001	22000000	22
8	22000001	23000000	10

## Sheet: 2016
Chr.	Start (bp)	End (bp)	Number
1	1	1000000	33
1	1000001	2000000	13
1	2000001	3000000	32
1	3000001	4000000	50
1	4000001	5000000	41
1	5000001	6000000	31
1	6000001	7000000	23
1	7000001	8000000	18
1	8000001	9000000	15
1	9000001	10000000	18
1	10000001	11000000	30
1	11000001	12000000	40
1	12000001	13000000	46
1	13000001	14000000	42
1	14000001	15000000	55
1	15000001	16000000	52
1	16000001	17000000	9
1	17000001	18000000	17
1	18000001	19000000	63
1	19000001	20000000	26
1	20000001	21000000	21
1	21000001	22000000	19
1	22000001	23000000	45
1	23000001	24000000	22
1	24000001	25000000	40
1	25000001	26000000	26
1	26000001	27000000	45
1	27000001	28000000	13
1	28000001	29000000	18
1	29000001	30000000	7
1	30000001	31000000	43
1	31000001	32000000	16
1	32000001	33000000	34
1	33000001	34000000	29
1	34000001	35000000	55
1	35000001	36000000	90
1	36000001	37000000	49
1	37000001	38000000	16
1	38000001	39000000	6
1	39000001	40000000	45
1	40000001	41000000	20
1	41000001	42000000	58
1	42000001	43000000	30
1	43000001	44000000	27
1	44000001	45000000	23
1	45000001	46000000	16
1	46000001	47000000	29
1	47000001	48000000	65
2	1	1000000	46
2	1000001	2000000	9
2	2000001	3000000	2
2	3000001	4000000	31
2	4000001	5000000	26
2	5000001	6000000	14
2	6000001	7000000	67
2	7000001	8000000	107
2	8000001	9000000	73
2	9000001	10000000	66
2	10000001	11000000	43
2	11000001	12000000	22
2	12000001	13000000	16
2	13000001	14000000	34
2	14000001	15000000	41
2	15000001	16000000	48
2	16000001	17000000	35
2	17000001	18000000	34
2	18000001	19000000	73
2	19000001	20000000	56
2	20000001	21000000	47
2	21000001	22000000	92
2	22000001	23000000	59
2	23000001	24000000	255
2	24000001	25000000	396
2	25000001	26000000	299
2	26000001	27000000	48
2	27000001	28000000	24
2	28000001	29000000	4
2	29000001	30000000	45
2	30000001	31000000	8
3	1	1000000	31
3	1000001	2000000	31
3	2000001	3000000	40
3	3000001	4000000	15
3	4000001	5000000	54
3	5000001	6000000	35
3	6000001	7000000	33
3	7000001	8000000	33
3	8000001	9000000	22
3	9000001	10000000	23
3	10000001	11000000	31
3	11000001	12000000	62
3	12000001	13000000	21
3	13000001	14000000	45
3	14000001	15000000	34
3	15000001	16000000	47
3	16000001	17000000	51
3	17000001	18000000	19
3	18000001	19000000	76
3	19000001	20000000	119
3	20000001	21000000	50
3	21000001	22000000	27
3	22000001	23000000	19
3	23000001	24000000	11
3	24000001	25000000	21
3	25000001	26000000	3
3	26000001	27000000	26
3	27000001	28000000	1
4	1	1000000	194
4	1000001	2000000	130
4	2000001	3000000	41
4	3000001	4000000	31
4	4000001	5000000	10
4	5000001	6000000	5
4	6000001	7000000	29
4	7000001	8000000	42
4	8000001	9000000	19
4	9000001	10000000	29
4	10000001	11000000	56
4	11000001	12000000	76
4	12000001	13000000	81
4	13000001	14000000	47
4	14000001	15000000	20
4	15000001	16000000	25
4	16000001	17000000	21
4	17000001	18000000	6
4	18000001	19000000	2
4	19000001	20000000	5
4	20000001	21000000	3
4	21000001	22000000	1
4	22000001	23000000	9
4	23000001	24000000	16
4	24000001	25000000	2
4	25000001	26000000	19
5	1	1000000	199
5	1000001	2000000	327
5	2000001	3000000	190
5	3000001	4000000	118
5	4000001	5000000	185
5	5000001	6000000	30
5	6000001	7000000	29
5	7000001	8000000	21
5	8000001	9000000	20
5	9000001	10000000	14
5	10000001	11000000	24
5	11000001	12000000	40
5	12000001	13000000	3
5	13000001	14000000	21
5	14000001	15000000	5
5	15000001	16000000	25
5	16000001	17000000	25
5	17000001	18000000	86
5	18000001	19000000	7
6	1	1000000	42
6	1000001	2000000	110
6	2000001	3000000	50
6	3000001	4000000	70
6	4000001	5000000	13
6	5000001	6000000	61
6	6000001	7000000	79
6	7000001	8000000	51
6	8000001	9000000	18
6	9000001	10000000	46
6	10000001	11000000	39
6	11000001	12000000	57
6	12000001	13000000	36
6	13000001	14000000	66
6	14000001	15000000	17
6	15000001	16000000	33
6	16000001	17000000	49
6	17000001	18000000	43
6	18000001	19000000	39
6	19000001	20000000	19
6	20000001	21000000	30
6	21000001	22000000	47
6	22000001	23000000	48
6	23000001	24000000	21
6	24000001	25000000	24
6	25000001	26000000	71
6	26000001	27000000	33
6	27000001	28000000	15
6	28000001	29000000	2
6	29000001	30000000	10
6	30000001	31000000	15
7	1	1000000	36
7	1000001	2000000	19
7	2000001	3000000	39
7	3000001	4000000	25
7	4000001	5000000	29
7	5000001	6000000	42
7	6000001	7000000	37
7	7000001	8000000	22
7	8000001	9000000	4
7	9000001	10000000	27
7	10000001	11000000	54
7	11000001	12000000	10
7	12000001	13000000	47
7	13000001	14000000	59
7	14000001	15000000	98
7	15000001	16000000	41
7	16000001	17000000	65
7	17000001	18000000	40
7	18000001	19000000	74
7	19000001	20000000	32
7	20000001	21000000	64
7	21000001	22000000	28
7	22000001	23000000	11
8	1	1000000	6
8	1000001	2000000	50
8	2000001	3000000	56
8	3000001	4000000	149
8	4000001	5000000	147
8	5000001	6000000	79
8	6000001	7000000	56
8	7000001	8000000	49
8	8000001	9000000	51
8	9000001	10000000	16
8	10000001	11000000	81
8	11000001	12000000	108
8	12000001	13000000	85
8	13000001	14000000	77
8	14000001	15000000	25
8	15000001	16000000	58
8	16000001	17000000	56
8	17000001	18000000	32
8	18000001	19000000	36
8	19000001	20000000	28
8	20000001	21000000	28
8	21000001	22000000	19
8	22000001	23000000	14
