# Supplementary material for: Combined nature and human selections reshaped peach fruit metabolome
Source: Genome Biol. 2022 Jul 4;23:146. doi: 10.1186/s13059-022-02719-6 (PMC9254577; doi:10.1186/s13059-022-02719-6)
Supplement: Supplementary file 12 — Additional file 12: Table S11. List of the 185 accessions used in transcriptome sequencing and eQTL analysis. [file 13059_2022_2719_MOESM12_ESM.xlsx]

## Sheet: Sheet1
Additional file 12: Table S11. List of the 185 accessions used in transcriptome sequencing and eQTL analysis.
Accession ID	Total reads	Total mapped	Multiple mapped	Uniquely mapped	Reads map to '+'	Reads map to '-'	Non-splice reads	Splice reads
Pch001	44890520	43651283 (97.24%)	1061695 (2.37%)	42589588 (94.87%)	21281422 (47.41%)	21308166 (47.47%)	25761702 (57.39%)	16827886 (37.49%)
Pch002	49450296	46172740 (93.37%)	1061229 (2.15%)	45111511 (91.23%)	22550823 (45.6%)	22560688 (45.62%)	28238613 (57.11%)	16872898 (34.12%)
Pch003	48620012	46927064 (96.52%)	1330208 (2.74%)	45596856 (93.78%)	22787054 (46.87%)	22809802 (46.91%)	27893227 (57.37%)	17703629 (36.41%)
Pch004	47613794	46476963 (97.61%)	968569 (2.03%)	45508394 (95.58%)	22796626 (47.88%)	22711768 (47.7%)	28128631 (59.08%)	17379763 (36.5%)
Pch005	46765460	45224812 (96.71%)	836723 (1.79%)	44388089 (94.92%)	22168084 (47.4%)	22220005 (47.51%)	27525145 (58.86%)	16862944 (36.06%)
Pch006	47839978	46348453 (96.88%)	958983 (2%)	45389470 (94.88%)	22715430 (47.48%)	22674040 (47.4%)	27806864 (58.12%)	17582606 (36.75%)
Pch007	46974404	45485700 (96.83%)	1089496 (2.32%)	44396204 (94.51%)	22190764 (47.24%)	22205440 (47.27%)	26914064 (57.3%)	17482140 (37.22%)
Pch009	49308664	47661562 (96.66%)	1185387 (2.4%)	46476175 (94.26%)	23198301 (47.05%)	23277874 (47.21%)	28240569 (57.27%)	18235606 (36.98%)
Pch011	45815546	41369145 (90.29%)	1279670 (2.79%)	40089475 (87.5%)	20035996 (43.73%)	20053479 (43.77%)	24621750 (53.74%)	15467725 (33.76%)
Pch012	47328560	45954545 (97.1%)	1128802 (2.39%)	44825743 (94.71%)	22422367 (47.38%)	22403376 (47.34%)	27917657 (58.99%)	16908086 (35.72%)
Pch013	46952972	45648000 (97.22%)	1275594 (2.72%)	44372406 (94.5%)	22186590 (47.25%)	22185816 (47.25%)	27266051 (58.07%)	17106355 (36.43%)
Pch014	48010358	46221543 (96.27%)	1052933 (2.19%)	45168610 (94.08%)	22554782 (46.98%)	22613828 (47.1%)	28251611 (58.84%)	16916999 (35.24%)
Pch016	46357226	44942054 (96.95%)	1167698 (2.52%)	43774356 (94.43%)	21872952 (47.18%)	21901404 (47.24%)	26599268 (57.38%)	17175088 (37.05%)
Pch017	47652398	46250897 (97.06%)	1109445 (2.33%)	45141452 (94.73%)	22574903 (47.37%)	22566549 (47.36%)	27314954 (57.32%)	17826498 (37.41%)
Pch018	56225184	54209380 (96.41%)	1700651 (3.02%)	52508729 (93.39%)	26248319 (46.68%)	26260410 (46.71%)	32673806 (58.11%)	19834923 (35.28%)
Pch019	47018292	45190925 (96.11%)	959238 (2.04%)	44231687 (94.07%)	22120695 (47.05%)	22110992 (47.03%)	27133087 (57.71%)	17098600 (36.37%)
Pch020	46759084	45032340 (96.31%)	1139208 (2.44%)	43893132 (93.87%)	21955371 (46.95%)	21937761 (46.92%)	26816042 (57.35%)	17077090 (36.52%)
Pch022	48744876	47085173 (96.6%)	986416 (2.02%)	46098757 (94.57%)	23035183 (47.26%)	23063574 (47.31%)	28488675 (58.44%)	17610082 (36.13%)
Pch023	71552020	69292355 (96.84%)	2063757 (2.88%)	67228598 (93.96%)	33607763 (46.97%)	33620835 (46.99%)	40593731 (56.73%)	26634867 (37.22%)
Pch024	47130428	45219180 (95.94%)	1372705 (2.91%)	43846475 (93.03%)	21881146 (46.43%)	21965329 (46.61%)	27480950 (58.31%)	16365525 (34.72%)
Pch025	45983002	44773242 (97.37%)	1129245 (2.46%)	43643997 (94.91%)	21831179 (47.48%)	21812818 (47.44%)	26712799 (58.09%)	16931198 (36.82%)
Pch026	45125598	43344483 (96.05%)	1046581 (2.32%)	42297902 (93.73%)	21088529 (46.73%)	21209373 (47%)	26115529 (57.87%)	16182373 (35.86%)
Pch028	42890998	41314836 (96.33%)	914446 (2.13%)	40400390 (94.19%)	20219860 (47.14%)	20180530 (47.05%)	25267458 (58.91%)	15132932 (35.28%)
Pch029	45289924	43848838 (96.82%)	994717 (2.2%)	42854121 (94.62%)	21418915 (47.29%)	21435206 (47.33%)	26519929 (58.56%)	16334192 (36.07%)
Pch030	45247678	43509540 (96.16%)	1129156 (2.5%)	42380384 (93.66%)	21167626 (46.78%)	21212758 (46.88%)	26149689 (57.79%)	16230695 (35.87%)
Pch033	47672074	45860108 (96.2%)	1077816 (2.26%)	44782292 (93.94%)	22381240 (46.95%)	22401052 (46.99%)	28723288 (60.25%)	16059004 (33.69%)
Pch034	43832910	40451927 (92.29%)	882479 (2.01%)	39569448 (90.27%)	19742702 (45.04%)	19826746 (45.23%)	25272802 (57.66%)	14296646 (32.62%)
Pch035	45425712	43889405 (96.62%)	1322015 (2.91%)	42567390 (93.71%)	21272177 (46.83%)	21295213 (46.88%)	26047604 (57.34%)	16519786 (36.37%)
Pch036	47458708	45910014 (96.74%)	1038800 (2.19%)	44871214 (94.55%)	22425569 (47.25%)	22445645 (47.3%)	27701611 (58.37%)	17169603 (36.18%)
Pch037	47031930	45560999 (96.87%)	990691 (2.11%)	44570308 (94.77%)	22282467 (47.38%)	22287841 (47.39%)	27754718 (59.01%)	16815590 (35.75%)
Pch038	47600826	45458717 (95.5%)	1059306 (2.23%)	44399411 (93.27%)	22196293 (46.63%)	22203118 (46.64%)	28032301 (58.89%)	16367110 (34.38%)
Pch039	41571008	40064318 (96.38%)	968016 (2.33%)	39096302 (94.05%)	19563370 (47.06%)	19532932 (46.99%)	23797034 (57.24%)	15299268 (36.8%)
Pch040	44784130	43047584 (96.12%)	1710357 (3.82%)	41337227 (92.3%)	20643151 (46.09%)	20694076 (46.21%)	24540342 (54.8%)	16796885 (37.51%)
Pch041	41582676	40118032 (96.48%)	854553 (2.06%)	39263479 (94.42%)	19627878 (47.2%)	19635601 (47.22%)	24205826 (58.21%)	15057653 (36.21%)
Pch042	45108924	41658829 (92.35%)	1006979 (2.23%)	40651850 (90.12%)	20271938 (44.94%)	20379912 (45.18%)	24316658 (53.91%)	16335192 (36.21%)
Pch044	48026890	46433017 (96.68%)	1125683 (2.34%)	45307334 (94.34%)	22655995 (47.17%)	22651339 (47.16%)	27006781 (56.23%)	18300553 (38.1%)
Pch048	45888208	44340990 (96.63%)	988944 (2.16%)	43352046 (94.47%)	21682807 (47.25%)	21669239 (47.22%)	26300525 (57.31%)	17051521 (37.16%)
Pch049	47102698	45538453 (96.68%)	1190589 (2.53%)	44347864 (94.15%)	22158290 (47.04%)	22189574 (47.11%)	26708622 (56.7%)	17639242 (37.45%)
Pch050	46121160	44590383 (96.68%)	936492 (2.03%)	43653891 (94.65%)	21811191 (47.29%)	21842700 (47.36%)	26650010 (57.78%)	17003881 (36.87%)
Pch051	46187546	44890909 (97.19%)	961330 (2.08%)	43929579 (95.11%)	21959105 (47.54%)	21970474 (47.57%)	26492472 (57.36%)	17437107 (37.75%)
Pch052	45524160	43015841 (94.49%)	885775 (1.95%)	42130066 (92.54%)	21048944 (46.24%)	21081122 (46.31%)	26054404 (57.23%)	16075662 (35.31%)
Pch053	45810668	43618501 (95.21%)	1088760 (2.38%)	42529741 (92.84%)	21256131 (46.4%)	21273610 (46.44%)	25968919 (56.69%)	16560822 (36.15%)
Pch054	45820334	44046196 (96.13%)	1179065 (2.57%)	42867131 (93.55%)	21412268 (46.73%)	21454863 (46.82%)	25835716 (56.38%)	17031415 (37.17%)
Pch055	45248676	43255445 (95.59%)	1407459 (3.11%)	41847986 (92.48%)	20901408 (46.19%)	20946578 (46.29%)	26156345 (57.81%)	15691641 (34.68%)
Pch056	48142494	45340684 (94.18%)	1390256 (2.89%)	43950428 (91.29%)	21986765 (45.67%)	21963663 (45.62%)	26833605 (55.74%)	17116823 (35.55%)
Pch057	49286484	47217682 (95.8%)	1162067 (2.36%)	46055615 (93.44%)	23016053 (46.7%)	23039562 (46.75%)	28794575 (58.42%)	17261040 (35.02%)
Pch058	44309568	42523594 (95.97%)	1023673 (2.31%)	41499921 (93.66%)	20721292 (46.76%)	20778629 (46.89%)	25117585 (56.69%)	16382336 (36.97%)
Pch059	50209388	48751749 (97.1%)	1048694 (2.09%)	47703055 (95.01%)	23848738 (47.5%)	23854317 (47.51%)	28871786 (57.5%)	18831269 (37.51%)
Pch061	46416216	44626324 (96.14%)	1054927 (2.27%)	43571397 (93.87%)	21795047 (46.96%)	21776350 (46.92%)	27156302 (58.51%)	16415095 (35.37%)
Pch062	49499458	47694523 (96.35%)	1081946 (2.19%)	46612577 (94.17%)	23303517 (47.08%)	23309060 (47.09%)	29235377 (59.06%)	17377200 (35.11%)
Pch064	45271344	43655040 (96.43%)	1099213 (2.43%)	42555827 (94%)	21265412 (46.97%)	21290415 (47.03%)	26058949 (57.56%)	16496878 (36.44%)
Pch067	44169950	42757881 (96.8%)	988644 (2.24%)	41769237 (94.56%)	20865770 (47.24%)	20903467 (47.33%)	24991499 (56.58%)	16777738 (37.98%)
Pch068	47899634	45783971 (95.58%)	1496213 (3.12%)	44287758 (92.46%)	22128714 (46.2%)	22159044 (46.26%)	26814137 (55.98%)	17473621 (36.48%)
Pch069	44251858	42721939 (96.54%)	939020 (2.12%)	41782919 (94.42%)	20881451 (47.19%)	20901468 (47.23%)	25480035 (57.58%)	16302884 (36.84%)
Pch070	45638464	44019069 (96.45%)	1075342 (2.36%)	42943727 (94.1%)	21445053 (46.99%)	21498674 (47.11%)	25843915 (56.63%)	17099812 (37.47%)
Pch071	45899392	43894198 (95.63%)	980297 (2.14%)	42913901 (93.5%)	21436600 (46.7%)	21477301 (46.79%)	26231217 (57.15%)	16682684 (36.35%)
Pch072	48226250	46509873 (96.44%)	1119425 (2.32%)	45390448 (94.12%)	22697275 (47.06%)	22693173 (47.06%)	27743324 (57.53%)	17647124 (36.59%)
Pch077	47770326	46755080 (97.87%)	1171020 (2.45%)	45584060 (95.42%)	22810556 (47.75%)	22773504 (47.67%)	27912302 (58.43%)	17671758 (36.99%)
Pch078	44715196	43185425 (96.58%)	1177295 (2.63%)	42008130 (93.95%)	20998851 (46.96%)	21009279 (46.98%)	25495830 (57.02%)	16512300 (36.93%)
Pch083	44636202	42898829 (96.11%)	2639599 (5.91%)	40259230 (90.19%)	20057451 (44.94%)	20201779 (45.26%)	24307317 (54.46%)	15951913 (35.74%)
Pch088	44347684	43012383 (96.99%)	1193908 (2.69%)	41818475 (94.3%)	20907316 (47.14%)	20911159 (47.15%)	25052287 (56.49%)	16766188 (37.81%)
Pch089	46017114	44452373 (96.6%)	1289722 (2.8%)	43162651 (93.8%)	21584597 (46.91%)	21578054 (46.89%)	26581340 (57.76%)	16581311 (36.03%)
Pch090	45879386	44438237 (96.86%)	1003947 (2.19%)	43434290 (94.67%)	21708236 (47.32%)	21726054 (47.35%)	26854480 (58.53%)	16579810 (36.14%)
Pch092	65192458	63334200 (97.15%)	2687733 (4.12%)	60646467 (93.03%)	30316665 (46.5%)	30329802 (46.52%)	37665201 (57.78%)	22981266 (35.25%)
Pch093	45065626	43984655 (97.6%)	1059263 (2.35%)	42925392 (95.25%)	21473511 (47.65%)	21451881 (47.6%)	26219519 (58.18%)	16705873 (37.07%)
Pch094	46757848	44747755 (95.7%)	912823 (1.95%)	43834932 (93.75%)	21901439 (46.84%)	21933493 (46.91%)	27435850 (58.68%)	16399082 (35.07%)
Pch095	45892588	43967209 (95.8%)	1124217 (2.45%)	42842992 (93.35%)	21392339 (46.61%)	21450653 (46.74%)	26189411 (57.07%)	16653581 (36.29%)
Pch096	46398576	44162021 (95.18%)	1211990 (2.61%)	42950031 (92.57%)	21454449 (46.24%)	21495582 (46.33%)	25900795 (55.82%)	17049236 (36.75%)
Pch099	47375258	45561139 (96.17%)	1375988 (2.9%)	44185151 (93.27%)	22078574 (46.6%)	22106577 (46.66%)	27657811 (58.38%)	16527340 (34.89%)
Pch100	47625186	45836008 (96.24%)	1318776 (2.77%)	44517232 (93.47%)	22267231 (46.76%)	22250001 (46.72%)	26501074 (55.65%)	18016158 (37.83%)
Pch101	45939508	43434085 (94.55%)	1282624 (2.79%)	42151461 (91.75%)	21113946 (45.96%)	21037515 (45.79%)	25794546 (56.15%)	16356915 (35.61%)
Pch102	47656094	45956010 (96.43%)	1155288 (2.42%)	44800722 (94.01%)	22375008 (46.95%)	22425714 (47.06%)	27244394 (57.17%)	17556328 (36.84%)
Pch103	45031924	43535095 (96.68%)	1505026 (3.34%)	42030069 (93.33%)	21006040 (46.65%)	21024029 (46.69%)	25782665 (57.25%)	16247404 (36.08%)
Pch104	48168176	46917457 (97.4%)	1363692 (2.83%)	45553765 (94.57%)	22748162 (47.23%)	22805603 (47.35%)	27972184 (58.07%)	17581581 (36.5%)
Pch105	47716160	45945825 (96.29%)	1138783 (2.39%)	44807042 (93.9%)	22372503 (46.89%)	22434539 (47.02%)	27081449 (56.76%)	17725593 (37.15%)
Pch106	43246138	41681006 (96.38%)	1218891 (2.82%)	40462115 (93.56%)	20197541 (46.7%)	20264574 (46.86%)	24851227 (57.46%)	15610888 (36.1%)
Pch107	47164664	45422032 (96.31%)	2131952 (4.52%)	43290080 (91.78%)	21627142 (45.85%)	21662938 (45.93%)	26973434 (57.19%)	16316646 (34.6%)
Pch108	49289714	47884350 (97.15%)	1096701 (2.23%)	46787649 (94.92%)	23395470 (47.47%)	23392179 (47.46%)	29310320 (59.47%)	17477329 (35.46%)
Pch109	46570864	44996016 (96.62%)	1283956 (2.76%)	43712060 (93.86%)	21853547 (46.93%)	21858513 (46.94%)	26218824 (56.3%)	17493236 (37.56%)
Pch110	41736562	40056449 (95.97%)	925939 (2.22%)	39130510 (93.76%)	19556339 (46.86%)	19574171 (46.9%)	23867676 (57.19%)	15262834 (36.57%)
Pch111	46743962	44964359 (96.19%)	1622296 (3.47%)	43342063 (92.72%)	21674167 (46.37%)	21667896 (46.35%)	26155292 (55.95%)	17186771 (36.77%)
Pch112	45231280	43542639 (96.27%)	1621534 (3.58%)	41921105 (92.68%)	20975321 (46.37%)	20945784 (46.31%)	25863809 (57.18%)	16057296 (35.5%)
Pch113	47843568	46261136 (96.69%)	1454605 (3.04%)	44806531 (93.65%)	22382273 (46.78%)	22424258 (46.87%)	28191857 (58.93%)	16614674 (34.73%)
Pch114	46272732	44378818 (95.91%)	1345346 (2.91%)	43033472 (93%)	21495945 (46.45%)	21537527 (46.54%)	25977592 (56.14%)	17055880 (36.86%)
Pch115	46391418	44894453 (96.77%)	1296534 (2.79%)	43597919 (93.98%)	21804999 (47%)	21792920 (46.98%)	26767905 (57.7%)	16830014 (36.28%)
Pch117	47083656	45251435 (96.11%)	1217309 (2.59%)	44034126 (93.52%)	22016983 (46.76%)	22017143 (46.76%)	26948946 (57.24%)	17085180 (36.29%)
Pch118	38077782	36997358 (97.16%)	804186 (2.11%)	36193172 (95.05%)	18104024 (47.54%)	18089148 (47.51%)	22660966 (59.51%)	13532206 (35.54%)
Pch120	46788502	43164194 (92.25%)	1189299 (2.54%)	41974895 (89.71%)	20973766 (44.83%)	21001129 (44.89%)	24693675 (52.78%)	17281220 (36.93%)
Pch121	44770792	43292559 (96.7%)	1342634 (3%)	41949925 (93.7%)	20991841 (46.89%)	20958084 (46.81%)	25586078 (57.15%)	16363847 (36.55%)
Pch122	46115610	44455375 (96.4%)	986095 (2.14%)	43469280 (94.26%)	21711910 (47.08%)	21757370 (47.18%)	26521587 (57.51%)	16947693 (36.75%)
Pch123	41753132	40098602 (96.04%)	1284880 (3.08%)	38813722 (92.96%)	19416273 (46.5%)	19397449 (46.46%)	23454935 (56.18%)	15358787 (36.78%)
Pch124	46418284	45023046 (96.99%)	1100269 (2.37%)	43922777 (94.62%)	21953962 (47.3%)	21968815 (47.33%)	27275052 (58.76%)	16647725 (35.86%)
Pch125	48186240	46648097 (96.81%)	1372731 (2.85%)	45275366 (93.96%)	22636782 (46.98%)	22638584 (46.98%)	28552419 (59.25%)	16722947 (34.7%)
Pch127	49257602	47707187 (96.85%)	1050871 (2.13%)	46656316 (94.72%)	23321691 (47.35%)	23334625 (47.37%)	29206009 (59.29%)	17450307 (35.43%)
Pch128	44946232	43333883 (96.41%)	1052415 (2.34%)	42281468 (94.07%)	21125815 (47%)	21155653 (47.07%)	25915652 (57.66%)	16365816 (36.41%)
Pch130	42467518	40750160 (95.96%)	1045983 (2.46%)	39704177 (93.49%)	19838400 (46.71%)	19865777 (46.78%)	24032033 (56.59%)	15672144 (36.9%)
Pch131	45700228	44102510 (96.5%)	1096458 (2.4%)	43006052 (94.1%)	21511082 (47.07%)	21494970 (47.03%)	25676119 (56.18%)	17329933 (37.92%)
Pch132	47677996	45344217 (95.11%)	1089408 (2.28%)	44254809 (92.82%)	22106646 (46.37%)	22148163 (46.45%)	27156756 (56.96%)	17098053 (35.86%)
Pch133	47069094	45483102 (96.63%)	1155326 (2.45%)	44327776 (94.18%)	22163139 (47.09%)	22164637 (47.09%)	27284306 (57.97%)	17043470 (36.21%)
Pch134	42592744	41126908 (96.56%)	1408395 (3.31%)	39718513 (93.25%)	19853195 (46.61%)	19865318 (46.64%)	23665278 (55.56%)	16053235 (37.69%)
Pch135	45977812	44086413 (95.89%)	955997 (2.08%)	43130416 (93.81%)	21550984 (46.87%)	21579432 (46.93%)	26002994 (56.56%)	17127422 (37.25%)
Pch136	46986778	45424084 (96.67%)	1049224 (2.23%)	44374860 (94.44%)	22182011 (47.21%)	22192849 (47.23%)	27485384 (58.5%)	16889476 (35.95%)
Pch137	44996828	43288385 (96.2%)	1120659 (2.49%)	42167726 (93.71%)	21071697 (46.83%)	21096029 (46.88%)	25195395 (55.99%)	16972331 (37.72%)
Pch138	47579436	45840920 (96.35%)	1200547 (2.52%)	44640373 (93.82%)	22316288 (46.9%)	22324085 (46.92%)	26896304 (56.53%)	17744069 (37.29%)
Pch139	47057308	44980122 (95.59%)	1063800 (2.26%)	43916322 (93.33%)	21948358 (46.64%)	21967964 (46.68%)	26946900 (57.26%)	16969422 (36.06%)
Pch141	48448096	46600655 (96.19%)	1219967 (2.52%)	45380688 (93.67%)	22686892 (46.83%)	22693796 (46.84%)	27715852 (57.21%)	17664836 (36.46%)
Pch142	45509542	43647418 (95.91%)	938134 (2.06%)	42709284 (93.85%)	21341590 (46.89%)	21367694 (46.95%)	26681842 (58.63%)	16027442 (35.22%)
Pch144	43739466	42853479 (97.97%)	1040782 (2.38%)	41812697 (95.59%)	20922647 (47.83%)	20890050 (47.76%)	25963577 (59.36%)	15849120 (36.24%)
Pch145	43566824	41920240 (96.22%)	817083 (1.88%)	41103157 (94.35%)	20546431 (47.16%)	20556726 (47.18%)	26362893 (60.51%)	14740264 (33.83%)
Pch146	46994366	45040308 (95.84%)	963529 (2.05%)	44076779 (93.79%)	22037959 (46.89%)	22038820 (46.9%)	27413739 (58.33%)	16663040 (35.46%)
Pch147	51062778	49008495 (95.98%)	1696008 (3.32%)	47312487 (92.66%)	23661610 (46.34%)	23650877 (46.32%)	28759166 (56.32%)	18553321 (36.33%)
Pch148	46582176	44851202 (96.28%)	1098267 (2.36%)	43752935 (93.93%)	21860684 (46.93%)	21892251 (47%)	26676320 (57.27%)	17076615 (36.66%)
Pch152	46059538	44153904 (95.86%)	1269028 (2.76%)	42884876 (93.11%)	21414495 (46.49%)	21470381 (46.61%)	26282915 (57.06%)	16601961 (36.04%)
Pch153	46012390	44635400 (97.01%)	1124381 (2.44%)	43511019 (94.56%)	21759675 (47.29%)	21751344 (47.27%)	26641654 (57.9%)	16869365 (36.66%)
Pch155	44984472	43302959 (96.26%)	995398 (2.21%)	42307561 (94.05%)	21157316 (47.03%)	21150245 (47.02%)	26456793 (58.81%)	15850768 (35.24%)
Pch156	46989448	45215695 (96.23%)	958840 (2.04%)	44256855 (94.18%)	22130681 (47.1%)	22126174 (47.09%)	26805528 (57.05%)	17451327 (37.14%)
Pch157	45688600	43777100 (95.82%)	1147860 (2.51%)	42629240 (93.3%)	21298018 (46.62%)	21331222 (46.69%)	26492380 (57.98%)	16136860 (35.32%)
Pch161	45243496	43623202 (96.42%)	2644139 (5.84%)	40979063 (90.57%)	20478521 (45.26%)	20500542 (45.31%)	24748339 (54.7%)	16230724 (35.87%)
Pch162	47545452	45626221 (95.96%)	1328479 (2.79%)	44297742 (93.17%)	22138132 (46.56%)	22159610 (46.61%)	27746263 (58.36%)	16551479 (34.81%)
Pch165	53305062	50704696 (95.12%)	1092104 (2.05%)	49612592 (93.07%)	24775998 (46.48%)	24836594 (46.59%)	29624651 (55.58%)	19987941 (37.5%)
Pch166	48552920	47245649 (97.31%)	1094701 (2.25%)	46150948 (95.05%)	23088244 (47.55%)	23062704 (47.5%)	28474150 (58.65%)	17676798 (36.41%)
Pch168	47119454	45336729 (96.22%)	1217437 (2.58%)	44119292 (93.63%)	22023382 (46.74%)	22095910 (46.89%)	26314795 (55.85%)	17804497 (37.79%)
Pch171	46649582	45105283 (96.69%)	970206 (2.08%)	44135077 (94.61%)	22024088 (47.21%)	22110989 (47.4%)	27083462 (58.06%)	17051615 (36.55%)
Pch172	45081550	43141938 (95.7%)	1110412 (2.46%)	42031526 (93.23%)	20978044 (46.53%)	21053482 (46.7%)	25837927 (57.31%)	16193599 (35.92%)
Pch173	46450628	44719491 (96.27%)	957153 (2.06%)	43762338 (94.21%)	21860679 (47.06%)	21901659 (47.15%)	26400136 (56.83%)	17362202 (37.38%)
Pch174	45680942	44060111 (96.45%)	1012439 (2.22%)	43047672 (94.24%)	21488017 (47.04%)	21559655 (47.2%)	26423881 (57.84%)	16623791 (36.39%)
Pch175	46677072	44931286 (96.26%)	1271315 (2.72%)	43659971 (93.54%)	21828511 (46.76%)	21831460 (46.77%)	26622935 (57.04%)	17037036 (36.5%)
Pch176	45634998	44054613 (96.54%)	1142873 (2.5%)	42911740 (94.03%)	21436975 (46.97%)	21474765 (47.06%)	25752703 (56.43%)	17159037 (37.6%)
Pch177	45916474	44433885 (96.77%)	1080475 (2.35%)	43353410 (94.42%)	21678946 (47.21%)	21674464 (47.2%)	26315248 (57.31%)	17038162 (37.11%)
Pch178	57704670	55754116 (96.62%)	1469042 (2.55%)	54285074 (94.07%)	27122557 (47%)	27162517 (47.07%)	33008484 (57.2%)	21276590 (36.87%)
Pch180	44276140	42669129 (96.37%)	971258 (2.19%)	41697871 (94.18%)	20826925 (47.04%)	20870946 (47.14%)	25460109 (57.5%)	16237762 (36.67%)
Pch181	47594422	45485068 (95.57%)	1190309 (2.5%)	44294759 (93.07%)	22132375 (46.5%)	22162384 (46.57%)	27290769 (57.34%)	17003990 (35.73%)
Pch184	44505528	43259869 (97.2%)	1097003 (2.46%)	42162866 (94.74%)	21119250 (47.45%)	21043616 (47.28%)	25673623 (57.69%)	16489243 (37.05%)
Pch186	44911706	43411247 (96.66%)	1768395 (3.94%)	41642852 (92.72%)	20809165 (46.33%)	20833687 (46.39%)	25488883 (56.75%)	16153969 (35.97%)
Pch187	47845988	46274873 (96.72%)	908647 (1.9%)	45366226 (94.82%)	22692912 (47.43%)	22673314 (47.39%)	27925607 (58.37%)	17440619 (36.45%)
Pch189	47692854	46092168 (96.64%)	989658 (2.08%)	45102510 (94.57%)	22562851 (47.31%)	22539659 (47.26%)	27247600 (57.13%)	17854910 (37.44%)
Pch191	46803134	45199088 (96.57%)	1226524 (2.62%)	43972564 (93.95%)	21982939 (46.97%)	21989625 (46.98%)	27302545 (58.33%)	16670019 (35.62%)
Pch192	45966100	44502083 (96.82%)	1163171 (2.53%)	43338912 (94.28%)	21668544 (47.14%)	21670368 (47.14%)	25737716 (55.99%)	17601196 (38.29%)
Pch193	43247322	41568867 (96.12%)	971480 (2.25%)	40597387 (93.87%)	20262129 (46.85%)	20335258 (47.02%)	24626407 (56.94%)	15970980 (36.93%)
Pch196	43874756	42228735 (96.25%)	1127837 (2.57%)	41100898 (93.68%)	20523899 (46.78%)	20576999 (46.9%)	24999188 (56.98%)	16101710 (36.7%)
Pch197	45289934	43257001 (95.51%)	1125241 (2.48%)	42131760 (93.03%)	21038866 (46.45%)	21092894 (46.57%)	25582190 (56.49%)	16549570 (36.54%)
Pch199	48623218	46748036 (96.14%)	1544568 (3.18%)	45203468 (92.97%)	22605483 (46.49%)	22597985 (46.48%)	27761390 (57.09%)	17442078 (35.87%)
Pch200	45626832	43573702 (95.5%)	1117185 (2.45%)	42456517 (93.05%)	21197513 (46.46%)	21259004 (46.59%)	26121436 (57.25%)	16335081 (35.8%)
Pch202	48112656	45411985 (94.39%)	1259594 (2.62%)	44152391 (91.77%)	22026445 (45.78%)	22125946 (45.99%)	26436291 (54.95%)	17716100 (36.82%)
Pch203	47839192	46048297 (96.26%)	1004385 (2.1%)	45043912 (94.16%)	22505453 (47.04%)	22538459 (47.11%)	29270543 (61.19%)	15773369 (32.97%)
Pch204	46476174	44721489 (96.22%)	1028717 (2.21%)	43692772 (94.01%)	21821514 (46.95%)	21871258 (47.06%)	26768936 (57.6%)	16923836 (36.41%)
Pch205	47359810	45463019 (95.99%)	1134212 (2.39%)	44328807 (93.6%)	22159644 (46.79%)	22169163 (46.81%)	26906106 (56.81%)	17422701 (36.79%)
Pch209	44743688	42954697 (96%)	1035440 (2.31%)	41919257 (93.69%)	20936125 (46.79%)	20983132 (46.9%)	25364790 (56.69%)	16554467 (37%)
Pch210	48384572	46482768 (96.07%)	1411398 (2.92%)	45071370 (93.15%)	22493294 (46.49%)	22578076 (46.66%)	28172692 (58.23%)	16898678 (34.93%)
Pch212	48275702	46315294 (95.94%)	1090568 (2.26%)	45224726 (93.68%)	22598452 (46.81%)	22626274 (46.87%)	26994375 (55.92%)	18230351 (37.76%)
Pch213	48381402	46520902 (96.15%)	1789352 (3.7%)	44731550 (92.46%)	22329024 (46.15%)	22402526 (46.3%)	27199777 (56.22%)	17531773 (36.24%)
Pch214	45407356	43561787 (95.94%)	1177729 (2.59%)	42384058 (93.34%)	21193446 (46.67%)	21190612 (46.67%)	26345874 (58.02%)	16038184 (35.32%)
Pch215	45884634	44194236 (96.32%)	1103918 (2.41%)	43090318 (93.91%)	21554804 (46.98%)	21535514 (46.93%)	26249863 (57.21%)	16840455 (36.7%)
Pch216	48858142	46606890 (95.39%)	1171213 (2.4%)	45435677 (93%)	22709738 (46.48%)	22725939 (46.51%)	27638147 (56.57%)	17797530 (36.43%)
Pch221	44455674	42533358 (95.68%)	1053575 (2.37%)	41479783 (93.31%)	20749372 (46.67%)	20730411 (46.63%)	25172894 (56.62%)	16306889 (36.68%)
Pch222	49641934	47613411 (95.91%)	1079898 (2.18%)	46533513 (93.74%)	23244541 (46.82%)	23288972 (46.91%)	28531043 (57.47%)	18002470 (36.26%)
Pch223	54203664	52543437 (96.94%)	1585391 (2.92%)	50958046 (94.01%)	25463917 (46.98%)	25494129 (47.03%)	30671877 (56.59%)	20286169 (37.43%)
Pch224	47269470	45840481 (96.98%)	1141546 (2.41%)	44698935 (94.56%)	22356712 (47.3%)	22342223 (47.27%)	27988005 (59.21%)	16710930 (35.35%)
Pch225	45897222	44040236 (95.95%)	1041012 (2.27%)	42999224 (93.69%)	21459759 (46.76%)	21539465 (46.93%)	26841565 (58.48%)	16157659 (35.2%)
Pch226	41688090	39720352 (95.28%)	2190367 (5.25%)	37529985 (90.03%)	18763961 (45.01%)	18766024 (45.02%)	22584396 (54.17%)	14945589 (35.85%)
Pch227	46366334	45061523 (97.19%)	1359413 (2.93%)	43702110 (94.25%)	21843820 (47.11%)	21858290 (47.14%)	27845469 (60.06%)	15856641 (34.2%)
Pch228	49087154	46868499 (95.48%)	1158076 (2.36%)	45710423 (93.12%)	22837146 (46.52%)	22873277 (46.6%)	28270868 (57.59%)	17439555 (35.53%)
Pch229	46372716	44371711 (95.68%)	1404020 (3.03%)	42967691 (92.66%)	21451388 (46.26%)	21516303 (46.4%)	25725705 (55.48%)	17241986 (37.18%)
Pch230	45462726	44097367 (97%)	1245167 (2.74%)	42852200 (94.26%)	21404256 (47.08%)	21447944 (47.18%)	26202294 (57.63%)	16649906 (36.62%)
Pch232	44793928	43608729 (97.35%)	1159253 (2.59%)	42449476 (94.77%)	21223658 (47.38%)	21225818 (47.39%)	26521853 (59.21%)	15927623 (35.56%)
Pch234	41017622	39610243 (96.57%)	881045 (2.15%)	38729198 (94.42%)	19357768 (47.19%)	19371430 (47.23%)	23649422 (57.66%)	15079776 (36.76%)
Pch235	48923744	47366573 (96.82%)	1140813 (2.33%)	46225760 (94.49%)	23117246 (47.25%)	23108514 (47.23%)	28166098 (57.57%)	18059662 (36.91%)
Pch238	44891268	42385657 (94.42%)	1041206 (2.32%)	41344451 (92.1%)	20672817 (46.05%)	20671634 (46.05%)	24320262 (54.18%)	17024189 (37.92%)
Pch241	44639516	42965391 (96.25%)	1029802 (2.31%)	41935589 (93.94%)	20930747 (46.89%)	21004842 (47.05%)	25707519 (57.59%)	16228070 (36.35%)
Pch242	44279740	42536836 (96.06%)	2454390 (5.54%)	40082446 (90.52%)	19994855 (45.16%)	20087591 (45.37%)	25063271 (56.6%)	15019175 (33.92%)
Pch243	47076246	45455692 (96.56%)	1249823 (2.65%)	44205869 (93.9%)	22078759 (46.9%)	22127110 (47%)	26770565 (56.87%)	17435304 (37.04%)
Pch244	49193170	47221878 (95.99%)	1172329 (2.38%)	46049549 (93.61%)	23035582 (46.83%)	23013967 (46.78%)	28043845 (57.01%)	18005704 (36.6%)
Pch246	47777664	46218885 (96.74%)	1170707 (2.45%)	45048178 (94.29%)	22515576 (47.13%)	22532602 (47.16%)	27558641 (57.68%)	17489537 (36.61%)
Pch249	49260804	47523985 (96.47%)	1281361 (2.6%)	46242624 (93.87%)	23129518 (46.95%)	23113106 (46.92%)	28892240 (58.65%)	17350384 (35.22%)
Pch250	45230714	43689479 (96.59%)	1065510 (2.36%)	42623969 (94.24%)	21289027 (47.07%)	21334942 (47.17%)	25972389 (57.42%)	16651580 (36.81%)
Pch251	42054632	40482199 (96.26%)	1092085 (2.6%)	39390114 (93.66%)	19675618 (46.79%)	19714496 (46.88%)	23618941 (56.16%)	15771173 (37.5%)
Pch254	45620298	44494377 (97.53%)	1370291 (3%)	43124086 (94.53%)	21546836 (47.23%)	21577250 (47.3%)	25960031 (56.9%)	17164055 (37.62%)
Pch256	48236724	46352315 (96.09%)	1111853 (2.3%)	45240462 (93.79%)	22584012 (46.82%)	22656450 (46.97%)	27771305 (57.57%)	17469157 (36.22%)
Pch258	45530044	43857271 (96.33%)	1154402 (2.54%)	42702869 (93.79%)	21353195 (46.9%)	21349674 (46.89%)	25827801 (56.73%)	16875068 (37.06%)
Pch261	46986726	45052203 (95.88%)	1401637 (2.98%)	43650566 (92.9%)	21790707 (46.38%)	21859859 (46.52%)	26744848 (56.92%)	16905718 (35.98%)
Pch263	43810894	42147066 (96.2%)	1009106 (2.3%)	41137960 (93.9%)	20548961 (46.9%)	20588999 (47%)	25946081 (59.22%)	15191879 (34.68%)
Pch264	44787654	43500606 (97.13%)	1150626 (2.57%)	42349980 (94.56%)	21172558 (47.27%)	21177422 (47.28%)	25824520 (57.66%)	16525460 (36.9%)
Pch265	48096930	46372995 (96.42%)	1184502 (2.46%)	45188493 (93.95%)	22593826 (46.98%)	22594667 (46.98%)	27840245 (57.88%)	17348248 (36.07%)
Pch269	65274448	63205194 (96.83%)	1742592 (2.67%)	61462602 (94.16%)	30699826 (47.03%)	30762776 (47.13%)	37105174 (56.84%)	24357428 (37.32%)
Pch270	45765038	44255032 (96.7%)	2058041 (4.5%)	42196991 (92.2%)	21085293 (46.07%)	21111698 (46.13%)	26381735 (57.65%)	15815256 (34.56%)
