# Supplementary material for: Combined nature and human selections reshaped peach fruit metabolome
Source: Genome Biol. 2022 Jul 4;23:146. doi: 10.1186/s13059-022-02719-6 (PMC9254577; doi:10.1186/s13059-022-02719-6)
Supplement: Supplementary file 13 — Additional file 13: Table S12. Differentially expressed genes detected during domestication (sheet 1), improvement (sheet 2), and differentiation (sheet 3). [file 13059_2022_2719_MOESM13_ESM.xlsx]

## Sheet: Wild vs landrace
Additional file 13: Table S12. Differentially expressed genes detected during domestication (sheet 1), improvement (sheet 2), and differentiation (sheet 3).
Gene ID	W	L+I	Fold change	P value	Regulated
Prupe.4G194100.1	1.2425	0.0011	1157.49	1.36e-06	Up
Prupe.1G315100.1	1.0388	0.001	1021.44	3.32e-07	Up
Prupe.3G226200.1	1.5175	0.0015	994.806	1.36e-06	Up
Prupe.6G138400.1	8.3763	0.0097	861.975	1.28e-06	Up
Prupe.3G253000.1	1.56	0.0064	242.21	1.09e-06	Up
Prupe.5G108600.1	2.1025	0.0119	176.371	1.07e-06	Up
Prupe.4G227100.1	2.7525	0.0162	170.347	5.32e-07	Up
Prupe.4G041900.1	3.8737	0.0237	163.251	1.56e-06	Up
Prupe.6G190300.1	2.9825	0.0223	133.646	1.26e-06	Up
Prupe.4G073500.1	1.4038	0.0124	112.938	1.11e-06	Up
Prupe.8G234600.1	1.0975	0.0107	102.782	7.86e-07	Up
Prupe.3G147300.1	1.32	0.0149	88.8365	9.06e-07	Up
Prupe.7G143600.1	1.5262	0.018	84.6853	1.17e-08	Up
Prupe.1G302200.1	1.8975	0.0245	77.5652	1.18e-07	Up
Prupe.3G101600.1	5.3675	0.0734	73.1368	1.6e-06	Up
Prupe.8G129000.1	1.045	0.0166	63.128	5.16e-08	Up
Prupe.4G092900.1	1.0613	0.0175	60.594	4.23e-07	Up
Prupe.4G028700.1	1.8025	0.0302	59.6341	6.48e-12	Up
Prupe.1G098400.1	2.515	0.0422	59.5924	9e-09	Up
Prupe.6G125100.1	5.5787	0.1461	38.184	3.42e-10	Up
Prupe.1G039900.1	2.875	0.0753	38.1752	2.52e-07	Up
Prupe.4G130500.1	2.5538	0.079	32.3329	3.92e-07	Up
Prupe.4G027500.1	2.9238	0.0965	30.2988	1.21e-10	Up
Prupe.5G219900.1	9.9162	0.3422	28.9776	6.39e-12	Up
Prupe.8G051700.1	1.8512	0.0656	28.2232	1.22e-10	Up
Prupe.1G529500.1	5.7475	0.2366	24.291	4.11e-05	Up
Prupe.1G327600.1	2.2887	0.0969	23.6215	2.57e-06	Up
Prupe.4G278400.1	5.4962	0.2346	23.4249	7.01e-06	Up
Prupe.6G207500.1	1.1275	0.0486	23.2055	8.79e-06	Up
Prupe.6G352900.1	1.3838	0.0616	22.4495	2.87e-09	Up
Prupe.4G264400.1	5.3213	0.242	21.9907	7.25e-06	Up
Prupe.4G027600.1	3.4125	0.1573	21.6881	4.84e-05	Up
Prupe.1G045700.1	1.9862	0.0946	20.989	5.54e-07	Up
Prupe.4G263000.1	1.275	0.0646	19.7441	3.47e-06	Up
Prupe.3G221000.1	1.3825	0.0703	19.6548	1.37e-06	Up
Prupe.3G220200.1	2.825	0.1438	19.6473	2.63e-07	Up
Prupe.5G035600.1	3.6538	0.1956	18.6804	1.72e-12	Up
Prupe.6G029500.1	1.0525	0.0564	18.6666	1.39e-10	Up
Prupe.6G031100.1	16.5063	0.8985	18.3703	1.38e-06	Up
Prupe.2G065400.1	1.2175	0.0681	17.8688	3e-07	Up
Prupe.5G108300.1	8.2413	0.4877	16.8988	6.62e-12	Up
Prupe.3G164400.1	1.1563	0.0716	16.1528	8.34e-07	Up
Prupe.1G475400.1	71.2163	4.5076	15.7991	1.43e-05	Up
Prupe.3G215600.1	3.4137	0.2252	15.1589	9.58e-06	Up
Prupe.3G248600.1	11.0412	0.7626	14.4785	8.66e-05	Up
Prupe.4G092800.1	10.3587	0.7598	13.634	1.42e-06	Up
Prupe.1G002500.1	54.07	4.0241	13.4367	7.38e-06	Up
Prupe.6G125200.1	24.8825	1.8652	13.3404	7.8e-08	Up
Prupe.1G045600.1	1.1075	0.0833	13.299	3.84e-07	Up
Prupe.2G274300.1	4.4988	0.3411	13.1878	3.49e-10	Up
Prupe.6G038200.1	7.5913	0.5813	13.0591	1.11e-11	Up
Prupe.6G125400.1	14.925	1.1476	13.0051	8.15e-08	Up
Prupe.6G174200.1	1.4712	0.115	12.7966	1.72e-07	Up
Prupe.4G041800.1	3.175	0.251	12.6485	1.56e-05	Up
Prupe.7G163200.1	8.925	0.7232	12.3406	1.4e-17	Up
Prupe.8G047200.1	5.67	0.491	11.5475	2.47e-06	Up
Prupe.8G186400.1	37.47	3.246	11.5435	3.82e-11	Up
Prupe.1G393000.1	5.1062	0.4434	11.5149	1.43e-09	Up
Prupe.2G206600.1	5.305	0.4666	11.3692	0.00216	Up
Prupe.8G140400.1	16.0312	1.412	11.3533	1.38e-09	Up
Prupe.6G275100.1	1.71	0.1507	11.3445	3.3e-07	Up
Prupe.1G331100.1	9.3125	0.8255	11.2813	3.09e-10	Up
Prupe.1G095900.1	1.5287	0.1367	11.1814	1.41e-06	Up
Prupe.3G101500.1	12.6675	1.1457	11.0565	5.58e-06	Up
Prupe.1G530800.1	2.6688	0.2425	11.0058	1.7e-06	Up
Prupe.2G116000.1	1.6825	0.1562	10.7743	6.58e-06	Up
Prupe.6G207900.1	1.5	0.14	10.7143	0.00048	Up
Prupe.6G127300.1	3.7287	0.3536	10.5446	6.3e-14	Up
Prupe.6G022400.1	1.5387	0.1485	10.3598	3.92e-06	Up
Prupe.2G087900.1	1.3438	0.1311	10.2519	7.77e-05	Up
Prupe.1G315900.1	6.2513	0.6099	10.2498	2.44e-20	Up
Prupe.1G128300.1	19.2737	1.9305	9.9838	0.000122	Up
Prupe.2G094900.1	1.5337	0.1546	9.9223	1.83e-08	Up
Prupe.2G245700.1	1.5413	0.1575	9.7883	2.26e-12	Up
Prupe.6G125600.1	1.0662	0.1091	9.7735	3.93e-06	Up
Prupe.1G406000.1	7.2138	0.7385	9.7684	6.89e-11	Up
Prupe.2G121500.1	3.0475	0.3126	9.7489	2.21e-05	Up
Prupe.3G164200.1	5.9962	0.6239	9.6109	2.8e-10	Up
Prupe.6G102700.1	3.1538	0.3315	9.5128	1.74e-06	Up
Prupe.8G014200.1	19.58	2.0747	9.4376	4.52e-13	Up
Prupe.4G130400.1	1.5937	0.1725	9.2369	2.22e-06	Up
Prupe.2G307400.1	4.1525	0.4597	9.0327	4.14e-10	Up
Prupe.4G126600.1	24.425	2.7068	9.0234	9.46e-07	Up
Prupe.6G153300.1	1.8562	0.2072	8.9598	3.77e-08	Up
Prupe.1G127400.1	15.3163	1.7118	8.9474	0.000193	Up
Prupe.1G204700.1	5.7025	0.6412	8.8929	0.00141	Up
Prupe.1G292400.1	16.0975	1.8158	8.8654	6.28e-07	Up
Prupe.1G364600.1	1.2037	0.1385	8.6929	3.05e-09	Up
Prupe.1G230400.1	4.5663	0.5283	8.6432	2.3e-06	Up
Prupe.2G265000.1	2.3275	0.2694	8.6384	3.75e-07	Up
Prupe.2G103400.1	1.085	0.1259	8.6196	4.17e-05	Up
Prupe.1G183400.1	23.375	2.7387	8.5351	6.49e-05	Up
Prupe.3G110100.1	1.985	0.2366	8.3913	0.00189	Up
Prupe.8G074300.1	1.2775	0.1527	8.3654	0.0027	Up
Prupe.1G481200.1	2.4875	0.2978	8.353	7.94e-05	Up
Prupe.1G128600.1	8.045	0.9644	8.3424	0.000259	Up
Prupe.1G399100.1	1.5163	0.1823	8.3192	0.00375	Up
Prupe.4G044300.1	7.9825	0.968	8.2462	0.000467	Up
Prupe.4G241900.1	1.0925	0.1329	8.2216	2.35e-07	Up
Prupe.5G117000.1	41.125	5.0207	8.1911	4.76e-13	Up
Prupe.7G097800.1	1.39	0.1701	8.1738	1.43e-10	Up
Prupe.7G102300.1	3.0037	0.3696	8.1269	7.05e-19	Up
Prupe.4G185300.1	5.5625	0.6973	7.9767	1.89e-08	Up
Prupe.3G106200.1	1.9725	0.2493	7.9115	0.000253	Up
Prupe.7G210100.1	1.34	0.1725	7.7662	4.04e-11	Up
Prupe.5G226200.1	2.3887	0.3099	7.707	0.00437	Up
Prupe.2G282100.1	2.1213	0.2766	7.6687	1.76e-07	Up
Prupe.1G255700.1	3.3175	0.4334	7.6538	2.49e-06	Up
Prupe.1G300200.1	8.5125	1.1171	7.6204	1.64e-12	Up
Prupe.7G246200.1	2.5087	0.3296	7.6114	0.00105	Up
Prupe.1G391300.1	7.4562	0.9895	7.535	0.000129	Up
Prupe.6G121800.1	3.0063	0.3995	7.5241	0.00134	Up
Prupe.2G249100.1	104.725	13.9285	7.5187	1.36e-07	Up
Prupe.1G016400.1	3.3775	0.4493	7.5178	3.72e-05	Up
Prupe.3G055000.1	8.205	1.0936	7.5026	3.41e-07	Up
Prupe.4G027400.1	3.4362	0.4599	7.471	1.51e-14	Up
Prupe.6G097800.1	7.0563	0.9488	7.4374	0.00337	Up
Prupe.4G027900.1	1.3738	0.1854	7.4087	0.00105	Up
Prupe.6G167000.1	1.0825	0.1479	7.3215	1.16e-05	Up
Prupe.8G192700.1	49.045	6.699	7.3213	5.05e-05	Up
Prupe.3G039300.1	1.4313	0.1956	7.3175	0.000265	Up
Prupe.1G339000.1	1.565	0.2144	7.3011	4.76e-05	Up
Prupe.4G216300.1	10.1925	1.4015	7.2724	9.91e-05	Up
Prupe.8G002500.1	3.5513	0.4889	7.2642	2.96e-09	Up
Prupe.1G475300.1	46.0112	6.3929	7.1972	1.99e-06	Up
Prupe.4G027700.1	5.0213	0.7005	7.1686	1.91e-05	Up
Prupe.7G161200.1	287.531	40.4592	7.1067	6.45e-05	Up
Prupe.2G274600.1	2.4712	0.3501	7.0596	1.16e-08	Up
Prupe.4G103000.1	23.5238	3.3375	7.0484	0.000568	Up
Prupe.2G138800.1	1.7812	0.254	7.014	1.15e-07	Up
Prupe.8G062900.1	1.1225	0.1608	6.9787	0.000204	Up
Prupe.1G074400.1	15.885	2.3026	6.8987	1.46e-05	Up
Prupe.1G147100.1	1.0537	0.1531	6.8824	9.34e-11	Up
Prupe.8G067800.1	2.8563	0.4153	6.8783	0.00057	Up
Prupe.8G174800.1	10.395	1.5211	6.834	3.31e-10	Up
Prupe.4G069300.1	23.1675	3.396	6.822	0.00522	Up
Prupe.7G137200.1	3.6212	0.5354	6.7633	1.92e-07	Up
Prupe.1G203300.1	1.93	0.2856	6.7565	0.00693	Up
Prupe.7G177800.1	18.5463	2.7581	6.7242	0.000289	Up
Prupe.7G246400.1	100.11	14.9529	6.695	0.00272	Up
Prupe.7G165900.1	10.61	1.5919	6.6651	1.38e-06	Up
Prupe.3G142100.1	4.635	0.6958	6.6612	1.8e-12	Up
Prupe.6G338100.1	9.5838	1.4407	6.652	3.79e-11	Up
Prupe.6G253200.1	1.7887	0.269	6.65	6.51e-07	Up
Prupe.1G556500.1	2.5938	0.3918	6.6209	1.12e-09	Up
Prupe.4G187200.1	1.0375	0.1576	6.5843	0.000504	Up
Prupe.2G088300.1	5.4113	0.8255	6.5548	5.6e-08	Up
Prupe.7G142100.1	5.8025	0.8855	6.5529	9.47e-09	Up
Prupe.4G203500.1	1.4138	0.2159	6.5489	0.00104	Up
Prupe.2G227900.1	2.9688	0.4537	6.543	5.2e-06	Up
Prupe.5G047300.1	1.5425	0.2375	6.4959	0.00578	Up
Prupe.7G269200.1	9.7888	1.5088	6.488	8.36e-05	Up
Prupe.1G222600.1	4.885	0.7603	6.4248	9.83e-08	Up
Prupe.6G266600.1	1.0162	0.1582	6.4219	0.00583	Up
Prupe.5G106100.1	3.4838	0.5438	6.4065	0.000615	Up
Prupe.3G077900.1	1.5825	0.2472	6.4009	6.44e-08	Up
Prupe.1G405400.1	1.8925	0.296	6.3926	3.68e-07	Up
Prupe.2G131800.1	7.4325	1.1721	6.3412	3.87e-07	Up
Prupe.5G223600.1	2.4188	0.3849	6.2839	2.86e-06	Up
Prupe.8G125100.1	2.035	0.3245	6.2708	1.36e-05	Up
Prupe.8G231900.1	5.0512	0.8056	6.2702	1.03e-07	Up
Prupe.7G016500.1	17.9838	2.8723	6.2611	1.41e-05	Up
Prupe.1G292500.1	2.7063	0.4368	6.1951	0.00053	Up
Prupe.4G076200.1	36.5637	5.917	6.1794	7.2e-07	Up
Prupe.3G251300.1	3.9613	0.6418	6.172	0.000236	Up
Prupe.3G307800.1	1.0575	0.1715	6.1673	0.00343	Up
Prupe.6G108500.1	1.7337	0.2818	6.1535	0.0106	Up
Prupe.4G109600.1	1.34	0.2181	6.1446	3.6e-07	Up
Prupe.1G497100.1	11.155	1.8177	6.1369	8.72e-06	Up
Prupe.2G008400.1	14.2875	2.3319	6.1269	7.41e-09	Up
Prupe.1G334800.1	3.0425	0.4973	6.1182	0.00402	Up
Prupe.5G107500.1	28.0575	4.6273	6.0634	0.0221	Up
Prupe.7G194400.1	1.075	0.1784	6.0271	8.98e-06	Up
Prupe.6G311400.1	30.1437	5.0142	6.0116	2.65e-09	Up
Prupe.2G083200.1	1.2887	0.2153	5.9855	4.54e-05	Up
Prupe.2G120500.1	2.7838	0.4677	5.9515	0.000517	Up
Prupe.2G031400.1	1.515	0.257	5.8948	0.00782	Up
Prupe.7G197900.1	3.55	0.6028	5.8895	3.65e-06	Up
Prupe.7G090800.1	1.0625	0.1826	5.8188	2.93e-06	Up
Prupe.1G085200.1	3.1762	0.5477	5.7994	2.19e-05	Up
Prupe.4G254000.1	6.2637	1.094	5.7258	0.000316	Up
Prupe.3G051900.1	1.7025	0.2973	5.7257	3.25e-07	Up
Prupe.4G028600.1	6.08	1.0623	5.7236	7.35e-06	Up
Prupe.2G275400.1	2.1687	0.3801	5.7064	1.35e-07	Up
Prupe.2G185100.1	14.71	2.5779	5.7063	6.38e-08	Up
Prupe.5G109900.1	10.5262	1.8477	5.697	1.68e-09	Up
Prupe.1G245400.1	20.3275	3.5781	5.6811	0.00204	Up
Prupe.8G160100.1	4.2425	0.748	5.672	0.0348	Up
Prupe.7G087300.1	5.0812	0.8964	5.6683	0.000407	Up
Prupe.2G188300.1	3.0087	0.531	5.6666	5.07e-09	Up
Prupe.6G069000.1	5.0762	0.8976	5.6555	0.000105	Up
Prupe.1G152100.1	12.9925	2.3119	5.6198	0.00147	Up
Prupe.4G263100.1	7.4887	1.3331	5.6178	0.00127	Up
Prupe.2G045000.1	1.7788	0.3167	5.6161	0.00855	Up
Prupe.1G153800.1	1.2625	0.2253	5.6034	7.97e-06	Up
Prupe.2G243600.1	11.3613	2.0336	5.5869	0.00186	Up
Prupe.5G123900.1	5.955	1.0708	5.5613	5.13e-08	Up
Prupe.4G218300.1	104.679	18.8273	5.5599	0.000587	Up
Prupe.4G123700.1	2.0713	0.3736	5.5438	4.1e-08	Up
Prupe.1G127500.1	55.215	9.976	5.5348	0.00126	Up
Prupe.8G033100.1	1.7975	0.3253	5.5264	0.000611	Up
Prupe.8G097800.1	5.3663	0.9727	5.5168	2.75e-06	Up
Prupe.8G138600.1	1.8513	0.3356	5.5164	0.000147	Up
Prupe.1G405300.1	2.885	0.526	5.4843	1.15e-10	Up
Prupe.2G229300.1	1.165	0.2137	5.4523	1.66e-05	Up
Prupe.3G039200.1	49.1138	9.015	5.448	1.11e-07	Up
Prupe.6G056100.1	22.28	4.0904	5.4469	0.0168	Up
Prupe.1G134000.1	2.3588	0.4348	5.4249	0.000434	Up
Prupe.3G021100.1	61.515	11.3404	5.4244	0.0325	Up
Prupe.8G149400.1	5.0863	0.9424	5.3973	1.5e-05	Up
Prupe.5G226100.1	1.16	0.2153	5.389	0.00115	Up
Prupe.3G235900.1	1.7762	0.3306	5.3734	0.000613	Up
Prupe.6G291500.1	39.4513	7.3597	5.3605	1.68e-06	Up
Prupe.2G039600.1	3.9425	0.7361	5.3559	2.17e-07	Up
Prupe.4G024500.1	23.6375	4.423	5.3442	0.000125	Up
Prupe.4G167900.1	7.8025	1.4606	5.3419	9.52e-09	Up
Prupe.1G043400.1	5.2188	0.9785	5.3336	0.00304	Up
Prupe.3G113400.1	11.5487	2.1698	5.3226	0.000377	Up
Prupe.7G259000.1	4.8788	0.9173	5.3187	0.00584	Up
Prupe.3G016700.1	12.7387	2.4167	5.2711	1.23e-07	Up
Prupe.2G046200.1	2.3338	0.4428	5.2708	3.62e-07	Up
Prupe.5G016500.1	3.3775	0.6432	5.2514	5.06e-05	Up
Prupe.1G497400.1	11.1938	2.1345	5.2442	0.00212	Up
Prupe.6G103800.1	4.72	0.9041	5.2205	0.000906	Up
Prupe.3G156500.1	1.5987	0.3063	5.2191	4.21e-08	Up
Prupe.5G122800.1	8.1	1.5523	5.2182	1.22e-10	Up
Prupe.3G245300.1	20.32	3.9037	5.2054	0.0494	Up
Prupe.1G319200.1	13.6187	2.6356	5.1672	2.25e-06	Up
Prupe.2G070300.1	3.24	0.6303	5.1401	1.04e-06	Up
Prupe.7G162900.1	3.8725	0.7616	5.0848	1.72e-08	Up
Prupe.2G251500.1	1.6175	0.3191	5.069	2.97e-05	Up
Prupe.1G317600.1	3.4788	0.6876	5.0591	0.00433	Up
Prupe.6G360300.1	4.2687	0.8448	5.053	4.24e-07	Up
Prupe.3G239300.1	1.3162	0.2608	5.0461	7.8e-08	Up
Prupe.6G221800.1	6.135	1.2164	5.0436	2.3e-06	Up
Prupe.6G217800.1	1.4388	0.2856	5.0378	0.0172	Up
Prupe.5G123500.1	76.9488	15.3031	5.0283	5.38e-10	Up
Prupe.2G063400.1	2.615	0.5267	4.9647	6.65e-05	Up
Prupe.3G198500.1	6.095	1.2382	4.9225	3.38e-05	Up
Prupe.6G286000.1	20.6725	4.206	4.915	1.23e-05	Up
Prupe.3G156600.1	24.0088	4.9075	4.8922	2.44e-07	Up
Prupe.4G260900.1	2.2737	0.4652	4.8877	0.00119	Up
Prupe.2G103300.1	1.2312	0.2542	4.844	0.000685	Up
Prupe.7G138600.1	2.8963	0.5985	4.8389	3.31e-11	Up
Prupe.5G222800.1	2.105	0.4359	4.8294	0.00231	Up
Prupe.7G233000.1	15.8488	3.2833	4.8271	4.02e-07	Up
Prupe.5G109500.1	96.065	19.9082	4.8254	0.000166	Up
Prupe.1G261100.1	7.175	1.4947	4.8001	0.000857	Up
Prupe.6G289800.1	10.06	2.0981	4.7949	2.89e-10	Up
Prupe.1G128200.1	75.1762	15.6867	4.7924	0.00244	Up
Prupe.7G229100.1	1.185	0.2476	4.7865	3.45e-07	Up
Prupe.8G066100.1	27.3325	5.7169	4.781	0.000572	Up
Prupe.4G201300.1	17.9425	3.7549	4.7784	6.32e-10	Up
Prupe.3G025300.1	6.0725	1.2716	4.7755	1.63e-09	Up
Prupe.4G191300.1	3.8213	0.805	4.7467	0.0297	Up
Prupe.7G070100.1	4.9725	1.0508	4.7321	4.79e-06	Up
Prupe.5G029200.1	6.6562	1.4079	4.7279	7.19e-12	Up
Prupe.3G242500.1	7.685	1.6289	4.7178	0.000483	Up
Prupe.1G127700.1	89.0425	18.8793	4.7164	0.0286	Up
Prupe.7G208400.1	1.6637	0.3534	4.7072	8.99e-06	Up
Prupe.3G012100.1	1.6962	0.3622	4.6831	0.000352	Up
Prupe.4G260000.1	3.98	0.8502	4.6811	0.00278	Up
Prupe.4G235200.1	4.2963	0.9199	4.6701	4.47e-09	Up
Prupe.6G251000.1	17.3625	3.725	4.6611	4.76e-12	Up
Prupe.2G164900.1	1.3525	0.2908	4.6511	0.000176	Up
Prupe.1G449200.1	2.9512	0.6355	4.6437	5.66e-06	Up
Prupe.3G301000.1	1.4837	0.3199	4.6384	4.19e-06	Up
Prupe.2G086100.1	1.3538	0.2919	4.6374	0.0147	Up
Prupe.3G272200.1	4.3	0.9296	4.6256	2.64e-08	Up
Prupe.7G180300.1	7.9225	1.7142	4.6217	1.65e-05	Up
Prupe.2G033600.1	4.3588	0.9445	4.6151	0.00217	Up
Prupe.1G302300.1	2.4913	0.5405	4.6091	3.42e-06	Up
Prupe.1G309300.1	98.335	21.4076	4.5935	5.87e-06	Up
Prupe.4G086500.1	2.95	0.6432	4.5867	1.67e-16	Up
Prupe.7G073700.1	6.6725	1.4656	4.5528	9.5e-15	Up
Prupe.3G266000.1	4.175	0.9193	4.5417	1.67e-05	Up
Prupe.4G103200.1	2.3875	0.5289	4.5143	0.0104	Up
Prupe.8G017400.1	28.7237	6.3712	4.5084	0.000316	Up
Prupe.7G116100.1	1.5825	0.3511	4.5069	0.0489	Up
Prupe.7G150100.1	3.3263	0.7408	4.4898	2.02e-07	Up
Prupe.6G069400.1	46.06	10.3437	4.4529	0.022	Up
Prupe.4G075700.1	2.9462	0.6625	4.4473	3.49e-05	Up
Prupe.4G136700.1	1.8775	0.4249	4.4185	9.39e-08	Up
Prupe.1G088900.1	2.74	0.6215	4.4085	0.0018	Up
Prupe.6G348700.1	1.1575	0.2645	4.3768	0.0206	Up
Prupe.8G110400.1	1.9163	0.4393	4.3618	6.45e-08	Up
Prupe.2G079200.1	1.3712	0.3168	4.3287	0.000841	Up
Prupe.7G198100.1	18.5775	4.3075	4.3129	0.0168	Up
Prupe.1G204800.1	2.0787	0.4825	4.3084	0.00406	Up
Prupe.5G071700.1	4.4088	1.0259	4.2975	1.03e-08	Up
Prupe.2G215400.1	4.86	1.1405	4.2613	6.67e-09	Up
Prupe.5G099400.1	1.3862	0.3258	4.2547	1.03e-05	Up
Prupe.3G157200.1	158.335	37.3301	4.2415	1.02e-06	Up
Prupe.5G074500.1	4.2487	1.0098	4.2076	0.00105	Up
Prupe.2G195400.1	33.975	8.0766	4.2066	4.67e-11	Up
Prupe.5G048000.1	6.5563	1.56	4.2027	3.31e-05	Up
Prupe.5G143700.1	1.46	0.3486	4.1877	0.000142	Up
Prupe.2G088400.1	1.465	0.3501	4.1844	6.15e-07	Up
Prupe.4G128900.1	24.555	5.8823	4.1744	4.64e-05	Up
Prupe.1G212800.1	3.4838	0.8458	4.1188	3.21e-08	Up
Prupe.1G242400.1	11.3675	2.7616	4.1163	3.34e-06	Up
Prupe.2G325000.1	2.425	0.5894	4.1145	0.000102	Up
Prupe.1G193000.1	5.2825	1.2882	4.1007	0.000117	Up
Prupe.1G437700.1	2.18	0.5318	4.0997	0.0135	Up
Prupe.1G286300.1	1.0425	0.2551	4.0869	2.01e-07	Up
Prupe.1G520400.1	1.4087	0.3455	4.077	6.83e-07	Up
Prupe.5G020000.1	1.7	0.4173	4.0734	3.6e-08	Up
Prupe.2G157300.1	1.185	0.2923	4.0546	0.00387	Up
Prupe.4G085700.1	1.6225	0.4004	4.0522	1.8e-05	Up
Prupe.3G179800.1	3.3637	0.8331	4.0376	8.24e-06	Up
Prupe.1G249300.1	2.955	0.7322	4.0358	1.4e-11	Up
Prupe.2G153900.1	1.7237	0.4281	4.0262	2.24e-05	Up
Prupe.8G148600.1	2.48	0.6178	4.0143	8.48e-05	Up
Prupe.4G041400.1	5.8213	1.462	3.9818	0.000217	Up
Prupe.1G317700.1	23.8725	6.024	3.9629	0.000794	Up
Prupe.2G180900.1	1.0188	0.2573	3.9587	2.01e-05	Up
Prupe.2G248900.1	2.4675	0.6236	3.9568	3.22e-06	Up
Prupe.8G135100.1	15.9525	4.0401	3.9486	5.4e-08	Up
Prupe.1G133300.1	13.08	3.3154	3.9452	1.1e-05	Up
Prupe.5G223400.1	2.6538	0.6735	3.9402	0.0151	Up
Prupe.6G140500.1	1.2437	0.3157	3.9396	2.99e-08	Up
Prupe.4G181700.1	1.9413	0.4956	3.9166	1.59e-06	Up
Prupe.4G127600.1	1.505	0.3851	3.9077	0.00051	Up
Prupe.5G202800.1	18.7063	4.8239	3.8778	3.33e-05	Up
Prupe.4G187400.1	1.5737	0.4062	3.8747	8.65e-09	Up
Prupe.3G239900.1	43.895	11.3603	3.8639	1.66e-09	Up
Prupe.2G217400.1	2.925	0.7596	3.8507	0.00186	Up
Prupe.2G288600.1	63.745	16.5717	3.8466	0.0386	Up
Prupe.2G261000.1	1.25	0.3253	3.8431	2.58e-05	Up
Prupe.7G061500.1	11.9537	3.1123	3.8408	2.45e-08	Up
Prupe.4G255600.1	54.7425	14.2637	3.8379	0.0175	Up
Prupe.5G066600.1	4.3375	1.132	3.8316	1.22e-07	Up
Prupe.4G181500.1	236.827	61.8154	3.8312	3.63e-06	Up
Prupe.6G313000.1	2.94	0.7682	3.8269	0.00168	Up
Prupe.5G117100.1	165.548	43.298	3.8234	3.07e-08	Up
Prupe.8G026800.1	1.9238	0.5048	3.8109	9.09e-06	Up
Prupe.3G153400.1	10.17	2.6822	3.7917	4.26e-09	Up
Prupe.8G131300.1	7.8287	2.0758	3.7714	0.00387	Up
Prupe.2G081200.1	24.9438	6.615	3.7708	0.0022	Up
Prupe.5G133200.1	2.6625	0.7089	3.7557	9.85e-05	Up
Prupe.1G129000.1	3.305	0.8835	3.7408	0.000347	Up
Prupe.1G161800.1	3.265	0.8809	3.7064	3.2e-06	Up
Prupe.5G013100.1	6.035	1.6431	3.6729	0.00362	Up
Prupe.5G232900.1	2.74	0.7506	3.6503	0.000287	Up
Prupe.1G477200.1	1.225	0.3356	3.6503	0.00458	Up
Prupe.1G127200.1	13.4888	3.6995	3.6461	0.0484	Up
Prupe.7G178500.1	67.6213	18.551	3.6452	0.0313	Up
Prupe.8G256000.1	2.8438	0.7814	3.6395	6.35e-06	Up
Prupe.3G274200.1	13.1138	3.6047	3.6379	2.37e-09	Up
Prupe.1G038100.1	168.084	46.3439	3.6269	0.000445	Up
Prupe.4G229400.1	1.4912	0.412	3.6192	0.00275	Up
Prupe.3G249900.1	20.8212	5.7817	3.6012	6.87e-05	Up
Prupe.5G232800.1	5.2012	1.4445	3.6007	0.000243	Up
Prupe.1G460000.1	1.2113	0.3379	3.5845	0.00181	Up
Prupe.8G187400.1	2.1225	0.5931	3.579	4.01e-06	Up
Prupe.8G024500.1	17.585	4.9184	3.5754	0.000379	Up
Prupe.5G035800.1	5.81	1.6259	3.5735	3.72e-05	Up
Prupe.7G172900.1	32.2762	9.0447	3.5685	4.64e-06	Up
Prupe.3G004100.1	227.414	63.8752	3.5603	5.38e-08	Up
Prupe.6G268900.1	20.5538	5.8111	3.537	0.000689	Up
Prupe.8G267700.1	2.5012	0.7084	3.5308	0.0123	Up
Prupe.6G227800.1	6.3438	1.8029	3.5186	6.16e-13	Up
Prupe.1G323000.1	1.1	0.3141	3.5024	0.000787	Up
Prupe.1G472500.1	1.1063	0.3159	3.5015	1.37e-06	Up
Prupe.8G263100.1	934.497	266.917	3.5011	7.37e-05	Up
Prupe.2G088900.1	6.155	1.7601	3.497	2.29e-05	Up
Prupe.4G021900.1	11.5612	3.3112	3.4915	9.37e-06	Up
Prupe.5G184000.1	3.7975	1.089	3.4872	1.14e-07	Up
Prupe.8G265500.1	1.9687	0.5662	3.4774	0.000594	Up
Prupe.6G044900.1	6.7062	1.9334	3.4686	0.0299	Up
Prupe.5G041300.1	7.2775	2.0984	3.4681	5.04e-05	Up
Prupe.5G034700.1	9.9662	2.8786	3.4622	5.45e-10	Up
Prupe.1G386800.1	81.4888	23.5975	3.4533	0.00456	Up
Prupe.5G167100.1	1.9613	0.5688	3.448	5.06e-06	Up
Prupe.1G409800.1	4.52	1.3123	3.4443	0.000943	Up
Prupe.1G303500.1	2.075	0.6046	3.4322	0.0184	Up
Prupe.6G114600.1	1.5525	0.4534	3.4242	0.000255	Up
Prupe.6G334200.1	2.3213	0.6784	3.4218	1.98e-12	Up
Prupe.5G133500.1	1.1087	0.3246	3.4154	0.0171	Up
Prupe.5G119500.1	5.4575	1.6024	3.4059	7.79e-07	Up
Prupe.8G147200.1	2.6062	0.7664	3.4007	1.45e-06	Up
Prupe.3G067400.1	48.3025	14.218	3.3973	0.000114	Up
Prupe.6G278700.1	11.3363	3.3375	3.3966	3.75e-05	Up
Prupe.1G486000.1	8.3613	2.4638	3.3937	2e-05	Up
Prupe.1G094800.1	6.355	1.8753	3.3888	6.22e-05	Up
Prupe.3G191900.1	136.602	40.4151	3.38	9.72e-06	Up
Prupe.1G455600.1	11.37	3.3643	3.3796	2.92e-06	Up
Prupe.5G244500.1	4.0525	1.2	3.3771	0.00637	Up
Prupe.5G153300.1	2.1113	0.6258	3.3736	8.99e-05	Up
Prupe.2G165100.1	3.9475	1.1728	3.3658	0.000614	Up
Prupe.3G100800.1	1.9087	0.568	3.3603	3.81e-06	Up
Prupe.3G005700.1	1.1213	0.3338	3.3586	0.00146	Up
Prupe.2G289600.1	1.9837	0.5977	3.3188	0.000117	Up
Prupe.3G219100.1	66.435	20.0342	3.3161	0.0216	Up
Prupe.5G224300.1	536.426	161.874	3.3139	0.000483	Up
Prupe.6G245600.1	1.3125	0.3968	3.3079	7.04e-05	Up
Prupe.1G294500.1	10.6525	3.2228	3.3053	0.00894	Up
Prupe.7G057000.1	11.76	3.558	3.3053	1.39e-06	Up
Prupe.4G193600.1	3.1325	0.9487	3.3019	2.07e-05	Up
Prupe.4G261000.1	2.6025	0.7885	3.3004	1.82e-06	Up
Prupe.4G088200.1	34.95	10.6032	3.2962	1.8e-05	Up
Prupe.7G162400.1	14.1	4.2799	3.2945	1.24e-09	Up
Prupe.6G050400.1	5.0475	1.5324	3.2939	0.000151	Up
Prupe.1G297700.1	1.2925	0.3934	3.2855	2.45e-08	Up
Prupe.2G207200.1	13.9388	4.243	3.2851	0.00124	Up
Prupe.1G037900.1	1.7825	0.5446	3.2732	0.000893	Up
Prupe.6G195500.1	8.64	2.6419	3.2703	0.000674	Up
Prupe.6G353100.1	10.2938	3.1636	3.2538	0.00101	Up
Prupe.4G006400.1	90.225	27.7738	3.2486	0.000477	Up
Prupe.6G218200.1	3.6937	1.1396	3.2413	0.00106	Up
Prupe.1G578300.1	1.05	0.3246	3.235	0.0133	Up
Prupe.5G116100.1	6.81	2.1074	3.2315	0.00357	Up
Prupe.1G184500.1	17.055	5.2792	3.2306	1.39e-05	Up
Prupe.1G435600.1	2.4425	0.7576	3.2239	1.02e-05	Up
Prupe.8G000800.1	4.2925	1.3366	3.2116	0.000209	Up
Prupe.1G512200.1	12.7438	3.9742	3.2066	0.0199	Up
Prupe.1G520800.1	41.025	12.7969	3.2058	0.00379	Up
Prupe.3G177100.1	1.6975	0.5295	3.2056	0.00106	Up
Prupe.5G045500.1	4.5412	1.4175	3.2038	1.16e-06	Up
Prupe.7G021300.1	1.8787	0.5868	3.2015	5.24e-05	Up
Prupe.4G058200.1	2.6213	0.819	3.2006	0.0194	Up
Prupe.6G281200.1	2.09	0.6555	3.1882	5.32e-11	Up
Prupe.1G300100.1	6.5475	2.0537	3.1882	1.37e-05	Up
Prupe.4G284800.1	1.4225	0.4462	3.1879	1.42e-05	Up
Prupe.8G131000.1	7.7263	2.4282	3.1819	1.49e-06	Up
Prupe.1G540600.1	30.7975	9.6812	3.1812	0.019	Up
Prupe.4G140500.1	18.4725	5.8079	3.1806	1.14e-08	Up
Prupe.3G140100.1	5.815	1.8284	3.1804	2.85e-07	Up
Prupe.2G135600.1	1.46	0.4594	3.1778	0.0147	Up
Prupe.3G067500.1	3.1075	0.9787	3.1751	0.000554	Up
Prupe.6G097600.1	10.5263	3.3175	3.173	2.75e-05	Up
Prupe.8G066800.1	1.6438	0.519	3.1669	0.0165	Up
Prupe.1G531100.1	16.1337	5.1077	3.1587	0.000221	Up
Prupe.2G262900.1	14.7825	4.6812	3.1579	0.00267	Up
Prupe.2G197100.1	2.1738	0.69	3.1504	0.00202	Up
Prupe.1G088600.1	8.59	2.7339	3.142	0.0119	Up
Prupe.8G065800.1	1.0363	0.3305	3.1359	0.0123	Up
Prupe.8G176700.1	40.9313	13.0738	3.1308	0.000618	Up
Prupe.6G236900.1	1.3312	0.4256	3.128	0.00103	Up
Prupe.1G112500.1	52.8225	16.908	3.1241	9.96e-06	Up
Prupe.1G442000.1	1.34	0.4298	3.1179	7.86e-05	Up
Prupe.3G255000.1	1.5325	0.4919	3.1157	1.96e-05	Up
Prupe.5G020800.1	1.4775	0.4746	3.1133	0.0391	Up
Prupe.1G210800.1	3.2875	1.0573	3.1092	6.36e-06	Up
Prupe.2G286700.1	3.525	1.1418	3.0874	6.58e-07	Up
Prupe.5G222400.1	8.2837	2.6885	3.0812	0.00109	Up
Prupe.1G127600.1	48.055	15.6585	3.0689	0.0019	Up
Prupe.8G078500.1	1.8113	0.591	3.0646	0.000607	Up
Prupe.7G052400.1	3.4663	1.1315	3.0635	6.01e-09	Up
Prupe.3G193600.1	3.3875	1.1087	3.0554	0.0112	Up
Prupe.5G175900.1	11.5625	3.7908	3.0502	5.8e-10	Up
Prupe.3G296700.1	18.3788	6.0296	3.0481	2.13e-06	Up
Prupe.3G235100.1	18.0038	5.9093	3.0467	7.16e-05	Up
Prupe.2G021500.1	4.4325	1.4563	3.0436	3.33e-06	Up
Prupe.8G134900.1	14.4162	4.7395	3.0417	0.003	Up
Prupe.6G144100.1	8.43	2.7722	3.0409	0.0105	Up
Prupe.8G052000.1	1.2012	0.3951	3.0405	3.88e-05	Up
Prupe.6G255100.1	7883.21	2595.36	3.0374	1.46e-06	Up
Prupe.2G199900.1	20.2213	6.6649	3.034	0.00591	Up
Prupe.5G193200.1	4.3825	1.4454	3.0321	6.38e-05	Up
Prupe.1G430200.1	1.95	0.6437	3.0292	0.0154	Up
Prupe.1G521800.1	1.4563	0.4808	3.0285	0.00219	Up
Prupe.4G028200.1	7.3688	2.4343	3.0271	1.8e-05	Up
Prupe.2G068900.1	2.905	0.961	3.0228	0.000119	Up
Prupe.6G217500.1	1.1812	0.3918	3.0153	0.00621	Up
Prupe.1G373300.1	2.2713	0.7533	3.0149	8.62e-05	Up
Prupe.6G066900.1	7.7425	2.5714	3.011	1.54e-05	Up
Prupe.7G246300.1	73.1088	24.2972	3.0089	0.000384	Up
Prupe.2G323500.1	10.2075	3.3936	3.0079	6.56e-08	Up
Prupe.3G237800.1	1.5713	0.5245	2.9959	1.46e-06	Up
Prupe.3G315500.1	73.5225	24.6065	2.9879	2.19e-06	Up
Prupe.7G170500.1	5.2275	1.752	2.9838	4.31e-05	Up
Prupe.4G022000.1	14.7863	4.9627	2.9795	0.00545	Up
Prupe.4G205100.1	48.1425	16.1623	2.9787	3.76e-05	Up
Prupe.3G165900.1	54.2263	18.3004	2.9631	0.00012	Up
Prupe.6G086700.1	24.3575	8.2213	2.9627	0.011	Up
Prupe.2G026800.1	4.6437	1.5675	2.9625	1.04e-06	Up
Prupe.8G182300.1	63.6587	21.521	2.958	2.12e-09	Up
Prupe.3G033400.1	2.3425	0.7924	2.9561	4.92e-05	Up
Prupe.1G522800.1	1.0437	0.3531	2.9559	0.0225	Up
Prupe.6G212900.1	1.2013	0.4066	2.9547	0.00017	Up
Prupe.1G265600.1	333.924	113.109	2.9522	4.25e-05	Up
Prupe.8G252300.1	4.6563	1.5817	2.9438	0.000678	Up
Prupe.3G280600.1	6.7237	2.2854	2.942	4e-11	Up
Prupe.2G128400.1	1.0675	0.3638	2.934	0.000568	Up
Prupe.4G169000.1	96.6587	32.9693	2.9318	0.000965	Up
Prupe.1G298200.1	2.1275	0.726	2.9305	0.015	Up
Prupe.1G184200.1	2.7038	0.9245	2.9245	0.0149	Up
Prupe.2G301700.1	4.235	1.4482	2.9243	6.92e-06	Up
Prupe.8G160600.1	1.6313	0.5584	2.9215	9.24e-07	Up
Prupe.1G422400.1	2.015	0.6902	2.9193	5.33e-06	Up
Prupe.7G114500.1	7.47	2.5605	2.9174	4.61e-12	Up
Prupe.5G130700.1	14.2687	4.8914	2.9171	2.87e-05	Up
Prupe.6G317000.1	9.2988	3.1921	2.9131	4.1e-08	Up
Prupe.1G251300.1	2.3237	0.7996	2.9061	1.93e-05	Up
Prupe.8G074400.1	11.1375	3.8416	2.8992	0.0209	Up
Prupe.1G426200.1	1.5575	0.5397	2.8861	1.67e-05	Up
Prupe.3G090800.1	8.7725	3.0407	2.885	8.65e-10	Up
Prupe.5G008400.1	5.78	2.0042	2.8839	0.00125	Up
Prupe.6G147700.1	1.2537	0.4349	2.8831	0.0108	Up
Prupe.4G113000.1	1.2075	0.4189	2.8824	8.36e-07	Up
Prupe.7G087200.1	106.172	36.8568	2.8807	2.77e-05	Up
Prupe.3G103200.1	47.5712	16.5384	2.8764	6.51e-07	Up
Prupe.3G223500.1	7.0112	2.4375	2.8764	0.00612	Up
Prupe.1G534600.1	11.8825	4.1349	2.8737	0.00295	Up
Prupe.4G066000.1	13.295	4.6307	2.8711	1.41e-05	Up
Prupe.3G288700.1	4.685	1.6407	2.8555	0.00564	Up
Prupe.4G165800.1	12.08	4.2307	2.8553	0.00021	Up
Prupe.1G162200.1	3.215	1.1285	2.849	4.16e-05	Up
Prupe.4G029300.1	93.5525	32.8631	2.8467	0.000745	Up
Prupe.5G074700.1	7.8287	2.7542	2.8424	1.01e-08	Up
Prupe.1G564200.1	1.4788	0.5236	2.8241	0.0169	Up
Prupe.1G261000.1	5.8462	2.0706	2.8234	0.00042	Up
Prupe.4G116000.1	2.2687	0.8046	2.8196	1.39e-05	Up
Prupe.5G164000.1	1.11	0.395	2.8099	0.0287	Up
Prupe.1G127300.1	45.4575	16.1958	2.8067	0.046	Up
Prupe.7G095700.1	73.6113	26.2306	2.8063	5.97e-16	Up
Prupe.6G156500.1	3.0337	1.0821	2.8035	1.55e-07	Up
Prupe.3G184400.1	5.3225	1.8989	2.803	0.0436	Up
Prupe.7G143300.1	1.0987	0.3937	2.7906	0.00111	Up
Prupe.5G185200.1	185.537	66.5382	2.7884	0.0011	Up
Prupe.7G160800.1	1.4737	0.5288	2.7872	6.44e-05	Up
Prupe.6G326000.1	2.1687	0.7795	2.7821	8.97e-09	Up
Prupe.8G242600.1	4.9937	1.7953	2.7816	0.00236	Up
Prupe.5G237800.1	2.245	0.8075	2.7803	6.11e-06	Up
Prupe.3G085200.1	18.8925	6.7961	2.7799	0.0382	Up
Prupe.8G210200.1	1.1787	0.4246	2.7763	8.52e-06	Up
Prupe.7G152300.1	11.25	4.054	2.7751	0.0269	Up
Prupe.6G261900.1	11.6738	4.2072	2.7747	4.11e-06	Up
Prupe.4G059400.1	9.0075	3.2491	2.7723	0.0439	Up
Prupe.1G030700.1	8.1825	2.9556	2.7685	3.46e-07	Up
Prupe.4G032200.1	5.1137	1.8488	2.766	6.06e-07	Up
Prupe.2G194600.1	15.5725	5.6537	2.7544	5.44e-05	Up
Prupe.1G314600.1	5.3775	1.9531	2.7534	3.58e-06	Up
Prupe.2G206500.1	1.1825	0.4307	2.7457	0.0156	Up
Prupe.3G261700.1	4.5337	1.6518	2.7448	0.00216	Up
Prupe.7G065400.1	1.9988	0.7286	2.7433	0.00136	Up
Prupe.8G130300.1	14.2075	5.1892	2.7379	0.000364	Up
Prupe.3G300900.1	43.7775	16.0299	2.731	0.000412	Up
Prupe.1G253100.1	34.9113	12.7832	2.731	0.00188	Up
Prupe.4G136800.1	7.8075	2.8588	2.731	0.000286	Up
Prupe.5G195200.1	6.1025	2.2354	2.7299	0.0143	Up
Prupe.4G057800.1	1.415	0.5193	2.7247	0.000748	Up
Prupe.4G149500.1	19.1175	7.0447	2.7137	2.12e-10	Up
Prupe.2G301600.1	418.886	154.689	2.7079	4.13e-10	Up
Prupe.6G333000.1	2.2912	0.8493	2.6977	0.0113	Up
Prupe.6G055300.1	2.595	0.9625	2.6961	2.45e-05	Up
Prupe.2G242000.1	20.835	7.7441	2.6904	0.00402	Up
Prupe.1G038000.1	187.574	69.8081	2.687	0.0018	Up
Prupe.1G086500.1	1.6325	0.6082	2.6839	0.00722	Up
Prupe.4G281400.1	2.8975	1.0807	2.6812	5.39e-05	Up
Prupe.6G352800.1	3.255	1.2147	2.6796	0.000472	Up
Prupe.4G020800.1	29.245	10.9272	2.6763	0.00014	Up
Prupe.2G140600.1	45.61	17.0635	2.673	0.0121	Up
Prupe.8G217500.1	1.3125	0.4924	2.6654	0.0244	Up
Prupe.2G012000.1	12.2263	4.5908	2.6632	9.89e-06	Up
Prupe.1G358200.1	1.6887	0.6349	2.66	0.00318	Up
Prupe.8G100700.1	6.9162	2.6026	2.6574	0.000695	Up
Prupe.6G242200.1	46.95	17.6801	2.6555	0.00149	Up
Prupe.2G251200.1	5.8713	2.2118	2.6545	1.28e-06	Up
Prupe.5G123400.1	1.2163	0.4584	2.6535	8.32e-06	Up
Prupe.6G137400.1	45.2212	17.0418	2.6535	0.00893	Up
Prupe.8G265400.1	1.0637	0.401	2.6526	0.0393	Up
Prupe.8G203400.1	3.255	1.2295	2.6474	2.38e-11	Up
Prupe.8G225600.1	2.3588	0.891	2.6473	0.00376	Up
Prupe.2G146900.1	8.645	3.2684	2.645	0.000158	Up
Prupe.1G364500.1	15.72	5.9493	2.6423	3.16e-06	Up
Prupe.6G233600.1	13.7713	5.2128	2.6418	0.00011	Up
Prupe.8G114300.1	3.03	1.1482	2.6388	8e-05	Up
Prupe.1G225700.1	284.424	108.029	2.6328	7.38e-05	Up
Prupe.8G085100.1	90.6812	34.4563	2.6318	8.8e-06	Up
Prupe.1G127900.1	128.873	49.0422	2.6278	0.0187	Up
Prupe.7G153800.1	11.5312	4.3906	2.6264	0.0129	Up
Prupe.3G171800.1	1.06	0.4037	2.6259	0.0108	Up
Prupe.3G168800.1	3.4363	1.3107	2.6217	8.36e-05	Up
Prupe.8G223500.1	6.1088	2.3313	2.6203	6.29e-06	Up
Prupe.2G289700.1	1.22	0.4656	2.6203	4.24e-05	Up
Prupe.6G228200.1	1.2412	0.4743	2.617	5.45e-09	Up
Prupe.6G345300.1	25.975	9.944	2.6121	1.2e-05	Up
Prupe.6G211500.1	10.6738	4.0866	2.6119	0.00154	Up
Prupe.1G141900.1	2.5625	0.9811	2.6119	0.00154	Up
Prupe.1G420100.1	2.7863	1.0692	2.6059	4.4e-07	Up
Prupe.2G230800.1	2.75	1.0556	2.605	5.51e-06	Up
Prupe.5G117200.1	22.2887	8.5577	2.6045	1.57e-07	Up
Prupe.6G139200.1	58.78	22.6046	2.6004	9.63e-05	Up
Prupe.8G000100.1	1.795	0.6913	2.5966	0.00342	Up
Prupe.7G095600.1	14.4575	5.5761	2.5928	0.0134	Up
Prupe.2G205900.1	13.4987	5.2076	2.5921	0.007	Up
Prupe.5G088300.1	1.575	0.609	2.5863	2.94e-06	Up
Prupe.1G396600.1	1.77	0.6845	2.586	2.23e-05	Up
Prupe.5G070800.1	5.5113	2.1318	2.5852	0.000383	Up
Prupe.6G054100.1	3.8738	1.4986	2.5848	0.0061	Up
Prupe.4G055500.1	9.7563	3.786	2.5769	8.61e-06	Up
Prupe.1G311500.1	25.2538	9.8117	2.5738	0.0413	Up
Prupe.6G093600.1	18.1588	7.0728	2.5674	0.000926	Up
Prupe.5G046000.1	2.98	1.1628	2.5628	0.000549	Up
Prupe.4G056200.1	2.235	0.8729	2.5603	0.0437	Up
Prupe.8G224500.1	111.284	43.4775	2.5596	0.000785	Up
Prupe.7G004200.1	1.4	0.5475	2.557	0.000178	Up
Prupe.3G185000.1	1.0862	0.4249	2.5564	0.0222	Up
Prupe.7G267000.1	2.7075	1.0601	2.554	0.00148	Up
Prupe.3G021300.1	4.2263	1.6576	2.5497	0.00172	Up
Prupe.7G148000.1	1.7288	0.6834	2.5295	0.00122	Up
Prupe.2G241700.1	7.1925	2.8467	2.5266	4.44e-05	Up
Prupe.6G169100.1	1.7388	0.6889	2.5241	0.000498	Up
Prupe.8G161600.1	14.8262	5.8753	2.5235	0.0325	Up
Prupe.6G071800.1	31.3112	12.415	2.5221	0.00178	Up
Prupe.6G195400.1	4.9875	1.978	2.5215	0.00404	Up
Prupe.1G038700.1	5.93	2.3528	2.5204	0.000235	Up
Prupe.1G225200.1	11.4625	4.5498	2.5194	9.65e-08	Up
Prupe.6G223000.1	13.0913	5.205	2.5151	1.26e-05	Up
Prupe.6G213600.1	6.7938	2.7035	2.5129	0.0458	Up
Prupe.5G111700.1	2.4325	0.9684	2.5118	0.000188	Up
Prupe.5G238000.1	6.9412	2.7637	2.5116	8.36e-08	Up
Prupe.6G185600.1	10.0412	3.9984	2.5113	0.00748	Up
Prupe.2G316000.1	4.4738	1.7854	2.5057	3.59e-09	Up
Prupe.3G174700.1	148.243	59.2393	2.5024	0.0075	Up
Prupe.8G053700.1	95.4588	38.3278	2.4906	6.29e-06	Up
Prupe.5G052100.1	1.26	0.5075	2.4827	0.00113	Up
Prupe.1G410700.1	1.5312	0.6179	2.4783	1.23e-05	Up
Prupe.8G158800.1	78.59	31.7272	2.4771	1.64e-05	Up
Prupe.1G328900.1	2.085	0.8425	2.4748	0.00236	Up
Prupe.1G518600.1	8.2	3.3152	2.4735	0.0235	Up
Prupe.1G498900.1	286.089	115.711	2.4724	0.00149	Up
Prupe.4G039000.1	2.1412	0.8666	2.471	5.04e-07	Up
Prupe.5G024600.1	41.98	17.0241	2.4659	2.22e-05	Up
Prupe.6G173300.1	42.5675	17.2637	2.4657	5.71e-06	Up
Prupe.5G122100.1	1.4238	0.5779	2.4639	0.00196	Up
Prupe.1G246100.1	19.2863	7.8371	2.4609	7.68e-05	Up
Prupe.5G027800.1	19.4238	7.9311	2.4491	0.0112	Up
Prupe.8G247000.1	9.04	3.6985	2.4443	0.00492	Up
Prupe.2G057800.1	8.7825	3.6029	2.4376	5.27e-06	Up
Prupe.8G098900.1	26.405	10.8347	2.4371	0.0356	Up
Prupe.4G054200.1	13.2238	5.4269	2.4367	0.00144	Up
Prupe.6G122100.1	31.5613	13.0038	2.4271	0.0408	Up
Prupe.1G038600.1	2.5575	1.0551	2.4238	0.0483	Up
Prupe.3G031600.1	5.9963	2.474	2.4237	0.00347	Up
Prupe.6G276200.1	140.398	58.0685	2.4178	0.00253	Up
Prupe.5G012500.1	3.5075	1.4525	2.4147	0.00461	Up
Prupe.3G233700.1	6.285	2.612	2.4062	0.0143	Up
Prupe.5G120000.1	2.4662	1.0264	2.4029	0.0255	Up
Prupe.5G201000.1	27.7563	11.6055	2.3916	3.41e-07	Up
Prupe.1G342100.1	7.3875	3.0894	2.3913	7.95e-05	Up
Prupe.5G155600.1	1.5675	0.6578	2.383	0.000668	Up
Prupe.5G195100.1	114.02	48.0277	2.374	0.00213	Up
Prupe.8G031200.1	51.9488	21.8942	2.3727	0.000517	Up
Prupe.1G315000.1	5.38	2.2676	2.3725	0.000303	Up
Prupe.6G358500.1	19.1875	8.0927	2.371	2.52e-07	Up
Prupe.3G185500.1	25.3725	10.7438	2.3616	0.0037	Up
Prupe.8G215100.1	1.0237	0.4337	2.3607	0.00324	Up
Prupe.8G196800.1	201.499	85.364	2.3605	0.000263	Up
Prupe.4G046300.1	1.1725	0.4967	2.3605	0.000314	Up
Prupe.8G018400.1	33.2662	14.099	2.3595	0.00375	Up
Prupe.6G260400.1	3.3687	1.4301	2.3556	0.0415	Up
Prupe.7G046800.1	2.9813	1.2669	2.3532	9.2e-06	Up
Prupe.7G041600.1	21.5038	9.1559	2.3486	0.00629	Up
Prupe.3G098100.1	9.295	3.958	2.3484	0.0291	Up
Prupe.2G005300.1	586.335	249.767	2.3475	1.45e-05	Up
Prupe.5G049400.1	2.4488	1.0438	2.3459	0.0365	Up
Prupe.1G128900.1	32.4325	13.8331	2.3446	0.00538	Up
Prupe.6G176800.1	1.855	0.7923	2.3414	0.00441	Up
Prupe.1G291100.1	9.7612	4.1748	2.3381	0.000883	Up
Prupe.7G006100.1	141.623	60.6107	2.3366	0.00471	Up
Prupe.5G229600.1	1.7513	0.7501	2.3348	0.000959	Up
Prupe.3G201000.1	546.648	234.175	2.3344	0.00123	Up
Prupe.3G009700.1	1.6487	0.7074	2.3307	1.4e-05	Up
Prupe.8G197300.1	12.565	5.4019	2.326	0.000402	Up
Prupe.4G117200.1	6.1338	2.6505	2.3142	0.0198	Up
Prupe.1G154300.1	2.0175	0.8721	2.3134	0.00185	Up
Prupe.8G209300.1	3.8812	1.678	2.313	0.00629	Up
Prupe.7G202600.1	56.5875	24.4925	2.3104	0.000699	Up
Prupe.1G499300.1	2.9663	1.286	2.3066	1.3e-06	Up
Prupe.8G065700.1	3.8412	1.6655	2.3063	0.0236	Up
Prupe.5G019000.1	37.2075	16.1401	2.3053	0.00775	Up
Prupe.6G299500.1	25.8538	11.2224	2.3038	0.0103	Up
Prupe.3G124900.1	1.4775	0.6425	2.2997	0.000192	Up
Prupe.3G282600.1	3.6275	1.578	2.2988	0.000642	Up
Prupe.6G059600.1	15.9837	6.9595	2.2967	0.00012	Up
Prupe.4G185700.1	53.8475	23.4505	2.2962	0.0026	Up
Prupe.7G221500.1	18.64	8.1204	2.2955	0.00138	Up
Prupe.1G243100.1	14.4975	6.3205	2.2937	2.71e-06	Up
Prupe.1G529200.1	116.516	50.8215	2.2927	0.000572	Up
Prupe.1G320500.1	4.01	1.7495	2.292	0.000846	Up
Prupe.1G341500.1	61.2337	26.7206	2.2916	0.00863	Up
Prupe.6G258700.1	18.585	8.1159	2.29	0.00074	Up
Prupe.3G157100.1	1.4763	0.6454	2.2873	1.83e-05	Up
Prupe.3G084900.1	18.48	8.0888	2.2847	0.00674	Up
Prupe.8G064100.1	238.886	104.596	2.2839	0.00425	Up
Prupe.1G277200.1	3.5475	1.5543	2.2824	2.9e-05	Up
Prupe.1G124300.1	34.6888	15.2214	2.279	1.34e-07	Up
Prupe.1G302400.1	278.066	122.162	2.2762	6.31e-06	Up
Prupe.5G045400.1	1.4363	0.6311	2.2757	0.00138	Up
Prupe.1G204100.1	3.98	1.7494	2.275	0.0186	Up
Prupe.5G023400.1	3.2775	1.4408	2.2748	0.00338	Up
Prupe.2G240400.1	4.4337	1.9525	2.2708	2.89e-05	Up
Prupe.1G011500.1	202.376	89.1728	2.2695	0.000874	Up
Prupe.5G077600.1	4.2588	1.8778	2.268	7.63e-05	Up
Prupe.1G036700.1	5.5275	2.4386	2.2666	0.00131	Up
Prupe.2G193100.1	12.0175	5.3058	2.265	0.00614	Up
Prupe.6G289300.1	1.5325	0.6777	2.2612	0.0184	Up
Prupe.6G235800.1	1.93	0.8539	2.2602	4.56e-06	Up
Prupe.4G085200.1	3.7275	1.6521	2.2562	0.0155	Up
Prupe.2G287400.1	2.2925	1.0169	2.2544	0.0357	Up
Prupe.6G035200.1	62.61	27.784	2.2535	0.00356	Up
Prupe.3G019100.1	2.19	0.9727	2.2514	0.00239	Up
Prupe.6G069900.1	11.1712	4.9692	2.2481	0.000502	Up
Prupe.6G295100.1	7.4925	3.3339	2.2474	0.0104	Up
Prupe.5G186300.1	95.8863	42.726	2.2442	9.43e-09	Up
Prupe.2G006300.1	1.7462	0.7785	2.243	0.00903	Up
Prupe.8G129800.1	3.6875	1.6458	2.2406	0.0139	Up
Prupe.6G034800.1	2.22	0.9919	2.2381	2.25e-05	Up
Prupe.2G019500.1	13.3163	5.962	2.2335	0.000118	Up
Prupe.3G175100.1	13.835	6.2011	2.231	3.21e-05	Up
Prupe.7G205500.1	21.6487	9.7166	2.228	0.00947	Up
Prupe.8G193700.1	37.1563	16.6781	2.2278	0.000455	Up
Prupe.5G175800.1	4.9787	2.2359	2.2267	0.00279	Up
Prupe.8G210000.1	112.33	50.4599	2.2261	0.00172	Up
Prupe.8G157300.1	14.8012	6.6578	2.2231	0.000179	Up
Prupe.6G038100.1	11.8225	5.3195	2.2225	0.0411	Up
Prupe.6G158300.1	1.7688	0.7972	2.2186	9.49e-06	Up
Prupe.1G149700.1	100.079	45.1658	2.2158	6.8e-06	Up
Prupe.4G284300.1	1.055	0.4769	2.212	0.0372	Up
Prupe.1G077300.1	1.81	0.8191	2.2098	0.011	Up
Prupe.3G295100.1	1.6888	0.7643	2.2096	2.69e-05	Up
Prupe.1G252200.1	32.1375	14.5485	2.209	8.7e-05	Up
Prupe.6G053400.1	5.2862	2.3983	2.2042	0.0415	Up
Prupe.3G112600.1	4.0362	1.8372	2.197	0.00059	Up
Prupe.4G279800.1	4.15	1.8937	2.1915	4.2e-05	Up
Prupe.2G051300.1	14.185	6.4765	2.1902	0.00817	Up
Prupe.7G245400.1	5.7262	2.6164	2.1886	0.00227	Up
Prupe.5G181000.1	12.5613	5.7394	2.1886	2.5e-09	Up
Prupe.4G071500.1	2.9675	1.3565	2.1876	0.0029	Up
Prupe.6G204700.1	9.8313	4.5064	2.1816	0.000448	Up
Prupe.6G263200.1	4.0437	1.8554	2.1794	3.05e-06	Up
Prupe.1G490800.1	3.1188	1.4339	2.175	1.24e-05	Up
Prupe.5G210600.1	2.9087	1.3375	2.1747	9.01e-05	Up
Prupe.8G001200.1	180.369	83.2123	2.1676	0.0026	Up
Prupe.2G279600.1	8.0488	3.7215	2.1628	0.00301	Up
Prupe.6G242400.1	5.4538	2.5225	2.1621	0.0113	Up
Prupe.8G087100.1	1.4438	0.6685	2.1598	0.00573	Up
Prupe.5G138300.1	15.6713	7.2583	2.1591	4.09e-05	Up
Prupe.6G069600.1	1.0425	0.4832	2.1574	0.0441	Up
Prupe.7G262200.1	123.711	57.3533	2.157	3.01e-06	Up
Prupe.3G239500.1	2.7775	1.2882	2.1561	2.94e-05	Up
Prupe.5G001000.1	5.4988	2.5512	2.1553	0.000373	Up
Prupe.1G414400.1	44.955	20.8599	2.1551	1.25e-05	Up
Prupe.7G162300.1	34.9725	16.2327	2.1544	0.000353	Up
Prupe.1G456300.1	58.0863	27.0072	2.1508	0.0165	Up
Prupe.4G235300.1	1.4675	0.6825	2.15	0.000217	Up
Prupe.3G011300.1	45.6237	21.2316	2.1489	0.0239	Up
Prupe.1G558800.1	5.5075	2.5649	2.1472	4.25e-05	Up
Prupe.7G162200.1	11.1188	5.185	2.1444	0.000611	Up
Prupe.7G153500.1	4.15	1.9373	2.1421	0.00185	Up
Prupe.6G153400.1	2.4663	1.1522	2.1405	0.0217	Up
Prupe.3G241900.1	2.49	1.1636	2.14	0.00246	Up
Prupe.1G483900.1	5.8225	2.7214	2.1395	0.00474	Up
Prupe.1G312700.1	2.5537	1.1947	2.1375	0.0466	Up
Prupe.7G087500.1	668.255	312.767	2.1366	0.000199	Up
Prupe.1G039700.1	2.2775	1.0663	2.1359	0.00258	Up
Prupe.5G035400.1	74.7575	35.0206	2.1347	0.000175	Up
Prupe.5G065300.1	6.03	2.8251	2.1344	0.041	Up
Prupe.5G236200.1	82.8262	38.8133	2.134	0.00192	Up
Prupe.5G032000.1	99.3188	46.5593	2.1332	0.0028	Up
Prupe.3G179400.1	188.344	88.4427	2.1296	0.000416	Up
Prupe.2G190100.1	20.0225	9.4061	2.1287	2.73e-05	Up
Prupe.7G165400.1	20.2013	9.4916	2.1283	0.0146	Up
Prupe.3G209500.1	22.5225	10.5841	2.128	0.00287	Up
Prupe.1G271300.1	33.0225	15.5369	2.1254	8.93e-05	Up
Prupe.8G136800.1	1.1162	0.5259	2.1226	0.00314	Up
Prupe.6G088100.1	3.13	1.4754	2.1215	0.00859	Up
Prupe.5G140400.1	4.5287	2.1356	2.1205	0.00496	Up
Prupe.5G020100.1	1.7963	0.8479	2.1184	0.00349	Up
Prupe.1G211700.1	2.3388	1.1068	2.1131	0.0474	Up
Prupe.1G282800.1	5.1875	2.4564	2.1118	0.0202	Up
Prupe.7G229300.1	7.96	3.7699	2.1114	0.0118	Up
Prupe.8G029800.1	236.308	111.965	2.1105	4.78e-07	Up
Prupe.2G198900.1	27.9362	13.2559	2.1075	0.000399	Up
Prupe.6G021800.1	4.3962	2.0894	2.1041	0.00374	Up
Prupe.6G330400.1	11.7963	5.6102	2.1026	0.000194	Up
Prupe.1G394000.1	1.8412	0.8757	2.1026	0.0148	Up
Prupe.6G267900.1	6.2625	2.987	2.0966	0.00498	Up
Prupe.3G293400.1	11.6437	5.5559	2.0958	0.000278	Up
Prupe.2G213600.1	482.697	230.831	2.0911	0.0058	Up
Prupe.7G093500.1	79.0725	37.8297	2.0902	5.11e-05	Up
Prupe.1G073900.1	2.5137	1.2027	2.0902	0.00106	Up
Prupe.6G238500.1	38.145	18.2633	2.0886	0.000702	Up
Prupe.6G097900.1	28.1062	13.4619	2.0878	0.0187	Up
Prupe.6G189600.1	8.275	3.9647	2.0871	0.00258	Up
Prupe.3G108500.1	5.005	2.3984	2.0868	0.000418	Up
Prupe.1G219200.1	1.2525	0.601	2.0842	0.000903	Up
Prupe.5G088900.1	104.399	50.1571	2.0814	0.00206	Up
Prupe.5G045000.1	27.4163	13.1758	2.0808	0.000228	Up
Prupe.3G251400.1	1.5013	0.7222	2.0787	0.0251	Up
Prupe.1G165700.1	25.4162	12.2298	2.0782	8.23e-05	Up
Prupe.8G252100.1	1.9262	0.9273	2.0773	1.04e-05	Up
Prupe.6G191800.1	3.1987	1.5407	2.0762	0.0103	Up
Prupe.2G153800.1	7.4888	3.6072	2.076	0.00176	Up
Prupe.3G251100.1	34.4	16.605	2.0717	0.000273	Up
Prupe.8G212600.1	4.6875	2.266	2.0686	0.000357	Up
Prupe.6G315700.1	15.7913	7.6348	2.0683	0.000876	Up
Prupe.8G184600.1	1.2837	0.6212	2.0664	0.00499	Up
Prupe.1G294700.1	8.3875	4.0593	2.0662	2.73e-05	Up
Prupe.1G329000.1	160.157	77.5658	2.0648	0.0219	Up
Prupe.1G301000.1	9.4137	4.5618	2.0636	0.0347	Up
Prupe.3G153100.1	144.451	70.0119	2.0632	0.00112	Up
Prupe.2G066300.1	1.5188	0.7362	2.0631	0.0253	Up
Prupe.7G058900.1	3.1462	1.5258	2.0621	0.029	Up
Prupe.4G157300.1	2.7588	1.338	2.0619	0.0165	Up
Prupe.7G253500.1	3.0412	1.475	2.0618	0.0257	Up
Prupe.3G044600.1	19.35	9.3931	2.06	0.00635	Up
Prupe.7G094400.1	1.5913	0.7731	2.0583	0.0434	Up
Prupe.2G114400.1	13.3762	6.5106	2.0545	1.04e-06	Up
Prupe.2G023700.1	13.9337	6.7829	2.0542	0.032	Up
Prupe.3G108700.1	18.3063	8.9234	2.0515	8.23e-08	Up
Prupe.6G152000.1	63.0813	30.7784	2.0495	0.00575	Up
Prupe.1G030100.1	1.5163	0.7409	2.0465	6.89e-05	Up
Prupe.2G193800.1	14.6538	7.1722	2.0431	0.000239	Up
Prupe.2G118600.1	11.6962	5.7298	2.0413	0.0488	Up
Prupe.2G204400.1	1.265	0.6202	2.0396	0.000424	Up
Prupe.4G036800.1	13.1188	6.4387	2.0375	0.000485	Up
Prupe.3G015700.1	2.3763	1.1676	2.0352	0.00744	Up
Prupe.5G052200.1	21.7375	10.6849	2.0344	8.43e-05	Up
Prupe.3G216000.1	19.9375	9.8077	2.0328	0.00499	Up
Prupe.2G184400.1	4.5025	2.2156	2.0321	2.48e-07	Up
Prupe.2G116600.1	1.9275	0.9492	2.0306	9.96e-05	Up
Prupe.7G264000.1	43.3875	21.37	2.0303	0.000269	Up
Prupe.5G238100.1	2.6937	1.3275	2.0293	0.000243	Up
Prupe.6G031500.1	2.965	1.4615	2.0288	0.0261	Up
Prupe.2G223700.1	4.7412	2.338	2.0279	0.0128	Up
Prupe.7G108600.1	8.3675	4.1277	2.0271	1.85e-05	Up
Prupe.8G112900.1	38.2875	18.9095	2.0248	0.00128	Up
Prupe.3G237300.1	5.1425	2.5407	2.0241	0.0151	Up
Prupe.1G358900.1	167.209	82.6106	2.0241	0.00234	Up
Prupe.6G320400.1	2.3675	1.1702	2.0231	0.00899	Up
Prupe.8G101500.1	381.226	188.519	2.0222	0.0319	Up
Prupe.4G143600.1	4.59	2.2716	2.0206	0.0105	Up
Prupe.2G023900.1	18.91	9.3687	2.0184	0.00404	Up
Prupe.3G017100.1	1.5175	0.7519	2.0183	0.00576	Up
Prupe.4G129000.1	1.5825	0.7848	2.0164	0.0132	Up
Prupe.5G215800.1	1.9688	0.9778	2.0135	0.00288	Up
Prupe.6G002200.1	1071.52	532.241	2.0132	0.00253	Up
Prupe.6G105100.1	3.9012	1.9433	2.0076	0.000225	Up
Prupe.3G223000.1	2.805	1.3975	2.0071	0.0301	Up
Prupe.1G419600.1	2.795	1.3934	2.0058	0.0117	Up
Prupe.6G195800.1	77.9525	38.91	2.0034	0.00528	Up
Prupe.1G041300.1	1.3488	0.6737	2.0019	0.000618	Up
Prupe.3G146500.1	9.6625	4.8294	2.0008	0.000894	Up
Prupe.3G149700.1	78.4813	157.023	0.4998	0.0153	Down
Prupe.8G025300.1	2.205	4.4381	0.4968	0.0113	Down
Prupe.6G003500.1	132.189	266.216	0.4965	0.0114	Down
Prupe.7G142200.1	5.28	10.6717	0.4948	0.0425	Down
Prupe.1G530900.1	3.965	8.1275	0.4878	0.00565	Down
Prupe.5G195400.1	34.115	70.0298	0.4871	0.0152	Down
Prupe.6G162000.1	2.68	5.5076	0.4866	0.0308	Down
Prupe.1G026300.1	3.3375	6.8977	0.4839	0.000368	Down
Prupe.1G051400.1	0.6438	1.3318	0.4834	0.0011	Down
Prupe.3G080200.1	1.4987	3.1023	0.4831	0.000122	Down
Prupe.7G159000.1	7.9188	16.4676	0.4809	0.0294	Down
Prupe.6G313400.1	8.8875	18.5353	0.4795	0.0233	Down
Prupe.1G483200.1	9.5987	20.2077	0.475	0.0312	Down
Prupe.6G217300.1	19.3625	40.9389	0.473	0.00855	Down
Prupe.1G377300.1	1.4313	3.1156	0.4594	0.0244	Down
Prupe.3G255500.1	1.835	4.0015	0.4586	0.0467	Down
Prupe.6G121300.1	2.1462	4.6902	0.4576	0.00122	Down
Prupe.1G121000.1	73.46	160.544	0.4576	0.0127	Down
Prupe.3G074800.1	185.768	412.58	0.4503	0.0339	Down
Prupe.1G244900.1	5.8637	13.1246	0.4468	0.0303	Down
Prupe.1G436400.1	2.2712	5.0947	0.4458	0.0319	Down
Prupe.6G036100.1	1.1675	2.6703	0.4372	0.0064	Down
Prupe.2G041000.1	2.1213	4.8587	0.4366	0.00183	Down
Prupe.1G414800.1	1.1288	2.6707	0.4226	0.0179	Down
Prupe.5G145600.1	1.7862	4.3373	0.4118	0.0499	Down
Prupe.2G008700.1	33.4875	81.401	0.4114	9.37e-09	Down
Prupe.4G004800.1	47.5837	116.477	0.4085	0.0381	Down
Prupe.8G019500.1	0.425	1.0463	0.4062	0.0121	Down
Prupe.8G232200.1	663.065	1642.04	0.4038	0.0215	Down
Prupe.7G163100.1	7.47	18.72	0.399	0.00312	Down
Prupe.1G397200.1	231.635	585.869	0.3954	0.00867	Down
Prupe.8G117200.1	1.6212	4.1633	0.3894	0.0184	Down
Prupe.3G013400.1	0.615	1.5797	0.3893	0.00702	Down
Prupe.4G140800.1	25.3112	65.1336	0.3886	0.000348	Down
Prupe.5G240600.1	0.5787	1.511	0.383	0.00442	Down
Prupe.1G436500.1	1.2625	3.3027	0.3823	0.026	Down
Prupe.8G137900.1	186.624	491.472	0.3797	0.0486	Down
Prupe.7G122400.1	1.7538	4.6668	0.3758	0.0214	Down
Prupe.1G305400.1	3.2012	8.8807	0.3605	0.0112	Down
Prupe.2G041100.1	2.38	6.6472	0.358	0.0231	Down
Prupe.6G008100.1	0.9437	2.6431	0.3571	0.0116	Down
Prupe.1G168100.1	1.2862	3.653	0.3521	0.00112	Down
Prupe.7G163900.1	1.0013	2.8678	0.3491	0.0328	Down
Prupe.7G042700.1	0.5475	1.6244	0.3371	0.0383	Down
Prupe.8G049500.1	0.9675	2.8798	0.336	0.00223	Down
Prupe.8G074500.1	9.4138	28.1495	0.3344	0.0089	Down
Prupe.5G143500.1	0.4263	1.2873	0.3311	0.026	Down
Prupe.1G436900.1	5.16	16.5705	0.3114	0.0116	Down
Prupe.6G259700.1	1.245	4.008	0.3106	0.0456	Down
Prupe.7G190400.1	10.5825	35.0212	0.3022	0.0214	Down
Prupe.3G216700.1	0.8	2.6659	0.3001	0.0185	Down
Prupe.6G083000.1	0.8275	2.88	0.2873	0.0101	Down
Prupe.7G096400.1	0.495	1.7386	0.2847	0.000307	Down
Prupe.1G131000.1	0.7088	2.5961	0.273	0.014	Down
Prupe.8G157900.1	0.4737	1.8227	0.2599	0.0146	Down
Prupe.3G285300.1	12.0875	51.6392	0.2341	0.00191	Down
Prupe.8G082100.1	6.52	27.8942	0.2337	0.0496	Down
Prupe.3G089300.1	0.5687	2.4511	0.232	0.0212	Down
Prupe.2G046600.1	1.4163	6.426	0.2204	0.0205	Down
Prupe.3G115900.1	0.6025	2.7745	0.2172	0.00392	Down
Prupe.5G146500.1	5.115	23.9125	0.2139	0.00767	Down
Prupe.4G265300.1	1.8113	8.4909	0.2133	0.00182	Down
Prupe.4G047800.1	86.8538	431.853	0.2011	0.0205	Down
Prupe.7G099700.1	0.3825	2.0289	0.1885	0.00331	Down
Prupe.7G044600.1	0.2925	1.569	0.1864	0.0149	Down
Prupe.6G209000.1	0.6362	3.4323	0.1854	0.0227	Down
Prupe.2G090900.1	0.4775	2.8721	0.1663	0.0223	Down
Prupe.3G224200.1	0.1987	1.3347	0.1489	0.0373	Down
Prupe.8G022300.1	0.2262	1.7349	0.1304	0.0379	Down
Prupe.1G239900.1	8.0975	66.6976	0.1214	0.0297	Down
Prupe.1G436700.1	0.1263	1.0722	0.1177	0.00364	Down
Prupe.3G224000.1	0.1212	1.2255	0.0989	0.0105	Down
Prupe.3G213000.1	0	1.2375	0	0.0147	Down

## Sheet: Landrace vs improved variety
Gene ID	L	I	Fold change	P value	Regulated
Prupe.4G247200.1	8.397	0.0108	779.246	0.0294	Up
Prupe.4G246700.1	4.5585	0.0206	221.251	0.0365	Up
Prupe.4G246800.1	1.1426	0.0177	64.6557	0.0308	Up
Prupe.4G031800.1	1.8928	0.0438	43.2211	0.00444	Up
Prupe.5G222800.1	1.1741	0.0477	24.6285	2.1e-08	Up
Prupe.5G006200.1	43.1102	1.9897	21.6672	1.63e-08	Up
Prupe.I005700.1	29.4757	1.4744	19.9917	0.0197	Up
Prupe.3G077500.1	5.9813	0.5002	11.9585	4.7e-09	Up
Prupe.5G019300.1	31.3231	2.9872	10.4856	2.01e-08	Up
Prupe.1G475900.1	1.0315	0.1053	9.7994	0.00641	Up
Prupe.6G307700.1	4.8372	0.4938	9.796	9.5e-06	Up
Prupe.6G041500.1	8.5639	0.9016	9.4982	0.0248	Up
Prupe.4G005100.1	2.9662	0.3266	9.0811	0.0221	Up
Prupe.1G043400.1	2.307	0.2798	8.2445	5.03e-06	Up
Prupe.6G007800.1	2.0697	0.2668	7.7571	8.1e-07	Up
Prupe.7G191700.1	1.4402	0.1898	7.5867	0.0093	Up
Prupe.1G002900.1	117.906	17.2689	6.8276	0.00932	Up
Prupe.3G013600.1	99.6395	14.9534	6.6633	0.0247	Up
Prupe.1G161800.1	1.9674	0.3096	6.3552	2.23e-18	Up
Prupe.2G035400.1	7.138	1.2767	5.5909	1.41e-05	Up
Prupe.7G198100.1	9.2413	1.7129	5.395	0.00254	Up
Prupe.2G055400.1	1.1662	0.2164	5.3897	2.59e-10	Up
Prupe.7G193700.1	25.3066	4.7091	5.374	0.0174	Up
Prupe.8G098600.1	16.9148	3.2116	5.2668	0.00746	Up
Prupe.I005800.1	66.8521	13.9397	4.7958	0.0115	Up
Prupe.3G156600.1	10.1025	2.1757	4.6433	1.29e-08	Up
Prupe.5G244000.1	3.5234	0.7739	4.553	1.08e-07	Up
Prupe.4G094100.1	8.9261	2.0812	4.2889	0.000188	Up
Prupe.4G262200.1	315.506	75.3447	4.1875	0.00528	Up
Prupe.2G303400.1	22.4348	5.416	4.1423	0.00203	Up
Prupe.7G080500.1	1.7205	0.416	4.1355	0.00469	Up
Prupe.3G101500.1	2.2751	0.5518	4.1229	0.00532	Up
Prupe.6G141100.1	160.14	39.3849	4.066	0.00384	Up
Prupe.1G205400.1	19.1661	4.7263	4.0552	0.00266	Up
Prupe.5G139300.1	9.2133	2.3069	3.9938	0.0225	Up
Prupe.5G094200.1	1.9089	0.4803	3.9739	0.0192	Up
Prupe.1G275300.1	1.8234	0.4619	3.9477	0.0192	Up
Prupe.5G015400.1	1.3598	0.3525	3.8577	0.000272	Up
Prupe.6G359600.1	2.3031	0.5995	3.8418	0.000555	Up
Prupe.3G050200.1	259.139	67.8642	3.8185	9.61e-07	Up
Prupe.8G079200.1	9.5593	2.5384	3.7659	2.86e-05	Up
Prupe.2G194000.1	4.4441	1.1816	3.761	1.33e-06	Up
Prupe.1G183400.1	5.2772	1.4038	3.7593	0.041	Up
Prupe.5G073600.1	5.8982	1.5802	3.7326	4.41e-08	Up
Prupe.2G141100.1	2.1552	0.5812	3.7082	3.76e-09	Up
Prupe.2G213700.1	2.7613	0.7499	3.6822	0.0113	Up
Prupe.6G157400.1	14.1067	3.8377	3.6759	0.00753	Up
Prupe.1G266300.1	11.5815	3.1903	3.6302	9.51e-12	Up
Prupe.3G261700.1	3.1418	0.8682	3.6188	7.28e-10	Up
Prupe.2G005500.1	6.3759	1.7666	3.6091	0.00473	Up
Prupe.6G235400.1	7.9961	2.2736	3.5169	0.00941	Up
Prupe.1G376400.1	59.8393	17.07	3.5055	0.0127	Up
Prupe.6G157500.1	10.0448	2.885	3.4817	0.000184	Up
Prupe.7G269200.1	2.8226	0.8178	3.4513	0.0167	Up
Prupe.1G365600.1	72.0105	20.9743	3.4333	6.07e-05	Up
Prupe.1G028800.1	15.9657	4.6707	3.4183	0.00816	Up
Prupe.1G003000.1	30.0949	8.9902	3.3475	0.0203	Up
Prupe.7G164600.1	3.9787	1.1937	3.3331	0.00845	Up
Prupe.8G074400.1	7.0902	2.1333	3.3236	8.02e-05	Up
Prupe.4G155200.1	2.2152	0.6779	3.2677	0.0393	Up
Prupe.5G047500.1	1.2272	0.3797	3.2324	5.7e-07	Up
Prupe.1G016600.1	8.5197	2.6814	3.1773	1.17e-05	Up
Prupe.4G058000.1	14.383	4.5398	3.1682	3.93e-11	Up
Prupe.2G324700.1	56.0716	17.7936	3.1512	0.0274	Up
Prupe.1G133300.1	5.9782	1.9152	3.1215	6.23e-06	Up
Prupe.1G319200.1	4.7308	1.5338	3.0844	0.000925	Up
Prupe.5G048900.1	206.568	67.8522	3.0444	5.51e-09	Up
Prupe.3G241700.1	1.62	0.5349	3.0285	0.0105	Up
Prupe.6G044900.1	3.3913	1.1667	2.9067	0.0184	Up
Prupe.1G387500.1	1.2875	0.4481	2.8733	0.00178	Up
Prupe.6G058300.1	1.1385	0.4	2.8463	0.0105	Up
Prupe.1G413000.1	2.4603	0.8735	2.8165	0.0026	Up
Prupe.6G069000.1	1.5531	0.5528	2.8093	0.00434	Up
Prupe.6G333000.1	1.4656	0.5253	2.7902	2.92e-05	Up
Prupe.6G151900.1	6.49	2.3412	2.7721	0.000265	Up
Prupe.2G167500.1	1.6651	0.6034	2.7593	0.000435	Up
Prupe.2G068900.1	1.6485	0.5995	2.7499	2.18e-07	Up
Prupe.4G218300.1	32.2675	11.7597	2.7439	0.036	Up
Prupe.6G159200.1	2.9959	1.0949	2.7362	0.00539	Up
Prupe.6G133800.1	1.4384	0.5259	2.7352	0.000652	Up
Prupe.4G254000.1	1.8674	0.6872	2.7172	0.0382	Up
Prupe.6G110500.1	224.963	82.9255	2.7128	4.68e-09	Up
Prupe.7G131900.1	5.11	1.8856	2.71	0.00282	Up
Prupe.2G296600.1	10.6331	3.9332	2.7034	0.00562	Up
Prupe.4G226100.1	2.2605	0.8406	2.6891	0.0412	Up
Prupe.2G126900.1	1.071	0.4029	2.658	2.1e-08	Up
Prupe.7G063900.1	1.2572	0.4772	2.6343	0.000421	Up
Prupe.1G387100.1	1.0307	0.3919	2.6299	0.00115	Up
Prupe.1G307800.1	2.6428	1.012	2.6115	0.00595	Up
Prupe.2G004000.1	11.762	4.5253	2.5991	1.69e-05	Up
Prupe.8G079100.1	12.1289	4.6804	2.5914	0.000421	Up
Prupe.2G197100.1	1.1516	0.4472	2.575	0.000508	Up
Prupe.7G197900.1	1.0046	0.3915	2.5662	0.0203	Up
Prupe.7G216700.1	2.1072	0.822	2.5636	0.047	Up
Prupe.1G406000.1	1.2274	0.4814	2.5497	0.000975	Up
Prupe.7G256800.1	3.7402	1.4691	2.546	0.0308	Up
Prupe.6G120300.1	96.7075	37.9839	2.546	0.0166	Up
Prupe.1G137800.1	84.6098	33.258	2.544	4.83e-05	Up
Prupe.7G163200.1	1.2008	0.4721	2.5437	0.0259	Up
Prupe.4G260000.1	1.4093	0.5562	2.5338	0.0488	Up
Prupe.3G033400.1	1.3121	0.5191	2.5275	1.27e-07	Up
Prupe.6G220100.1	6.4767	2.5625	2.5275	0.00231	Up
Prupe.7G055300.1	2.7623	1.0959	2.5205	4.07e-07	Up
Prupe.7G016300.1	2.0772	0.8332	2.4931	0.00257	Up
Prupe.2G051300.1	10.6521	4.2807	2.4884	4.69e-08	Up
Prupe.7G123600.1	3.0592	1.2301	2.487	3.66e-06	Up
Prupe.7G243900.1	5.2772	2.1338	2.4732	2.08e-05	Up
Prupe.6G291500.1	12.0595	4.8882	2.4671	0.0044	Up
Prupe.8G252500.1	32.1934	13.1221	2.4534	1.22e-06	Up
Prupe.8G174600.1	1.6502	0.6729	2.4522	0.0164	Up
Prupe.5G025600.1	1.9328	0.7937	2.4351	2.38e-05	Up
Prupe.5G222400.1	4.3657	1.8065	2.4167	0.000323	Up
Prupe.8G000800.1	2.1672	0.8997	2.4087	2.18e-05	Up
Prupe.7G251200.1	1.1115	0.4678	2.3757	0.0196	Up
Prupe.1G094800.1	3.0223	1.2722	2.3757	1.61e-05	Up
Prupe.4G274800.1	7.0423	2.9671	2.3735	2.3e-05	Up
Prupe.1G353100.1	1.2857	0.5478	2.3469	1.1e-05	Up
Prupe.1G132700.1	1.2544	0.5355	2.3425	0.00567	Up
Prupe.2G131800.1	1.8759	0.802	2.3391	0.0259	Up
Prupe.7G124200.1	1.3575	0.5831	2.3281	0.0149	Up
Prupe.5G049400.1	1.6625	0.7185	2.3137	0.000996	Up
Prupe.3G143800.1	6.6575	2.8811	2.3107	0.00347	Up
Prupe.8G125800.1	37.2928	16.3461	2.2814	1.1e-05	Up
Prupe.2G161500.1	3.6111	1.5922	2.268	1.33e-07	Up
Prupe.6G334000.1	1.2779	0.5661	2.2572	0.0224	Up
Prupe.6G260400.1	2.2505	0.9987	2.2534	0.00204	Up
Prupe.6G021800.1	3.2841	1.4611	2.2477	3.33e-08	Up
Prupe.5G170700.1	1.548	0.6959	2.2246	0.000441	Up
Prupe.6G161800.1	1.3793	0.6205	2.2229	0.000765	Up
Prupe.5G223000.1	5.74	2.5887	2.2173	3.95e-05	Up
Prupe.3G308200.1	1.5241	0.6878	2.2158	0.0334	Up
Prupe.3G163100.1	7.2875	3.2917	2.2139	0.0255	Up
Prupe.6G137400.1	26.5534	12.04	2.2054	0.00115	Up
Prupe.5G041300.1	3.2634	1.4858	2.1965	0.00032	Up
Prupe.8G129800.1	2.5559	1.1672	2.1899	5.46e-05	Up
Prupe.5G184000.1	1.69	0.7729	2.1865	6.97e-06	Up
Prupe.5G019700.1	2.0707	0.9492	2.1814	7.68e-08	Up
Prupe.5G054400.1	31.208	14.3135	2.1803	1.81e-05	Up
Prupe.2G266100.1	6.8666	3.1634	2.1707	1.57e-07	Up
Prupe.2G321700.1	3.4928	1.6152	2.1625	0.0211	Up
Prupe.3G049400.1	10.463	4.8403	2.1616	5.74e-08	Up
Prupe.1G069100.1	1.1798	0.5468	2.1577	7.08e-05	Up
Prupe.6G156300.1	15.5803	7.2261	2.1561	6.78e-05	Up
Prupe.8G131300.1	3.1959	1.4868	2.1495	0.0403	Up
Prupe.2G045500.1	17.5028	8.1586	2.1453	0.000513	Up
Prupe.6G166000.1	10.2025	4.782	2.1335	0.0396	Up
Prupe.1G121800.1	4.9795	2.3375	2.1303	0.0325	Up
Prupe.2G088300.1	1.2641	0.5949	2.1248	0.00337	Up
Prupe.2G118600.1	8.7616	4.1355	2.1186	0.000318	Up
Prupe.2G146900.1	4.9903	2.3629	2.1119	3.22e-06	Up
Prupe.1G193000.1	1.9602	0.9348	2.0968	0.00745	Up
Prupe.1G447400.1	2.7587	1.3231	2.085	0.0134	Up
Prupe.5G111600.1	4.3282	2.0824	2.0785	7.86e-05	Up
Prupe.4G126600.1	4.0993	1.9746	2.0761	0.0282	Up
Prupe.4G037000.1	2.7908	1.3456	2.074	0.0453	Up
Prupe.4G184000.1	1.0356	0.4998	2.0719	1.34e-07	Up
Prupe.3G016700.1	3.6472	1.7697	2.061	0.0127	Up
Prupe.1G165600.1	4.739	2.3021	2.0586	0.00197	Up
Prupe.5G066600.1	1.707	0.8297	2.0575	0.000207	Up
Prupe.5G125600.1	3.1038	1.5176	2.0452	0.0461	Up
Prupe.2G194200.1	4.0797	2.007	2.0327	0.0028	Up
Prupe.5G049300.1	1.3762	0.6784	2.0288	0.00534	Up
Prupe.8G047900.1	6.5526	3.2387	2.0232	0.018	Up
Prupe.2G230000.1	15.5421	7.6909	2.0209	3.75e-08	Up
Prupe.4G257500.1	1.3149	0.6509	2.0203	0.0384	Up
Prupe.6G195400.1	2.9521	1.4658	2.014	0.000343	Up
Prupe.1G509900.1	1.5328	0.7637	2.007	0.00114	Up
Prupe.5G050300.1	7.5003	3.738	2.0065	0.0445	Up
Prupe.1G498900.1	172.176	86.0185	2.0016	1.3e-05	Up
Prupe.2G063600.1	6.6662	13.5156	0.4932	1.2e-05	Down
Prupe.7G163900.1	1.7126	3.4753	0.4928	2.82e-06	Down
Prupe.5G033500.1	10.8367	22.624	0.479	2.37e-17	Down
Prupe.8G150600.1	3.6133	7.6584	0.4718	0.000902	Down
Prupe.6G025100.1	6.1757	13.1412	0.47	0.00708	Down
Prupe.1G227000.1	0.67	1.4316	0.468	0.000489	Down
Prupe.2G242000.1	4.3582	9.5246	0.4576	0.000545	Down
Prupe.8G120500.1	1.252	2.7414	0.4567	0.00968	Down
Prupe.1G204100.1	0.9821	2.1529	0.4562	0.00212	Down
Prupe.3G193300.1	1.4628	3.209	0.4558	9.67e-05	Down
Prupe.3G213000.1	0.681	1.5302	0.445	0.000116	Down
Prupe.1G021400.1	86.6456	195.167	0.444	0.00245	Down
Prupe.I001000.1	3.8095	8.6563	0.4401	0.000202	Down
Prupe.6G147800.1	1.342	3.1389	0.4275	6.19e-05	Down
Prupe.2G045300.1	1.2549	2.9479	0.4257	0.0155	Down
Prupe.1G442200.1	1.0944	2.5854	0.4233	0.0134	Down
Prupe.5G012100.1	3.282	7.8641	0.4173	1.15e-10	Down
Prupe.2G015500.1	0.4541	1.096	0.4143	0.00131	Down
Prupe.4G246400.1	0.4333	1.047	0.4138	1.62e-06	Down
Prupe.2G090900.1	1.4857	3.6012	0.4126	2.62e-06	Down
Prupe.7G006700.1	0.8015	1.9715	0.4065	2.21e-08	Down
Prupe.7G210500.1	1.8687	4.6235	0.4042	0.00232	Down
Prupe.1G091500.1	0.4764	1.191	0.4	3.79e-09	Down
Prupe.5G012200.1	5.481	14.2597	0.3844	1.1e-10	Down
Prupe.6G083000.1	1.3218	3.6994	0.3573	2.78e-13	Down
Prupe.6G314100.1	1.5298	4.3322	0.3531	0.00183	Down
Prupe.2G022600.1	0.9197	2.7484	0.3346	0.0201	Down
Prupe.4G225300.1	0.8231	2.5413	0.3239	0.000166	Down
Prupe.7G044600.1	0.6444	2.0552	0.3136	1.24e-10	Down
Prupe.3G190400.1	1.5508	5.3522	0.2898	0.00116	Down
Prupe.8G022300.1	0.6623	2.299	0.2881	1.39e-07	Down
Prupe.2G016100.1	0.4969	1.8605	0.2671	3.42e-09	Down
Prupe.2G055800.1	2.3928	9.3854	0.2549	0.000318	Down
Prupe.3G142600.1	0.2839	1.2347	0.23	2.25e-06	Down
Prupe.6G312100.1	0.5331	2.3248	0.2293	0.00351	Down
Prupe.3G055500.1	0.4061	1.9127	0.2123	0.000184	Down
Prupe.6G139800.1	0.2257	1.1963	0.1887	0.000369	Down
Prupe.3G220300.1	0.2836	1.8072	0.1569	1.4e-05	Down

## Sheet: Western vs eastern
Gene ID	WI	EI	Fold change	P value	Regulated
Prupe.6G064600.1	2.3857	0.2051	11.6292	0.0237	Up
Prupe.2G081200.1	11.1743	1.0939	10.2155	4.27e-05	Up
Prupe.5G090000.1	15.2376	2.1917	6.9524	0.031	Up
Prupe.3G220300.1	3.7261	0.5463	6.8208	3.14e-13	Up
Prupe.3G026800.1	2.5583	0.3817	6.702	0.0158	Up
Prupe.7G239200.1	1.4307	0.2524	5.6676	0.00525	Up
Prupe.4G094100.1	4.132	0.7336	5.6327	0.00304	Up
Prupe.1G184200.1	1.688	0.3749	4.5032	0.000141	Up
Prupe.2G022600.1	5.0124	1.2606	3.9763	0.000659	Up
Prupe.7G246400.1	19.9235	5.042	3.9515	0.0179	Up
Prupe.6G064700.1	83.9702	21.2663	3.9485	0.0313	Up
Prupe.1G127400.1	3.187	0.8421	3.7843	0.042	Up
Prupe.1G170600.1	1.5207	0.4321	3.5189	0.00401	Up
Prupe.2G033600.1	1.2602	0.3581	3.5188	0.0243	Up
Prupe.4G059600.1	133.61	38.2237	3.4955	0.0411	Up
Prupe.7G255400.1	36.2002	10.3576	3.495	0.0408	Up
Prupe.5G109500.1	32.8263	9.5379	3.4417	0.0157	Up
Prupe.1G128300.1	3.13	0.9163	3.416	0.0477	Up
Prupe.2G023600.1	15.5961	4.5987	3.3914	1.48e-08	Up
Prupe.1G256100.1	2.3154	0.7111	3.2559	0.00819	Up
Prupe.3G208100.1	1.3441	0.415	3.2389	0.000185	Up
Prupe.1G231100.1	1.7043	0.5281	3.2271	1.4e-08	Up
Prupe.3G242500.1	3.3387	1.0476	3.1871	0.0112	Up
Prupe.3G279800.1	1.1276	0.3637	3.1003	0.00391	Up
Prupe.2G042300.1	2.6243	0.8469	3.0989	0.00361	Up
Prupe.2G044400.1	1.5233	0.4983	3.057	3.11e-05	Up
Prupe.2G130400.1	2.6791	0.8839	3.0312	2.8e-05	Up
Prupe.8G112400.1	6.6965	2.247	2.9802	0.0116	Up
Prupe.2G140600.1	28.3559	9.7054	2.9217	0.000289	Up
Prupe.1G093900.1	29.4452	10.0833	2.9202	0.0213	Up
Prupe.5G010400.1	2.9824	1.0256	2.908	0.0475	Up
Prupe.4G226100.1	1.3911	0.4789	2.905	0.00532	Up
Prupe.8G023400.1	1.5024	0.5279	2.8462	4.3e-07	Up
Prupe.4G276500.1	5.8907	2.0769	2.8363	7.23e-05	Up
Prupe.1G184500.1	8.732	3.1416	2.7795	3.47e-07	Up
Prupe.8G018100.1	20.5352	7.5126	2.7334	0.0491	Up
Prupe.2G107600.1	11.2222	4.1497	2.7043	7.33e-06	Up
Prupe.1G455600.1	4.9941	1.8546	2.6929	5.03e-06	Up
Prupe.1G128200.1	24.1011	8.9719	2.6863	0.0327	Up
Prupe.6G139800.1	1.9104	0.727	2.6278	0.000997	Up
Prupe.2G031900.1	3.0554	1.1744	2.6016	0.0112	Up
Prupe.1G120400.1	1.3046	0.5017	2.6002	2.44e-07	Up
Prupe.1G127500.1	16.423	6.3496	2.5865	0.049	Up
Prupe.8G242600.1	2.7146	1.0509	2.5832	0.00115	Up
Prupe.8G140400.1	2.083	0.8121	2.5649	0.0433	Up
Prupe.3G142600.1	1.9502	0.7646	2.5507	5.73e-06	Up
Prupe.6G314000.1	1.458	0.5719	2.5497	2.2e-05	Up
Prupe.1G149500.1	1.4361	0.5681	2.5277	0.000125	Up
Prupe.4G277100.1	1.8789	0.7533	2.4943	8.02e-05	Up
Prupe.6G266100.1	1.3683	0.5549	2.466	5.8e-05	Up
Prupe.7G094400.1	1.0437	0.4241	2.4607	0.00109	Up
Prupe.7G142100.1	1.1596	0.4721	2.456	0.000955	Up
Prupe.1G094400.1	49.0674	20.1266	2.4379	0.00472	Up
Prupe.4G266500.1	2.3757	0.983	2.4167	0.00279	Up
Prupe.5G096400.1	1.8602	0.7741	2.4029	0.00708	Up
Prupe.4G276400.1	3.8667	1.6096	2.4023	7e-05	Up
Prupe.4G285500.1	2.1233	0.8857	2.3972	0.0116	Up
Prupe.2G051300.1	6.5926	2.7614	2.3874	0.000297	Up
Prupe.8G186400.1	3.8246	1.602	2.3874	0.0139	Up
Prupe.8G055300.1	3.1765	1.3339	2.3815	2.1e-07	Up
Prupe.8G032400.1	5.405	2.278	2.3727	1.29e-07	Up
Prupe.1G155600.1	4.5476	1.9204	2.368	1.3e-06	Up
Prupe.1G271700.1	18.3548	7.87	2.3322	2.02e-05	Up
Prupe.1G534600.1	7.4243	3.1854	2.3307	0.00281	Up
Prupe.2G055800.1	14.2689	6.1763	2.3103	0.00155	Up
Prupe.1G281000.1	5.4124	2.349	2.3041	3.6e-10	Up
Prupe.6G286000.1	5.7957	2.5199	2.3	0.0477	Up
Prupe.1G430200.1	1.1317	0.4966	2.2791	0.0307	Up
Prupe.3G153300.1	107.623	47.2857	2.276	6.36e-08	Up
Prupe.6G008300.1	8.3561	3.7103	2.2521	0.0324	Up
Prupe.8G077100.1	1.3489	0.6011	2.2439	1.35e-06	Up
Prupe.7G070100.1	1.3126	0.5864	2.2383	0.00805	Up
Prupe.3G198500.1	1.4972	0.6693	2.237	0.0146	Up
Prupe.6G108400.1	1.5865	0.71	2.2345	0.0199	Up
Prupe.2G052900.1	3.5757	1.6061	2.2262	0.000592	Up
Prupe.1G540400.1	7.6346	3.431	2.2252	0.000926	Up
Prupe.6G266200.1	1.0663	0.4826	2.2096	0.000413	Up
Prupe.1G152100.1	2.9293	1.3257	2.2096	0.0487	Up
Prupe.8G149400.1	1.1889	0.5399	2.2023	0.0235	Up
Prupe.1G187200.1	155.334	71.2581	2.1799	0.00716	Up
Prupe.2G160500.1	5.4702	2.5139	2.176	0.000485	Up
Prupe.1G276000.1	10.1435	4.6673	2.1733	0.014	Up
Prupe.1G038100.1	59.1346	27.5211	2.1487	0.00939	Up
Prupe.2G272300.1	31.9387	14.9097	2.1421	0.0156	Up
Prupe.6G223700.1	2.6146	1.221	2.1413	0.004	Up
Prupe.8G018700.1	22.9402	10.7713	2.1298	0.0334	Up
Prupe.3G107400.1	3.2809	1.5427	2.1267	0.00599	Up
Prupe.1G328900.1	1.167	0.549	2.1256	0.000328	Up
Prupe.6G155000.1	65.7213	30.9946	2.1204	9.42e-06	Up
Prupe.2G318900.1	10.1922	4.8151	2.1167	0.0298	Up
Prupe.1G048500.1	4.342	2.0589	2.1089	2.39e-12	Up
Prupe.7G001200.1	34.4826	16.4311	2.0986	0.00398	Up
Prupe.5G089800.1	1.7976	0.858	2.0951	0.0217	Up
Prupe.2G063500.1	18.8213	9.0369	2.0827	5.97e-07	Up
Prupe.2G063600.1	19.6893	9.4586	2.0816	5.75e-07	Up
Prupe.4G268500.1	7.8648	3.7856	2.0776	2.73e-07	Up
Prupe.2G292300.1	17.0302	8.2057	2.0754	0.038	Up
Prupe.8G112200.1	1.6726	0.8066	2.0737	0.00444	Up
Prupe.3G140100.1	2.5957	1.2596	2.0607	0.000138	Up
Prupe.6G122100.1	18.078	8.7774	2.0596	0.0468	Up
Prupe.1G371300.1	5.2059	2.5361	2.0527	5.71e-07	Up
Prupe.2G167000.1	3.2128	1.5723	2.0434	0.0379	Up
Prupe.6G157100.1	1.4274	0.6991	2.0416	5.35e-05	Up
Prupe.4G233300.1	2.1007	1.0314	2.0366	0.000331	Up
Prupe.4G059400.1	4.5998	2.259	2.0362	0.0469	Up
Prupe.3G226400.1	6.4735	3.189	2.0299	2.79e-07	Up
Prupe.6G222100.1	13.2963	6.5539	2.0288	0.0226	Up
Prupe.1G243700.1	11.0896	5.4676	2.0282	0.0102	Up
Prupe.1G012500.1	1.8165	0.8973	2.0245	6.27e-07	Up
Prupe.1G334000.1	15.6293	7.745	2.018	0.0274	Up
Prupe.8G008700.1	14.4324	7.1599	2.0157	0.000103	Up
Prupe.5G072500.1	108.835	217.736	0.4999	0.0356	Down
Prupe.6G076300.1	10.6622	21.4151	0.4979	5.28e-06	Down
Prupe.6G324100.1	7.775	15.6163	0.4979	0.0213	Down
Prupe.2G059200.1	3.4633	6.9586	0.4977	2.96e-07	Down
Prupe.2G059000.1	1.8526	3.728	0.4969	1.45e-07	Down
Prupe.7G005200.1	0.4957	1.0163	0.4877	0.00769	Down
Prupe.1G158200.1	1.6496	3.3873	0.487	7.05e-06	Down
Prupe.6G118000.1	1.8778	3.8651	0.4858	0.0164	Down
Prupe.8G243300.1	9.962	20.7191	0.4808	3.28e-05	Down
Prupe.6G159200.1	0.6559	1.3834	0.4741	0.0471	Down
Prupe.1G131500.1	0.6867	1.4537	0.4724	0.0162	Down
Prupe.4G019900.1	1.1698	2.4774	0.4722	0.0299	Down
Prupe.1G436700.1	0.672	1.438	0.4673	4.22e-06	Down
Prupe.2G039400.1	3.4602	7.4171	0.4665	0.0011	Down
Prupe.2G104500.1	0.5974	1.2847	0.465	0.00922	Down
Prupe.2G191200.1	1.2041	2.595	0.464	0.000617	Down
Prupe.1G133300.1	1.1278	2.4326	0.4636	0.000669	Down
Prupe.3G235500.1	5.5711	12.023	0.4634	0.00982	Down
Prupe.6G246900.1	7.2087	15.6034	0.462	1.97e-05	Down
Prupe.3G224000.1	0.8367	1.8194	0.4599	8.14e-06	Down
Prupe.2G142800.1	1.2209	2.6787	0.4558	5.09e-06	Down
Prupe.8G074400.1	1.2259	2.7296	0.4491	0.0158	Down
Prupe.6G054700.1	0.9661	2.163	0.4466	0.00616	Down
Prupe.1G311400.1	4.7202	10.5967	0.4454	0.0378	Down
Prupe.4G281100.1	1.2591	2.8337	0.4443	4.98e-06	Down
Prupe.2G247800.1	9.5496	21.6496	0.4411	2.63e-05	Down
Prupe.4G225300.1	1.44	3.265	0.441	0.00366	Down
Prupe.5G086500.1	0.5498	1.2474	0.4407	6.43e-06	Down
Prupe.6G200500.1	1.0654	2.448	0.4352	0.00767	Down
Prupe.6G097600.1	1.6978	3.9089	0.4344	0.000547	Down
Prupe.7G040400.1	2.7815	6.4346	0.4323	6.82e-07	Down
Prupe.7G038500.1	0.7161	1.6596	0.4315	1.91e-05	Down
Prupe.4G195600.1	1.925	4.461	0.4315	9.91e-05	Down
Prupe.6G058900.1	0.4887	1.1464	0.4263	0.00274	Down
Prupe.7G107500.1	0.8413	1.9987	0.4209	0.00358	Down
Prupe.2G215400.1	0.687	1.644	0.4179	5.03e-07	Down
Prupe.5G008200.1	4.4567	10.7497	0.4146	0.000262	Down
Prupe.2G196400.1	1.0222	2.4697	0.4139	0.00354	Down
Prupe.3G289600.1	1.5472	3.8126	0.4058	1.4e-10	Down
Prupe.3G233700.1	1.4587	3.6077	0.4043	0.00195	Down
Prupe.1G235500.1	0.4035	1.004	0.4019	3.25e-07	Down
Prupe.7G014900.1	0.52	1.2951	0.4015	0.000443	Down
Prupe.2G146900.1	1.2376	3.1024	0.3989	4.07e-05	Down
Prupe.4G184500.1	0.7541	1.8991	0.3971	6.7e-08	Down
Prupe.3G193300.1	1.6457	4.2363	0.3885	1.9e-06	Down
Prupe.1G266300.1	1.6048	4.2323	0.3792	0.0217	Down
Prupe.4G272800.1	0.583	1.5656	0.3724	7.14e-09	Down
Prupe.6G337500.1	0.8763	2.3631	0.3708	0.00755	Down
Prupe.2G046500.1	0.4024	1.0916	0.3686	2.4e-06	Down
Prupe.2G132900.1	0.5724	1.5566	0.3677	5e-11	Down
Prupe.4G025600.1	4.7441	12.932	0.3669	0.00364	Down
Prupe.2G261600.1	2.0457	5.5823	0.3665	0.00188	Down
Prupe.2G262900.1	2.288	6.3103	0.3626	0.0167	Down
Prupe.3G163100.1	1.5941	4.4073	0.3617	0.0078	Down
Prupe.1G235400.1	0.403	1.1283	0.3572	3.76e-06	Down
Prupe.6G064100.1	0.4322	1.2147	0.3558	0.00616	Down
Prupe.4G248300.1	2.2437	6.3084	0.3557	0.000206	Down
Prupe.2G037800.1	1.5098	4.393	0.3437	1.46e-07	Down
Prupe.2G045200.1	1.2141	3.5449	0.3425	6.86e-14	Down
Prupe.8G037500.1	1.0683	3.1417	0.34	1.14e-06	Down
Prupe.4G288100.1	10.045	30.4433	0.33	0.000301	Down
Prupe.8G155500.1	0.6939	2.1104	0.3288	0.0043	Down
Prupe.3G224200.1	0.6889	2.104	0.3274	3.06e-07	Down
Prupe.6G251400.1	8.4826	25.9557	0.3268	4.96e-05	Down
Prupe.2G162300.1	1.1874	3.682	0.3225	0.000202	Down
Prupe.2G037900.1	1.6928	5.5097	0.3072	1.08e-06	Down
Prupe.1G242400.1	1.152	3.7616	0.3062	0.00281	Down
Prupe.2G066300.1	0.2972	1.021	0.2911	1.18e-07	Down
Prupe.6G091500.1	0.3391	1.168	0.2904	3.01e-05	Down
Prupe.2G016000.1	0.3663	1.2917	0.2836	2.52e-08	Down
Prupe.4G286200.1	0.3422	1.2079	0.2833	9.16e-06	Down
Prupe.1G021800.1	8.537	30.4733	0.2801	0.0377	Down
Prupe.5G111600.1	0.8067	2.9207	0.2762	5.52e-06	Down
Prupe.4G098100.1	0.3165	1.1506	0.2751	1.92e-08	Down
Prupe.2G224800.1	2.0709	7.6139	0.272	3.02e-06	Down
Prupe.3G013700.1	2.8076	10.4996	0.2674	0.000743	Down
Prupe.2G011200.1	8.0146	30.0033	0.2671	4.3e-09	Down
Prupe.3G016700.1	0.6535	2.5031	0.2611	0.00327	Down
Prupe.3G213000.1	0.56	2.1677	0.2583	3.54e-10	Down
Prupe.3G214200.1	0.653	2.5463	0.2565	0.00234	Down
Prupe.2G046800.1	0.2883	1.1271	0.2557	5.75e-09	Down
Prupe.8G254600.1	0.3702	1.458	0.2539	0.0065	Down
Prupe.1G003000.1	3.1957	12.798	0.2497	0.0156	Down
Prupe.2G222900.1	0.3576	1.5746	0.2271	0.00304	Down
Prupe.5G008400.1	0.6387	2.8506	0.2241	1.51e-06	Down
Prupe.1G255500.1	79.6287	358.403	0.2222	2.21e-06	Down
Prupe.4G131400.1	1.4902	6.8203	0.2185	1.3e-07	Down
Prupe.2G015500.1	0.3198	1.6061	0.1991	2.49e-07	Down
Prupe.1G300200.1	0.2485	1.252	0.1985	3.03e-05	Down
Prupe.2G076900.1	0.2924	1.5566	0.1878	0.000384	Down
Prupe.1G002900.1	4.758	25.4903	0.1867	0.03	Down
Prupe.I005800.1	3.8398	20.5767	0.1866	0.0139	Down
Prupe.1G276400.1	1.2646	7.1476	0.1769	3.95e-08	Down
Prupe.6G163500.1	0.2113	1.2147	0.174	0.0108	Down
Prupe.1G274000.1	1.0402	6.0043	0.1732	7.33e-11	Down
Prupe.5G159500.1	0.1793	1.0461	0.1714	4.2e-06	Down
Prupe.1G294300.1	0.3374	1.9701	0.1713	3.27e-09	Down
Prupe.6G063800.1	0.565	3.4033	0.166	4.42e-11	Down
Prupe.1G273900.1	0.6759	4.3683	0.1547	9.16e-11	Down
Prupe.8G120600.1	0.6604	5.199	0.127	1.07e-08	Down
Prupe.6G066000.1	4.58	36.1133	0.1268	0.00204	Down
Prupe.1G273800.1	0.4828	3.989	0.121	1.25e-11	Down
Prupe.3G271900.1	0.1217	1.1374	0.107	4.21e-05	Down
Prupe.8G120500.1	0.45	4.2471	0.106	3.29e-07	Down
Prupe.3G190400.1	0.6048	8.4719	0.0714	2.86e-07	Down
Prupe.2G254700.1	0.8807	21.7271	0.0405	1.52e-06	Down
Prupe.1G094800.1	0.033	2.0864	0.0158	4.65e-08	Down
