# Supplementary material for: Combined nature and human selections reshaped peach fruit metabolome
Source: Genome Biol. 2022 Jul 4;23:146. doi: 10.1186/s13059-022-02719-6 (PMC9254577; doi:10.1186/s13059-022-02719-6)
Supplement: Supplementary file 14 — Additional file 14: Table S13. Correlation between gene expression and metabolite contents evaluated in 2016. [file 13059_2022_2719_MOESM14_ESM.xlsx]

## Sheet: Sheet 1
Additional file 14: Table S13. Correlation between gene expression and metabolite contents evaluated in 2016.
Metabolite ID	Compounds	Class	Gene number	Gene ID	Correlation (Cor)	P value	Gene ID	Correlation (Cor)	P value	Gene ID	Correlation (Cor)	P value	Gene ID	Correlation (Cor)	P value	Gene ID	Correlation (Cor)	P value	Gene ID	Correlation (Cor)	P value	Gene ID	Correlation (Cor)	P value	Gene ID	Correlation (Cor)	P value	Gene ID	Correlation (Cor)	P value	Gene ID	Correlation (Cor)	P value	Gene ID	Correlation (Cor)	P value	Gene ID	Correlation (Cor)	P value	Gene ID	Correlation (Cor)	P value	Gene ID	Correlation (Cor)	P value	Gene ID	Correlation (Cor)	P value	Gene ID
ln0380-2	N-(3-Indolylacetyl)-L-alanine	Amino acid and derivatives	11	Prupe.1G290200.1	0.413	5.1498e-09	Prupe.8G117200.1	0.474633	8.76922e-12	Prupe.4G033200.1	0.430504	9.57266e-10	Prupe.5G084800.1	0.413447	4.93923e-09	Prupe.8G131600.1	0.448771	1.48802e-10	Prupe.6G014400.1	0.449965	1.31233e-10	Prupe.6G154300.1	0.412083	5.60979e-09	Prupe.1G404400.1	0.41887	2.9607e-09	Prupe.8G199200.1	0.406568	9.33257e-09	Prupe.5G053500.1	0.400306	1.64499e-08	Prupe.3G210700.1	0.400051	1.68297e-08
PeS0069	D-Sorbitol	Saccharides and Alcohols	3	Prupe.5G028400.1	0.445655	2.06029e-10	Prupe.1G518200.1	0.440647	3.45199e-10	Prupe.4G191900.1	0.438904	4.12328e-10
mr013	Trigonelline	Alkaloids	1	Prupe.1G420100.1	0.416564	3.68452e-09
mr678	5-Methoxy-N,N-dimethyltryptamine	Alkaloids	80	Prupe.8G134000.1	0.446022	1.98316e-10	Prupe.3G191900.1	0.414393	4.52024e-09	Prupe.1G161800.1	0.452204	1.03569e-10	Prupe.5G186300.1	0.437032	4.98417e-10	Prupe.1G406000.1	0.408037	8.15631e-09	Prupe.3G239300.1	0.432522	7.83527e-10	Prupe.5G122200.1	0.420083	2.63704e-09	Prupe.1G121400.1	0.429971	1.00904e-09	Prupe.2G114400.1	0.408449	7.85301e-09	Prupe.3G004100.1	0.415876	3.93173e-09	Prupe.1G300200.1	0.429788	1.0274e-09	Prupe.8G203400.1	0.424872	1.66235e-09	Prupe.4G117200.1	0.412152	5.57413e-09	Prupe.3G053500.1	0.402919	1.3003e-08	Prupe.1G445700.1	0.403578	1.22508e-08	Prupe.1G370800.1
mr365	Cocamidopropyl betaine	Alkaloids	1	Prupe.2G141600.1	0.42749	1.28779e-09
mr248	5-oxoproline	Amino acid and derivatives	3	Prupe.1G161700.1	0.430439	9.63431e-10	Prupe.7G050300.1	0.433484	7.11884e-10	Prupe.5G019300.1	0.424215	1.77168e-09
mws0169-P1	Cyanidin 3-O-rutinoside (Keracyanin)	Flavonoids	30	Prupe.5G086700.1	0.45098	1.17909e-10	Prupe.4G151800.1	0.442505	2.85327e-10	Prupe.8G079200.1	0.403683	1.21349e-08	Prupe.7G101800.1	0.427566	1.27827e-09	Prupe.1G481700.1	0.440505	3.50222e-10	Prupe.7G024500.1	0.488944	1.6478e-12	Prupe.6G005900.1	0.482086	3.7072e-12	Prupe.1G376400.1	0.447174	1.75876e-10	Prupe.7G168300.1	0.428056	1.2183e-09	Prupe.3G241700.1	0.459076	4.95385e-11	Prupe.8G191900.1	0.402721	1.32386e-08	Prupe.6G235400.1	0.410009	6.80042e-09	Prupe.3G034400.1	0.413053	5.12471e-09	Prupe.1G360400.1	0.430251	9.81495e-10	Prupe.2G324700.1	0.478927	5.35377e-12	Prupe.7G188100.1
mr048-2	Cyanidin 3,5-O-diglucoside (Cyanin)	Flavonoids	6	Prupe.5G086700.1	0.431466	8.70196e-10	Prupe.7G024500.1	0.421558	2.28951e-09	Prupe.6G005900.1	0.405568	1.0225e-08	Prupe.2G324700.1	0.401515	1.47573e-08	Prupe.6G364000.1	0.489983	1.45516e-12	Prupe.3G163100.1	0.424544	1.71608e-09
anthocya004	Delphinidin 3-O-glucoside (Mirtillin)	Flavonoids	7	Prupe.5G086700.1	0.425147	1.61855e-09	Prupe.6G005900.1	0.401488	1.47939e-08	Prupe.7G063100.1	0.414294	4.56253e-09	Prupe.5G073700.1	0.427588	1.27553e-09	Prupe.6G364000.1	0.510523	1.13849e-13	Prupe.4G108200.1	0.408419	7.8753e-09	Prupe.3G163100.1	0.429388	1.0687e-09
mr011	Feruloyl quinate	Organic acid and derivatives	2	Prupe.1G263400.1	0.416473	3.71638e-09	Prupe.6G354500.1	0.405023	1.07449e-08
mr1151	Prunin (Naringenin-7-O-glucoside)	Flavonoids	4	Prupe.8G266300.1	0.429644	1.04212e-09	Prupe.5G006200.1	0.438541	4.27791e-10	Prupe.5G073600.1	0.417241	3.45581e-09	Prupe.6G110500.1	0.412455	5.41865e-09
ln0443	Hesperetin O-malonylhexoside	Flavonoids	74	Prupe.1G222800.1	0.406182	9.66758e-09	Prupe.3G191900.1	0.448279	1.5668e-10	Prupe.8G059400.1	0.407894	8.26453e-09	Prupe.2G135000.1	0.409735	6.97479e-09	Prupe.2G283300.1	0.452369	1.01776e-10	Prupe.5G028400.1	0.479612	4.94528e-12	Prupe.3G232500.1	0.489973	1.45688e-12	Prupe.3G296700.1	0.448617	1.51223e-10	Prupe.1G342100.1	0.424014	1.80669e-09	Prupe.4G264000.1	0.41675	3.62033e-09	Prupe.1G531700.1	0.422821	2.02743e-09	Prupe.1G370800.1	0.410432	6.53957e-09	Prupe.7G197900.1	0.424689	1.69222e-09	Prupe.5G162000.1	0.416926	3.56072e-09	Prupe.8G001200.1	0.426364	1.4377e-09	Prupe.3G167900.1
pe32291-1	Hesperetin O-Glucuronic acid	Flavonoids	3	Prupe.1G255500.1	0.474846	8.55882e-12	Prupe.4G278200.1	0.410821	6.30803e-09	Prupe.3G278500.1	0.415814	3.95503e-09
mr1145	Quercetin 3-O-glucoside (Isotrifoliin)	Flavonoids	46	Prupe.5G086700.1	0.484854	2.67824e-12	Prupe.2G211800.1	0.41886	2.9634e-09	Prupe.7G031400.1	0.431621	8.56934e-10	Prupe.8G115100.1	0.41858	3.04342e-09	Prupe.1G013800.1	0.422207	2.15096e-09	Prupe.1G003000.1	0.412414	5.43927e-09	Prupe.7G101800.1	0.51618	5.47441e-14	Prupe.4G111500.1	0.419618	2.75682e-09	Prupe.6G042700.1	0.420145	2.62141e-09	Prupe.7G024500.1	0.512469	8.86338e-14	Prupe.6G005900.1	0.495059	7.87512e-13	Prupe.5G162800.1	0.409507	7.12384e-09	Prupe.1G376400.1	0.463504	3.05304e-11	Prupe.5G199900.1	0.413889	4.7389e-09	Prupe.7G168300.1	0.480798	4.30838e-12	Prupe.3G241700.1
mws0059-1	Rutin	Flavonoids	1	Prupe.8G110400.1	0.44066	3.4473e-10
sn0636	Tricin	Flavonoids	1	Prupe.1G179900.1	0.416958	3.54966e-09
sn0834-2	Chrysoeriol 5-O-hexoside	Flavonoids	72	Prupe.5G086700.1	0.519876	3.36804e-14	Prupe.6G077700.1	0.426459	1.42441e-09	Prupe.2G211800.1	0.417656	3.32262e-09	Prupe.7G031400.1	0.442819	2.76241e-10	Prupe.8G095400.1	0.407032	8.94458e-09	Prupe.8G115100.1	0.439473	3.89114e-10	Prupe.3G312400.1	0.426541	1.41307e-09	Prupe.1G013800.1	0.438543	4.27701e-10	Prupe.1G003000.1	0.429784	1.02778e-09	Prupe.7G101800.1	0.515332	6.11507e-14	Prupe.4G111500.1	0.44199	3.00808e-10	Prupe.1G001600.1	0.40792	8.24467e-09	Prupe.1G481700.1	0.417719	3.30288e-09	Prupe.6G042700.1	0.42026	2.59285e-09	Prupe.7G024500.1	0.540998	1.86795e-15	Prupe.6G005900.1
qk067362-2	Eriodictyol-7-O-glucoside	Flavonoids	64	Prupe.5G086700.1	0.531087	7.44076e-15	Prupe.2G211800.1	0.427284	1.31398e-09	Prupe.8G115100.1	0.471614	1.23556e-11	Prupe.1G013800.1	0.403582	1.22469e-08	Prupe.1G003000.1	0.418297	3.12643e-09	Prupe.1G021200.1	0.4021	1.40007e-08	Prupe.7G101800.1	0.502593	3.1069e-13	Prupe.4G111500.1	0.470957	1.33064e-11	Prupe.6G042700.1	0.417162	3.48203e-09	Prupe.7G024500.1	0.554817	2.51635e-16	Prupe.1G116900.1	0.423597	1.88095e-09	Prupe.6G005900.1	0.543397	1.32767e-15	Prupe.5G162800.1	0.447605	1.68134e-10	Prupe.1G376400.1	0.490177	1.4216e-12	Prupe.5G131600.1	0.419171	2.87686e-09	Prupe.5G199900.1
pe53269-1	Phloridzin	Flavonoids	2	Prupe.4G269400.1	0.40065	1.59503e-08	Prupe.3G285300.1	0.41415	4.62452e-09
qk084453	-	-	29	Prupe.5G086700.1	0.513638	7.62033e-14	Prupe.6G077700.1	0.407872	8.28138e-09	Prupe.7G101800.1	0.437116	4.94227e-10	Prupe.7G024500.1	0.495935	7.07652e-13	Prupe.6G005900.1	0.520756	2.99751e-14	Prupe.5G162800.1	0.407909	8.25294e-09	Prupe.1G376400.1	0.434848	6.2104e-10	Prupe.7G168300.1	0.456159	6.7887e-11	Prupe.3G241700.1	0.458623	5.20353e-11	Prupe.2G128100.1	0.400266	1.65081e-08	Prupe.1G027100.1	0.424144	1.78408e-09	Prupe.2G324700.1	0.491439	1.22142e-12	Prupe.7G063100.1	0.498253	5.32389e-13	Prupe.3G014200.1	0.409242	7.30015e-09	Prupe.5G073700.1	0.511826	9.62923e-14	Prupe.5G139600.1
anthocya003	Pelargonidin 3-glucoside	Flavonoids	24	Prupe.5G086700.1	0.522184	2.47921e-14	Prupe.7G101800.1	0.452136	1.0432e-10	Prupe.7G024500.1	0.500111	4.23136e-13	Prupe.6G005900.1	0.499323	4.66509e-13	Prupe.1G376400.1	0.450381	1.25601e-10	Prupe.7G168300.1	0.453615	8.91332e-11	Prupe.3G241700.1	0.471569	1.24188e-11	Prupe.8G191900.1	0.40401	1.17804e-08	Prupe.1G027100.1	0.41259	5.35071e-09	Prupe.3G009500.1	0.414374	4.52824e-09	Prupe.1G360400.1	0.405054	1.07144e-08	Prupe.2G324700.1	0.513025	8.24957e-14	Prupe.7G063100.1	0.474438	8.96627e-12	Prupe.3G014200.1	0.418626	3.03013e-09	Prupe.5G073700.1	0.516237	5.43387e-14	Prupe.6G058300.1
mr503	Isorhamnetin O-hexoside	Flavonoids	12	Prupe.1G161700.1	0.423133	1.96716e-09	Prupe.4G188400.1	0.421149	2.38119e-09	Prupe.8G073100.1	0.47559	7.86026e-12	Prupe.2G162100.1	0.404422	1.13486e-08	Prupe.4G058000.1	0.417637	3.32854e-09	Prupe.5G019300.1	0.432711	7.68935e-10	Prupe.8G266300.1	0.402532	1.34655e-08	Prupe.5G229100.1	0.412396	5.44841e-09	Prupe.3G049400.1	0.455911	6.97185e-11	Prupe.4G150900.1	0.402213	1.38588e-08	Prupe.3G276100.1	0.438912	4.11992e-10	Prupe.5G073600.1	0.41866	3.02035e-09
mr042	Isorhamnetin-3-O-rutinoside	Flavonoids	1	Prupe.7G013300.1	0.418512	3.06309e-09
pe58900-1	Quercetin O-acetylhexoside	Flavonoids	57	Prupe.2G144000.1	0.444838	2.24254e-10	Prupe.1G486900.1	0.402859	1.30739e-08	Prupe.4G151800.1	0.40525	1.05247e-08	Prupe.2G211800.1	0.441087	3.30005e-10	Prupe.6G034900.1	0.424471	1.72834e-09	Prupe.1G505700.1	0.41842	3.09003e-09	Prupe.8G095400.1	0.478667	5.51687e-12	Prupe.2G298200.1	0.43092	9.18665e-10	Prupe.1G013800.1	0.406389	9.48596e-09	Prupe.4G223900.1	0.429749	1.03131e-09	Prupe.1G075900.1	0.410313	6.61213e-09	Prupe.3G050200.1	0.468152	1.82315e-11	Prupe.5G199900.1	0.49169	1.185e-12	Prupe.2G118400.1	0.465826	2.36212e-11	Prupe.1G432400.1	0.408007	8.17943e-09	Prupe.8G191900.1
mr189	Indole-3-acetic acid (IAA)	Phytohormones	12	Prupe.3G074800.1	0.42558	1.55176e-09	Prupe.3G285300.1	0.411416	5.9689e-09	Prupe.8G137900.1	0.449071	1.44177e-10	Prupe.1G049200.1	0.447107	1.77112e-10	Prupe.4G151600.1	0.412442	5.4253e-09	Prupe.5G143500.1	0.414763	4.36594e-09	Prupe.4G151500.1	0.423251	1.945e-09	Prupe.8G080100.1	0.417805	3.27606e-09	Prupe.8G215400.1	0.407962	8.2131e-09	Prupe.6G210000.1	0.408574	7.76334e-09	Prupe.3G074900.1	0.403012	1.28941e-08	Prupe.1G540700.1	0.41916	2.88004e-09
mr722	trans-Zeatin O-glucoside	Phytohormones	100	Prupe.6G095800.1	0.404637	1.1129e-08	Prupe.2G167500.1	0.413233	5.03912e-09	Prupe.2G012000.1	0.429579	1.04879e-09	Prupe.1G161800.1	0.547438	7.42397e-16	Prupe.1G161700.1	0.522216	2.46881e-14	Prupe.4G090600.1	0.408184	8.04693e-09	Prupe.4G188400.1	0.440593	3.471e-10	Prupe.8G073100.1	0.528231	1.09895e-14	Prupe.8G000800.1	0.431384	8.77293e-10	Prupe.3G156500.1	0.419995	2.65947e-09	Prupe.1G449200.1	0.4136	4.86906e-09	Prupe.2G051000.1	0.500373	4.09637e-13	Prupe.3G296700.1	0.42338	1.92085e-09	Prupe.1G342100.1	0.436478	5.27118e-10	Prupe.8G203400.1	0.404941	1.08256e-08	Prupe.8G077100.1
pe33225-1	5-Hydroxyindoleacetic acid	Alkaloids	22	Prupe.2G157200.1	0.400438	1.6256e-08	Prupe.2G298200.1	0.413743	4.8042e-09	Prupe.7G100000.1	0.416469	3.71768e-09	Prupe.3G074800.1	0.436884	5.05945e-10	Prupe.5G199900.1	0.407931	8.23619e-09	Prupe.3G285300.1	0.419906	2.68202e-09	Prupe.1G228900.1	0.415345	4.13364e-09	Prupe.5G176900.1	0.439901	3.72529e-10	Prupe.8G137900.1	0.487013	2.07419e-12	Prupe.1G049200.1	0.404667	1.10984e-08	Prupe.4G151600.1	0.44088	3.37066e-10	Prupe.1G118700.1	0.405912	9.90857e-09	Prupe.4G151500.1	0.450912	1.1876e-10	Prupe.8G080100.1	0.42919	1.08978e-09	Prupe.8G215400.1	0.469235	1.61503e-11	Prupe.6G210000.1
ln0078	LysoPE 16:0	Lipids	2	Prupe.6G267500.1	0.40973	6.97815e-09	Prupe.3G251600.1	0.411313	6.02626e-09
ln0261-2	12,13-EODE	Lipids	2	Prupe.1G046900.1	0.423868	1.83239e-09	Prupe.4G243100.1	0.400142	1.66936e-08
mr1041	-	-	1	Prupe.8G070600.1	0.418578	3.04417e-09
pe12007-1	LysoPC 18:2	Lipids	1	Prupe.7G159100.1	0.404454	1.13149e-08
pe02442-1	LysoPE 18:2	Lipids	3	Prupe.1G192400.1	0.416592	3.67468e-09	Prupe.1G081300.1	0.416592	3.67468e-09	Prupe.4G122700.1	0.416592	3.67468e-09
pe03368-1	-	-	4	Prupe.1G192400.1	0.438072	4.48663e-10	Prupe.1G081300.1	0.438072	4.48663e-10	Prupe.4G122700.1	0.438072	4.48663e-10	Prupe.2G010900.1	0.40871	7.66662e-09
pe60115-1	LysoPE 18:3	Lipids	8	Prupe.2G298200.1	0.422402	2.11104e-09	Prupe.2G230500.1	0.403833	1.19706e-08	Prupe.7G159100.1	0.408408	7.88277e-09	Prupe.6G016100.1	0.433555	7.06819e-10	Prupe.5G156400.1	0.414838	4.33516e-09	Prupe.7G159000.1	0.402827	1.31116e-08	Prupe.3G251600.1	0.415878	3.93098e-09	Prupe.8G046100.1	0.400865	1.56459e-08
mr1466	LysoPC 16:2 (2n isomer)	Lipids	12	Prupe.6G271500.1	0.403694	1.21228e-08	Prupe.5G022800.1	0.422641	2.06287e-09	Prupe.5G199900.1	0.428471	1.16965e-09	Prupe.6G097700.1	0.438658	4.22735e-10	Prupe.8G163100.1	0.431244	8.89616e-10	Prupe.8G137900.1	0.428523	1.16366e-09	Prupe.1G049200.1	0.4384	4.33944e-10	Prupe.7G159100.1	0.405462	1.03242e-08	Prupe.7G159000.1	0.410128	6.72648e-09	Prupe.6G089100.1	0.433823	6.8817e-10	Prupe.6G061300.1	0.435944	5.5623e-10	Prupe.6G257700.1	0.414497	4.47638e-09
pe07109-2	9,17-Octadecadiene-12,14-diyne-1,11,16-triol	Lipids	4	Prupe.4G268500.1	0.457213	6.06001e-11	Prupe.1G211300.1	0.406473	9.41408e-09	Prupe.4G268200.1	0.439267	3.97358e-10	Prupe.5G012100.1	0.424573	1.71131e-09
sn0674	Palmitaldehyde	Lipids	1	Prupe.6G307900.1	0.403946	1.1849e-08
mr1193	N2, N2-Dimethylguanosine	Nucleotide and derivatives	1	Prupe.4G220400.1	0.408238	8.007e-09
qk028348-2	Xanthine	Nucleotide and derivatives	17	Prupe.7G067800.1	0.403461	1.23811e-08	Prupe.8G117200.1	0.426314	1.44474e-09	Prupe.1G586400.1	0.418203	3.15464e-09	Prupe.4G279700.1	0.414195	4.60523e-09	Prupe.4G065400.1	0.410816	6.31073e-09	Prupe.8G260200.1	0.404267	1.15095e-08	Prupe.1G082500.1	0.412844	5.22578e-09	Prupe.1G275200.1	0.403443	1.2401e-08	Prupe.6G143700.1	0.417445	3.38977e-09	Prupe.2G122200.1	0.447844	1.63984e-10	Prupe.3G285300.1	0.410632	6.41944e-09	Prupe.8G131600.1	0.415409	4.1088e-09	Prupe.4G173900.1	0.407698	8.41437e-09	Prupe.6G089300.1	0.422957	2.00105e-09	Prupe.6G089100.1	0.425579	1.552e-09	Prupe.6G061300.1
lpm0801	Hypoxanthine	Nucleotide and derivatives	173	Prupe.8G134000.1	0.436635	5.188e-10	Prupe.7G165400.1	0.428313	1.18789e-09	Prupe.4G197800.1	0.448013	1.61103e-10	Prupe.3G191900.1	0.521444	2.73603e-14	Prupe.8G059400.1	0.441629	3.1218e-10	Prupe.5G186300.1	0.462495	3.41107e-11	Prupe.3G239300.1	0.42595	1.49686e-09	Prupe.2G283300.1	0.434374	6.51207e-10	Prupe.1G291200.1	0.406545	9.35201e-09	Prupe.5G028400.1	0.512213	9.16125e-14	Prupe.3G232500.1	0.486587	2.18194e-12	Prupe.7G233700.1	0.42227	2.1379e-09	Prupe.7G138600.1	0.405527	1.02629e-08	Prupe.3G296700.1	0.400144	1.66897e-08	Prupe.3G004100.1	0.422389	2.11355e-09	Prupe.6G081700.1
mr1397	Succinyladenosine	Nucleotide and derivatives	4	Prupe.1G342400.1	0.403144	1.27412e-08	Prupe.1G211300.1	0.475564	7.88424e-12	Prupe.4G268200.1	0.439597	3.84234e-10	Prupe.3G155800.1	0.428273	1.19264e-09
sn0924	4-Hydroxybenzoic acid	Organic acid and derivatives	30	Prupe.1G179900.1	0.406038	9.79583e-09	Prupe.8G117200.1	0.461089	3.97872e-11	Prupe.1G586400.1	0.419956	2.6692e-09	Prupe.2G298200.1	0.408385	7.89944e-09	Prupe.3G185700.1	0.408675	7.69182e-09	Prupe.1G325000.1	0.415109	4.22648e-09	Prupe.8G260200.1	0.421527	2.29624e-09	Prupe.5G084800.1	0.406986	8.98236e-09	Prupe.7G164300.1	0.40865	7.70929e-09	Prupe.8G131600.1	0.506805	1.82883e-13	Prupe.3G169200.1	0.400056	1.68224e-08	Prupe.8G137900.1	0.429492	1.05788e-09	Prupe.3G232700.1	0.414097	4.64748e-09	Prupe.3G027500.1	0.418178	3.16215e-09	Prupe.7G159100.1	0.406246	9.61084e-09	Prupe.8G081100.1
sn0910	Azelaic acid	Organic acid and derivatives	2	Prupe.7G050000.1	0.419018	2.91915e-09	Prupe.6G154300.1	0.429145	1.09462e-09
mr1035	Kynurenic acid	Organic acid and derivatives	21	Prupe.7G121100.1	0.402367	1.36677e-08	Prupe.2G150200.1	0.415794	3.96233e-09	Prupe.6G254800.1	0.400455	1.62316e-08	Prupe.3G248600.1	0.424136	1.78535e-09	Prupe.1G302300.1	0.419655	2.7472e-09	Prupe.5G099400.1	0.424755	1.68143e-09	Prupe.4G235200.1	0.401828	1.43475e-08	Prupe.5G093700.1	0.404468	1.13004e-08	Prupe.2G117800.1	0.425355	1.58617e-09	Prupe.4G130400.1	0.401414	1.48922e-08	Prupe.4G178400.1	0.401314	1.50268e-08	Prupe.8G110300.1	0.423928	1.82169e-09	Prupe.6G207300.1	0.403169	1.27122e-08	Prupe.8G054300.1	0.410611	6.43205e-09	Prupe.5G059500.1	0.418266	3.13559e-09	Prupe.6G167000.1
sn0612	UROCANIC ACID(RG)	Organic acid and derivatives	27	Prupe.4G188400.1	0.407329	8.70414e-09	Prupe.2G283300.1	0.471153	1.30165e-11	Prupe.8G138600.1	0.443955	2.45707e-10	Prupe.7G138600.1	0.402784	1.31631e-08	Prupe.5G230200.1	0.435306	5.93077e-10	Prupe.3G051900.1	0.462231	3.51159e-11	Prupe.5G162400.1	0.467909	1.8735e-11	Prupe.7G142100.1	0.406224	9.63025e-09	Prupe.7G191700.1	0.452072	1.05028e-10	Prupe.6G305300.1	0.411382	5.9878e-09	Prupe.7G082800.1	0.422083	2.17679e-09	Prupe.8G053600.1	0.420022	2.65241e-09	Prupe.7G237900.1	0.428797	1.1328e-09	Prupe.1G132600.1	0.403373	1.24802e-08	Prupe.3G150700.1	0.400534	1.61171e-08	Prupe.6G295100.1
qk080641	3-O-Feruloylquinic acid	Organic acid and derivatives	119	Prupe.8G134000.1	0.403649	1.21726e-08	Prupe.4G242200.1	0.421143	2.38259e-09	Prupe.1G475400.1	0.413808	4.77514e-09	Prupe.3G191900.1	0.436963	5.01904e-10	Prupe.1G161800.1	0.501207	3.6931e-13	Prupe.8G140400.1	0.424809	1.67253e-09	Prupe.8G059400.1	0.405491	1.0297e-08	Prupe.5G186300.1	0.402705	1.32576e-08	Prupe.1G406000.1	0.401171	1.52221e-08	Prupe.4G188400.1	0.468998	1.65852e-11	Prupe.3G239300.1	0.422091	2.17505e-09	Prupe.1G477500.1	0.420318	2.57846e-09	Prupe.6G153300.1	0.419693	2.73723e-09	Prupe.3G156500.1	0.456209	6.75238e-11	Prupe.1G449200.1	0.467564	1.94694e-11	Prupe.5G133200.1
qk073110	4-Hydroxy-3-methoxybenzoate	Organic acid and derivatives	37	Prupe.5G086700.1	0.495693	7.28884e-13	Prupe.7G031400.1	0.405155	1.06168e-08	Prupe.3G068400.1	0.404295	1.14795e-08	Prupe.1G003000.1	0.419697	2.73605e-09	Prupe.7G101800.1	0.533046	5.68241e-15	Prupe.6G042700.1	0.458358	5.35464e-11	Prupe.7G024500.1	0.526303	1.42689e-14	Prupe.6G005900.1	0.508467	1.48074e-13	Prupe.1G376400.1	0.492115	1.12568e-12	Prupe.7G168300.1	0.504399	2.47749e-13	Prupe.3G241700.1	0.520417	3.13552e-14	Prupe.8G191900.1	0.402192	1.38857e-08	Prupe.3G042100.1	0.426042	1.48354e-09	Prupe.6G235400.1	0.426489	1.42016e-09	Prupe.1G307800.1	0.413606	4.86638e-09	Prupe.3G009500.1
ln0252	Salicylic acid O-caffeic acid	Organic acid and derivatives	51	Prupe.1G161700.1	0.412384	5.45488e-09	Prupe.4G188400.1	0.454109	8.456e-11	Prupe.8G084700.1	0.404801	1.09643e-08	Prupe.2G283300.1	0.471154	1.30139e-11	Prupe.1G121400.1	0.422422	2.10694e-09	Prupe.2G114400.1	0.434305	6.55711e-10	Prupe.5G230200.1	0.496746	6.4076e-13	Prupe.7G137200.1	0.438565	4.26748e-10	Prupe.6G324400.1	0.40341	1.2438e-08	Prupe.2G323500.1	0.405692	1.01097e-08	Prupe.1G263400.1	0.499398	4.62206e-13	Prupe.3G154200.1	0.430322	9.74577e-10	Prupe.3G051900.1	0.539194	2.41045e-15	Prupe.1G252200.1	0.400976	1.54907e-08	Prupe.5G162400.1	0.493353	9.69074e-13	Prupe.7G142100.1
mws0180-N2	2,5-dihydroxybenzoic acid	Organic acid and derivatives	3	Prupe.2G001500.1	0.411851	5.73256e-09	Prupe.7G101800.1	0.404479	1.12899e-08	Prupe.1G542400.1	0.400233	1.65571e-08
pe60684-1	2,5-dihydroxy benzoic acid O-hexside	Organic acid and derivatives	47	Prupe.6G229400.1	0.412374	5.45974e-09	Prupe.4G086500.1	0.467815	1.89323e-11	Prupe.4G188400.1	0.442333	2.9042e-10	Prupe.6G153300.1	0.41619	3.81703e-09	Prupe.2G114400.1	0.407621	8.47413e-09	Prupe.7G194400.1	0.471418	1.26326e-11	Prupe.1G071100.1	0.419273	2.84902e-09	Prupe.8G203400.1	0.455225	7.50467e-11	Prupe.6G244700.1	0.473742	9.70672e-12	Prupe.2G001500.1	0.405966	9.85991e-09	Prupe.6G042700.1	0.406924	9.03309e-09	Prupe.1G112100.1	0.401806	1.43759e-08	Prupe.5G025200.1	0.400165	1.66587e-08	Prupe.8G051700.1	0.418593	3.03983e-09	Prupe.1G376400.1	0.403739	1.20733e-08	Prupe.7G142100.1
pe36018-1	Eudesmoyl quinic acid	Organic acid and derivatives	49	Prupe.3G191900.1	0.440743	3.41835e-10	Prupe.1G161800.1	0.48241	3.56932e-12	Prupe.1G449200.1	0.44857	1.51974e-10	Prupe.3G004100.1	0.423708	1.86089e-09	Prupe.8G203400.1	0.420535	2.52541e-09	Prupe.3G053500.1	0.441222	3.2546e-10	Prupe.6G358500.1	0.407497	8.57079e-09	Prupe.1G370800.1	0.451161	1.15674e-10	Prupe.1G263400.1	0.440949	3.34684e-10	Prupe.7G087500.1	0.471474	1.25529e-11	Prupe.3G051900.1	0.463212	3.15276e-11	Prupe.4G181500.1	0.405424	1.03597e-08	Prupe.7G142100.1	0.413207	5.05135e-09	Prupe.7G114500.1	0.419238	2.85859e-09	Prupe.1G265600.1	0.430479	9.59556e-10	Prupe.3G067400.1
ln0092	-	-	91	Prupe.2G012000.1	0.404208	1.15713e-08	Prupe.3G191900.1	0.42978	1.02822e-09	Prupe.1G161800.1	0.467435	1.9751e-11	Prupe.5G186300.1	0.494751	8.17679e-13	Prupe.4G248800.1	0.410996	6.20608e-09	Prupe.1G406000.1	0.432682	7.71163e-10	Prupe.4G188400.1	0.445371	2.12186e-10	Prupe.3G239300.1	0.436905	5.04859e-10	Prupe.1G121400.1	0.417677	3.31596e-09	Prupe.7G233700.1	0.441268	3.23927e-10	Prupe.6G289000.1	0.431817	8.40441e-10	Prupe.2G114400.1	0.463412	3.0842e-11	Prupe.3G004100.1	0.421596	2.28115e-09	Prupe.7G102400.1	0.404041	1.17476e-08	Prupe.8G203400.1	0.43396	6.78811e-10	Prupe.6G042300.1
mr215	Sinapoyl malate	Organic acid and derivatives	3	Prupe.5G028400.1	0.432449	7.89204e-10	Prupe.4G101100.1	0.401797	1.43883e-08	Prupe.4G070300.1	0.419157	2.88065e-09
mr1337-3	Coniferaldehyde	Others	1	Prupe.4G269400.1	0.406974	8.99209e-09
ln0359	2-Isopropylmalate	Organic acid and derivatives	3	Prupe.8G117200.1	0.408016	8.17195e-09	Prupe.6G014400.1	0.412702	5.29516e-09	Prupe.4G259200.1	0.40393	1.18661e-08
mr1329	3,4-Dihydroxybenzaldehyde	Others	119	Prupe.3G197900.1	0.412427	5.43288e-09	Prupe.1G475400.1	0.445896	2.00923e-10	Prupe.3G191900.1	0.400761	1.57918e-08	Prupe.8G135600.1	0.408169	8.05803e-09	Prupe.1G161800.1	0.403686	1.21312e-08	Prupe.4G188400.1	0.455323	7.426e-11	Prupe.1G477500.1	0.413474	4.92663e-09	Prupe.8G084700.1	0.400857	1.56563e-08	Prupe.2G283300.1	0.535657	3.95633e-15	Prupe.6G153300.1	0.417693	3.31115e-09	Prupe.5G122200.1	0.403601	1.22254e-08	Prupe.5G167100.1	0.42558	1.55182e-09	Prupe.1G121400.1	0.445962	1.9956e-10	Prupe.1G249000.1	0.428471	1.16969e-09	Prupe.5G133200.1	0.43466	6.32841e-10	Prupe.1G088600.1
pe45351-2	Glucogallin	Organic acid and derivatives	103	Prupe.2G012000.1	0.457672	5.76703e-11	Prupe.1G161800.1	0.49206	1.13325e-12	Prupe.5G186300.1	0.46953	1.56255e-11	Prupe.1G406000.1	0.479857	4.80659e-12	Prupe.3G254800.1	0.431416	8.74541e-10	Prupe.4G188400.1	0.485081	2.60742e-12	Prupe.3G239300.1	0.427896	1.23751e-09	Prupe.3G153400.1	0.416701	3.63721e-09	Prupe.8G073100.1	0.408568	7.76781e-09	Prupe.8G000800.1	0.408382	7.90216e-09	Prupe.3G156500.1	0.494542	8.38725e-13	Prupe.7G233700.1	0.455808	7.0497e-11	Prupe.2G114400.1	0.49774	5.67105e-13	Prupe.3G004100.1	0.458953	5.02021e-11	Prupe.7G102400.1	0.423429	1.9118e-09	Prupe.1G300200.1
mr137	10-Formyl-THF	Others	26	Prupe.2G077000.1	0.421479	2.30682e-09	Prupe.8G117200.1	0.551814	3.92116e-16	Prupe.5G224400.1	0.409659	7.02398e-09	Prupe.2G318700.1	0.444807	2.24965e-10	Prupe.4G065400.1	0.409006	7.46027e-09	Prupe.2G016100.1	0.407996	8.18763e-09	Prupe.5G084800.1	0.4534	9.12035e-11	Prupe.2G060600.1	0.441225	3.25365e-10	Prupe.1G105500.1	0.404546	1.12212e-08	Prupe.1G342400.1	0.422644	2.06233e-09	Prupe.2G122200.1	0.45869	5.16569e-11	Prupe.7G050000.1	0.431007	9.10766e-10	Prupe.8G131600.1	0.411734	5.79517e-09	Prupe.6G148200.1	0.427616	1.27198e-09	Prupe.6G232000.1	0.406701	9.21986e-09	Prupe.6G089300.1
lpm0552	2-Aminoethylphosphonate	Lipids	3	Prupe.4G265300.1	0.413628	4.85632e-09	Prupe.4G220400.1	0.45121	1.15075e-10	Prupe.6G167100.1	0.402953	1.29637e-08
qk004847-2	2-Thiophenecarboxylic acid	Others	1	Prupe.5G012100.1	0.407677	8.43105e-09
lpm0392	8-Chlro-1-tetrahydronorharmanone	Others	5	Prupe.6G193700.1	0.412667	5.31255e-09	Prupe.5G012100.1	0.435666	5.71998e-10	Prupe.5G033500.1	0.422218	2.14868e-09	Prupe.5G012200.1	0.405751	1.00557e-08	Prupe.3G110700.1	0.409844	6.90502e-09
mr1046	Caffeic aldehyde	Others	10	Prupe.4G266100.1	0.427661	1.26644e-09	Prupe.3G220300.1	0.414771	4.36272e-09	Prupe.4G268500.1	0.484911	2.66044e-12	Prupe.8G073400.1	0.410312	6.61239e-09	Prupe.1G211300.1	0.454489	8.11968e-11	Prupe.4G268200.1	0.509287	1.33357e-13	Prupe.5G012100.1	0.404476	1.12931e-08	Prupe.1G012500.1	0.431307	8.84061e-10	Prupe.2G023600.1	0.402327	1.37166e-08	Prupe.6G063900.1	0.470058	1.47241e-11
mr2064	delta-Tridecalactone	Others	5	Prupe.6G361000.1	0.403391	1.24596e-08	Prupe.4G020800.1	0.406295	9.56857e-09	Prupe.5G005700.1	0.411587	5.87494e-09	Prupe.4G088200.1	0.419967	2.66647e-09	Prupe.3G025300.1	0.419196	2.87018e-09
mr1169	Roseoside	Others	2	Prupe.2G045200.1	0.441822	3.06058e-10	Prupe.1G255500.1	0.420058	2.64339e-09
ln0491	Gallic acid O-Hexoside	Organic acid and derivatives	41	Prupe.4G188400.1	0.466016	2.31299e-11	Prupe.2G283300.1	0.451433	1.12395e-10	Prupe.5G133200.1	0.407423	8.62914e-09	Prupe.8G138600.1	0.40136	1.49653e-08	Prupe.1G548300.1	0.40024	1.65479e-08	Prupe.3G053500.1	0.428419	1.17559e-09	Prupe.7G220300.1	0.40461	1.11563e-08	Prupe.1G263400.1	0.438246	4.40805e-10	Prupe.7G037000.1	0.409364	7.2185e-09	Prupe.3G051900.1	0.464647	2.69142e-11	Prupe.5G162400.1	0.462119	3.55482e-11	Prupe.7G142100.1	0.421193	2.3712e-09	Prupe.7G151200.1	0.407951	8.22118e-09	Prupe.6G255100.1	0.454394	8.20261e-11	Prupe.7G191700.1	0.442033	2.99504e-10	Prupe.1G531100.1
pe60736-2	Protocatechuic acid O-glucoside	Organic acid and derivatives	4	Prupe.5G123500.1	0.416339	3.76389e-09	Prupe.6G223000.1	0.400484	1.61897e-08	Prupe.2G265000.1	0.40163	1.46054e-08	Prupe.3G025300.1	0.439444	3.9026e-10
sn0925	Vanillic acid	Organic acid and derivatives	21	Prupe.8G117200.1	0.493504	9.51497e-13	Prupe.1G586400.1	0.452897	9.62232e-11	Prupe.6G179700.1	0.403892	1.19072e-08	Prupe.1G147900.1	0.402947	1.29705e-08	Prupe.3G232600.1	0.423868	1.83226e-09	Prupe.1G082500.1	0.400641	1.59624e-08	Prupe.5G084800.1	0.438806	4.16441e-10	Prupe.8G131600.1	0.468705	1.71395e-11	Prupe.6G148200.1	0.423819	1.84108e-09	Prupe.3G092000.1	0.414879	4.31856e-09	Prupe.5G099200.1	0.401993	1.41358e-08	Prupe.6G089300.1	0.404925	1.0841e-08	Prupe.8G251000.1	0.440663	3.44642e-10	Prupe.1G404000.1	0.41681	3.59999e-09	Prupe.8G173100.1	0.425192	1.61154e-09	Prupe.7G242700.1
qk006912	Hydroxy-methoxycinnamate	Coumarin and its derivatives	17	Prupe.2G301600.1	0.415519	4.06639e-09	Prupe.4G086500.1	0.441448	3.18012e-10	Prupe.1G212800.1	0.413419	4.95223e-09	Prupe.5G133200.1	0.402735	1.32217e-08	Prupe.7G138600.1	0.447402	1.71731e-10	Prupe.6G358500.1	0.424378	1.74393e-09	Prupe.6G139200.1	0.403213	1.26627e-08	Prupe.7G142100.1	0.46235	3.46608e-11	Prupe.7G114500.1	0.436855	5.07448e-10	Prupe.8G182300.1	0.41827	3.13465e-09	Prupe.1G319200.1	0.41773	3.29943e-09	Prupe.7G237900.1	0.426771	1.38161e-09	Prupe.3G274200.1	0.465696	2.39638e-11	Prupe.1G315900.1	0.43618	5.43193e-10	Prupe.6G235800.1	0.418999	2.9246e-09	Prupe.7G206700.1
mws0164-P2	Procyanidin A2	Others	2	Prupe.4G248200.1	0.468254	1.8025e-11	Prupe.5G006200.1	0.412762	5.26561e-09
ln0052-2	-	-	18	Prupe.8G023900.1	0.412469	5.4118e-09	Prupe.1G161800.1	0.436135	5.4564e-10	Prupe.2G051000.1	0.443115	2.67962e-10	Prupe.1G420100.1	0.404784	1.0981e-08	Prupe.3G100800.1	0.502745	3.04831e-13	Prupe.3G166500.1	0.473557	9.91278e-12	Prupe.1G323200.1	0.410454	6.52623e-09	Prupe.6G034800.1	0.41517	4.2022e-09	Prupe.8G055300.1	0.402917	1.30054e-08	Prupe.5G025000.1	0.429796	1.02661e-09	Prupe.1G518200.1	0.419414	2.81115e-09	Prupe.2G051400.1	0.415321	4.14275e-09	Prupe.5G045000.1	0.42958	1.04868e-09	Prupe.3G101000.1	0.457227	6.05118e-11	Prupe.4G070300.1	0.404462	1.13072e-08	Prupe.2G051300.1
mr799	Nicotinic acid	Vitamins	1	Prupe.5G012100.1	0.427152	1.33107e-09
mr2062	Pantothenol	Vitamins	2	Prupe.4G220400.1	0.468785	1.69861e-11	Prupe.1G069000.1	0.40264	1.33352e-08
mr656	Pyridoxine	Vitamins	56	Prupe.6G271500.1	0.403162	1.27206e-08	Prupe.1G374400.1	0.409383	7.20539e-09	Prupe.6G315500.1	0.414184	4.61001e-09	Prupe.8G241500.1	0.428004	1.2245e-09	Prupe.8G117200.1	0.49649	6.6118e-13	Prupe.1G586400.1	0.489796	1.48804e-12	Prupe.2G110600.1	0.40405	1.17384e-08	Prupe.8G095400.1	0.42697	1.35499e-09	Prupe.5G100500.1	0.412412	5.44045e-09	Prupe.4G279700.1	0.476251	7.2867e-12	Prupe.2G318700.1	0.401466	1.48236e-08	Prupe.4G065400.1	0.486019	2.33382e-12	Prupe.8G260200.1	0.465618	2.41726e-11	Prupe.3G074800.1	0.426716	1.38905e-09	Prupe.1G082500.1	0.452707	9.81809e-11	Prupe.7G235700.1
mr815	Nicotinic Acid Methyl Ester (Methyl Nicotinate)	Vitamins	3	Prupe.4G012300.1	0.461467	3.8178e-11	Prupe.4G018300.1	0.40083	1.56946e-08	Prupe.1G064400.1	0.405838	9.97581e-09
qk003852	Nicotinate ribonucleoside	Vitamins	2	Prupe.5G138800.1	0.40664	9.27081e-09	Prupe.6G223000.1	0.428289	1.19073e-09
pe48194-1	-	-	1	Prupe.3G226400.1	0.412616	5.33812e-09
pe48154-1	-	-	6	Prupe.3G132400.1	0.403087	1.28076e-08	Prupe.2G122200.1	0.421316	2.34333e-09	Prupe.8G131600.1	0.407523	8.55092e-09	Prupe.7G242700.1	0.436454	5.28385e-10	Prupe.1G001100.1	0.401247	1.51181e-08	Prupe.6G257700.1	0.402397	1.36309e-08
pe12511-1	-	-	1	Prupe.4G278200.1	0.401262	1.5097e-08
PeS0073	D-Mannitol	Saccharides and Alcohols	3	Prupe.5G028400.1	0.443171	2.66396e-10	Prupe.1G518200.1	0.437018	4.99148e-10	Prupe.4G191900.1	0.444285	2.37456e-10
pe57757-1	-	-	1	Prupe.1G291800.1	0.419736	2.72591e-09
sn0164	-	-	17	Prupe.1G290200.1	0.402449	1.35667e-08	Prupe.8G117200.1	0.467392	1.98471e-11	Prupe.4G279700.1	0.444818	2.24706e-10	Prupe.8G260200.1	0.477779	6.11257e-12	Prupe.8G131600.1	0.454232	8.34572e-11	Prupe.3G232700.1	0.41463	4.42074e-09	Prupe.3G287300.1	0.450351	1.26003e-10	Prupe.6G089300.1	0.427763	1.25381e-09	Prupe.6G089100.1	0.402131	1.39613e-08	Prupe.7G242700.1	0.465536	2.43948e-11	Prupe.1G001100.1	0.463291	3.12564e-11	Prupe.3G018900.1	0.402431	1.35886e-08	Prupe.1G247500.1	0.413666	4.839e-09	Prupe.1G404400.1	0.403494	1.23448e-08	Prupe.1G323500.1	0.410923	6.2483e-09	Prupe.3G143500.1
pe55880-1	-	-	1	Prupe.8G268600.1	0.408683	7.68629e-09
pe57760-2	-	-	2	Prupe.2G046800.1	0.422099	2.17348e-09	Prupe.5G005700.1	0.416979	3.54286e-09
pe43444-1	-	-	21	Prupe.8G117200.1	0.495787	7.20524e-13	Prupe.1G586400.1	0.516983	4.92886e-14	Prupe.2G298200.1	0.408207	8.03043e-09	Prupe.4G065400.1	0.420669	2.49319e-09	Prupe.8G260200.1	0.496742	6.41008e-13	Prupe.6G312100.1	0.40837	7.9104e-09	Prupe.1G082500.1	0.416025	3.87705e-09	Prupe.4G047800.1	0.42038	2.56334e-09	Prupe.5G084800.1	0.433364	7.20438e-10	Prupe.7G236200.1	0.417437	3.39244e-09	Prupe.2G122200.1	0.42878	1.13462e-09	Prupe.8G131600.1	0.408421	7.8734e-09	Prupe.4G271700.1	0.403062	1.28359e-08	Prupe.2G115700.1	0.413278	5.01782e-09	Prupe.5G099200.1	0.412743	5.27512e-09	Prupe.7G242700.1
mr875	-	-	30	Prupe.4G242200.1	0.419551	2.77466e-09	Prupe.3G191900.1	0.421684	2.26199e-09	Prupe.5G186300.1	0.421645	2.27049e-09	Prupe.5G028400.1	0.441793	3.06969e-10	Prupe.7G087500.1	0.419871	2.69098e-09	Prupe.3G167900.1	0.457914	5.61853e-11	Prupe.7G114500.1	0.464739	2.66432e-11	Prupe.1G472500.1	0.408307	7.95624e-09	Prupe.5G020000.1	0.418501	3.06632e-09	Prupe.6G263900.1	0.413896	4.73587e-09	Prupe.2G195400.1	0.424004	1.80843e-09	Prupe.1G531100.1	0.436047	5.50496e-10	Prupe.1G322700.1	0.405217	1.05571e-08	Prupe.6G258700.1	0.462704	3.33392e-11	Prupe.1G455600.1	0.405254	1.0521e-08	Prupe.8G055300.1
pe18390-2	-	-	1	Prupe.6G265800.1	0.416999	3.53611e-09
pe26238-1	-	-	3	Prupe.1G161700.1	0.409105	7.3929e-09	Prupe.6G091400.1	0.437586	4.71282e-10	Prupe.6G091500.1	0.431842	8.38335e-10
pe27229-1	-	-	4	Prupe.2G128100.1	0.4127	5.29643e-09	Prupe.5G019300.1	0.401297	1.50501e-08	Prupe.1G121300.1	0.416594	3.67412e-09	Prupe.7G070200.1	0.423146	1.96476e-09
pe29189-1	-	-	1	Prupe.2G045200.1	0.42639	1.434e-09
qk116837	2-Deoxyribose-1-phosphate	Saccharides and Alcohols	3	Prupe.2G045200.1	0.406919	9.03717e-09	Prupe.2G046800.1	0.415206	4.18806e-09	Prupe.4G278200.1	0.418514	3.06271e-09
pe21347-1	-	-	36	Prupe.1G161800.1	0.413112	5.09633e-09	Prupe.4G188400.1	0.469526	1.56316e-11	Prupe.5G091500.1	0.404473	1.12957e-08	Prupe.3G156500.1	0.453803	8.73671e-11	Prupe.1G449200.1	0.432161	8.12176e-10	Prupe.2G114400.1	0.456569	6.49548e-11	Prupe.3G004100.1	0.424022	1.80516e-09	Prupe.1G263400.1	0.492194	1.115e-12	Prupe.3G051900.1	0.444229	2.38841e-10	Prupe.7G142100.1	0.411297	6.03545e-09	Prupe.1G472500.1	0.413472	4.9276e-09	Prupe.1G510700.1	0.404719	1.10463e-08	Prupe.4G052300.1	0.407218	8.79289e-09	Prupe.2G283600.1	0.402159	1.39268e-08	Prupe.1G531100.1	0.422387	2.11409e-09	Prupe.7G162900.1
pe44415-1	-	-	1	Prupe.7G011600.1	0.413687	4.82968e-09
pe46290-2	-	-	58	Prupe.4G248100.1	0.42936	1.07167e-09	Prupe.6G240200.1	0.405771	1.00373e-08	Prupe.5G032900.1	0.400519	1.61383e-08	Prupe.2G256600.1	0.433244	7.29147e-10	Prupe.5G098600.1	0.494763	8.16418e-13	Prupe.6G177200.1	0.452785	9.73763e-11	Prupe.1G100700.1	0.505397	2.185e-13	Prupe.3G050200.1	0.470693	1.37094e-11	Prupe.8G062600.1	0.401458	1.48342e-08	Prupe.5G032800.1	0.423384	1.92021e-09	Prupe.1G116900.1	0.421755	2.24649e-09	Prupe.5G131600.1	0.432578	7.79173e-10	Prupe.5G199900.1	0.406526	9.36851e-09	Prupe.1G448600.1	0.40941	7.18734e-09	Prupe.8G177800.1	0.426118	1.47257e-09	Prupe.1G016600.1
pe53050-1	-	-	6	Prupe.3G213000.1	0.434096	6.69583e-10	Prupe.2G129900.1	0.42223	2.14619e-09	Prupe.3G224200.1	0.400943	1.55359e-08	Prupe.4G278200.1	0.450237	1.2753e-10	Prupe.3G080200.1	0.40764	8.45913e-09	Prupe.6G176900.1	0.423201	1.95442e-09
pe21318-1	-	-	1	Prupe.5G012100.1	0.434664	6.32572e-10
pe58708-2	-	-	1	Prupe.5G012100.1	0.439785	3.76936e-10
mr1695-2	-	-	4	Prupe.7G087500.1	0.436383	5.32193e-10	Prupe.7G151200.1	0.448967	1.45764e-10	Prupe.4G052300.1	0.400718	1.58536e-08	Prupe.4G154800.1	0.403833	1.19709e-08
pe26276-2	-	-	1	Prupe.5G012100.1	0.419962	2.6678e-09
lpm0078-2	-	-	1	Prupe.4G192200.1	0.401192	1.51923e-08
lpm0095	-	-	4	Prupe.5G028400.1	0.432831	7.59751e-10	Prupe.4G154800.1	0.404949	1.08176e-08	Prupe.1G518200.1	0.439905	3.72366e-10	Prupe.7G094400.1	0.416249	3.7959e-09
pe60640-2	-	-	45	Prupe.8G067500.1	0.441328	3.21971e-10	Prupe.2G114400.1	0.475021	8.389e-12	Prupe.1G370800.1	0.456446	6.58242e-11	Prupe.7G087500.1	0.434643	6.33905e-10	Prupe.8G112900.1	0.439441	3.90399e-10	Prupe.6G105100.1	0.427098	1.33821e-09	Prupe.5G020000.1	0.416356	3.75752e-09	Prupe.7G151200.1	0.508436	1.48659e-13	Prupe.4G184000.1	0.411712	5.80721e-09	Prupe.4G052300.1	0.484124	2.91902e-12	Prupe.5G155800.1	0.411046	6.17753e-09	Prupe.4G097900.1	0.407977	8.20137e-09	Prupe.1G253300.1	0.400932	1.5551e-08	Prupe.6G253500.1	0.430731	9.35986e-10	Prupe.1G531100.1	0.410943	6.23708e-09	Prupe.3G179400.1
pe22333-1	-	-	7	Prupe.2G077000.1	0.400485	1.61877e-08	Prupe.5G005500.1	0.463956	2.90495e-11	Prupe.1G332800.1	0.415528	4.06273e-09	Prupe.2G122200.1	0.420207	2.60589e-09	Prupe.8G262100.1	0.402421	1.36008e-08	Prupe.7G011600.1	0.444806	2.24986e-10	Prupe.1G177500.1	0.40708	8.90493e-09
pe60636-2	-	-	20	Prupe.4G197800.1	0.471426	1.26211e-11	Prupe.1G370800.1	0.407785	8.34735e-09	Prupe.5G020000.1	0.450709	1.21339e-10	Prupe.7G151200.1	0.415306	4.14884e-09	Prupe.2G195400.1	0.41069	6.3853e-09	Prupe.1G531100.1	0.469875	1.50308e-11	Prupe.1G322700.1	0.412773	5.26025e-09	Prupe.3G243000.1	0.416282	3.78396e-09	Prupe.8G131000.1	0.405009	1.07583e-08	Prupe.4G154800.1	0.4635	3.05451e-11	Prupe.7G260700.1	0.409382	7.20621e-09	Prupe.6G242200.1	0.410169	6.70063e-09	Prupe.7G094400.1	0.420188	2.6107e-09	Prupe.4G070300.1	0.442382	2.88933e-10	Prupe.5G123500.1	0.431472	8.69701e-10	Prupe.6G223000.1
pe17428-1	-	-	1	Prupe.4G184000.1	0.414763	4.36593e-09
mr2063	-	-	1	Prupe.4G195900.1	0.401337	1.49955e-08
pe57803-1	-	-	1	Prupe.2G045200.1	0.444066	2.42911e-10
pe60646-1	-	-	3	Prupe.6G193700.1	0.401736	1.44672e-08	Prupe.2G181200.1	0.413042	5.1301e-09	Prupe.3G110700.1	0.413349	4.98473e-09
pe40698-1	-	-	2	Prupe.4G189900.1	0.418215	3.15091e-09	Prupe.5G005700.1	0.45415	8.4193e-11
pe00080-2	-	-	7	Prupe.5G028400.1	0.457047	6.16932e-11	Prupe.1G370800.1	0.406779	9.15433e-09	Prupe.7G087500.1	0.411848	5.73399e-09	Prupe.4G097900.1	0.415625	4.02606e-09	Prupe.7G255100.1	0.419123	2.8901e-09	Prupe.4G154800.1	0.423634	1.87421e-09	Prupe.1G030800.1	0.411193	6.09365e-09
pe38850-1	-	-	3	Prupe.5G098600.1	0.405141	1.06296e-08	Prupe.1G556800.1	0.411679	5.82478e-09	Prupe.7G006300.1	0.427275	1.31517e-09
pe34988-1	-	-	34	Prupe.8G134000.1	0.409349	7.22814e-09	Prupe.3G191900.1	0.426964	1.35587e-09	Prupe.1G161800.1	0.457238	6.04361e-11	Prupe.4G188400.1	0.418007	3.21379e-09	Prupe.3G232500.1	0.408449	7.85326e-09	Prupe.4G264000.1	0.412204	5.54703e-09	Prupe.1G370800.1	0.481743	3.8587e-12	Prupe.1G263400.1	0.446877	1.81409e-10	Prupe.8G026800.1	0.40162	1.46188e-08	Prupe.3G167900.1	0.427203	1.32446e-09	Prupe.3G067400.1	0.403623	1.22008e-08	Prupe.2G054700.1	0.445307	2.136e-10	Prupe.3G166500.1	0.418352	3.11012e-09	Prupe.7G151200.1	0.40726	8.75968e-09	Prupe.4G190500.1	0.40816	8.06454e-09	Prupe.1G531100.1
qk002018	-	-	4	Prupe.6G193700.1	0.414192	4.6064e-09	Prupe.5G012100.1	0.429071	1.10263e-09	Prupe.5G012200.1	0.413669	4.83769e-09	Prupe.3G110700.1	0.403397	1.24535e-08
mr1162	-	-	5	Prupe.6G193700.1	0.423281	1.93935e-09	Prupe.5G012100.1	0.441145	3.2806e-10	Prupe.5G033500.1	0.415648	4.01735e-09	Prupe.5G012200.1	0.413437	4.94375e-09	Prupe.3G110700.1	0.409545	7.09839e-09
mr738	-	-	5	Prupe.6G193700.1	0.424062	1.7982e-09	Prupe.5G012100.1	0.438384	4.34668e-10	Prupe.5G033500.1	0.418474	3.07432e-09	Prupe.5G012200.1	0.41684	3.58965e-09	Prupe.3G110700.1	0.419182	2.87389e-09
pe46342-1	Anthranilate-1-O-Sophoroside	Alkaloids	2	Prupe.5G005500.1	0.409663	7.02197e-09	Prupe.4G278200.1	0.400157	1.66709e-08
pe49168-1	-	-	57	Prupe.3G191900.1	0.43833	4.37046e-10	Prupe.1G161800.1	0.476584	7.0136e-12	Prupe.5G186300.1	0.433867	6.85095e-10	Prupe.1G449200.1	0.403227	1.2646e-08	Prupe.2G114400.1	0.400727	1.58397e-08	Prupe.3G004100.1	0.450791	1.20289e-10	Prupe.8G203400.1	0.426567	1.40949e-09	Prupe.1G370800.1	0.426302	1.44639e-09	Prupe.1G263400.1	0.442282	2.91942e-10	Prupe.7G087500.1	0.487343	1.9945e-12	Prupe.3G051900.1	0.472964	1.06034e-11	Prupe.8G001200.1	0.412517	5.38769e-09	Prupe.5G025200.1	0.427967	1.22903e-09	Prupe.3G167900.1	0.401609	1.46334e-08	Prupe.7G142100.1	0.418494	3.06854e-09	Prupe.7G114500.1
mr099	-	-	51	Prupe.5G186300.1	0.411839	5.73878e-09	Prupe.1G121400.1	0.422194	2.15358e-09	Prupe.6G289000.1	0.406303	9.56157e-09	Prupe.2G114400.1	0.406027	9.80574e-09	Prupe.3G296700.1	0.400553	1.60896e-08	Prupe.6G245900.1	0.445643	2.06285e-10	Prupe.1G342100.1	0.412196	5.55122e-09	Prupe.4G205100.1	0.404807	1.09581e-08	Prupe.3G090800.1	0.410875	6.2765e-09	Prupe.2G323500.1	0.425552	1.55602e-09	Prupe.6G094500.1	0.44703	1.78541e-10	Prupe.1G372900.1	0.451556	1.10939e-10	Prupe.1G472500.1	0.454528	8.08595e-11	Prupe.6G105100.1	0.440308	3.57345e-10	Prupe.7G073700.1	0.407461	8.59962e-09	Prupe.5G020000.1
pe15494-2	-	-	110	Prupe.8G067500.1	0.466387	2.21951e-11	Prupe.4G197800.1	0.40165	1.458e-08	Prupe.3G191900.1	0.454317	8.27007e-11	Prupe.1G161800.1	0.490602	1.35079e-12	Prupe.7G073600.1	0.403539	1.22942e-08	Prupe.1G267500.1	0.410099	6.74404e-09	Prupe.5G186300.1	0.458408	5.32605e-11	Prupe.4G248800.1	0.413585	4.87589e-09	Prupe.4G188400.1	0.406246	9.6109e-09	Prupe.5G028400.1	0.494469	8.46193e-13	Prupe.3G156500.1	0.439897	3.72682e-10	Prupe.1G449200.1	0.437518	4.74535e-10	Prupe.2G114400.1	0.447835	1.64125e-10	Prupe.3G004100.1	0.409209	7.32212e-09	Prupe.6G245900.1	0.408343	7.93057e-09	Prupe.5G119500.1
pe48204-1	-	-	2	Prupe.1G281000.1	0.44043	3.52945e-10	Prupe.4G196200.1	0.404827	1.09385e-08
pe58731-2	methyl 5-O-beta-glucopyranosyl-gallate	Organic acid and derivatives	100	Prupe.8G067500.1	0.426563	1.41e-09	Prupe.3G191900.1	0.472996	1.05654e-11	Prupe.7G129300.1	0.444864	2.23634e-10	Prupe.1G161800.1	0.427214	1.32302e-09	Prupe.7G073600.1	0.425901	1.50408e-09	Prupe.1G267500.1	0.413552	4.891e-09	Prupe.5G186300.1	0.446036	1.98029e-10	Prupe.4G188400.1	0.403322	1.25383e-08	Prupe.5G028400.1	0.478906	5.36672e-12	Prupe.3G156500.1	0.432466	7.87886e-10	Prupe.2G114400.1	0.472134	1.16501e-11	Prupe.3G004100.1	0.428756	1.13736e-09	Prupe.6G245900.1	0.401137	1.52684e-08	Prupe.6G044100.1	0.410144	6.71616e-09	Prupe.5G165500.1	0.40847	7.8385e-09	Prupe.8G203400.1
qk120658	methyl 3-O-beta-glucopyranosyl-gallate	Organic acid and derivatives	16	Prupe.1G071100.1	0.426254	1.4532e-09	Prupe.6G244700.1	0.44304	2.70032e-10	Prupe.1G112100.1	0.402708	1.3253e-08	Prupe.2G025800.1	0.403263	1.26052e-08	Prupe.1G360400.1	0.451785	1.0828e-10	Prupe.2G324700.1	0.433222	7.30729e-10	Prupe.8G165700.1	0.418311	3.12246e-09	Prupe.6G265800.1	0.403422	1.24254e-08	Prupe.1G388500.1	0.461815	3.67537e-11	Prupe.1G289300.1	0.422943	2.00368e-09	Prupe.7G061200.1	0.408041	8.1538e-09	Prupe.6G364000.1	0.402143	1.39465e-08	Prupe.6G173600.1	0.408074	8.12857e-09	Prupe.1G440500.1	0.401435	1.48646e-08	Prupe.3G163100.1	0.436152	5.44694e-10	Prupe.4G233500.1
pe59695-1	-	-	95	Prupe.8G067500.1	0.428733	1.13994e-09	Prupe.3G191900.1	0.469442	1.57795e-11	Prupe.7G129300.1	0.451959	1.063e-10	Prupe.1G161800.1	0.437695	4.66132e-10	Prupe.7G073600.1	0.427858	1.24221e-09	Prupe.1G267500.1	0.417255	3.45147e-09	Prupe.8G059400.1	0.403874	1.19264e-08	Prupe.5G186300.1	0.448889	1.46964e-10	Prupe.5G028400.1	0.494913	8.01631e-13	Prupe.3G156500.1	0.426144	1.4688e-09	Prupe.2G114400.1	0.4578	5.68781e-11	Prupe.3G004100.1	0.425378	1.58257e-09	Prupe.6G245900.1	0.416568	3.6833e-09	Prupe.6G044100.1	0.404843	1.09221e-08	Prupe.5G165500.1	0.407389	8.65612e-09	Prupe.8G203400.1
pe02025-2	-	-	12	Prupe.1G267500.1	0.413703	4.82254e-09	Prupe.5G028400.1	0.491884	1.15761e-12	Prupe.1G370800.1	0.412054	5.62504e-09	Prupe.1G531100.1	0.464629	2.69701e-11	Prupe.2G185000.1	0.407898	8.26113e-09	Prupe.6G005300.1	0.401312	1.50299e-08	Prupe.4G154800.1	0.447523	1.69581e-10	Prupe.1G518200.1	0.432875	7.56445e-10	Prupe.7G094400.1	0.414258	4.57784e-09	Prupe.5G162500.1	0.405289	1.04874e-08	Prupe.1G225700.1	0.412315	5.48996e-09	Prupe.3G025300.1	0.428961	1.11462e-09
pe16466-1	-	-	1	Prupe.2G009900.1	0.426721	1.38837e-09
pe13535-1	-	-	101	Prupe.1G475400.1	0.412699	5.29705e-09	Prupe.3G191900.1	0.431038	9.07963e-10	Prupe.8G140400.1	0.430466	9.60796e-10	Prupe.5G186300.1	0.432545	7.81762e-10	Prupe.1G406000.1	0.42851	1.16513e-09	Prupe.3G239300.1	0.431552	8.62833e-10	Prupe.1G477500.1	0.407711	8.40428e-09	Prupe.5G091500.1	0.413112	5.09641e-09	Prupe.5G122200.1	0.421169	2.37657e-09	Prupe.5G167100.1	0.449412	1.39104e-10	Prupe.1G449200.1	0.418354	3.10965e-09	Prupe.3G004100.1	0.411334	6.01455e-09	Prupe.7G137200.1	0.411139	6.12431e-09	Prupe.1G300200.1	0.450098	1.29419e-10	Prupe.6G358500.1	0.415612	4.03074e-09	Prupe.6G173300.1
pe55881-2	-	-	1	Prupe.5G005500.1	0.409241	7.30059e-09
pe56842-1	-	-	98	Prupe.7G165400.1	0.405453	1.03327e-08	Prupe.4G197800.1	0.438389	4.34454e-10	Prupe.3G191900.1	0.488883	1.66e-12	Prupe.5G186300.1	0.473245	1.02704e-11	Prupe.1G406000.1	0.413014	5.14315e-09	Prupe.3G239300.1	0.407005	8.96664e-09	Prupe.2G114400.1	0.461058	3.99248e-11	Prupe.3G004100.1	0.445308	2.13577e-10	Prupe.1G300200.1	0.412649	5.32152e-09	Prupe.5G119500.1	0.401291	1.50575e-08	Prupe.8G203400.1	0.41653	3.6964e-09	Prupe.6G042300.1	0.486561	2.1885e-12	Prupe.6G173300.1	0.44143	3.18597e-10	Prupe.3G090800.1	0.408049	8.14778e-09	Prupe.1G445700.1	0.425807	1.51782e-09	Prupe.2G323500.1
pe16465-2	Maloyltartaric acid glucoside	Organic acid and derivatives	1	Prupe.1G161800.1	0.406238	9.61776e-09
pe16473-1	-	-	3	Prupe.1G161800.1	0.440273	3.58626e-10	Prupe.3G166500.1	0.424691	1.69176e-09	Prupe.1G069000.1	0.461085	3.9804e-11
pe22355-2	-	-	23	Prupe.1G290200.1	0.420329	2.5758e-09	Prupe.8G117200.1	0.44328	2.63443e-10	Prupe.1G586400.1	0.418047	3.20163e-09	Prupe.8G095400.1	0.433201	7.32244e-10	Prupe.3G185700.1	0.412322	5.4863e-09	Prupe.8G260200.1	0.546602	8.37781e-16	Prupe.8G038400.1	0.444357	2.3571e-10	Prupe.8G131600.1	0.444315	2.36725e-10	Prupe.4G148000.1	0.412956	5.17118e-09	Prupe.4G065700.1	0.403147	1.27377e-08	Prupe.1G455400.1	0.417979	3.22242e-09	Prupe.5G080000.1	0.406923	9.03394e-09	Prupe.7G236100.1	0.401328	1.50083e-08	Prupe.5G099200.1	0.412929	5.18411e-09	Prupe.6G089300.1	0.474364	9.04277e-12	Prupe.6G089100.1
pe43494-2	-	-	45	Prupe.7G026500.1	0.43078	9.31444e-10	Prupe.6G315500.1	0.453568	8.95839e-11	Prupe.8G241500.1	0.428321	1.18701e-09	Prupe.2G077000.1	0.45757	5.83086e-11	Prupe.1G045300.1	0.400342	1.63969e-08	Prupe.8G117200.1	0.522909	2.25071e-14	Prupe.1G586400.1	0.421703	2.25772e-09	Prupe.4G279700.1	0.476429	7.13974e-12	Prupe.6G365200.1	0.437611	4.70115e-10	Prupe.4G269400.1	0.478357	5.71838e-12	Prupe.2G318700.1	0.433319	7.23689e-10	Prupe.4G065400.1	0.427267	1.31622e-09	Prupe.1G171300.1	0.414604	4.43177e-09	Prupe.4G047800.1	0.407884	8.2722e-09	Prupe.2G016100.1	0.4415	3.16317e-10	Prupe.2G060600.1
qk074845	-	-	3	Prupe.5G028400.1	0.416566	3.68383e-09	Prupe.5G180400.1	0.427803	1.24896e-09	Prupe.1G518200.1	0.425793	1.52002e-09
pe60661-1	-	-	1	Prupe.3G285500.1	0.410491	6.50387e-09
pe02950-1	4-Hydroxybenzyl Beta-D-Glucopyranoside	Others	3	Prupe.6G044100.1	0.443447	2.58936e-10	Prupe.6G042300.1	0.402185	1.38935e-08	Prupe.7G087500.1	0.42324	1.94696e-09
qk109140-2	Methylcitric acid	Organic acid and derivatives	3	Prupe.6G258700.1	0.424235	1.76838e-09	Prupe.1G455600.1	0.417721	3.30232e-09	Prupe.8G055300.1	0.418124	3.17844e-09
pe34048-1	-	-	43	Prupe.1G161700.1	0.457747	5.72057e-11	Prupe.8G073100.1	0.457475	5.89112e-11	Prupe.3G197600.1	0.40702	8.95448e-09	Prupe.1G527800.1	0.414279	4.5688e-09	Prupe.4G208200.1	0.410889	6.26814e-09	Prupe.5G098100.1	0.444153	2.40728e-10	Prupe.1G422500.1	0.434675	6.31871e-10	Prupe.1G527600.1	0.441837	3.05577e-10	Prupe.5G032000.1	0.40443	1.13401e-08	Prupe.1G101900.1	0.402113	1.39846e-08	Prupe.2G051600.1	0.427195	1.32552e-09	Prupe.4G058000.1	0.453466	9.05651e-11	Prupe.6G052800.1	0.411426	5.96325e-09	Prupe.5G110200.1	0.4032	1.26774e-08	Prupe.6G135100.1	0.408111	8.10162e-09	Prupe.5G048900.1
qk105387-2	-	-	4	Prupe.5G028400.1	0.422636	2.06387e-09	Prupe.7G087500.1	0.413067	5.11774e-09	Prupe.4G154800.1	0.465403	2.47547e-11	Prupe.2G032000.1	0.417248	3.45357e-09
pe17467-2	-	-	18	Prupe.5G028400.1	0.455936	6.95332e-11	Prupe.1G370800.1	0.421676	2.26366e-09	Prupe.7G087500.1	0.46268	3.3428e-11	Prupe.7G151200.1	0.408007	8.17939e-09	Prupe.6G263900.1	0.410438	6.53612e-09	Prupe.1G531100.1	0.505193	2.24205e-13	Prupe.1G322700.1	0.409515	7.11798e-09	Prupe.6G258700.1	0.422012	2.19165e-09	Prupe.4G154800.1	0.465401	2.47603e-11	Prupe.1G518200.1	0.424233	1.76874e-09	Prupe.7G094400.1	0.428327	1.18635e-09	Prupe.4G070300.1	0.444818	2.24704e-10	Prupe.4G021900.1	0.424183	1.77726e-09	Prupe.4G158900.1	0.417624	3.33285e-09	Prupe.5G123500.1	0.40379	1.20178e-08	Prupe.2G118600.1
pe44445-1	-	-	65	Prupe.2G012000.1	0.434578	6.38031e-10	Prupe.1G161700.1	0.403927	1.18696e-08	Prupe.3G254800.1	0.4389	4.12471e-10	Prupe.8G073100.1	0.427544	1.28103e-09	Prupe.8G000800.1	0.412262	5.51729e-09	Prupe.2G114400.1	0.450706	1.21368e-10	Prupe.1G300200.1	0.418744	2.99631e-09	Prupe.1G342100.1	0.429252	1.08316e-09	Prupe.8G203400.1	0.431851	8.37582e-10	Prupe.3G090800.1	0.432971	7.4922e-10	Prupe.1G445700.1	0.429488	1.0582e-09	Prupe.7G220300.1	0.409447	7.16329e-09	Prupe.3G197600.1	0.408378	7.90507e-09	Prupe.1G263400.1	0.456108	6.82589e-11	Prupe.1G527800.1	0.40601	9.82038e-09	Prupe.5G025200.1
pe48218-1	-	-	4	Prupe.1G161800.1	0.416861	3.58264e-09	Prupe.1G531100.1	0.432807	7.61569e-10	Prupe.1G518200.1	0.433261	7.27912e-10	Prupe.4G070300.1	0.411744	5.78991e-09
pe43507-1	-	-	75	Prupe.2G012000.1	0.44068	3.44028e-10	Prupe.1G161800.1	0.403866	1.19352e-08	Prupe.1G161700.1	0.403357	1.24988e-08	Prupe.1G406000.1	0.413681	4.83237e-09	Prupe.3G254800.1	0.449323	1.4041e-10	Prupe.8G073100.1	0.410962	6.22577e-09	Prupe.8G000800.1	0.427875	1.24016e-09	Prupe.2G114400.1	0.480043	4.70387e-12	Prupe.1G300200.1	0.426897	1.3648e-09	Prupe.1G342100.1	0.436857	5.07338e-10	Prupe.8G203400.1	0.417886	3.25095e-09	Prupe.3G090800.1	0.440481	3.51092e-10	Prupe.1G445700.1	0.423815	1.84174e-09	Prupe.7G220300.1	0.421685	2.26171e-09	Prupe.3G197600.1	0.429801	1.02609e-09	Prupe.1G263400.1
pe30216-1	-	-	1	Prupe.5G041700.1	0.400575	1.60575e-08
pe58748-1	-	-	93	Prupe.8G067500.1	0.480246	4.594e-12	Prupe.3G191900.1	0.459293	4.83877e-11	Prupe.7G129300.1	0.403908	1.18899e-08	Prupe.1G161800.1	0.472184	1.15846e-11	Prupe.7G073600.1	0.403634	1.21891e-08	Prupe.1G267500.1	0.428878	1.12377e-09	Prupe.5G186300.1	0.451771	1.08438e-10	Prupe.5G028400.1	0.452525	1.00103e-10	Prupe.3G156500.1	0.424159	1.78139e-09	Prupe.1G449200.1	0.425135	1.6205e-09	Prupe.2G114400.1	0.459313	4.82787e-11	Prupe.3G004100.1	0.425195	1.611e-09	Prupe.6G044100.1	0.409347	7.22981e-09	Prupe.5G119500.1	0.429377	1.06991e-09	Prupe.8G203400.1	0.435167	6.01437e-10	Prupe.6G042300.1
pe60677-1	-	-	1	Prupe.4G268500.1	0.412047	5.62879e-09
pe41671-1	-	-	8	Prupe.1G095100.1	0.426201	1.46065e-09	Prupe.1G161800.1	0.449469	1.38281e-10	Prupe.2G114400.1	0.460746	4.13077e-11	Prupe.8G181800.1	0.406569	9.33132e-09	Prupe.1G263400.1	0.423184	1.95761e-09	Prupe.5G020400.1	0.412051	5.62668e-09	Prupe.5G005700.1	0.400606	1.6013e-08	Prupe.1G549600.1	0.40545	1.03356e-08
pe44454-1	-	-	171	Prupe.8G067500.1	0.465263	2.5142e-11	Prupe.7G059300.1	0.406063	9.77271e-09	Prupe.3G191900.1	0.513141	8.12674e-14	Prupe.7G129300.1	0.412293	5.50142e-09	Prupe.1G161800.1	0.541976	1.6258e-15	Prupe.8G140400.1	0.401724	1.44832e-08	Prupe.7G073600.1	0.447355	1.72588e-10	Prupe.1G267500.1	0.412765	5.2644e-09	Prupe.5G186300.1	0.510328	1.1673e-13	Prupe.4G248800.1	0.414673	4.40306e-09	Prupe.3G254800.1	0.401326	1.50104e-08	Prupe.4G188400.1	0.462976	3.23578e-11	Prupe.3G239300.1	0.430822	9.27545e-10	Prupe.5G028400.1	0.459685	4.6369e-11	Prupe.3G156500.1	0.46589	2.34553e-11	Prupe.1G449200.1
pe46328-1	-	-	6	Prupe.1G095100.1	0.419843	2.69816e-09	Prupe.1G161800.1	0.426706	1.39043e-09	Prupe.2G114400.1	0.427969	1.22874e-09	Prupe.6G091400.1	0.42435	1.74882e-09	Prupe.5G020400.1	0.410305	6.61696e-09	Prupe.5G005700.1	0.400091	1.67699e-08
pe15519-1	-	-	89	Prupe.8G067500.1	0.45244	1.01004e-10	Prupe.3G191900.1	0.450437	1.24871e-10	Prupe.7G129300.1	0.403926	1.18703e-08	Prupe.1G161800.1	0.478858	5.39671e-12	Prupe.1G267500.1	0.422081	2.17712e-09	Prupe.5G186300.1	0.455571	7.23125e-11	Prupe.5G028400.1	0.484192	2.89558e-12	Prupe.3G156500.1	0.417487	3.37631e-09	Prupe.1G449200.1	0.422659	2.05939e-09	Prupe.2G114400.1	0.429865	1.01957e-09	Prupe.3G004100.1	0.406272	9.58793e-09	Prupe.5G119500.1	0.434462	6.45516e-10	Prupe.8G203400.1	0.447112	1.77011e-10	Prupe.6G042300.1	0.428473	1.16942e-09	Prupe.1G370800.1	0.528851	1.01004e-14	Prupe.1G263400.1
pe15513-2	-	-	107	Prupe.8G067500.1	0.41992	2.67838e-09	Prupe.3G191900.1	0.470728	1.36551e-11	Prupe.1G161800.1	0.531649	6.88782e-15	Prupe.7G073600.1	0.412019	5.64345e-09	Prupe.5G186300.1	0.465426	2.46933e-11	Prupe.4G188400.1	0.422032	2.18757e-09	Prupe.3G239300.1	0.404773	1.09922e-08	Prupe.5G028400.1	0.470931	1.3346e-11	Prupe.3G156500.1	0.440345	3.55994e-10	Prupe.1G449200.1	0.430628	9.45594e-10	Prupe.2G114400.1	0.449414	1.3908e-10	Prupe.3G004100.1	0.447557	1.68983e-10	Prupe.1G342100.1	0.40151	1.4765e-08	Prupe.5G119500.1	0.422416	2.10801e-09	Prupe.8G203400.1	0.472613	1.10348e-11	Prupe.3G090800.1
pe32164-1	-	-	2	Prupe.4G020400.1	0.415174	4.20048e-09	Prupe.4G020200.1	0.403028	1.28762e-08
pe50159-1	-	-	36	Prupe.1G310300.1	0.42643	1.42846e-09	Prupe.8G067500.1	0.43677	5.118e-10	Prupe.7G129300.1	0.411704	5.81153e-09	Prupe.1G267500.1	0.418568	3.04695e-09	Prupe.5G186300.1	0.40739	8.65589e-09	Prupe.2G114400.1	0.430681	9.40636e-10	Prupe.6G044100.1	0.440207	3.61076e-10	Prupe.6G042300.1	0.443406	2.60028e-10	Prupe.1G370800.1	0.512948	8.33173e-14	Prupe.1G263400.1	0.420529	2.52687e-09	Prupe.7G087500.1	0.535377	4.1131e-15	Prupe.8G001200.1	0.414484	4.4819e-09	Prupe.7G151200.1	0.46773	1.91127e-11	Prupe.4G052300.1	0.465388	2.47971e-11	Prupe.4G097900.1	0.445361	2.12412e-10	Prupe.1G051700.1
pe28263-1	-	-	56	Prupe.8G067500.1	0.428676	1.14636e-09	Prupe.3G191900.1	0.450392	1.25462e-10	Prupe.7G129300.1	0.43827	4.39713e-10	Prupe.1G161800.1	0.44549	2.09587e-10	Prupe.1G267500.1	0.429536	1.05323e-09	Prupe.5G186300.1	0.431716	8.48908e-10	Prupe.5G028400.1	0.485263	2.55223e-12	Prupe.2G114400.1	0.428825	1.12965e-09	Prupe.5G119500.1	0.40662	9.2881e-09	Prupe.8G203400.1	0.448674	1.50315e-10	Prupe.6G042300.1	0.416305	3.77588e-09	Prupe.1G370800.1	0.515226	6.20002e-14	Prupe.1G263400.1	0.451435	1.12368e-10	Prupe.7G087500.1	0.535065	4.2957e-15	Prupe.8G001200.1	0.430825	9.27272e-10	Prupe.7G114500.1
pe28280-2	-	-	28	Prupe.3G191900.1	0.405606	1.01895e-08	Prupe.1G161800.1	0.436499	5.25988e-10	Prupe.5G186300.1	0.408316	7.94981e-09	Prupe.5G028400.1	0.415291	4.15436e-09	Prupe.8G203400.1	0.437095	4.95273e-10	Prupe.1G370800.1	0.504366	2.48792e-13	Prupe.1G263400.1	0.427623	1.27116e-09	Prupe.7G087500.1	0.522723	2.30757e-14	Prupe.3G051900.1	0.407674	8.43339e-09	Prupe.7G114500.1	0.423568	1.88632e-09	Prupe.7G151200.1	0.491324	1.23851e-12	Prupe.4G097900.1	0.405647	1.01514e-08	Prupe.2G195400.1	0.429462	1.06093e-09	Prupe.1G531100.1	0.480145	4.6484e-12	Prupe.3G156600.1	0.402831	1.31077e-08	Prupe.4G154800.1
pe13556-1	-	-	144	Prupe.8G134000.1	0.425286	1.5969e-09	Prupe.1G222800.1	0.424836	1.66815e-09	Prupe.1G367200.1	0.413854	4.75477e-09	Prupe.7G165400.1	0.416178	3.82132e-09	Prupe.8G067500.1	0.413662	4.84074e-09	Prupe.4G197800.1	0.446812	1.82646e-10	Prupe.3G191900.1	0.495054	7.88037e-13	Prupe.1G161800.1	0.412128	5.58631e-09	Prupe.8G059400.1	0.434074	6.71067e-10	Prupe.5G186300.1	0.436556	5.22993e-10	Prupe.3G239300.1	0.403632	1.21911e-08	Prupe.2G283300.1	0.412043	5.63077e-09	Prupe.5G028400.1	0.507069	1.76854e-13	Prupe.3G232500.1	0.491552	1.20485e-12	Prupe.6G022200.1	0.411786	5.76728e-09	Prupe.3G004100.1
pe47259-1	-	-	2	Prupe.1G161800.1	0.409999	6.8072e-09	Prupe.6G091400.1	0.416747	3.62137e-09
pe59718-2	-	-	2	Prupe.6G161800.1	0.419822	2.70361e-09	Prupe.1G238100.1	0.435881	5.59796e-10
pe24339-1	L-伪-Glutamyl-L-Glutamic Acid	Amino acid and derivatives	27	Prupe.1G267500.1	0.419358	2.82618e-09	Prupe.6G275700.1	0.404446	1.13231e-08	Prupe.2G135000.1	0.401788	1.44003e-08	Prupe.5G028400.1	0.460135	4.41516e-11	Prupe.8G160300.1	0.400841	1.56789e-08	Prupe.3G232500.1	0.418356	3.10904e-09	Prupe.1G531700.1	0.425029	1.6372e-09	Prupe.7G087500.1	0.424497	1.72399e-09	Prupe.7G063000.1	0.423274	1.94057e-09	Prupe.6G069900.1	0.425984	1.49194e-09	Prupe.4G097900.1	0.418692	3.01109e-09	Prupe.6G263900.1	0.411676	5.82659e-09	Prupe.1G531100.1	0.505917	2.04611e-13	Prupe.1G322700.1	0.408736	7.64827e-09	Prupe.3G243000.1	0.419756	2.72072e-09	Prupe.4G165300.1
pe53063-2	-	-	158	Prupe.8G134000.1	0.419579	2.76711e-09	Prupe.1G222800.1	0.425703	1.53331e-09	Prupe.4G242200.1	0.406045	9.78955e-09	Prupe.8G067500.1	0.417513	3.36798e-09	Prupe.4G197800.1	0.474881	8.52455e-12	Prupe.3G191900.1	0.511134	1.05262e-13	Prupe.1G161800.1	0.408082	8.12277e-09	Prupe.7G073600.1	0.414253	4.58031e-09	Prupe.8G059400.1	0.413424	4.94975e-09	Prupe.5G186300.1	0.47447	8.93338e-12	Prupe.3G239300.1	0.420931	2.43156e-09	Prupe.2G135000.1	0.409222	7.31374e-09	Prupe.5G122200.1	0.419887	2.68696e-09	Prupe.1G355100.1	0.410333	6.59964e-09	Prupe.1G291200.1	0.409353	7.22565e-09	Prupe.5G028400.1
pe25325-2	-	-	1	Prupe.6G258700.1	0.45061	1.22612e-10
pe24341-1	-	-	2	Prupe.6G263900.1	0.402757	1.31951e-08	Prupe.6G258700.1	0.418237	3.1443e-09
qk090115	1-O-(3,4-Dihydroxy-5-methoxy-benzoyl)-glucoside	Others	11	Prupe.5G086700.1	0.441703	3.09813e-10	Prupe.7G024500.1	0.410036	6.78375e-09	Prupe.6G005900.1	0.443941	2.46054e-10	Prupe.1G376400.1	0.410807	6.31607e-09	Prupe.3G241700.1	0.40063	1.59783e-08	Prupe.2G324700.1	0.448597	1.51533e-10	Prupe.7G188100.1	0.415112	4.22512e-09	Prupe.6G058300.1	0.406367	9.50563e-09	Prupe.6G364000.1	0.483717	3.06219e-12	Prupe.3G163100.1	0.460149	4.40833e-11	Prupe.8G256900.1	0.422479	2.09532e-09
pe34068-1	-	-	5	Prupe.1G263400.1	0.430254	9.81206e-10	Prupe.4G032200.1	0.417811	3.27407e-09	Prupe.2G161000.1	0.401014	1.5438e-08	Prupe.3G049400.1	0.400513	1.61468e-08	Prupe.4G009300.1	0.444601	2.2983e-10
pe25330-1	-	-	3	Prupe.1G370800.1	0.417006	3.53357e-09	Prupe.1G030800.1	0.434844	6.21282e-10	Prupe.5G016300.1	0.401585	1.46656e-08
pe58763-1	-	-	27	Prupe.8G134000.1	0.464408	2.76363e-11	Prupe.1G161800.1	0.46386	2.93564e-11	Prupe.5G186300.1	0.414007	4.68684e-09	Prupe.3G156500.1	0.401738	1.44647e-08	Prupe.2G114400.1	0.413523	4.90448e-09	Prupe.3G004100.1	0.415072	4.24102e-09	Prupe.1G370800.1	0.420004	2.65709e-09	Prupe.1G263400.1	0.469489	1.56964e-11	Prupe.3G051900.1	0.409598	7.06375e-09	Prupe.8G100900.1	0.418333	3.11572e-09	Prupe.3G167900.1	0.41598	3.89336e-09	Prupe.1G472500.1	0.431063	9.05688e-10	Prupe.5G020000.1	0.447732	1.65919e-10	Prupe.1G051700.1	0.409508	7.12313e-09	Prupe.5G124100.1	0.439092	4.04507e-10	Prupe.1G531100.1
pe57838-2	3-Aminosalicylic acid	Organic acid and derivatives	66	Prupe.1G475400.1	0.410632	6.41943e-09	Prupe.3G055800.1	0.403022	1.28833e-08	Prupe.1G161700.1	0.435547	5.78898e-10	Prupe.4G188400.1	0.469871	1.5038e-11	Prupe.1G477500.1	0.404241	1.15359e-08	Prupe.5G091500.1	0.407458	8.60203e-09	Prupe.8G073100.1	0.436596	5.20886e-10	Prupe.2G249100.1	0.422921	2.00796e-09	Prupe.1G449200.1	0.42128	2.35139e-09	Prupe.6G144200.1	0.434602	6.36496e-10	Prupe.8G138600.1	0.443496	2.57615e-10	Prupe.2G114400.1	0.424392	1.74166e-09	Prupe.7G137200.1	0.47439	9.01522e-12	Prupe.1G056200.1	0.407972	8.20525e-09	Prupe.2G251700.1	0.414641	4.41625e-09	Prupe.3G216100.1
pe30236-1	-	-	32	Prupe.8G134000.1	0.447892	1.63152e-10	Prupe.1G161800.1	0.482006	3.74193e-12	Prupe.8G059400.1	0.404253	1.15241e-08	Prupe.5G186300.1	0.41244	5.42642e-09	Prupe.3G156500.1	0.421727	2.2526e-09	Prupe.1G370800.1	0.422227	2.1469e-09	Prupe.1G263400.1	0.455512	7.2767e-11	Prupe.8G026800.1	0.403591	1.2236e-08	Prupe.3G051900.1	0.415177	4.19954e-09	Prupe.8G100900.1	0.43061	9.47217e-10	Prupe.1G372900.1	0.407421	8.63125e-09	Prupe.1G265600.1	0.428321	1.18699e-09	Prupe.1G472500.1	0.431047	9.07136e-10	Prupe.5G020000.1	0.446936	1.80306e-10	Prupe.3G166500.1	0.411225	6.07594e-09	Prupe.3G112600.1
pe43531-1	-	-	326	Prupe.8G134000.1	0.40104	1.54011e-08	Prupe.1G577300.1	0.454597	8.02613e-11	Prupe.6G095800.1	0.4439	2.47102e-10	Prupe.2G304800.1	0.439047	4.06377e-10	Prupe.5G232900.1	0.435556	5.78359e-10	Prupe.8G167600.1	0.414954	4.2883e-09	Prupe.1G522200.1	0.469425	1.58091e-11	Prupe.1G475400.1	0.473941	9.4893e-12	Prupe.1G045600.1	0.4492	1.42238e-10	Prupe.8G140400.1	0.488033	1.83714e-12	Prupe.3G055800.1	0.432545	7.81712e-10	Prupe.5G186300.1	0.456966	6.22343e-11	Prupe.7G261000.1	0.407558	8.52329e-09	Prupe.4G188400.1	0.519903	3.35624e-14	Prupe.1G477500.1	0.482126	3.68988e-12	Prupe.1G059900.1
pe44482-1	-	-	325	Prupe.1G577300.1	0.447201	1.75386e-10	Prupe.6G095800.1	0.454673	7.96128e-11	Prupe.2G304800.1	0.442116	2.96968e-10	Prupe.5G232900.1	0.438396	4.34121e-10	Prupe.8G167600.1	0.417665	3.31997e-09	Prupe.1G522200.1	0.461207	3.92804e-11	Prupe.1G475400.1	0.476944	6.72946e-12	Prupe.1G045600.1	0.451668	1.09629e-10	Prupe.8G140400.1	0.492072	1.13163e-12	Prupe.3G055800.1	0.450121	1.29106e-10	Prupe.5G186300.1	0.469155	1.62959e-11	Prupe.1G321500.1	0.403303	1.25598e-08	Prupe.7G261000.1	0.410014	6.79757e-09	Prupe.1G406000.1	0.40109	1.53321e-08	Prupe.4G188400.1	0.518066	4.27566e-14	Prupe.1G477500.1
pe36967-2	-	-	14	Prupe.2G063400.1	0.430476	9.59933e-10	Prupe.7G151200.1	0.426151	1.4679e-09	Prupe.4G052300.1	0.437984	4.52644e-10	Prupe.1G238900.1	0.41159	5.87331e-09	Prupe.5G023400.1	0.425285	1.59703e-09	Prupe.4G252100.1	0.420313	2.57969e-09	Prupe.2G128600.1	0.409484	7.13841e-09	Prupe.4G260900.1	0.40729	8.73541e-09	Prupe.3G131000.1	0.456134	6.80689e-11	Prupe.1G341800.1	0.413043	5.12936e-09	Prupe.6G094300.1	0.400883	1.56207e-08	Prupe.8G227800.1	0.403628	1.21958e-08	Prupe.1G549600.1	0.441784	3.07257e-10	Prupe.6G044300.1	0.410715	6.36998e-09
pe47279-2	Tachioside	Others	511	Prupe.1G577300.1	0.500272	4.14809e-13	Prupe.6G095800.1	0.47024	1.44257e-11	Prupe.2G304800.1	0.504047	2.58974e-13	Prupe.5G232900.1	0.564647	5.70923e-17	Prupe.3G003100.1	0.492303	1.10043e-12	Prupe.8G167600.1	0.446905	1.80874e-10	Prupe.3G102900.1	0.406548	9.34949e-09	Prupe.5G088300.1	0.405485	1.0302e-08	Prupe.6G122900.1	0.439365	3.93433e-10	Prupe.2G167500.1	0.432222	8.07257e-10	Prupe.1G475400.1	0.497578	5.78535e-13	Prupe.1G045600.1	0.526655	1.3606e-14	Prupe.1G251300.1	0.409529	7.10886e-09	Prupe.I000400.1	0.416559	3.68629e-09	Prupe.8G140400.1	0.501721	3.46416e-13	Prupe.3G055800.1
pe03905-1	-	-	449	Prupe.1G577300.1	0.461409	3.84215e-11	Prupe.6G095800.1	0.492478	1.07745e-12	Prupe.2G304800.1	0.465836	2.35966e-11	Prupe.5G232900.1	0.529432	9.33136e-15	Prupe.3G003100.1	0.469666	1.53873e-11	Prupe.8G167600.1	0.421917	2.21192e-09	Prupe.3G102900.1	0.412058	5.6229e-09	Prupe.6G122900.1	0.403436	1.24092e-08	Prupe.2G167500.1	0.472085	1.17145e-11	Prupe.1G475400.1	0.470964	1.32963e-11	Prupe.1G378200.1	0.419099	2.89666e-09	Prupe.1G045600.1	0.502276	3.23242e-13	Prupe.1G251300.1	0.405721	1.00826e-08	Prupe.4G003900.1	0.4003	1.6458e-08	Prupe.8G140400.1	0.492279	1.1036e-12	Prupe.3G055800.1
qk111097	-	-	28	Prupe.5G186300.1	0.442499	2.85488e-10	Prupe.4G188400.1	0.468227	1.80809e-11	Prupe.3G153400.1	0.419288	2.84494e-09	Prupe.6G027000.1	0.402707	1.32542e-08	Prupe.8G053200.1	0.405024	1.07443e-08	Prupe.2G323500.1	0.401714	1.44958e-08	Prupe.3G051900.1	0.475856	7.62433e-12	Prupe.7G142100.1	0.418021	3.20961e-09	Prupe.7G114500.1	0.409155	7.35884e-09	Prupe.2G046200.1	0.41871	3.00615e-09	Prupe.7G151200.1	0.425436	1.57375e-09	Prupe.1G120700.1	0.438798	4.16776e-10	Prupe.1G455600.1	0.405306	1.04716e-08	Prupe.7G162900.1	0.407572	8.51214e-09	Prupe.5G074700.1	0.44803	1.60809e-10	Prupe.8G187600.1
pe51146-1	-	-	4	Prupe.8G073100.1	0.407245	8.77115e-09	Prupe.2G076400.1	0.413162	5.07269e-09	Prupe.6G068900.1	0.404625	1.11412e-08	Prupe.5G229100.1	0.406504	9.38746e-09
qk077652-2	-	-	372	Prupe.1G577300.1	0.477709	6.16203e-12	Prupe.6G095800.1	0.423886	1.82908e-09	Prupe.2G304800.1	0.465981	2.32191e-11	Prupe.5G232900.1	0.443303	2.62796e-10	Prupe.8G167600.1	0.434237	6.60201e-10	Prupe.2G274600.1	0.401941	1.42027e-08	Prupe.1G522200.1	0.476971	6.70838e-12	Prupe.1G475400.1	0.498241	5.33163e-13	Prupe.1G045600.1	0.47624	7.29592e-12	Prupe.8G140400.1	0.497043	6.17815e-13	Prupe.3G055800.1	0.442254	2.92767e-10	Prupe.5G224300.1	0.411998	5.65452e-09	Prupe.5G186300.1	0.478478	5.63855e-12	Prupe.1G321500.1	0.426988	1.35261e-09	Prupe.7G261000.1	0.425357	1.58578e-09	Prupe.1G406000.1
pe60691-1	-	-	3	Prupe.5G032800.1	0.406118	9.72424e-09	Prupe.3G087700.1	0.425849	1.51162e-09	Prupe.4G058000.1	0.400669	1.59225e-08
pe35988-1	-	-	15	Prupe.2G063400.1	0.437035	4.98302e-10	Prupe.7G151200.1	0.448442	1.54019e-10	Prupe.4G052300.1	0.439463	3.89522e-10	Prupe.1G238900.1	0.417632	3.33035e-09	Prupe.5G023400.1	0.426884	1.36641e-09	Prupe.4G252100.1	0.422711	2.04895e-09	Prupe.2G128600.1	0.411347	6.0071e-09	Prupe.4G260900.1	0.416843	3.5888e-09	Prupe.2G227900.1	0.408305	7.95771e-09	Prupe.3G131000.1	0.477573	6.25942e-12	Prupe.1G341800.1	0.408981	7.47749e-09	Prupe.6G094300.1	0.405337	1.04425e-08	Prupe.8G227800.1	0.407768	8.36029e-09	Prupe.1G549600.1	0.454237	8.34072e-11	Prupe.6G044300.1	0.410662	6.40165e-09
ln0642-2	-	-	2	Prupe.8G055300.1	0.411156	6.11467e-09	Prupe.6G095300.1	0.402999	1.29095e-08
pe05807-2	-	-	2	Prupe.5G012100.1	0.433357	7.20948e-10	Prupe.5G012200.1	0.427949	1.2312e-09
pe57848-2	-	-	1	Prupe.5G012200.1	0.416512	3.70276e-09
qk086314-2	-	-	4	Prupe.3G156500.1	0.482122	3.69173e-12	Prupe.3G004100.1	0.406262	9.59721e-09	Prupe.5G020000.1	0.401774	1.4418e-08	Prupe.7G055300.1	0.409538	7.10292e-09
pe58758-2	-	-	2	Prupe.5G012100.1	0.409637	7.03879e-09	Prupe.5G012200.1	0.443199	2.65638e-10
pe18467-1	-	-	41	Prupe.1G305400.1	0.452621	9.90844e-11	Prupe.4G248100.1	0.420953	2.42643e-09	Prupe.6G240200.1	0.407593	8.49584e-09	Prupe.4G094100.1	0.402087	1.40172e-08	Prupe.8G073100.1	0.41614	3.83514e-09	Prupe.5G222800.1	0.416882	3.57556e-09	Prupe.1G542000.1	0.4072	8.80767e-09	Prupe.1G100700.1	0.438633	4.23826e-10	Prupe.3G050200.1	0.412848	5.22357e-09	Prupe.4G092700.1	0.402833	1.31048e-08	Prupe.6G122600.1	0.400554	1.60879e-08	Prupe.3G042100.1	0.400672	1.59184e-08	Prupe.1G186500.1	0.406091	9.74847e-09	Prupe.1G238900.1	0.415047	4.2512e-09	Prupe.1G360400.1	0.46656	2.17717e-11	Prupe.1G527600.1
pe03926-2	-	-	1	Prupe.3G225100.1	0.40081	1.57235e-08
pe52121-1	-	-	119	Prupe.6G247900.1	0.442295	2.91557e-10	Prupe.7G014900.1	0.412022	5.64168e-09	Prupe.1G305400.1	0.411529	5.90665e-09	Prupe.4G248100.1	0.514516	6.79949e-14	Prupe.4G151800.1	0.417248	3.45356e-09	Prupe.2G211800.1	0.466255	2.25232e-11	Prupe.6G240200.1	0.451726	1.08957e-10	Prupe.4G094100.1	0.484364	2.83753e-12	Prupe.3G003200.1	0.471822	1.20681e-11	Prupe.2G157200.1	0.460559	4.21596e-11	Prupe.8G073100.1	0.470719	1.36693e-11	Prupe.8G115100.1	0.421467	2.30961e-09	Prupe.2G298200.1	0.410263	6.64249e-09	Prupe.1G524300.1	0.46205	3.58179e-11	Prupe.2G256600.1	0.425077	1.62963e-09	Prupe.5G222800.1
pe07757-1	-	-	120	Prupe.6G247900.1	0.417575	3.3482e-09	Prupe.4G248100.1	0.494551	8.3781e-13	Prupe.2G211800.1	0.430505	9.57112e-10	Prupe.6G240200.1	0.427044	1.34527e-09	Prupe.3G003200.1	0.460236	4.36697e-11	Prupe.7G155000.1	0.414515	4.46904e-09	Prupe.2G157200.1	0.401233	1.51371e-08	Prupe.8G073100.1	0.486925	2.09602e-12	Prupe.6G307500.1	0.418209	3.15278e-09	Prupe.8G115100.1	0.406002	9.82733e-09	Prupe.3G068400.1	0.40435	1.14227e-08	Prupe.5G032900.1	0.431774	8.44014e-10	Prupe.1G524300.1	0.469078	1.64377e-11	Prupe.2G256600.1	0.469249	1.61243e-11	Prupe.5G222800.1	0.401441	1.4857e-08	Prupe.1G542000.1
pe21403-1	-	-	128	Prupe.6G247900.1	0.440029	3.67675e-10	Prupe.1G305400.1	0.409788	6.9411e-09	Prupe.4G248100.1	0.502336	3.20823e-13	Prupe.2G211800.1	0.454635	7.99382e-11	Prupe.6G240200.1	0.446055	1.97628e-10	Prupe.4G094100.1	0.479411	5.0618e-12	Prupe.3G003200.1	0.472683	1.09478e-11	Prupe.2G157200.1	0.419601	2.76143e-09	Prupe.8G073100.1	0.498336	5.27001e-13	Prupe.8G115100.1	0.41354	4.89635e-09	Prupe.3G068400.1	0.408907	7.5289e-09	Prupe.5G032900.1	0.416988	3.53988e-09	Prupe.1G524300.1	0.489912	1.46747e-12	Prupe.2G256600.1	0.432923	7.52827e-10	Prupe.5G222800.1	0.412615	5.33824e-09	Prupe.4G223900.1
pe59745-1	-	-	2	Prupe.7G116600.1	0.404185	1.15952e-08	Prupe.3G110700.1	0.410251	6.65018e-09
pe28289-2	-	-	131	Prupe.8G134000.1	0.438646	4.23269e-10	Prupe.2G012000.1	0.407252	8.76567e-09	Prupe.3G191900.1	0.493115	9.97468e-13	Prupe.1G161800.1	0.48901	1.63497e-12	Prupe.5G186300.1	0.43992	3.71783e-10	Prupe.3G239300.1	0.438477	4.30581e-10	Prupe.2G135000.1	0.419733	2.72683e-09	Prupe.5G122200.1	0.41102	6.19256e-09	Prupe.1G355100.1	0.40382	1.19847e-08	Prupe.1G291200.1	0.409532	7.10732e-09	Prupe.5G028400.1	0.439203	3.9998e-10	Prupe.5G024600.1	0.421663	2.26657e-09	Prupe.3G232500.1	0.424983	1.64459e-09	Prupe.7G233700.1	0.428155	1.20649e-09	Prupe.2G114400.1	0.425111	1.62424e-09	Prupe.7G138600.1
pe50204-2	-	-	141	Prupe.2G020300.1	0.404241	1.15363e-08	Prupe.6G247900.1	0.451922	1.06718e-10	Prupe.7G014900.1	0.406771	9.16072e-09	Prupe.1G305400.1	0.412932	5.18277e-09	Prupe.4G248100.1	0.525399	1.61191e-14	Prupe.4G151800.1	0.433977	6.77606e-10	Prupe.2G211800.1	0.465038	2.57753e-11	Prupe.8G267000.1	0.404112	1.16717e-08	Prupe.6G240200.1	0.45933	4.81887e-11	Prupe.4G094100.1	0.490963	1.29343e-12	Prupe.3G003200.1	0.485539	2.47022e-12	Prupe.2G157200.1	0.440808	3.3956e-10	Prupe.8G073100.1	0.469157	1.62928e-11	Prupe.8G115100.1	0.429762	1.02999e-09	Prupe.2G298200.1	0.421444	2.31462e-09	Prupe.5G032900.1
pe46357-1	-	-	87	Prupe.8G134000.1	0.446715	1.8451e-10	Prupe.3G191900.1	0.414587	4.43893e-09	Prupe.8G140400.1	0.409077	7.41197e-09	Prupe.5G186300.1	0.470281	1.43599e-11	Prupe.1G406000.1	0.438808	4.1636e-10	Prupe.4G188400.1	0.485054	2.61589e-12	Prupe.3G239300.1	0.421803	2.23622e-09	Prupe.3G153400.1	0.422622	2.06667e-09	Prupe.3G156500.1	0.45283	9.69078e-11	Prupe.1G121400.1	0.430362	9.7074e-10	Prupe.2G114400.1	0.471577	1.24078e-11	Prupe.3G004100.1	0.420655	2.4967e-09	Prupe.6G081700.1	0.408663	7.70027e-09	Prupe.1G300200.1	0.46058	4.2063e-11	Prupe.8G203400.1	0.441941	3.02329e-10	Prupe.3G053500.1
pe17502-1	-	-	13	Prupe.1G522200.1	0.406168	9.67994e-09	Prupe.5G028400.1	0.43066	9.42536e-10	Prupe.6G173300.1	0.40334	1.25173e-08	Prupe.3G237800.1	0.417397	3.4054e-09	Prupe.2G195400.1	0.415494	4.07596e-09	Prupe.1G531100.1	0.436901	5.05091e-10	Prupe.3G243000.1	0.469976	1.48604e-11	Prupe.7G199800.1	0.401477	1.48085e-08	Prupe.1G413700.1	0.401979	1.41539e-08	Prupe.1G473700.1	0.434113	6.68479e-10	Prupe.2G032000.1	0.403812	1.19938e-08	Prupe.8G197100.1	0.419183	2.87359e-09	Prupe.1G357800.1	0.419293	2.84367e-09
pe60703-2	-	-	1	Prupe.6G026300.1	0.401309	1.50333e-08
pe31222-1	-	-	6	Prupe.8G117200.1	0.404612	1.11545e-08	Prupe.3G132400.1	0.402679	1.32885e-08	Prupe.2G305800.1	0.423832	1.83874e-09	Prupe.3G182900.1	0.413822	4.76898e-09	Prupe.3G018900.1	0.414637	4.41784e-09	Prupe.3G155800.1	0.405613	1.01829e-08
qk106316	-	-	333	Prupe.8G134000.1	0.40854	7.78766e-09	Prupe.1G577300.1	0.454007	8.54898e-11	Prupe.2G304800.1	0.469486	1.57021e-11	Prupe.2G274600.1	0.404997	1.077e-08	Prupe.5G088300.1	0.435674	5.71542e-10	Prupe.1G522200.1	0.442968	2.72033e-10	Prupe.1G475400.1	0.438486	4.30183e-10	Prupe.1G045600.1	0.488216	1.79751e-12	Prupe.2G185100.1	0.458143	5.48081e-11	Prupe.2G301600.1	0.466192	2.2681e-11	Prupe.8G140400.1	0.541217	1.81086e-15	Prupe.3G055800.1	0.443887	2.47436e-10	Prupe.5G224300.1	0.412105	5.59848e-09	Prupe.1G309300.1	0.410583	6.44839e-09	Prupe.5G186300.1	0.424423	1.73641e-09	Prupe.1G321500.1
pe59743-2	-	-	69	Prupe.6G247900.1	0.407315	8.71553e-09	Prupe.7G014900.1	0.456735	6.38046e-11	Prupe.7G271300.1	0.40861	7.73779e-09	Prupe.4G151800.1	0.458903	5.04795e-11	Prupe.2G211800.1	0.555324	2.33378e-16	Prupe.3G164100.1	0.404523	1.12447e-08	Prupe.1G563500.1	0.404106	1.16786e-08	Prupe.7G031400.1	0.450666	1.2188e-10	Prupe.8G079200.1	0.461288	3.89318e-11	Prupe.2G298200.1	0.491092	1.27356e-12	Prupe.6G040400.1	0.463881	2.92897e-11	Prupe.1G003000.1	0.431962	8.28366e-10	Prupe.1G325000.1	0.424052	1.79994e-09	Prupe.7G101800.1	0.415494	4.07605e-09	Prupe.3G050200.1	0.409775	6.94917e-09	Prupe.7G024500.1
pe40754-1	-	-	1	Prupe.1G549600.1	0.402404	1.36221e-08
pe56886-1	-	-	10	Prupe.6G173300.1	0.400972	1.54963e-08	Prupe.3G237800.1	0.409343	7.23253e-09	Prupe.2G195400.1	0.402296	1.37558e-08	Prupe.1G531100.1	0.421228	2.3632e-09	Prupe.3G243000.1	0.443348	2.61596e-10	Prupe.1G413700.1	0.403013	1.28937e-08	Prupe.1G473700.1	0.443403	2.60118e-10	Prupe.2G032000.1	0.409419	7.18184e-09	Prupe.8G197100.1	0.405669	1.01309e-08	Prupe.1G357800.1	0.416767	3.61469e-09
pe30246-1	-	-	2	Prupe.4G020400.1	0.486446	2.21878e-12	Prupe.4G020200.1	0.441349	3.21258e-10
pe59752-2	-	-	1	Prupe.3G156600.1	0.411136	6.1262e-09
pe57866-2	-	-	37	Prupe.3G191900.1	0.448698	1.49935e-10	Prupe.7G129300.1	0.434858	6.20376e-10	Prupe.5G028400.1	0.428301	1.18935e-09	Prupe.7G233700.1	0.404621	1.11454e-08	Prupe.1G445700.1	0.403954	1.18404e-08	Prupe.2G323500.1	0.418564	3.04807e-09	Prupe.1G370800.1	0.470951	1.33158e-11	Prupe.1G263400.1	0.418926	2.94477e-09	Prupe.5G020000.1	0.427121	1.33514e-09	Prupe.7G064800.1	0.421722	2.25374e-09	Prupe.7G151200.1	0.459014	4.98743e-11	Prupe.6G069900.1	0.415862	3.93687e-09	Prupe.2G195400.1	0.441216	3.25682e-10	Prupe.1G531100.1	0.524375	1.84985e-14	Prupe.3G243000.1	0.40921	7.32183e-09	Prupe.3G201000.1
pe23396-1	-	-	1	Prupe.1G132600.1	0.401209	1.51695e-08
pe44493-2	-	-	163	Prupe.8G134000.1	0.410006	6.80224e-09	Prupe.4G197800.1	0.444035	2.43687e-10	Prupe.3G191900.1	0.524498	1.81956e-14	Prupe.7G129300.1	0.475796	7.67724e-12	Prupe.1G267500.1	0.408995	7.46804e-09	Prupe.8G059400.1	0.408625	7.72707e-09	Prupe.6G275700.1	0.401327	1.50089e-08	Prupe.5G186300.1	0.454113	8.45265e-11	Prupe.3G239300.1	0.427938	1.23245e-09	Prupe.5G091500.1	0.413275	5.01932e-09	Prupe.5G028400.1	0.494236	8.70548e-13	Prupe.3G232500.1	0.403082	1.28136e-08	Prupe.1G449200.1	0.42332	1.93202e-09	Prupe.7G233700.1	0.418072	3.19406e-09	Prupe.2G114400.1	0.409594	7.06627e-09	Prupe.3G004100.1
pe01103-2	-	-	1	Prupe.7G138100.1	0.402032	1.40864e-08
pe02989-1	-	-	6	Prupe.5G218600.1	0.407087	8.89937e-09	Prupe.6G044100.1	0.406651	9.26213e-09	Prupe.6G042300.1	0.413491	4.91907e-09	Prupe.6G026300.1	0.489848	1.47874e-12	Prupe.1G035500.1	0.430252	9.81393e-10	Prupe.6G125700.1	0.414179	4.61204e-09
pe21429-1	-	-	1	Prupe.7G094400.1	0.417478	3.3792e-09
pe43543-1	-	-	96	Prupe.4G197800.1	0.405982	9.84609e-09	Prupe.3G191900.1	0.471305	1.27951e-11	Prupe.2G301600.1	0.408415	7.87781e-09	Prupe.7G129300.1	0.430286	9.78131e-10	Prupe.1G161800.1	0.425892	1.50542e-09	Prupe.7G073600.1	0.404791	1.09735e-08	Prupe.1G267500.1	0.412998	5.15097e-09	Prupe.5G186300.1	0.465497	2.44981e-11	Prupe.4G248800.1	0.418589	3.04084e-09	Prupe.5G028400.1	0.50298	2.96006e-13	Prupe.3G156500.1	0.441665	3.11029e-10	Prupe.1G449200.1	0.436795	5.10496e-10	Prupe.2G114400.1	0.460479	4.25269e-11	Prupe.3G004100.1	0.424495	1.7244e-09	Prupe.5G119500.1	0.407025	8.95041e-09	Prupe.8G203400.1
pe06794-1	-	-	1	Prupe.5G038000.1	0.401467	1.48212e-08
pe42625-2	-	-	1	Prupe.6G026300.1	0.415075	4.23993e-09
pe58781-1	-	-	1	Prupe.5G098600.1	0.465072	2.56799e-11
pe02062-2	-	-	54	Prupe.3G191900.1	0.445986	1.99059e-10	Prupe.5G186300.1	0.41764	3.32784e-09	Prupe.3G239300.1	0.440586	3.47361e-10	Prupe.3G296700.1	0.417388	3.40818e-09	Prupe.3G004100.1	0.409927	6.85269e-09	Prupe.1G342100.1	0.44112	3.28893e-10	Prupe.3G053500.1	0.424751	1.68205e-09	Prupe.1G263400.1	0.437958	4.53878e-10	Prupe.3G051900.1	0.474556	8.84608e-12	Prupe.4G181500.1	0.402361	1.36757e-08	Prupe.3G167900.1	0.419592	2.76377e-09	Prupe.1G372900.1	0.434645	6.33769e-10	Prupe.1G265600.1	0.428347	1.18403e-09	Prupe.3G067400.1	0.450322	1.26391e-10	Prupe.1G472500.1	0.460346	4.31486e-11	Prupe.6G105100.1
pe21417-1	-	-	1	Prupe.1G498300.1	0.404378	1.13935e-08
pe60704-2	-	-	1	Prupe.8G062600.1	0.404437	1.13328e-08
pe60701-1	-	-	1	Prupe.1G397200.1	0.403776	1.20326e-08
pe58782-1	-	-	16	Prupe.5G218600.1	0.404272	1.15041e-08	Prupe.5G124900.1	0.420127	2.6261e-09	Prupe.1G071100.1	0.401732	1.44729e-08	Prupe.2G025800.1	0.441363	3.20817e-10	Prupe.1G296900.1	0.411636	5.84801e-09	Prupe.4G097900.1	0.40371	1.21053e-08	Prupe.1G035500.1	0.528851	1.01006e-14	Prupe.1G373500.1	0.402547	1.34475e-08	Prupe.4G200500.1	0.403607	1.22183e-08	Prupe.8G159400.1	0.436464	5.27831e-10	Prupe.6G341900.1	0.452155	1.04111e-10	Prupe.7G171200.1	0.418084	3.19047e-09	Prupe.1G100000.1	0.420395	2.55957e-09	Prupe.7G044800.1	0.408066	8.13491e-09	Prupe.3G108500.1	0.409041	7.43652e-09	Prupe.3G225100.1
pe46371-2	-	-	3	Prupe.1G531100.1	0.429229	1.08562e-09	Prupe.8G055300.1	0.432588	7.78392e-10	Prupe.7G094400.1	0.407164	8.83685e-09
pe58824-1	-	-	27	Prupe.1G161800.1	0.534082	4.92349e-15	Prupe.5G186300.1	0.402741	1.32145e-08	Prupe.3G156500.1	0.414431	4.50445e-09	Prupe.2G114400.1	0.404526	1.12419e-08	Prupe.3G004100.1	0.400414	1.62914e-08	Prupe.2G323500.1	0.410675	6.39365e-09	Prupe.1G263400.1	0.418907	2.9503e-09	Prupe.8G026800.1	0.466445	2.2054e-11	Prupe.3G051900.1	0.422886	2.01461e-09	Prupe.8G100900.1	0.403653	1.21676e-08	Prupe.1G372900.1	0.417303	3.43566e-09	Prupe.5G020000.1	0.476951	6.72419e-12	Prupe.3G156600.1	0.422526	2.08587e-09	Prupe.5G020400.1	0.41558	4.04287e-09	Prupe.1G507900.1	0.428306	1.1887e-09	Prupe.6G330300.1
pe27322-1	-	-	98	Prupe.8G134000.1	0.419596	2.76263e-09	Prupe.3G191900.1	0.417006	3.53368e-09	Prupe.8G140400.1	0.452275	1.02791e-10	Prupe.5G186300.1	0.423713	1.86e-09	Prupe.4G188400.1	0.485571	2.4609e-12	Prupe.5G091500.1	0.428614	1.15328e-09	Prupe.3G156500.1	0.411168	6.10789e-09	Prupe.1G449200.1	0.505449	2.17083e-13	Prupe.6G144200.1	0.409571	7.0817e-09	Prupe.2G114400.1	0.445722	2.046e-10	Prupe.7G137200.1	0.423131	1.96761e-09	Prupe.5G119500.1	0.406516	9.37715e-09	Prupe.8G203400.1	0.405936	9.88674e-09	Prupe.6G173300.1	0.420467	2.54206e-09	Prupe.4G248400.1	0.4135	4.91477e-09	Prupe.1G445700.1
pe58792-2	-	-	21	Prupe.1G161800.1	0.522676	2.32195e-14	Prupe.3G156500.1	0.413336	4.99079e-09	Prupe.2G323500.1	0.401112	1.53023e-08	Prupe.1G263400.1	0.409468	7.14921e-09	Prupe.8G026800.1	0.456321	6.67147e-11	Prupe.3G051900.1	0.411144	6.12156e-09	Prupe.8G100900.1	0.405693	1.01086e-08	Prupe.3G167900.1	0.402993	1.29168e-08	Prupe.1G372900.1	0.409689	7.00489e-09	Prupe.5G020000.1	0.475256	8.16647e-12	Prupe.3G156600.1	0.411558	5.89056e-09	Prupe.5G020400.1	0.414599	4.43371e-09	Prupe.1G507900.1	0.429021	1.10804e-09	Prupe.5G184000.1	0.425209	1.60887e-09	Prupe.7G094400.1	0.43854	4.2784e-10	Prupe.1G549600.1
pe24377-1	Grevilloside C	Organic acid and derivatives	124	Prupe.8G134000.1	0.429853	1.02079e-09	Prupe.8G167600.1	0.413892	4.73781e-09	Prupe.1G475400.1	0.40253	1.34678e-08	Prupe.2G301600.1	0.411544	5.89835e-09	Prupe.8G140400.1	0.457293	6.0079e-11	Prupe.1G291500.1	0.403924	1.18723e-08	Prupe.5G186300.1	0.409291	7.26696e-09	Prupe.4G188400.1	0.456858	6.29642e-11	Prupe.3G153400.1	0.423371	1.9225e-09	Prupe.5G091500.1	0.429379	1.06972e-09	Prupe.5G151500.1	0.401991	1.41384e-08	Prupe.2G249100.1	0.428486	1.16789e-09	Prupe.1G449200.1	0.481916	3.78157e-12	Prupe.1G199200.1	0.403264	1.26045e-08	Prupe.4G213200.1	0.423144	1.9652e-09	Prupe.6G144200.1
pe43553-1	-	-	2	Prupe.3G224000.1	0.408345	7.92915e-09	Prupe.3G224200.1	0.402644	1.33302e-08
pe57860-1	-	-	84	Prupe.6G315500.1	0.406174	9.6746e-09	Prupe.8G241500.1	0.443838	2.48689e-10	Prupe.1G290200.1	0.439519	3.87286e-10	Prupe.2G077000.1	0.477319	6.4455e-12	Prupe.1G045300.1	0.405438	1.03464e-08	Prupe.8G117200.1	0.601762	1.3196e-19	Prupe.1G586400.1	0.511271	1.0343e-13	Prupe.2G112300.1	0.436007	5.52714e-10	Prupe.2G110600.1	0.414224	4.59266e-09	Prupe.5G224400.1	0.4396	3.84137e-10	Prupe.6G177700.1	0.40522	1.05536e-08	Prupe.4G279700.1	0.418313	3.12168e-09	Prupe.1G522500.1	0.409071	7.41581e-09	Prupe.2G318700.1	0.462181	3.53057e-11	Prupe.3G185700.1	0.4286	1.1549e-09	Prupe.4G065400.1
pe44496-1	-	-	13	Prupe.7G100000.1	0.402351	1.36877e-08	Prupe.3G074800.1	0.423375	1.92186e-09	Prupe.3G285300.1	0.400049	1.68324e-08	Prupe.1G228900.1	0.472402	1.13014e-11	Prupe.5G176900.1	0.404253	1.15235e-08	Prupe.8G137900.1	0.451763	1.08534e-10	Prupe.3G284400.1	0.405259	1.05162e-08	Prupe.4G151500.1	0.402218	1.38522e-08	Prupe.8G215400.1	0.40649	9.39891e-09	Prupe.8G039100.1	0.408056	8.14241e-09	Prupe.3G074900.1	0.447579	1.68591e-10	Prupe.7G188800.1	0.446469	1.89296e-10	Prupe.1G540700.1	0.424626	1.7026e-09
pe56905-1	-	-	2	Prupe.5G012100.1	0.432655	7.73224e-10	Prupe.7G149100.1	0.419303	2.84092e-09
pe58794-1	-	-	3	Prupe.7G164300.1	0.408141	8.07903e-09	Prupe.3G251600.1	0.402649	1.3324e-08	Prupe.5G006200.1	0.410646	6.41122e-09
pe29294-1	-	-	27	Prupe.1G161800.1	0.50544	2.17334e-13	Prupe.5G122200.1	0.432089	8.1798e-10	Prupe.2G051000.1	0.459913	4.52308e-11	Prupe.3G004100.1	0.43903	4.07051e-10	Prupe.3G090800.1	0.408125	8.09119e-09	Prupe.8G026800.1	0.450797	1.20214e-10	Prupe.3G051900.1	0.422907	2.01054e-09	Prupe.3G067400.1	0.417549	3.35658e-09	Prupe.7G073700.1	0.414661	4.40826e-09	Prupe.5G020000.1	0.466948	2.08532e-11	Prupe.7G143300.1	0.424514	1.72114e-09	Prupe.3G112600.1	0.405782	1.00274e-08	Prupe.6G311400.1	0.425243	1.60357e-09	Prupe.5G199500.1	0.407559	8.52249e-09	Prupe.6G250900.1	0.40787	8.28283e-09	Prupe.8G055300.1
ln0470-2	-	-	1	Prupe.1G531100.1	0.446396	1.90734e-10
pe07777-2	-	-	1	Prupe.1G531100.1	0.429746	1.03169e-09
pe27332-1	-	-	5	Prupe.1G267500.1	0.433669	6.98845e-10	Prupe.5G028400.1	0.411125	6.13235e-09	Prupe.1G370800.1	0.425935	1.49901e-09	Prupe.4G070300.1	0.491459	1.21842e-12	Prupe.4G158900.1	0.401891	1.42674e-08
lpm0747-3	2'-Deoxyadenosine	Nucleotide and derivatives	2	Prupe.8G117200.1	0.447611	1.68029e-10	Prupe.8G131600.1	0.409783	6.94402e-09
mr2016-4	-	-	8	Prupe.7G100000.1	0.43083	9.26853e-10	Prupe.3G074800.1	0.426361	1.43813e-09	Prupe.8G232600.1	0.402239	1.38263e-08	Prupe.6G097700.1	0.41963	2.75361e-09	Prupe.8G137900.1	0.422922	2.00765e-09	Prupe.8G215400.1	0.417711	3.30526e-09	Prupe.3G283600.1	0.416168	3.82502e-09	Prupe.1G540700.1	0.409254	7.29176e-09
pe52152-1	-	-	15	Prupe.7G100000.1	0.40072	1.58496e-08	Prupe.3G074800.1	0.43928	3.96828e-10	Prupe.8G232600.1	0.442722	2.79024e-10	Prupe.6G097700.1	0.453653	8.87751e-11	Prupe.8G137900.1	0.456746	6.37284e-11	Prupe.1G049200.1	0.428292	1.19044e-09	Prupe.4G151600.1	0.40449	1.12788e-08	Prupe.4G151500.1	0.445647	2.0619e-10	Prupe.8G080100.1	0.406344	9.5252e-09	Prupe.1G371800.1	0.412439	5.42694e-09	Prupe.8G215400.1	0.443927	2.46405e-10	Prupe.3G074900.1	0.451642	1.09925e-10	Prupe.3G283600.1	0.433019	7.45687e-10	Prupe.7G188800.1	0.406349	9.5215e-09	Prupe.1G540700.1	0.454134	8.43357e-11
pe52139-1	-	-	1	Prupe.8G026800.1	0.410883	6.27197e-09
pe56907-2	-	-	65	Prupe.3G191900.1	0.446887	1.81227e-10	Prupe.8G140400.1	0.436433	5.29506e-10	Prupe.5G186300.1	0.404243	1.1534e-08	Prupe.1G406000.1	0.451417	1.12583e-10	Prupe.3G239300.1	0.470631	1.38054e-11	Prupe.1G477500.1	0.431523	8.65327e-10	Prupe.2G249100.1	0.403423	1.24237e-08	Prupe.1G449200.1	0.45818	5.45913e-11	Prupe.3G004100.1	0.406754	9.1748e-09	Prupe.6G081700.1	0.444821	2.24644e-10	Prupe.1G300200.1	0.478061	5.91696e-12	Prupe.6G196400.1	0.408402	7.88707e-09	Prupe.6G027000.1	0.482973	3.34152e-12	Prupe.8G053200.1	0.449051	1.44494e-10	Prupe.7G087500.1	0.465801	2.36879e-11	Prupe.5G175900.1
mr1538	-	-	1	Prupe.7G055300.1	0.409338	7.23525e-09
pe26352-1	-	-	32	Prupe.3G191900.1	0.428601	1.15476e-09	Prupe.6G281200.1	0.40629	9.57285e-09	Prupe.1G267500.1	0.401223	1.515e-08	Prupe.5G028400.1	0.473008	1.05513e-11	Prupe.3G232500.1	0.457803	5.68614e-11	Prupe.1G531700.1	0.474077	9.3433e-12	Prupe.3G167900.1	0.438442	4.32126e-10	Prupe.5G020000.1	0.428255	1.19478e-09	Prupe.2G195400.1	0.428314	1.18781e-09	Prupe.1G531100.1	0.563002	7.34302e-17	Prupe.6G250900.1	0.41806	3.19771e-09	Prupe.6G258700.1	0.448641	1.50844e-10	Prupe.5G193200.1	0.433357	7.20903e-10	Prupe.8G161700.1	0.472019	1.18019e-11	Prupe.2G185000.1	0.453477	9.04544e-11	Prupe.4G154800.1
pe38897-2	-	-	14	Prupe.3G074800.1	0.454028	8.52904e-11	Prupe.8G232600.1	0.457154	6.09862e-11	Prupe.6G097700.1	0.465975	2.32354e-11	Prupe.3G285300.1	0.423436	1.91045e-09	Prupe.8G137900.1	0.451224	1.149e-10	Prupe.1G049200.1	0.416859	3.58311e-09	Prupe.4G151600.1	0.402817	1.31235e-08	Prupe.4G151500.1	0.438772	4.17894e-10	Prupe.8G080100.1	0.423747	1.85395e-09	Prupe.1G371800.1	0.410203	6.67957e-09	Prupe.8G215400.1	0.442944	2.72702e-10	Prupe.3G074900.1	0.463948	2.90755e-11	Prupe.7G170200.1	0.412481	5.40561e-09	Prupe.1G540700.1	0.454956	7.72396e-11
pe08744-2	-	-	19	Prupe.1G075900.1	0.440142	3.63456e-10	Prupe.3G050200.1	0.434343	6.53259e-10	Prupe.8G191900.1	0.478947	5.34098e-12	Prupe.5G176900.1	0.444624	2.2927e-10	Prupe.1G527600.1	0.400608	1.60108e-08	Prupe.1G190300.1	0.410079	6.75674e-09	Prupe.6G265800.1	0.433082	7.40992e-10	Prupe.7G133200.1	0.416494	3.70901e-09	Prupe.4G058000.1	0.412963	5.16771e-09	Prupe.8G081100.1	0.408425	7.87086e-09	Prupe.3G181200.1	0.444672	2.28131e-10	Prupe.6G137600.1	0.41742	3.39798e-09	Prupe.5G019300.1	0.419873	2.69046e-09	Prupe.8G252500.1	0.418398	3.0965e-09	Prupe.4G151500.1	0.445148	2.17161e-10	Prupe.8G268600.1
pe54068-1	-	-	45	Prupe.2G211800.1	0.428217	1.1992e-09	Prupe.8G079200.1	0.407672	8.43499e-09	Prupe.2G256600.1	0.413392	4.96467e-09	Prupe.4G223900.1	0.403039	1.28634e-08	Prupe.4G011100.1	0.42277	2.03738e-09	Prupe.1G075900.1	0.440629	3.45845e-10	Prupe.3G050200.1	0.450381	1.25607e-10	Prupe.5G199900.1	0.415247	4.17168e-09	Prupe.8G191900.1	0.506195	1.97546e-13	Prupe.1G016600.1	0.407373	8.66929e-09	Prupe.5G176900.1	0.475203	8.21678e-12	Prupe.1G527600.1	0.437185	4.90796e-10	Prupe.7G063100.1	0.425885	1.50641e-09	Prupe.3G251500.1	0.403312	1.25493e-08	Prupe.1G190300.1	0.448202	1.57953e-10	Prupe.8G137900.1
pe56899-1	-	-	24	Prupe.5G086700.1	0.516809	5.04194e-14	Prupe.7G101800.1	0.431298	8.84828e-10	Prupe.7G024500.1	0.494958	7.97251e-13	Prupe.6G005900.1	0.500898	3.83795e-13	Prupe.1G376400.1	0.436225	5.40716e-10	Prupe.5G199900.1	0.414953	4.28872e-09	Prupe.7G168300.1	0.454003	8.55256e-11	Prupe.3G241700.1	0.442685	2.80079e-10	Prupe.8G191900.1	0.412818	5.23815e-09	Prupe.1G027100.1	0.409025	7.44774e-09	Prupe.2G324700.1	0.481122	4.14864e-12	Prupe.7G063100.1	0.483584	3.11046e-12	Prupe.3G014200.1	0.40354	1.22931e-08	Prupe.5G073700.1	0.503828	2.66169e-13	Prupe.5G139600.1	0.420793	2.46394e-09	Prupe.6G058300.1
qk118797	Caftaric acid	Organic acid and derivatives	39	Prupe.2G211800.1	0.418362	3.10733e-09	Prupe.4G223900.1	0.40276	1.3192e-08	Prupe.4G011100.1	0.417862	3.2584e-09	Prupe.1G075900.1	0.431198	8.93667e-10	Prupe.3G050200.1	0.438887	4.13008e-10	Prupe.8G191900.1	0.501209	3.6923e-13	Prupe.1G016600.1	0.414515	4.46901e-09	Prupe.5G176900.1	0.449937	1.31623e-10	Prupe.7G221000.1	0.407059	8.92203e-09	Prupe.1G527600.1	0.428667	1.14735e-09	Prupe.1G190300.1	0.461878	3.64983e-11	Prupe.8G137900.1	0.403214	1.26616e-08	Prupe.6G265800.1	0.468991	1.65981e-11	Prupe.4G151600.1	0.400472	1.62061e-08	Prupe.7G114000.1	0.426299	1.44678e-09	Prupe.5G169500.1
pe44506-1	-	-	1	Prupe.3G285300.1	0.403005	1.29022e-08
qk011715	-	-	8	Prupe.3G156500.1	0.419616	2.75734e-09	Prupe.3G053500.1	0.420149	2.62045e-09	Prupe.6G358500.1	0.408225	8.01683e-09	Prupe.1G445700.1	0.408141	8.07863e-09	Prupe.1G263400.1	0.41635	3.75982e-09	Prupe.1G531100.1	0.401591	1.46572e-08	Prupe.7G155700.1	0.414433	4.50326e-09	Prupe.3G025300.1	0.401225	1.51472e-08
pe29305-2	-	-	324	Prupe.8G134000.1	0.443408	2.5999e-10	Prupe.1G222800.1	0.424278	1.76103e-09	Prupe.4G242200.1	0.404975	1.07919e-08	Prupe.7G165400.1	0.408522	7.80105e-09	Prupe.3G197900.1	0.418755	2.99318e-09	Prupe.3G204400.1	0.425111	1.62425e-09	Prupe.1G522200.1	0.479922	4.77044e-12	Prupe.3G215700.1	0.457989	5.57276e-11	Prupe.1G475400.1	0.436593	5.21024e-10	Prupe.4G197800.1	0.437968	4.53415e-10	Prupe.3G191900.1	0.534847	4.42771e-15	Prupe.6G281200.1	0.403544	1.22889e-08	Prupe.2G301600.1	0.405196	1.05766e-08	Prupe.8G135600.1	0.405916	9.90541e-09	Prupe.1G320500.1	0.421036	2.40717e-09	Prupe.8G140400.1
pe58803-1	-	-	81	Prupe.7G165400.1	0.414433	4.50327e-09	Prupe.3G191900.1	0.503322	2.83598e-13	Prupe.6G281200.1	0.446744	1.83942e-10	Prupe.1G267500.1	0.408461	7.84442e-09	Prupe.5G186300.1	0.426092	1.47632e-09	Prupe.2G135000.1	0.403764	1.20465e-08	Prupe.5G028400.1	0.496274	6.78909e-13	Prupe.8G160300.1	0.420414	2.5548e-09	Prupe.3G232500.1	0.411983	5.66224e-09	Prupe.3G004100.1	0.41268	5.30633e-09	Prupe.6G042300.1	0.447659	1.67188e-10	Prupe.1G531700.1	0.455447	7.32772e-11	Prupe.2G323500.1	0.443201	2.65584e-10	Prupe.1G370800.1	0.401243	1.5123e-08	Prupe.5G162000.1	0.432275	8.0299e-10	Prupe.8G001200.1
pe33123-1	-	-	16	Prupe.8G073100.1	0.475735	7.73145e-12	Prupe.3G050200.1	0.404269	1.15069e-08	Prupe.1G360400.1	0.460106	4.42929e-11	Prupe.1G527600.1	0.437903	4.56372e-10	Prupe.6G265800.1	0.425518	1.56122e-09	Prupe.3G251700.1	0.421194	2.37091e-09	Prupe.3G181200.1	0.445627	2.06626e-10	Prupe.5G019300.1	0.427246	1.31899e-09	Prupe.7G062100.1	0.415412	4.10745e-09	Prupe.4G229700.1	0.403397	1.24527e-08	Prupe.3G251600.1	0.427865	1.24136e-09	Prupe.8G268600.1	0.435694	5.70388e-10	Prupe.5G006200.1	0.447034	1.78461e-10	Prupe.3G077500.1	0.426312	1.44497e-09	Prupe.7G166600.1	0.433729	6.94629e-10	Prupe.6G110500.1
pe46374-1	-	-	36	Prupe.4G188400.1	0.441844	3.05363e-10	Prupe.2G283300.1	0.407106	8.88407e-09	Prupe.2G114400.1	0.436473	5.2738e-10	Prupe.5G230200.1	0.468319	1.78957e-11	Prupe.2G323500.1	0.461659	3.73868e-11	Prupe.1G263400.1	0.433352	7.21281e-10	Prupe.3G154200.1	0.429331	1.07472e-09	Prupe.3G051900.1	0.532918	5.78358e-15	Prupe.5G162400.1	0.478549	5.59299e-12	Prupe.2G195400.1	0.407911	8.25171e-09	Prupe.1G531100.1	0.420851	2.45027e-09	Prupe.8G053600.1	0.41329	5.01221e-09	Prupe.8G131000.1	0.414676	4.40167e-09	Prupe.3G150700.1	0.42538	1.58224e-09	Prupe.4G154800.1	0.409194	7.33203e-09	Prupe.6G242200.1
pe15579-1	-	-	1	Prupe.3G226400.1	0.415532	4.06117e-09
pe48292-2	-	-	1	Prupe.1G518200.1	0.408616	7.73335e-09
pe56924-2	-	-	3	Prupe.6G004500.1	0.426404	1.43212e-09	Prupe.5G012100.1	0.495422	7.53433e-13	Prupe.5G012200.1	0.438867	4.13863e-10
pe12641-1	-	-	158	Prupe.8G134000.1	0.418477	3.07359e-09	Prupe.8G067500.1	0.426461	1.42414e-09	Prupe.4G197800.1	0.422543	2.08245e-09	Prupe.3G191900.1	0.496757	6.3988e-13	Prupe.1G161800.1	0.447184	1.75687e-10	Prupe.8G140400.1	0.420259	2.59296e-09	Prupe.7G073600.1	0.446052	1.97681e-10	Prupe.1G267500.1	0.423182	1.95798e-09	Prupe.5G186300.1	0.49319	9.88479e-13	Prupe.4G248800.1	0.417786	3.28182e-09	Prupe.4G188400.1	0.404799	1.09663e-08	Prupe.3G239300.1	0.428636	1.15082e-09	Prupe.5G028400.1	0.4848	2.69555e-12	Prupe.3G156500.1	0.460751	4.12848e-11	Prupe.1G449200.1	0.465154	2.54472e-11	Prupe.7G233700.1
pe45432-1	-	-	2	Prupe.8G011400.1	0.412434	5.42931e-09	Prupe.6G095400.1	0.412466	5.41309e-09
qk025425-2	-	-	4	Prupe.1G263400.1	0.412312	5.49145e-09	Prupe.4G032200.1	0.424053	1.79987e-09	Prupe.6G151900.1	0.607651	4.67916e-20	Prupe.3G061500.1	0.447468	1.70552e-10
lpm0441	-	-	106	Prupe.3G191900.1	0.433794	6.90123e-10	Prupe.1G161800.1	0.533576	5.2811e-15	Prupe.5G186300.1	0.444571	2.30547e-10	Prupe.4G248800.1	0.402119	1.39774e-08	Prupe.1G406000.1	0.403542	1.22903e-08	Prupe.4G188400.1	0.430077	9.98517e-10	Prupe.3G239300.1	0.428035	1.22082e-09	Prupe.5G122200.1	0.400919	1.55696e-08	Prupe.3G156500.1	0.426871	1.36816e-09	Prupe.1G121400.1	0.412653	5.31942e-09	Prupe.7G233700.1	0.402455	1.35599e-08	Prupe.6G289000.1	0.427385	1.30112e-09	Prupe.2G114400.1	0.437244	4.87883e-10	Prupe.3G004100.1	0.410937	6.24038e-09	Prupe.6G245900.1	0.421944	2.20615e-09	Prupe.7G102400.1
pe42668-1	-	-	33	Prupe.7G155000.1	0.401489	1.4792e-08	Prupe.2G157200.1	0.447952	1.62133e-10	Prupe.2G298200.1	0.41522	4.18233e-09	Prupe.7G100000.1	0.441716	3.09415e-10	Prupe.3G074800.1	0.426244	1.45457e-09	Prupe.6G343700.1	0.470639	1.37927e-11	Prupe.8G232600.1	0.440863	3.37651e-10	Prupe.5G199900.1	0.421491	2.30426e-09	Prupe.6G097700.1	0.429354	1.07229e-09	Prupe.8G191900.1	0.431456	8.71052e-10	Prupe.1G429600.1	0.412496	5.39827e-09	Prupe.5G176900.1	0.472918	1.06587e-11	Prupe.1G190300.1	0.400711	1.58629e-08	Prupe.8G137900.1	0.471698	1.22396e-11	Prupe.1G049200.1	0.412782	5.25602e-09	Prupe.4G151600.1
pe27361-1	-	-	4	Prupe.1G161800.1	0.436556	5.22988e-10	Prupe.5G199500.1	0.42625	1.45379e-09	Prupe.4G231400.1	0.402536	1.34606e-08	Prupe.1G069000.1	0.404737	1.10275e-08
pe28337-1	-	-	74	Prupe.4G197800.1	0.400238	1.65499e-08	Prupe.3G191900.1	0.455272	7.46625e-11	Prupe.1G161800.1	0.422755	2.04042e-09	Prupe.1G267500.1	0.434318	6.54923e-10	Prupe.5G186300.1	0.43084	9.25962e-10	Prupe.5G028400.1	0.498372	5.24632e-13	Prupe.2G114400.1	0.408175	8.05356e-09	Prupe.3G004100.1	0.407441	8.61507e-09	Prupe.6G044100.1	0.404357	1.14154e-08	Prupe.8G203400.1	0.444444	2.33591e-10	Prupe.6G042300.1	0.441819	3.06134e-10	Prupe.1G531700.1	0.424329	1.75222e-09	Prupe.1G370800.1	0.522749	2.29952e-14	Prupe.1G263400.1	0.405012	1.07553e-08	Prupe.7G087500.1	0.575528	1.04252e-17	Prupe.3G051900.1
mr194	-	-	24	Prupe.6G258800.1	0.415301	4.15063e-09	Prupe.4G117200.1	0.441606	3.12905e-10	Prupe.6G258600.1	0.430975	9.13654e-10	Prupe.7G143300.1	0.416971	3.54544e-09	Prupe.2G081200.1	0.40752	8.55302e-09	Prupe.6G263900.1	0.443482	2.58002e-10	Prupe.8G005200.1	0.410235	6.65999e-09	Prupe.3G112600.1	0.419373	2.82211e-09	Prupe.5G124100.1	0.411164	6.11038e-09	Prupe.1G531100.1	0.427604	1.27347e-09	Prupe.5G199500.1	0.425041	1.63527e-09	Prupe.6G250900.1	0.456394	6.61877e-11	Prupe.6G258700.1	0.636319	2.17718e-22	Prupe.5G052400.1	0.415483	4.0801e-09	Prupe.2G173700.1	0.409516	7.11774e-09	Prupe.8G062700.1
pe40802-2	-	-	3	Prupe.6G258700.1	0.504504	2.44511e-13	Prupe.2G200100.1	0.458263	5.41042e-11	Prupe.8G229300.1	0.430411	9.66049e-10
mr2058	-	-	25	Prupe.6G258800.1	0.420316	2.57905e-09	Prupe.4G117200.1	0.447777	1.65124e-10	Prupe.6G258600.1	0.433098	7.39804e-10	Prupe.7G143300.1	0.423605	1.87959e-09	Prupe.2G081200.1	0.40196	1.4179e-08	Prupe.6G263900.1	0.444749	2.26325e-10	Prupe.8G005200.1	0.404437	1.13326e-08	Prupe.3G112600.1	0.433049	7.43421e-10	Prupe.5G124100.1	0.422675	2.05612e-09	Prupe.1G531100.1	0.437608	4.70237e-10	Prupe.5G199500.1	0.416122	3.84161e-09	Prupe.6G250900.1	0.456327	6.6671e-11	Prupe.6G258700.1	0.640687	9.13682e-23	Prupe.5G052400.1	0.416149	3.83196e-09	Prupe.2G083200.1	0.40437	1.14017e-08	Prupe.8G062700.1
pe27362-1	-	-	14	Prupe.1G586400.1	0.452622	9.90693e-11	Prupe.2G128000.1	0.445362	2.12387e-10	Prupe.3G312400.1	0.463034	3.21501e-11	Prupe.1G275200.1	0.407005	8.96675e-09	Prupe.5G199900.1	0.407555	8.5256e-09	Prupe.4G142900.1	0.405944	9.87995e-09	Prupe.7G159100.1	0.462713	3.33073e-11	Prupe.8G081100.1	0.415802	3.95938e-09	Prupe.2G268800.1	0.408981	7.47771e-09	Prupe.6G089300.1	0.406091	9.74835e-09	Prupe.7G159000.1	0.458251	5.41692e-11	Prupe.6G089100.1	0.406721	9.20285e-09	Prupe.7G242700.1	0.405591	1.02035e-08	Prupe.7G154800.1	0.431609	8.57921e-10
pe42686-1	-	-	14	Prupe.8G117200.1	0.407667	8.43843e-09	Prupe.1G586400.1	0.469577	1.55416e-11	Prupe.2G128000.1	0.435356	5.90124e-10	Prupe.3G312400.1	0.436893	5.05487e-10	Prupe.8G260200.1	0.416311	3.7738e-09	Prupe.4G047800.1	0.408005	8.18085e-09	Prupe.1G436900.1	0.408941	7.5051e-09	Prupe.7G159100.1	0.41176	5.78129e-09	Prupe.2G268800.1	0.40717	8.83191e-09	Prupe.6G089300.1	0.418884	2.95659e-09	Prupe.6G089100.1	0.425933	1.49931e-09	Prupe.3G096200.1	0.403513	1.23228e-08	Prupe.7G154800.1	0.414298	4.56078e-09	Prupe.6G061300.1	0.401101	1.5317e-08
qk100757	-	-	1	Prupe.1G225200.1	0.420549	2.52216e-09
pe58834-2	-	-	1	Prupe.7G055300.1	0.420714	2.48266e-09
pe57901-2	-	-	2	Prupe.8G067500.1	0.406763	9.16737e-09	Prupe.6G105100.1	0.408911	7.52642e-09
mr783	-	-	7	Prupe.1G161800.1	0.423648	1.87175e-09	Prupe.8G026800.1	0.405995	9.83388e-09	Prupe.3G167900.1	0.405963	9.86299e-09	Prupe.5G124100.1	0.403882	1.19183e-08	Prupe.1G531100.1	0.407369	8.67239e-09	Prupe.6G034800.1	0.403679	1.21394e-08	Prupe.5G045000.1	0.411962	5.67326e-09
pe55990-1	-	-	1	Prupe.7G100000.1	0.439746	3.78439e-10
pe57902-2	-	-	2	Prupe.4G020400.1	0.413024	5.13858e-09	Prupe.4G030400.1	0.403526	1.23091e-08
pe39892-1	-	-	10	Prupe.1G161800.1	0.470942	1.33292e-11	Prupe.4G188400.1	0.440345	3.56012e-10	Prupe.3G004100.1	0.417196	3.47081e-09	Prupe.1G263400.1	0.428188	1.20265e-09	Prupe.8G026800.1	0.419559	2.77255e-09	Prupe.2G054700.1	0.406262	9.59748e-09	Prupe.2G119900.1	0.414915	4.30402e-09	Prupe.6G034800.1	0.424781	1.67714e-09	Prupe.3G157200.1	0.415705	3.9957e-09	Prupe.1G069000.1	0.400268	1.65057e-08
pe56944-1	-	-	34	Prupe.3G191900.1	0.436879	5.06207e-10	Prupe.5G028400.1	0.475582	7.86773e-12	Prupe.8G203400.1	0.400533	1.61178e-08	Prupe.6G042300.1	0.418847	2.96705e-09	Prupe.1G531700.1	0.436239	5.39959e-10	Prupe.7G087500.1	0.486306	2.25568e-12	Prupe.5G162000.1	0.430823	9.27484e-10	Prupe.8G001200.1	0.401522	1.47485e-08	Prupe.1G197100.1	0.403657	1.21635e-08	Prupe.1G472500.1	0.409278	7.27566e-09	Prupe.2G195400.1	0.429036	1.1064e-09	Prupe.1G531100.1	0.518342	4.12339e-14	Prupe.1G322700.1	0.446786	1.83148e-10	Prupe.6G250900.1	0.453655	8.87538e-11	Prupe.3G243000.1	0.41058	6.45045e-09	Prupe.4G101100.1
pe56949-2	-	-	1	Prupe.4G268500.1	0.416745	3.62197e-09
pe59816-2	-	-	1	Prupe.4G268500.1	0.405735	1.00698e-08
pe42680-1	-	-	3	Prupe.1G161800.1	0.418248	3.14117e-09	Prupe.2G172700.1	0.413082	5.11068e-09	Prupe.5G010700.1	0.436644	5.18329e-10
pe56946-1	-	-	3	Prupe.8G011400.1	0.415914	3.91777e-09	Prupe.6G095400.1	0.477683	6.1803e-12	Prupe.6G155000.1	0.414258	4.57818e-09
mws0170-P1	-	-	24	Prupe.5G086700.1	0.492177	1.1173e-12	Prupe.6G077700.1	0.402229	1.38392e-08	Prupe.1G586400.1	0.411831	5.74279e-09	Prupe.3G312400.1	0.418819	2.97513e-09	Prupe.7G101800.1	0.401807	1.43749e-08	Prupe.4G111500.1	0.405814	9.99795e-09	Prupe.7G024500.1	0.463923	2.91546e-11	Prupe.6G005900.1	0.48859	1.71907e-12	Prupe.5G162800.1	0.408479	7.83145e-09	Prupe.7G168300.1	0.426099	1.47532e-09	Prupe.3G241700.1	0.413303	5.00633e-09	Prupe.1G027100.1	0.427179	1.32757e-09	Prupe.2G324700.1	0.438958	4.10063e-10	Prupe.7G063100.1	0.459755	4.60159e-11	Prupe.5G073700.1	0.474355	9.05145e-12	Prupe.6G058300.1
pe30330-1	-	-	1	Prupe.3G131000.1	0.409269	7.28193e-09
pe43593-1	Isolariciresinol-9'-O-glucoside	Others	80	Prupe.8G134000.1	0.4503	1.26686e-10	Prupe.3G191900.1	0.435979	5.54259e-10	Prupe.5G186300.1	0.47119	1.29622e-11	Prupe.1G406000.1	0.425696	1.53434e-09	Prupe.3G239300.1	0.440942	3.34917e-10	Prupe.5G122200.1	0.420103	2.63211e-09	Prupe.1G121400.1	0.408303	7.95951e-09	Prupe.3G004100.1	0.431738	8.47012e-10	Prupe.1G300200.1	0.424177	1.77825e-09	Prupe.6G173300.1	0.410218	6.67045e-09	Prupe.3G237800.1	0.470291	1.43435e-11	Prupe.1G445700.1	0.413483	4.92277e-09	Prupe.2G323500.1	0.4432	2.65621e-10	Prupe.1G370800.1	0.40737	8.67186e-09	Prupe.5G175900.1	0.453937	8.61285e-11	Prupe.3G051900.1
pe58842-1	-	-	3	Prupe.2G077000.1	0.413362	4.9787e-09	Prupe.1G100300.1	0.45039	1.25491e-10	Prupe.3G205000.1	0.430435	9.63764e-10
pe19524-1	-	-	1	Prupe.4G143700.1	0.400834	1.56884e-08
pe59811-1	-	-	5	Prupe.2G077000.1	0.422288	2.13429e-09	Prupe.6G051800.1	0.404395	1.13765e-08	Prupe.4G259200.1	0.403382	1.24699e-08	Prupe.1G100300.1	0.467848	1.88626e-11	Prupe.3G205000.1	0.437898	4.56644e-10
pe29347-1	-	-	2	Prupe.7G019200.1	0.426933	1.35994e-09	Prupe.6G095400.1	0.502496	3.14491e-13
pe40824-1	-	-	6	Prupe.4G203900.1	0.410006	6.80223e-09	Prupe.7G019200.1	0.453698	8.83471e-11	Prupe.6G095400.1	0.466978	2.07844e-11	Prupe.2G055400.1	0.434824	6.22482e-10	Prupe.3G226400.1	0.434131	6.6726e-10	Prupe.4G233500.1	0.406909	9.04546e-09
pe31302-1	-	-	3	Prupe.7G019200.1	0.433204	7.3204e-10	Prupe.6G095400.1	0.461305	3.88614e-11	Prupe.2G055400.1	0.412844	5.22581e-09
mr1050	-	-	5	Prupe.4G195600.1	0.605721	6.58766e-20	Prupe.4G212800.1	0.402232	1.38348e-08	Prupe.4G200300.1	0.402024	1.40974e-08	Prupe.4G193600.1	0.403399	1.24505e-08	Prupe.4G195400.1	0.404777	1.0988e-08
mr802	-	-	2	Prupe.6G069900.1	0.404334	1.1439e-08	Prupe.8G256000.1	0.433311	7.24229e-10
pe23465-2	-	-	22	Prupe.8G117200.1	0.488002	1.84388e-12	Prupe.1G586400.1	0.402399	1.36289e-08	Prupe.4G193000.1	0.417116	3.49702e-09	Prupe.8G095400.1	0.443948	2.45889e-10	Prupe.3G185700.1	0.461604	3.76123e-11	Prupe.8G260200.1	0.468429	1.76763e-11	Prupe.7G050000.1	0.441441	3.18247e-10	Prupe.6G242000.1	0.426122	1.47204e-09	Prupe.8G131600.1	0.431169	8.96229e-10	Prupe.4G065700.1	0.412522	5.38485e-09	Prupe.7G159100.1	0.403724	1.20902e-08	Prupe.1G301700.1	0.424406	1.73925e-09	Prupe.5G099200.1	0.469368	1.59107e-11	Prupe.6G089300.1	0.492022	1.13849e-12	Prupe.6G089100.1	0.407053	8.92724e-09	Prupe.6G103500.1
qk022549	-	-	58	Prupe.8G134000.1	0.401785	1.4403e-08	Prupe.1G222800.1	0.4022	1.38746e-08	Prupe.4G242200.1	0.402935	1.2985e-08	Prupe.8G067500.1	0.439611	3.83676e-10	Prupe.3G191900.1	0.424874	1.66213e-09	Prupe.1G161800.1	0.445407	2.11389e-10	Prupe.7G073600.1	0.414163	4.6188e-09	Prupe.5G028400.1	0.41706	3.51575e-09	Prupe.3G232500.1	0.40285	1.30848e-08	Prupe.3G004100.1	0.408483	7.82862e-09	Prupe.5G165500.1	0.411286	6.04125e-09	Prupe.1G342100.1	0.414087	4.65185e-09	Prupe.3G053500.1	0.43371	6.95954e-10	Prupe.4G205100.1	0.415502	4.073e-09	Prupe.1G370800.1	0.465897	2.34353e-11	Prupe.1G263400.1
pe30302-1	-	-	11	Prupe.1G276400.1	0.442814	2.76378e-10	Prupe.1G235500.1	0.420114	2.62925e-09	Prupe.2G045200.1	0.461286	3.89421e-11	Prupe.1G255500.1	0.592603	6.34787e-19	Prupe.1G274000.1	0.402001	1.41261e-08	Prupe.2G079000.1	0.400317	1.6434e-08	Prupe.4G268400.1	0.449277	1.41102e-10	Prupe.8G044100.1	0.425901	1.50411e-09	Prupe.1G235400.1	0.424137	1.78512e-09	Prupe.6G139600.1	0.402278	1.37775e-08	Prupe.1G320200.1	0.456502	6.54276e-11
pe33186-1	-	-	129	Prupe.2G144000.1	0.430921	9.18555e-10	Prupe.3G117900.1	0.418313	3.12165e-09	Prupe.1G161700.1	0.486334	2.24835e-12	Prupe.3G261000.1	0.441837	3.05595e-10	Prupe.6G240200.1	0.433847	6.86483e-10	Prupe.4G094100.1	0.45546	7.31799e-11	Prupe.3G003200.1	0.405206	1.05675e-08	Prupe.7G155000.1	0.4484	1.54694e-10	Prupe.1G153300.1	0.403605	1.22211e-08	Prupe.2G157200.1	0.436579	5.21745e-10	Prupe.8G073100.1	0.514876	6.48852e-14	Prupe.6G307500.1	0.433182	7.33617e-10	Prupe.2G230000.1	0.423093	1.97486e-09	Prupe.5G032900.1	0.525234	1.64815e-14	Prupe.2G256600.1	0.410391	6.5641e-09	Prupe.5G222800.1
pe60781-1	-	-	1	Prupe.5G028400.1	0.474342	9.0652e-12
pe60779-1	-	-	3	Prupe.1G255500.1	0.466026	2.31039e-11	Prupe.2G046500.1	0.420574	2.51599e-09	Prupe.1G320200.1	0.480796	4.30935e-12
pe30317-1	-	-	1	Prupe.2G045200.1	0.440186	3.61853e-10
pe58850-1	-	-	8	Prupe.1G294300.1	0.432676	7.71566e-10	Prupe.1G276400.1	0.456391	6.62124e-11	Prupe.2G045200.1	0.463148	3.17518e-11	Prupe.1G255500.1	0.51797	4.32993e-14	Prupe.8G044100.1	0.433549	7.07223e-10	Prupe.4G278200.1	0.41726	3.44985e-09	Prupe.1G293700.1	0.404106	1.1678e-08	Prupe.1G158200.1	0.403577	1.22516e-08
pe59818-1	-	-	7	Prupe.1G294300.1	0.428587	1.15638e-09	Prupe.1G276400.1	0.434187	6.63559e-10	Prupe.2G045200.1	0.448278	1.56696e-10	Prupe.1G255500.1	0.515977	5.62147e-14	Prupe.8G044100.1	0.437224	4.88837e-10	Prupe.4G278200.1	0.41847	3.07542e-09	Prupe.1G237600.1	0.40476	1.10045e-08
pe58852-1	-	-	1	Prupe.1G255500.1	0.404604	1.11624e-08
lpm0806-2	-	-	5	Prupe.1G276400.1	0.462609	3.36898e-11	Prupe.2G045200.1	0.408941	7.50575e-09	Prupe.1G255500.1	0.53167	6.86812e-15	Prupe.6G060300.1	0.404374	1.13982e-08	Prupe.1G237600.1	0.427447	1.29329e-09
qk098853	-	-	7	Prupe.1G294300.1	0.402576	1.3412e-08	Prupe.1G276400.1	0.436419	5.30234e-10	Prupe.2G045200.1	0.400348	1.63883e-08	Prupe.1G255500.1	0.537642	2.99765e-15	Prupe.8G044100.1	0.412442	5.42554e-09	Prupe.1G293700.1	0.420495	2.53519e-09	Prupe.1G237600.1	0.418649	3.02356e-09
anthocya005	Peonidin-3-O-glucoside	Flavonoids	9	Prupe.2G119500.1	0.404913	1.08533e-08	Prupe.1G267500.1	0.40418	1.16006e-08	Prupe.5G028400.1	0.524786	1.75041e-14	Prupe.5G162000.1	0.417501	3.37201e-09	Prupe.3G243000.1	0.407419	8.63292e-09	Prupe.4G101100.1	0.423659	1.86971e-09	Prupe.5G157600.1	0.402463	1.355e-08	Prupe.4G070300.1	0.409992	6.81112e-09	Prupe.4G158900.1	0.419805	2.70794e-09
pe08809-1	-	-	1	Prupe.5G028400.1	0.419572	2.76894e-09
pe26407-1	-	-	3	Prupe.1G276400.1	0.422014	2.19124e-09	Prupe.1G255500.1	0.4704	1.41691e-11	Prupe.8G044100.1	0.40948	7.14124e-09
lpm0220	-	-	6	Prupe.1G294300.1	0.405369	1.04114e-08	Prupe.1G276400.1	0.448045	1.60568e-10	Prupe.2G045200.1	0.464865	2.62747e-11	Prupe.1G255500.1	0.519942	3.33865e-14	Prupe.8G044100.1	0.428911	1.12015e-09	Prupe.2G043200.1	0.400536	1.61147e-08
sn0051	-	-	18	Prupe.1G161800.1	0.476143	7.37824e-12	Prupe.1G161700.1	0.405611	1.01846e-08	Prupe.1G449200.1	0.406202	9.64972e-09	Prupe.2G114400.1	0.4013	1.50465e-08	Prupe.7G137200.1	0.406122	9.721e-09	Prupe.1G043400.1	0.410688	6.38593e-09	Prupe.1G263400.1	0.428151	1.20701e-09	Prupe.2G054700.1	0.430093	9.96897e-10	Prupe.2G283600.1	0.405032	1.07365e-08	Prupe.4G235200.1	0.400549	1.60949e-08	Prupe.I000500.1	0.407065	8.91702e-09	Prupe.2G128600.1	0.40405	1.17377e-08	Prupe.1G475300.1	0.429018	1.10844e-09	Prupe.6G365700.1	0.424303	1.75669e-09	Prupe.6G156500.1	0.431931	8.30962e-10	Prupe.6G357700.1
mr379	-	-	2	Prupe.1G161800.1	0.419235	2.85951e-09	Prupe.2G119900.1	0.402116	1.398e-08
pe59822-1	-	-	6	Prupe.8G023900.1	0.427149	1.33157e-09	Prupe.7G019200.1	0.432845	7.58742e-10	Prupe.6G095400.1	0.444087	2.42381e-10	Prupe.2G055400.1	0.459174	4.90149e-11	Prupe.3G226400.1	0.439598	3.84211e-10	Prupe.1G069000.1	0.431548	8.63164e-10
pe58854-1	-	-	6	Prupe.8G023900.1	0.424716	1.68767e-09	Prupe.7G019200.1	0.426047	1.48278e-09	Prupe.6G095400.1	0.442597	2.82616e-10	Prupe.2G055400.1	0.450019	1.30492e-10	Prupe.3G226400.1	0.434394	6.49913e-10	Prupe.1G069000.1	0.427169	1.32888e-09
pe08814-1	-	-	57	Prupe.8G134000.1	0.405153	1.06184e-08	Prupe.8G067500.1	0.423566	1.88658e-09	Prupe.4G197800.1	0.406425	9.45495e-09	Prupe.3G191900.1	0.44862	1.51173e-10	Prupe.7G129300.1	0.40199	1.41407e-08	Prupe.7G073600.1	0.405982	9.846e-09	Prupe.1G267500.1	0.451785	1.08277e-10	Prupe.8G059400.1	0.420926	2.43262e-09	Prupe.5G186300.1	0.405514	1.0275e-08	Prupe.5G028400.1	0.477056	6.64329e-12	Prupe.3G232500.1	0.403731	1.20822e-08	Prupe.6G042300.1	0.400892	1.56076e-08	Prupe.4G117200.1	0.403966	1.18279e-08	Prupe.3G053500.1	0.405074	1.06951e-08	Prupe.1G445700.1	0.425136	1.62035e-09	Prupe.1G531700.1
pe38973-1	-	-	1	Prupe.2G141100.1	0.414932	4.29734e-09
mr958	-	-	33	Prupe.3G191900.1	0.444981	2.20938e-10	Prupe.5G186300.1	0.426436	1.42755e-09	Prupe.7G138600.1	0.451681	1.0948e-10	Prupe.6G139200.1	0.41262	5.33597e-09	Prupe.8G001200.1	0.435914	5.57943e-10	Prupe.5G035400.1	0.425906	1.50331e-09	Prupe.3G167900.1	0.404267	1.15088e-08	Prupe.7G114500.1	0.401988	1.41423e-08	Prupe.5G020000.1	0.467688	1.92027e-11	Prupe.6G263900.1	0.424609	1.70537e-09	Prupe.2G195400.1	0.427084	1.34005e-09	Prupe.1G531100.1	0.517615	4.53651e-14	Prupe.5G195100.1	0.403807	1.19994e-08	Prupe.2G185000.1	0.404473	1.12952e-08	Prupe.1G462100.1	0.423367	1.92328e-09	Prupe.1G548000.1
qk080655	-	-	9	Prupe.5G022800.1	0.400708	1.58667e-08	Prupe.1G586400.1	0.420194	2.6092e-09	Prupe.8G260200.1	0.465312	2.50074e-11	Prupe.1G082500.1	0.403627	1.2197e-08	Prupe.3G285500.1	0.431187	8.946e-10	Prupe.8G262100.1	0.40685	9.09487e-09	Prupe.1G537200.1	0.408554	7.77767e-09	Prupe.6G089100.1	0.420859	2.44828e-09	Prupe.7G161800.1	0.429438	1.06349e-09
pe58859-2	-	-	1	Prupe.6G281200.1	0.430294	9.77338e-10
mr1295	-	-	9	Prupe.3G191900.1	0.418043	3.20298e-09	Prupe.7G138600.1	0.412929	5.18439e-09	Prupe.5G020000.1	0.438232	4.41427e-10	Prupe.1G531100.1	0.434694	6.30691e-10	Prupe.1G462100.1	0.407093	8.89481e-09	Prupe.4G198500.1	0.409623	7.04757e-09	Prupe.1G225700.1	0.4196	2.76164e-09	Prupe.8G142700.1	0.422608	2.06937e-09	Prupe.3G025300.1	0.441705	3.09742e-10
pe28378-1	-	-	2	Prupe.1G228900.1	0.426376	1.43593e-09	Prupe.7G188800.1	0.414471	4.48747e-09
pe04002-1	-	-	10	Prupe.1G228900.1	0.40429	1.14849e-08	Prupe.5G176900.1	0.401161	1.52351e-08	Prupe.7G208200.1	0.426504	1.41813e-09	Prupe.8G266300.1	0.423445	1.90893e-09	Prupe.7G188800.1	0.437017	4.99216e-10	Prupe.7G149300.1	0.425481	1.56679e-09	Prupe.6G007800.1	0.403176	1.27048e-08	Prupe.1G154100.1	0.412052	5.62601e-09	Prupe.5G006200.1	0.459557	4.70195e-11	Prupe.6G110500.1	0.407118	8.87432e-09
pe60784-2	-	-	1	Prupe.1G372900.1	0.416207	3.81101e-09
pe59833-2	-	-	1	Prupe.1G255500.1	0.409214	7.31892e-09
pe26422-2	-	-	1	Prupe.3G243000.1	0.403956	1.18379e-08
pe35144-1	-	-	1	Prupe.1G161800.1	0.415784	3.96619e-09
pe38037-2	-	-	44	Prupe.8G134000.1	0.405064	1.07044e-08	Prupe.8G067500.1	0.4292	1.08871e-09	Prupe.3G191900.1	0.418883	2.9569e-09	Prupe.1G161800.1	0.407245	8.77143e-09	Prupe.1G267500.1	0.41047	6.51645e-09	Prupe.8G059400.1	0.410362	6.58176e-09	Prupe.5G028400.1	0.417967	3.22609e-09	Prupe.3G156500.1	0.409258	7.28903e-09	Prupe.4G117200.1	0.405165	1.06065e-08	Prupe.3G053500.1	0.404552	1.12147e-08	Prupe.1G445700.1	0.4024	1.36273e-08	Prupe.1G370800.1	0.46223	3.51181e-11	Prupe.1G263400.1	0.40412	1.1663e-08	Prupe.8G026800.1	0.433624	7.01955e-10	Prupe.3G167900.1	0.445779	2.03384e-10	Prupe.1G265600.1
pe09803-1	-	-	41	Prupe.8G067500.1	0.433488	7.11563e-10	Prupe.3G191900.1	0.426328	1.44275e-09	Prupe.1G267500.1	0.436573	5.22058e-10	Prupe.8G059400.1	0.415013	4.2648e-09	Prupe.5G028400.1	0.476012	7.48914e-12	Prupe.1G445700.1	0.412591	5.35068e-09	Prupe.1G531700.1	0.41933	2.83376e-09	Prupe.1G370800.1	0.484452	2.80835e-12	Prupe.8G026800.1	0.438833	4.15303e-10	Prupe.7G087500.1	0.429943	1.01176e-09	Prupe.8G001200.1	0.406008	9.82225e-09	Prupe.3G167900.1	0.454732	7.9108e-11	Prupe.1G265600.1	0.410639	6.41519e-09	Prupe.6G105100.1	0.420155	2.61894e-09	Prupe.5G020000.1	0.437918	4.5568e-10	Prupe.7G151200.1
mr1308	-	-	41	Prupe.7G129300.1	0.407076	8.90817e-09	Prupe.5G028400.1	0.40701	8.96214e-09	Prupe.8G249400.1	0.403075	1.2821e-08	Prupe.6G042300.1	0.420073	2.63972e-09	Prupe.1G370800.1	0.439886	3.731e-10	Prupe.8G100900.1	0.402556	1.34369e-08	Prupe.3G167900.1	0.420651	2.49757e-09	Prupe.1G372900.1	0.42543	1.57454e-09	Prupe.1G472500.1	0.425626	1.54494e-09	Prupe.6G105100.1	0.402916	1.30072e-08	Prupe.5G020000.1	0.416495	3.70883e-09	Prupe.6G069900.1	0.440535	3.49167e-10	Prupe.4G097900.1	0.42179	2.2391e-09	Prupe.2G195400.1	0.437969	4.53358e-10	Prupe.5G124100.1	0.433645	7.00502e-10	Prupe.1G531100.1
pe57937-2	-	-	1	Prupe.2G077000.1	0.403672	1.21474e-08
pe56978-1	-	-	1	Prupe.2G077000.1	0.42967	1.03942e-09
pe15636-2	-	-	1	Prupe.1G161800.1	0.401608	1.46353e-08
pe21503-2	-	-	1	Prupe.1G161800.1	0.409927	6.85271e-09
pe56985-2	-	-	3	Prupe.8G067500.1	0.400702	1.58752e-08	Prupe.1G161800.1	0.424325	1.75294e-09	Prupe.8G026800.1	0.403913	1.18849e-08
pe56984-1	-	-	40	Prupe.5G086700.1	0.498583	5.11187e-13	Prupe.2G211800.1	0.412394	5.4496e-09	Prupe.1G003000.1	0.408035	8.15777e-09	Prupe.7G101800.1	0.48947	1.54729e-12	Prupe.7G175000.1	0.434752	6.26988e-10	Prupe.4G111500.1	0.414578	4.44264e-09	Prupe.1G481700.1	0.43551	5.81097e-10	Prupe.6G042700.1	0.424946	1.65044e-09	Prupe.7G024500.1	0.544569	1.12261e-15	Prupe.6G005900.1	0.50221	3.25905e-13	Prupe.1G376400.1	0.471432	1.26126e-11	Prupe.7G168300.1	0.50165	3.49504e-13	Prupe.3G241700.1	0.501486	3.56708e-13	Prupe.8G191900.1	0.42051	2.53158e-09	Prupe.6G235400.1	0.406502	9.38852e-09	Prupe.2G128100.1
qk111210	-	-	1	Prupe.7G055300.1	0.452493	1.0044e-10
mr667	-	-	14	Prupe.7G155000.1	0.410309	6.61452e-09	Prupe.2G157200.1	0.410354	6.58664e-09	Prupe.3G074800.1	0.415961	3.90032e-09	Prupe.5G199900.1	0.406536	9.35995e-09	Prupe.1G228900.1	0.401152	1.52478e-08	Prupe.5G176900.1	0.436535	5.24084e-10	Prupe.8G137900.1	0.463306	3.12057e-11	Prupe.3G029900.1	0.402043	1.40732e-08	Prupe.4G151500.1	0.422804	2.03081e-09	Prupe.8G215400.1	0.436258	5.38943e-10	Prupe.3G251600.1	0.410048	6.77636e-09	Prupe.7G188800.1	0.400738	1.58247e-08	Prupe.1G576000.1	0.40531	1.04681e-08	Prupe.1G540700.1	0.430073	9.98873e-10
pe01196-2	-	-	6	Prupe.7G271300.1	0.404288	1.14868e-08	Prupe.8G260200.1	0.442983	2.71629e-10	Prupe.1G432400.1	0.468972	1.66344e-11	Prupe.6G242000.1	0.436432	5.29533e-10	Prupe.5G099200.1	0.498936	4.89362e-13	Prupe.1G436700.1	0.428237	1.19688e-09
pe60805-1	-	-	1	Prupe.1G165200.1	0.404323	1.14502e-08
pe40850-1	-	-	8	Prupe.4G047800.1	0.443362	2.61216e-10	Prupe.5G199900.1	0.412271	5.51264e-09	Prupe.1G147600.1	0.409421	7.18032e-09	Prupe.7G063100.1	0.41227	5.51306e-09	Prupe.8G137900.1	0.426338	1.44132e-09	Prupe.7G159100.1	0.40501	1.0758e-08	Prupe.7G159000.1	0.401312	1.50293e-08	Prupe.1G436400.1	0.404767	1.09975e-08
pe00239-1	-	-	8	Prupe.2G051000.1	0.401426	1.48763e-08	Prupe.5G022200.1	0.464224	2.82034e-11	Prupe.3G087700.1	0.428511	1.16512e-09	Prupe.7G188100.1	0.458005	5.56333e-11	Prupe.6G267500.1	0.402164	1.39204e-08	Prupe.3G068800.1	0.431094	9.02885e-10	Prupe.4G233500.1	0.41684	3.58955e-09	Prupe.1G069000.1	0.402629	1.33485e-08
pe50291-1	-	-	9	Prupe.1G445700.1	0.406929	9.02918e-09	Prupe.2G119900.1	0.407535	8.54162e-09	Prupe.1G531100.1	0.480591	4.41347e-12	Prupe.1G455600.1	0.40214	1.39498e-08	Prupe.2G230800.1	0.404952	1.08145e-08	Prupe.6G360300.1	0.412375	5.45926e-09	Prupe.5G117100.1	0.403907	1.18911e-08	Prupe.3G025300.1	0.431398	8.76124e-10	Prupe.6G354500.1	0.414876	4.32009e-09
pe37081-1	-	-	4	Prupe.6G229400.1	0.416878	3.57668e-09	Prupe.7G194400.1	0.40772	8.39733e-09	Prupe.4G262600.1	0.416878	3.57668e-09	Prupe.8G110400.1	0.456921	6.2538e-11
pe29371-2	-	-	2	Prupe.4G023700.1	0.402801	1.3143e-08	Prupe.4G030400.1	0.411636	5.84809e-09
mr2026	-	-	2	Prupe.4G020400.1	0.400544	1.61021e-08	Prupe.4G030400.1	0.456901	6.2673e-11
mr1277	-	-	3	Prupe.4G023700.1	0.40054	1.61076e-08	Prupe.4G020400.1	0.403075	1.28211e-08	Prupe.4G030400.1	0.436579	5.21744e-10
pe58879-1	-	-	14	Prupe.2G216900.1	0.418953	2.93742e-09	Prupe.1G294300.1	0.444418	2.3422e-10	Prupe.2G171100.1	0.406545	9.35192e-09	Prupe.1G276400.1	0.513377	7.88184e-14	Prupe.1G235500.1	0.426834	1.37314e-09	Prupe.1G273800.1	0.493398	9.63829e-13	Prupe.6G251400.1	0.403388	1.24635e-08	Prupe.2G045200.1	0.427874	1.24027e-09	Prupe.1G255500.1	0.604334	8.41226e-20	Prupe.1G274000.1	0.498033	5.46987e-13	Prupe.8G044100.1	0.429579	1.04879e-09	Prupe.1G235400.1	0.435599	5.75916e-10	Prupe.1G293700.1	0.463499	3.05491e-11	Prupe.1G114100.1	0.429462	1.06098e-09
pe59843-2	-	-	12	Prupe.1G294300.1	0.440896	3.36498e-10	Prupe.1G276400.1	0.489378	1.56449e-12	Prupe.1G235500.1	0.412223	5.53701e-09	Prupe.1G273800.1	0.488333	1.77254e-12	Prupe.2G045200.1	0.424046	1.80094e-09	Prupe.1G255500.1	0.589561	1.05776e-18	Prupe.1G274000.1	0.497432	5.88955e-13	Prupe.2G079000.1	0.401511	1.47637e-08	Prupe.8G044100.1	0.418062	3.19718e-09	Prupe.1G235400.1	0.424148	1.78332e-09	Prupe.1G293700.1	0.451441	1.123e-10	Prupe.1G114100.1	0.420939	2.42961e-09
pe40857-1	-	-	2	Prupe.1G161800.1	0.404185	1.15953e-08	Prupe.8G026800.1	0.441162	3.27465e-10
pe59845-1	-	-	25	Prupe.8G134000.1	0.41009	6.74981e-09	Prupe.1G161800.1	0.579518	5.50084e-18	Prupe.3G156500.1	0.543657	1.27921e-15	Prupe.2G051000.1	0.405102	1.06677e-08	Prupe.3G004100.1	0.442964	2.72147e-10	Prupe.1G578300.1	0.429734	1.03289e-09	Prupe.1G263400.1	0.441528	3.15422e-10	Prupe.8G026800.1	0.485577	2.45902e-12	Prupe.3G051900.1	0.419256	2.85378e-09	Prupe.3G167900.1	0.404346	1.14271e-08	Prupe.1G265600.1	0.418657	3.02126e-09	Prupe.3G156600.1	0.530326	8.25846e-15	Prupe.3G125400.1	0.422446	2.10209e-09	Prupe.1G507900.1	0.409037	7.43911e-09	Prupe.6G034800.1	0.502783	3.03411e-13	Prupe.6G251000.1
pe02157-2	-	-	10	Prupe.2G171100.1	0.46604	2.30681e-11	Prupe.1G276400.1	0.475452	7.98528e-12	Prupe.1G273800.1	0.416038	3.87234e-09	Prupe.2G045200.1	0.511205	1.04311e-13	Prupe.1G255500.1	0.538187	2.77726e-15	Prupe.8G062600.1	0.426663	1.39623e-09	Prupe.1G274000.1	0.427907	1.23622e-09	Prupe.2G079000.1	0.406558	9.34066e-09	Prupe.8G044100.1	0.43845	4.3178e-10	Prupe.1G293700.1	0.402065	1.40445e-08
mr403	-	-	16	Prupe.2G063400.1	0.417935	3.23596e-09	Prupe.2G114400.1	0.438	4.51934e-10	Prupe.1G510700.1	0.408047	8.14935e-09	Prupe.2G283600.1	0.407206	8.80303e-09	Prupe.4G278100.1	0.434445	6.46584e-10	Prupe.I000500.1	0.416969	3.54615e-09	Prupe.7G163200.1	0.411076	6.16072e-09	Prupe.2G128600.1	0.424322	1.75348e-09	Prupe.7G097800.1	0.405282	1.04942e-08	Prupe.1G475300.1	0.405646	1.01523e-08	Prupe.6G365700.1	0.413905	4.73184e-09	Prupe.6G156500.1	0.41049	6.50435e-09	Prupe.5G122800.1	0.4191	2.89657e-09	Prupe.6G357700.1	0.401138	1.5266e-08	Prupe.1G396600.1	0.404546	1.12211e-08	Prupe.3G142100.1
pe30358-1	-	-	2	Prupe.4G023700.1	0.414038	4.67327e-09	Prupe.4G020400.1	0.402895	1.30321e-08
pe46444-1	-	-	13	Prupe.1G294300.1	0.404245	1.15316e-08	Prupe.2G171100.1	0.403612	1.22129e-08	Prupe.1G276400.1	0.504025	2.5969e-13	Prupe.1G235500.1	0.414963	4.28489e-09	Prupe.1G273800.1	0.413395	4.96328e-09	Prupe.2G045200.1	0.474059	9.36223e-12	Prupe.1G255500.1	0.578251	6.74548e-18	Prupe.8G062600.1	0.423605	1.87958e-09	Prupe.1G274000.1	0.426002	1.4893e-09	Prupe.2G079000.1	0.402441	1.35768e-08	Prupe.8G044100.1	0.461122	3.9645e-11	Prupe.1G235400.1	0.407285	8.73932e-09	Prupe.1G293700.1	0.422534	2.08432e-09
pe07866-1	-	-	12	Prupe.1G294300.1	0.404669	1.10959e-08	Prupe.2G171100.1	0.410762	6.34261e-09	Prupe.1G276400.1	0.499967	4.30755e-13	Prupe.1G273800.1	0.437007	4.99698e-10	Prupe.2G045200.1	0.464225	2.81995e-11	Prupe.1G255500.1	0.567239	3.82922e-17	Prupe.8G062600.1	0.466642	2.15759e-11	Prupe.1G274000.1	0.445066	2.19006e-10	Prupe.8G044100.1	0.464875	2.62459e-11	Prupe.1G235400.1	0.406052	9.78301e-09	Prupe.1G293700.1	0.414747	4.37238e-09	Prupe.2G021700.1	0.400705	1.58717e-08
pe25455-1	-	-	19	Prupe.1G161800.1	0.440412	3.53568e-10	Prupe.4G050000.1	0.410715	6.37049e-09	Prupe.1G034100.1	0.481192	4.11531e-12	Prupe.8G026800.1	0.458667	5.17871e-11	Prupe.1G222600.1	0.404397	1.13742e-08	Prupe.3G167900.1	0.416118	3.84292e-09	Prupe.3G100800.1	0.445242	2.15059e-10	Prupe.2G222700.1	0.494832	8.0959e-13	Prupe.2G222500.1	0.504647	2.40144e-13	Prupe.6G311400.1	0.405054	1.07144e-08	Prupe.5G199500.1	0.423209	1.95281e-09	Prupe.5G052400.1	0.404935	1.08313e-08	Prupe.5G035600.1	0.421603	2.27957e-09	Prupe.6G034800.1	0.422398	2.11177e-09	Prupe.3G076800.1	0.400474	1.62045e-08	Prupe.1G498900.1
pe31355-1	-	-	13	Prupe.1G161800.1	0.424442	1.73325e-09	Prupe.4G050000.1	0.404693	1.10719e-08	Prupe.1G034100.1	0.464775	2.65378e-11	Prupe.8G026800.1	0.438114	4.46729e-10	Prupe.3G167900.1	0.403356	1.25e-08	Prupe.3G100800.1	0.431747	8.46317e-10	Prupe.2G222700.1	0.47268	1.09512e-11	Prupe.2G222500.1	0.478295	5.75932e-12	Prupe.5G035600.1	0.41862	3.03189e-09	Prupe.6G034800.1	0.422704	2.05039e-09	Prupe.1G498900.1	0.418031	3.20664e-09	Prupe.4G021900.1	0.421448	2.31385e-09	Prupe.2G051300.1	0.414255	4.5794e-09
pe56049-2	-	-	2	Prupe.1G255500.1	0.486575	2.18493e-12	Prupe.1G237600.1	0.438959	4.10012e-10
pe60814-1	-	-	45	Prupe.2G144000.1	0.409046	7.43342e-09	Prupe.6G240200.1	0.416349	3.76019e-09	Prupe.8G079200.1	0.441995	3.00666e-10	Prupe.2G157200.1	0.425556	1.55548e-09	Prupe.8G073100.1	0.489494	1.54289e-12	Prupe.2G230000.1	0.419977	2.66382e-09	Prupe.2G256600.1	0.465191	2.53427e-11	Prupe.5G222800.1	0.436465	5.27806e-10	Prupe.8G266500.1	0.408812	7.59519e-09	Prupe.1G075900.1	0.422988	1.99501e-09	Prupe.3G050200.1	0.490341	1.39393e-12	Prupe.5G032800.1	0.400997	1.54616e-08	Prupe.8G191900.1	0.481054	4.18193e-12	Prupe.1G016600.1	0.426226	1.45715e-09	Prupe.1G360400.1	0.415592	4.03834e-09	Prupe.1G527600.1
pe33218-1	-	-	3	Prupe.1G255500.1	0.466225	2.25994e-11	Prupe.4G278200.1	0.424933	1.65251e-09	Prupe.3G278500.1	0.426968	1.35536e-09
pe60829-1	-	-	14	Prupe.1G161800.1	0.436801	5.10178e-10	Prupe.4G050000.1	0.407943	8.22763e-09	Prupe.1G034100.1	0.47331	1.01947e-11	Prupe.8G026800.1	0.449001	1.45247e-10	Prupe.3G100800.1	0.445749	2.04014e-10	Prupe.2G222700.1	0.485058	2.61477e-12	Prupe.2G222500.1	0.490976	1.29144e-12	Prupe.6G311400.1	0.415983	3.89234e-09	Prupe.7G198300.1	0.401256	1.51057e-08	Prupe.5G035600.1	0.430777	9.31708e-10	Prupe.6G034800.1	0.430176	9.88794e-10	Prupe.1G498900.1	0.428571	1.15825e-09	Prupe.4G021900.1	0.427475	1.28971e-09	Prupe.2G051300.1	0.423171	1.95998e-09
pe52231-1	-	-	1	Prupe.4G066900.1	0.424003	1.80854e-09
pe54133-1	-	-	8	Prupe.1G370800.1	0.403599	1.2228e-08	Prupe.8G005200.1	0.428352	1.18339e-09	Prupe.1G531100.1	0.44296	2.72269e-10	Prupe.4G154800.1	0.433364	7.20432e-10	Prupe.6G242200.1	0.426434	1.42791e-09	Prupe.1G518200.1	0.424742	1.6835e-09	Prupe.7G094400.1	0.43635	5.33941e-10	Prupe.3G025300.1	0.477066	6.63573e-12
pe48363-1	-	-	48	Prupe.5G086700.1	0.530751	7.79172e-15	Prupe.2G211800.1	0.40563	1.01669e-08	Prupe.7G031400.1	0.422485	2.09417e-09	Prupe.8G115100.1	0.430012	1.00488e-09	Prupe.1G013800.1	0.404031	1.17585e-08	Prupe.1G003000.1	0.430491	9.58487e-10	Prupe.7G101800.1	0.520062	3.28632e-14	Prupe.4G111500.1	0.446614	1.86463e-10	Prupe.6G042700.1	0.42584	1.51307e-09	Prupe.7G024500.1	0.535138	4.2524e-15	Prupe.6G005900.1	0.525676	1.5528e-14	Prupe.5G162800.1	0.404782	1.09826e-08	Prupe.1G376400.1	0.490128	1.42994e-12	Prupe.5G199900.1	0.425297	1.59505e-09	Prupe.7G168300.1	0.506802	1.82936e-13	Prupe.3G241700.1
mr1155	-	-	16	Prupe.5G086700.1	0.46605	2.30431e-11	Prupe.7G101800.1	0.468293	1.79476e-11	Prupe.7G024500.1	0.469421	1.58167e-11	Prupe.6G005900.1	0.482505	3.52986e-12	Prupe.1G376400.1	0.448632	1.50987e-10	Prupe.7G168300.1	0.45427	8.31149e-11	Prupe.3G241700.1	0.464521	2.72915e-11	Prupe.2G324700.1	0.458646	5.19011e-11	Prupe.7G063100.1	0.440852	3.38031e-10	Prupe.5G073700.1	0.425782	1.52155e-09	Prupe.6G058300.1	0.449638	1.35833e-10	Prupe.6G364000.1	0.55093	4.46391e-16	Prupe.1G002900.1	0.419221	2.86338e-09	Prupe.3G163100.1	0.46379	2.95849e-11	Prupe.5G006200.1	0.413223	5.04369e-09	Prupe.8G256900.1
pe46462-1	-	-	56	Prupe.2G144000.1	0.400509	1.61531e-08	Prupe.1G161700.1	0.410881	6.27293e-09	Prupe.3G261000.1	0.403088	1.28061e-08	Prupe.6G240200.1	0.414749	4.37158e-09	Prupe.4G094100.1	0.438129	4.4608e-10	Prupe.2G157200.1	0.46286	3.27729e-11	Prupe.8G073100.1	0.517091	4.85941e-14	Prupe.2G230000.1	0.410931	6.24367e-09	Prupe.5G032900.1	0.416249	3.79591e-09	Prupe.2G256600.1	0.435098	6.0564e-10	Prupe.5G222800.1	0.437456	4.77527e-10	Prupe.7G109200.1	0.404184	1.15964e-08	Prupe.1G075900.1	0.434002	6.7593e-10	Prupe.3G050200.1	0.487226	2.02232e-12	Prupe.4G208200.1	0.427697	1.2619e-09	Prupe.5G032800.1
pe57958-1	-	-	9	Prupe.1G294300.1	0.442322	2.9074e-10	Prupe.1G276400.1	0.434426	6.47845e-10	Prupe.1G273800.1	0.414624	4.42331e-09	Prupe.1G255500.1	0.566581	4.23945e-17	Prupe.1G274000.1	0.45296	9.5576e-11	Prupe.4G278200.1	0.410183	6.69211e-09	Prupe.1G293700.1	0.417874	3.25457e-09	Prupe.1G237600.1	0.418104	3.18423e-09	Prupe.4G272800.1	0.431485	8.6861e-10
pe26441-2	-	-	12	Prupe.1G294300.1	0.409626	7.04577e-09	Prupe.1G276400.1	0.465876	2.34905e-11	Prupe.1G235500.1	0.415549	4.05489e-09	Prupe.1G273800.1	0.433843	6.86774e-10	Prupe.2G045200.1	0.424341	1.75025e-09	Prupe.1G255500.1	0.566122	4.55029e-17	Prupe.1G274000.1	0.459355	4.80602e-11	Prupe.4G268400.1	0.41964	2.75116e-09	Prupe.8G044100.1	0.418661	3.02023e-09	Prupe.1G235400.1	0.413753	4.79995e-09	Prupe.1G293700.1	0.427283	1.3142e-09	Prupe.1G320200.1	0.468761	1.70321e-11
qk105528	-	-	14	Prupe.1G294300.1	0.40314	1.27461e-08	Prupe.1G276400.1	0.482872	3.38137e-12	Prupe.1G235500.1	0.452217	1.03434e-10	Prupe.1G273800.1	0.448715	1.49674e-10	Prupe.2G045200.1	0.435685	5.70941e-10	Prupe.1G255500.1	0.589609	1.04939e-18	Prupe.1G274000.1	0.468039	1.84631e-11	Prupe.4G268400.1	0.416561	3.68556e-09	Prupe.8G044100.1	0.40653	9.3651e-09	Prupe.6G063800.1	0.405321	1.04572e-08	Prupe.1G235400.1	0.445354	2.12559e-10	Prupe.1G293700.1	0.422691	2.05306e-09	Prupe.2G043200.1	0.40895	7.49895e-09	Prupe.1G320200.1	0.47387	9.5661e-12
pe44580-2	-	-	13	Prupe.1G294300.1	0.410603	6.43671e-09	Prupe.1G276400.1	0.491556	1.20424e-12	Prupe.1G235500.1	0.448367	1.55238e-10	Prupe.1G273800.1	0.445126	2.17647e-10	Prupe.2G045200.1	0.432729	7.67539e-10	Prupe.1G255500.1	0.586268	1.8277e-18	Prupe.1G274000.1	0.467528	1.95475e-11	Prupe.4G268400.1	0.407541	8.53677e-09	Prupe.8G044100.1	0.403959	1.18347e-08	Prupe.1G235400.1	0.440747	3.41681e-10	Prupe.1G293700.1	0.424816	1.6715e-09	Prupe.2G043200.1	0.406492	9.39765e-09	Prupe.1G320200.1	0.478057	5.91943e-12
pe46453-1	-	-	22	Prupe.1G294300.1	0.432249	8.05132e-10	Prupe.2G171100.1	0.429958	1.01032e-09	Prupe.1G276400.1	0.53567	3.94874e-15	Prupe.1G235500.1	0.46062	4.18775e-11	Prupe.1G273800.1	0.461619	3.75491e-11	Prupe.2G045200.1	0.452529	1.00061e-10	Prupe.1G255500.1	0.595011	4.22038e-19	Prupe.1G274000.1	0.477343	6.42725e-12	Prupe.4G268400.1	0.448875	1.47181e-10	Prupe.8G044100.1	0.436161	5.44211e-10	Prupe.1G273900.1	0.413853	4.75511e-09	Prupe.1G141000.1	0.408094	8.11361e-09	Prupe.6G063800.1	0.411149	6.11903e-09	Prupe.1G235400.1	0.453205	9.312e-11	Prupe.1G293700.1	0.502485	3.14928e-13	Prupe.2G043200.1
pe01215-2	-	-	11	Prupe.1G294300.1	0.402847	1.30887e-08	Prupe.1G276400.1	0.468295	1.79427e-11	Prupe.1G235500.1	0.431839	8.38576e-10	Prupe.1G273800.1	0.431859	8.36935e-10	Prupe.2G045200.1	0.425117	1.62329e-09	Prupe.1G255500.1	0.557272	1.74534e-16	Prupe.1G274000.1	0.449211	1.42081e-10	Prupe.4G268400.1	0.423175	1.95931e-09	Prupe.1G235400.1	0.420003	2.65735e-09	Prupe.1G293700.1	0.40281	1.31315e-08	Prupe.1G320200.1	0.470655	1.37671e-11
pe42733-1	-	-	12	Prupe.1G294300.1	0.422479	2.09529e-09	Prupe.1G276400.1	0.456287	6.69553e-11	Prupe.1G235500.1	0.407001	8.96961e-09	Prupe.1G273800.1	0.454693	7.94443e-11	Prupe.2G045200.1	0.421117	2.38851e-09	Prupe.1G255500.1	0.562947	7.40509e-17	Prupe.1G274000.1	0.478788	5.4404e-12	Prupe.4G268400.1	0.421581	2.28433e-09	Prupe.8G044100.1	0.409882	6.88128e-09	Prupe.1G235400.1	0.418181	3.16121e-09	Prupe.1G293700.1	0.426373	1.43632e-09	Prupe.1G320200.1	0.442807	2.76588e-10
pe16627-1	-	-	9	Prupe.1G276400.1	0.468044	1.84541e-11	Prupe.1G235500.1	0.414357	4.53551e-09	Prupe.1G273800.1	0.441678	3.10594e-10	Prupe.1G255500.1	0.564192	6.12114e-17	Prupe.1G274000.1	0.455747	7.09588e-11	Prupe.4G268400.1	0.413796	4.7806e-09	Prupe.1G235400.1	0.415787	3.96483e-09	Prupe.1G293700.1	0.407128	8.86615e-09	Prupe.1G320200.1	0.454492	8.11715e-11
pe26461-1	-	-	6	Prupe.1G294300.1	0.401352	1.49753e-08	Prupe.1G276400.1	0.437316	4.84341e-10	Prupe.1G255500.1	0.519268	3.64966e-14	Prupe.1G274000.1	0.415088	4.23458e-09	Prupe.4G268400.1	0.42365	1.87135e-09	Prupe.1G320200.1	0.44975	1.34247e-10
pe27420-2	-	-	8	Prupe.1G276400.1	0.436469	5.27596e-10	Prupe.1G273800.1	0.41402	4.68147e-09	Prupe.2G045200.1	0.410216	6.67152e-09	Prupe.1G255500.1	0.497798	5.63068e-13	Prupe.1G274000.1	0.436872	5.06556e-10	Prupe.4G268400.1	0.420459	2.54398e-09	Prupe.5G006000.1	0.43893	4.11218e-10	Prupe.1G320200.1	0.45747	5.89417e-11
pe29392-2	-	-	11	Prupe.7G026500.1	0.436335	5.34733e-10	Prupe.2G077000.1	0.408361	7.91726e-09	Prupe.2G305000.1	0.401381	1.4937e-08	Prupe.4G066900.1	0.403236	1.2636e-08	Prupe.1G342400.1	0.45302	9.49685e-11	Prupe.3G263500.1	0.402664	1.33067e-08	Prupe.4G259200.1	0.409591	7.06855e-09	Prupe.5G240500.1	0.4055	1.02878e-08	Prupe.3G043800.1	0.40875	7.63863e-09	Prupe.1G100300.1	0.428216	1.1993e-09	Prupe.3G205000.1	0.475528	7.9167e-12
pe30363-2	-	-	4	Prupe.7G026500.1	0.422632	2.06459e-09	Prupe.1G342400.1	0.428083	1.21507e-09	Prupe.1G100300.1	0.408077	8.12651e-09	Prupe.3G205000.1	0.458333	5.36929e-11
pe27428-2	-	-	2	Prupe.8G067500.1	0.405827	9.98575e-09	Prupe.6G105100.1	0.406658	9.25586e-09
pe44592-1	-	-	74	Prupe.2G144000.1	0.491022	1.28431e-12	Prupe.2G211800.1	0.421892	2.21724e-09	Prupe.3G261000.1	0.412783	5.25541e-09	Prupe.6G240200.1	0.435231	5.97591e-10	Prupe.4G094100.1	0.417658	3.32193e-09	Prupe.7G031400.1	0.424889	1.65962e-09	Prupe.8G079200.1	0.414418	4.50996e-09	Prupe.8G073100.1	0.501617	3.5094e-13	Prupe.2G230000.1	0.400221	1.65752e-08	Prupe.1G013800.1	0.409468	7.14943e-09	Prupe.2G256600.1	0.479421	5.05554e-12	Prupe.4G223900.1	0.423075	1.9783e-09	Prupe.3G216100.1	0.452173	1.03912e-10	Prupe.1G075900.1	0.442131	2.96488e-10	Prupe.3G050200.1	0.486283	2.26201e-12	Prupe.7G050300.1
pe40873-1	-	-	5	Prupe.8G026800.1	0.404558	1.12086e-08	Prupe.6G255100.1	0.416389	3.74599e-09	Prupe.1G531100.1	0.406781	9.15193e-09	Prupe.5G117100.1	0.441109	3.29249e-10	Prupe.3G025300.1	0.433319	7.23651e-10
pe59875-1	-	-	5	Prupe.6G051800.1	0.43852	4.28727e-10	Prupe.7G257900.1	0.410985	6.21286e-09	Prupe.4G259200.1	0.441343	3.21462e-10	Prupe.1G100300.1	0.461557	3.78058e-11	Prupe.3G205000.1	0.406819	9.12039e-09
pe56054-1	-	-	9	Prupe.2G077000.1	0.403399	1.24512e-08	Prupe.4G269400.1	0.420884	2.44238e-09	Prupe.3G285500.1	0.404001	1.17896e-08	Prupe.3G285400.1	0.403893	1.19059e-08	Prupe.6G051800.1	0.418756	2.99292e-09	Prupe.4G259200.1	0.428215	1.19942e-09	Prupe.5G076700.1	0.423598	1.88081e-09	Prupe.1G100300.1	0.460419	4.28077e-11	Prupe.3G205000.1	0.443259	2.64009e-10
pe58888-2	Cycloolivil-6-O-glucoside	Others	4	Prupe.6G051800.1	0.423266	1.94218e-09	Prupe.7G257900.1	0.420553	2.52102e-09	Prupe.4G259200.1	0.454437	8.16509e-11	Prupe.1G100300.1	0.444341	2.36095e-10
pe57959-1	-	-	11	Prupe.1G276400.1	0.496713	6.43363e-13	Prupe.1G255500.1	0.505733	2.09425e-13	Prupe.8G259800.1	0.40122	1.51549e-08	Prupe.4G163100.1	0.419764	2.7186e-09	Prupe.6G235500.1	0.413822	4.76882e-09	Prupe.8G131000.1	0.411512	5.91587e-09	Prupe.1G293700.1	0.442948	2.72594e-10	Prupe.5G218400.1	0.471333	1.27548e-11	Prupe.1G291800.1	0.402652	1.33207e-08	Prupe.4G286200.1	0.426791	1.37889e-09	Prupe.1G320200.1	0.423816	1.84161e-09
pe58898-1	-	-	2	Prupe.4G020400.1	0.472389	1.1318e-11	Prupe.4G030400.1	0.411506	5.91937e-09
pe60831-1	-	-	1	Prupe.4G265900.1	0.407173	8.82928e-09
pe05948-1	-	-	1	Prupe.1G255500.1	0.408432	7.86546e-09
pe58899-2	-	-	3	Prupe.8G117200.1	0.412776	5.25869e-09	Prupe.5G033500.1	0.436655	5.17802e-10	Prupe.5G038000.1	0.441564	3.14276e-10
pe59866-1	-	-	50	Prupe.2G144000.1	0.445288	2.14033e-10	Prupe.1G486900.1	0.416891	3.57252e-09	Prupe.2G211800.1	0.439493	3.88324e-10	Prupe.8G079200.1	0.405649	1.0149e-08	Prupe.6G034900.1	0.410924	6.24789e-09	Prupe.8G095400.1	0.469847	1.50785e-11	Prupe.2G298200.1	0.42582	1.51595e-09	Prupe.4G223900.1	0.426667	1.39575e-09	Prupe.1G075900.1	0.400926	1.55607e-08	Prupe.3G050200.1	0.453197	9.31959e-11	Prupe.5G199900.1	0.478215	5.81304e-12	Prupe.2G118400.1	0.466913	2.09333e-11	Prupe.1G432400.1	0.410769	6.33834e-09	Prupe.8G191900.1	0.534563	4.60564e-15	Prupe.8G131600.1	0.403363	1.24919e-08	Prupe.2G128100.1
pe29399-2	-	-	1	Prupe.1G281000.1	0.419112	2.89321e-09
pe43653-1	-	-	19	Prupe.4G117200.1	0.406873	9.07515e-09	Prupe.6G358500.1	0.407043	8.9352e-09	Prupe.8G026800.1	0.430653	9.43191e-10	Prupe.3G051900.1	0.422023	2.18945e-09	Prupe.5G219900.1	0.405695	1.01073e-08	Prupe.1G265600.1	0.418022	3.20912e-09	Prupe.6G255100.1	0.426455	1.42496e-09	Prupe.3G112600.1	0.434961	6.13985e-10	Prupe.5G052400.1	0.45606	6.86085e-11	Prupe.7G163200.1	0.410146	6.71487e-09	Prupe.1G498900.1	0.414107	4.64332e-09	Prupe.1G578500.1	0.401757	1.44399e-08	Prupe.6G251000.1	0.407894	8.26426e-09	Prupe.3G157200.1	0.427997	1.22542e-09	Prupe.4G027400.1	0.417841	3.26472e-09	Prupe.5G123500.1
pe28433-1	-	-	1	Prupe.4G278200.1	0.417823	3.27032e-09
pe59883-2	-	-	16	Prupe.2G216900.1	0.446089	1.96938e-10	Prupe.1G294300.1	0.439481	3.88795e-10	Prupe.2G171100.1	0.420709	2.48382e-09	Prupe.1G276400.1	0.490795	1.31983e-12	Prupe.1G235500.1	0.420153	2.61956e-09	Prupe.1G273800.1	0.49837	5.24789e-13	Prupe.2G045200.1	0.440179	3.62094e-10	Prupe.1G255500.1	0.59847	2.33414e-19	Prupe.1G274000.1	0.51327	7.99187e-14	Prupe.2G079000.1	0.43428	6.5741e-10	Prupe.8G044100.1	0.440722	3.42543e-10	Prupe.4G278200.1	0.414929	4.29861e-09	Prupe.1G235400.1	0.441808	3.06508e-10	Prupe.1G293700.1	0.43772	4.6495e-10	Prupe.1G114100.1	0.421182	2.37369e-09	Prupe.3G278500.1
pe30382-1	-	-	21	Prupe.2G216900.1	0.443857	2.48199e-10	Prupe.1G294300.1	0.461276	3.89854e-11	Prupe.6G251300.1	0.407043	8.93523e-09	Prupe.1G276400.1	0.469224	1.61699e-11	Prupe.1G273800.1	0.474657	8.74483e-12	Prupe.6G251400.1	0.401968	1.41689e-08	Prupe.2G132900.1	0.419518	2.78329e-09	Prupe.1G255500.1	0.584581	2.41272e-18	Prupe.8G062600.1	0.435941	5.56404e-10	Prupe.1G274000.1	0.48155	3.94682e-12	Prupe.2G079000.1	0.408661	7.70144e-09	Prupe.8G044100.1	0.423004	1.99189e-09	Prupe.4G278200.1	0.40156	1.46979e-08	Prupe.1G293700.1	0.459255	4.85843e-11	Prupe.2G022300.1	0.408626	7.72644e-09	Prupe.4G272800.1
mr2102	-	-	13	Prupe.2G216900.1	0.428712	1.14232e-09	Prupe.1G294300.1	0.439631	3.82903e-10	Prupe.1G276400.1	0.47893	5.3518e-12	Prupe.1G235500.1	0.403275	1.25916e-08	Prupe.1G273800.1	0.507281	1.72169e-13	Prupe.1G255500.1	0.591657	7.44451e-19	Prupe.8G062600.1	0.405318	1.04604e-08	Prupe.1G274000.1	0.520027	3.30134e-14	Prupe.2G079000.1	0.4003	1.64578e-08	Prupe.8G044100.1	0.424102	1.79124e-09	Prupe.1G273900.1	0.407711	8.40461e-09	Prupe.1G235400.1	0.416569	3.68293e-09	Prupe.1G293700.1	0.441016	3.32391e-10
pe26456-2	-	-	21	Prupe.2G216900.1	0.451892	1.07062e-10	Prupe.1G294300.1	0.453241	9.27601e-11	Prupe.1G276400.1	0.495678	7.30182e-13	Prupe.1G235500.1	0.413402	4.96009e-09	Prupe.1G273800.1	0.498415	5.21833e-13	Prupe.2G132900.1	0.413933	4.71942e-09	Prupe.2G045200.1	0.43393	6.80844e-10	Prupe.1G255500.1	0.614422	1.38259e-20	Prupe.8G062600.1	0.437773	4.62467e-10	Prupe.1G274000.1	0.50482	2.34971e-13	Prupe.2G079000.1	0.43715	4.92548e-10	Prupe.8G044100.1	0.445838	2.02131e-10	Prupe.4G278200.1	0.411765	5.77858e-09	Prupe.4G104700.1	0.400885	1.56176e-08	Prupe.1G235400.1	0.437638	4.6879e-10	Prupe.1G293700.1
pe27439-1	-	-	11	Prupe.2G216900.1	0.437652	4.68161e-10	Prupe.1G294300.1	0.418901	2.95183e-09	Prupe.1G276400.1	0.463936	2.9112e-11	Prupe.1G273800.1	0.47109	1.3109e-11	Prupe.1G255500.1	0.568722	3.04207e-17	Prupe.1G274000.1	0.480561	4.42894e-12	Prupe.2G079000.1	0.404571	1.11957e-08	Prupe.8G044100.1	0.40098	1.54841e-08	Prupe.1G293700.1	0.423927	1.82182e-09	Prupe.2G024000.1	0.406374	9.49902e-09	Prupe.1G114100.1	0.407575	8.50982e-09
pe60808-2	-	-	18	Prupe.2G216900.1	0.44503	2.1982e-10	Prupe.1G294300.1	0.45412	8.44617e-11	Prupe.1G276400.1	0.493467	9.55819e-13	Prupe.1G235500.1	0.41125	6.06159e-09	Prupe.1G273800.1	0.496762	6.39483e-13	Prupe.2G132900.1	0.407843	8.30325e-09	Prupe.2G045200.1	0.417073	3.5115e-09	Prupe.1G255500.1	0.589688	1.03565e-18	Prupe.8G062600.1	0.428555	1.16001e-09	Prupe.1G274000.1	0.512368	8.97962e-14	Prupe.2G079000.1	0.431668	8.52974e-10	Prupe.8G044100.1	0.448309	1.5619e-10	Prupe.4G278200.1	0.406201	9.65064e-09	Prupe.1G235400.1	0.441074	3.30436e-10	Prupe.1G293700.1	0.438904	4.12313e-10	Prupe.4G272800.1
pe42737-1	-	-	1	Prupe.6G257700.1	0.40316	1.27229e-08
pe42752-2	-	-	7	Prupe.3G204400.1	0.400065	1.68079e-08	Prupe.2G283300.1	0.424687	1.69254e-09	Prupe.7G197900.1	0.40055	1.6094e-08	Prupe.7G082800.1	0.445058	2.19186e-10	Prupe.1G498900.1	0.412481	5.40574e-09	Prupe.1G231100.1	0.401812	1.43686e-08	Prupe.4G021900.1	0.465166	2.54152e-11
pe57019-2	-	-	1	Prupe.1G255500.1	0.441872	3.04478e-10
pe60837-2	-	-	8	Prupe.2G216900.1	0.408873	7.55295e-09	Prupe.1G276400.1	0.507477	1.67945e-13	Prupe.1G273800.1	0.443421	2.59617e-10	Prupe.1G255500.1	0.555546	2.25792e-16	Prupe.1G274000.1	0.470761	1.3605e-11	Prupe.8G044100.1	0.414121	4.63709e-09	Prupe.1G293700.1	0.429177	1.09114e-09	Prupe.1G237600.1	0.417215	3.46463e-09
pe10804-1	-	-	1	Prupe.5G177400.1	0.400649	1.59518e-08
qk080708-2	-	-	38	Prupe.6G247900.1	0.407069	8.91386e-09	Prupe.5G086700.1	0.504531	2.43669e-13	Prupe.2G211800.1	0.429072	1.10251e-09	Prupe.7G031400.1	0.406411	9.46699e-09	Prupe.1G586400.1	0.462385	3.45245e-11	Prupe.2G128000.1	0.418197	3.1562e-09	Prupe.2G298200.1	0.423165	1.96116e-09	Prupe.3G312400.1	0.430499	9.57746e-10	Prupe.1G003000.1	0.414813	4.34565e-09	Prupe.7G101800.1	0.519054	3.75443e-14	Prupe.7G024500.1	0.476129	7.3894e-12	Prupe.4G047800.1	0.408808	7.59823e-09	Prupe.6G005900.1	0.5003	4.13359e-13	Prupe.1G376400.1	0.432342	7.97681e-10	Prupe.5G199900.1	0.414577	4.44275e-09	Prupe.7G168300.1
qk067414	-	-	1	Prupe.1G255500.1	0.467253	2.01553e-11
pe57011-1	-	-	8	Prupe.1G276400.1	0.416202	3.81266e-09	Prupe.1G235500.1	0.41266	5.31595e-09	Prupe.1G273800.1	0.408156	8.06761e-09	Prupe.2G045200.1	0.437827	4.59934e-10	Prupe.1G255500.1	0.508216	1.52873e-13	Prupe.1G274000.1	0.435097	6.05684e-10	Prupe.8G044100.1	0.403124	1.27649e-08	Prupe.3G278500.1	0.423305	1.93482e-09
pe09838-2	-	-	48	Prupe.8G067500.1	0.448024	1.60916e-10	Prupe.3G191900.1	0.422262	2.13966e-09	Prupe.1G161800.1	0.431452	8.71449e-10	Prupe.8G059400.1	0.41588	3.93048e-09	Prupe.5G028400.1	0.42206	2.1817e-09	Prupe.5G165500.1	0.406197	9.6543e-09	Prupe.1G342100.1	0.400759	1.57944e-08	Prupe.4G117200.1	0.402817	1.31237e-08	Prupe.3G053500.1	0.405582	1.02117e-08	Prupe.4G205100.1	0.407245	8.7716e-09	Prupe.1G445700.1	0.421836	2.22913e-09	Prupe.7G220300.1	0.401171	1.52217e-08	Prupe.1G370800.1	0.462639	3.35763e-11	Prupe.1G263400.1	0.421483	2.30601e-09	Prupe.8G026800.1	0.446764	1.83554e-10	Prupe.7G087500.1
pe37117-1	-	-	60	Prupe.8G067500.1	0.437315	4.84369e-10	Prupe.3G191900.1	0.442174	2.95187e-10	Prupe.1G161800.1	0.410334	6.59939e-09	Prupe.7G073600.1	0.408798	7.60477e-09	Prupe.1G267500.1	0.406601	9.30439e-09	Prupe.8G059400.1	0.426801	1.37764e-09	Prupe.5G186300.1	0.404205	1.15744e-08	Prupe.5G028400.1	0.4247	1.69036e-09	Prupe.3G004100.1	0.411912	5.69991e-09	Prupe.5G165500.1	0.40459	1.11761e-08	Prupe.1G342100.1	0.414941	4.2934e-09	Prupe.3G053500.1	0.417429	3.3951e-09	Prupe.4G205100.1	0.400182	1.66334e-08	Prupe.1G370800.1	0.47204	1.1775e-11	Prupe.8G026800.1	0.472636	1.1006e-11	Prupe.7G087500.1
pe39042-1	-	-	72	Prupe.8G134000.1	0.403698	1.21185e-08	Prupe.1G222800.1	0.401097	1.53231e-08	Prupe.4G242200.1	0.407429	8.62471e-09	Prupe.8G067500.1	0.44945	1.38551e-10	Prupe.3G191900.1	0.443547	2.56272e-10	Prupe.1G161800.1	0.440073	3.66031e-10	Prupe.7G073600.1	0.414822	4.34185e-09	Prupe.1G267500.1	0.401386	1.49298e-08	Prupe.8G059400.1	0.427861	1.24181e-09	Prupe.5G186300.1	0.405067	1.0702e-08	Prupe.5G028400.1	0.41504	4.2537e-09	Prupe.3G156500.1	0.43424	6.59994e-10	Prupe.7G233700.1	0.40218	1.38996e-08	Prupe.3G004100.1	0.418649	3.02365e-09	Prupe.1G342100.1	0.410199	6.68208e-09	Prupe.4G117200.1
pe20604-2	-	-	7	Prupe.2G211800.1	0.408221	8.02013e-09	Prupe.8G266300.1	0.429355	1.07216e-09	Prupe.3G049400.1	0.401987	1.41443e-08	Prupe.6G007800.1	0.406378	9.49589e-09	Prupe.5G006200.1	0.444219	2.39093e-10	Prupe.5G073600.1	0.413488	4.92039e-09	Prupe.6G110500.1	0.422205	2.15127e-09
pe52299-1	-	-	8	Prupe.2G211800.1	0.405508	1.0281e-08	Prupe.6G364800.1	0.404529	1.12384e-08	Prupe.8G266300.1	0.431179	8.95391e-10	Prupe.8G252500.1	0.400284	1.64825e-08	Prupe.6G007800.1	0.406203	9.64876e-09	Prupe.5G006200.1	0.445943	1.99941e-10	Prupe.5G073600.1	0.414887	4.31554e-09	Prupe.6G110500.1	0.423982	1.81228e-09
pe52289-2	-	-	8	Prupe.2G211800.1	0.404557	1.12096e-08	Prupe.6G364800.1	0.403308	1.25538e-08	Prupe.8G266300.1	0.429087	1.10087e-09	Prupe.3G049400.1	0.400482	1.61927e-08	Prupe.6G007800.1	0.40157	1.46845e-08	Prupe.5G006200.1	0.446408	1.90501e-10	Prupe.5G073600.1	0.416866	3.58075e-09	Prupe.6G110500.1	0.419579	2.76725e-09
pe47428-2	-	-	31	Prupe.5G086700.1	0.469756	1.52326e-11	Prupe.3G312400.1	0.411452	5.94914e-09	Prupe.7G101800.1	0.40183	1.43449e-08	Prupe.4G111500.1	0.42914	1.09518e-09	Prupe.7G024500.1	0.47334	1.01601e-11	Prupe.6G005900.1	0.45763	5.79349e-11	Prupe.5G162800.1	0.429315	1.07641e-09	Prupe.5G199900.1	0.40503	1.07378e-08	Prupe.7G168300.1	0.431427	8.73583e-10	Prupe.3G241700.1	0.423001	1.99252e-09	Prupe.8G178500.1	0.402948	1.29687e-08	Prupe.2G128100.1	0.424062	1.79831e-09	Prupe.2G023000.1	0.405217	1.05566e-08	Prupe.2G324700.1	0.454017	8.53942e-11	Prupe.7G063100.1	0.478987	5.31631e-12	Prupe.1G185500.1
pe54186-2	-	-	6	Prupe.2G216900.1	0.433885	6.83911e-10	Prupe.1G276400.1	0.509659	1.2717e-13	Prupe.1G273800.1	0.428043	1.21985e-09	Prupe.1G255500.1	0.527492	1.21487e-14	Prupe.1G274000.1	0.473893	9.54079e-12	Prupe.4G272800.1	0.402183	1.38966e-08
pe03136-1	-	-	1	Prupe.2G200100.1	0.428354	1.18319e-09
pe29433-2	-	-	2	Prupe.2G045200.1	0.456684	6.41554e-11	Prupe.1G255500.1	0.522558	2.35894e-14
pe14709-2	-	-	1	Prupe.2G081200.1	0.400433	1.62641e-08
pe27480-1	-	-	1	Prupe.3G100800.1	0.462751	3.31675e-11
mr018	Apigenin-5-O-glucoside	Flavonoids	31	Prupe.7G271300.1	0.400143	1.66911e-08	Prupe.2G211800.1	0.442833	2.75854e-10	Prupe.4G223900.1	0.401714	1.44966e-08	Prupe.7G101800.1	0.451266	1.14395e-10	Prupe.7G024500.1	0.469217	1.6184e-11	Prupe.1G376400.1	0.403974	1.18186e-08	Prupe.5G131600.1	0.417502	3.37148e-09	Prupe.5G199900.1	0.423074	1.97856e-09	Prupe.7G168300.1	0.436011	5.52491e-10	Prupe.3G241700.1	0.44621	1.94471e-10	Prupe.1G448600.1	0.417742	3.29566e-09	Prupe.3G042100.1	0.405296	1.04813e-08	Prupe.3G009500.1	0.405198	1.05752e-08	Prupe.2G324700.1	0.400525	1.61306e-08	Prupe.7G063100.1	0.432656	7.73171e-10	Prupe.5G073700.1
pe30398-2	-	-	1	Prupe.8G114300.1	0.411379	5.98967e-09
pe55113-1	N-Acetyl-L-Tryptophan	Amino acid and derivatives	13	Prupe.8G117200.1	0.478293	5.76042e-12	Prupe.4G033200.1	0.414077	4.65627e-09	Prupe.5G084800.1	0.434269	6.58112e-10	Prupe.6G065600.1	0.406156	9.69061e-09	Prupe.8G131600.1	0.438823	4.15701e-10	Prupe.6G014400.1	0.449397	1.39331e-10	Prupe.7G236100.1	0.419432	2.80621e-09	Prupe.6G154300.1	0.432366	7.95777e-10	Prupe.7G242700.1	0.423893	1.82788e-09	Prupe.3G183100.1	0.419624	2.75533e-09	Prupe.4G185000.1	0.419703	2.73464e-09	Prupe.1G404400.1	0.428976	1.11295e-09	Prupe.8G199200.1	0.410349	6.59026e-09
pe39988-1	-	-	12	Prupe.1G161800.1	0.435895	5.59e-10	Prupe.4G050000.1	0.423673	1.86728e-09	Prupe.1G034100.1	0.475887	7.59739e-12	Prupe.8G026800.1	0.442634	2.81544e-10	Prupe.3G100800.1	0.419633	2.75298e-09	Prupe.2G222700.1	0.491512	1.2107e-12	Prupe.2G222500.1	0.496171	6.87527e-13	Prupe.5G035600.1	0.420262	2.5924e-09	Prupe.6G034800.1	0.442786	2.77188e-10	Prupe.1G498900.1	0.411069	6.16463e-09	Prupe.4G021900.1	0.412709	5.29173e-09	Prupe.2G051300.1	0.414303	4.55879e-09
pe26479-1	-	-	3	Prupe.1G034100.1	0.441254	3.2442e-10	Prupe.2G222700.1	0.44237	2.89308e-10	Prupe.2G222500.1	0.447625	1.67775e-10
pe40916-1	-	-	16	Prupe.1G161800.1	0.43816	4.44646e-10	Prupe.4G050000.1	0.420909	2.43671e-09	Prupe.1G034100.1	0.502471	3.15456e-13	Prupe.8G026800.1	0.458764	5.12426e-11	Prupe.3G167900.1	0.426186	1.46277e-09	Prupe.3G100800.1	0.445643	2.06276e-10	Prupe.2G222700.1	0.517359	4.69155e-14	Prupe.2G222500.1	0.51917	3.69709e-14	Prupe.5G035600.1	0.431322	8.82746e-10	Prupe.6G034800.1	0.457082	6.14645e-11	Prupe.1G498900.1	0.43412	6.68028e-10	Prupe.4G126600.1	0.427062	1.34292e-09	Prupe.8G256000.1	0.409164	7.35244e-09	Prupe.3G009200.1	0.419611	2.75875e-09	Prupe.4G021900.1	0.4321	8.17098e-10	Prupe.2G051300.1
pe41847-1	-	-	1	Prupe.6G095300.1	0.412528	5.38198e-09
pe60856-2	-	-	12	Prupe.2G216900.1	0.464555	2.71911e-11	Prupe.1G294300.1	0.457915	5.61775e-11	Prupe.1G276400.1	0.522414	2.40449e-14	Prupe.1G273800.1	0.504403	2.47633e-13	Prupe.1G255500.1	0.564194	6.11948e-17	Prupe.1G274000.1	0.524781	1.75158e-14	Prupe.4G278200.1	0.402755	1.31973e-08	Prupe.1G293700.1	0.433565	7.06135e-10	Prupe.1G237600.1	0.445823	2.02453e-10	Prupe.4G272800.1	0.46208	3.57011e-11	Prupe.4G286200.1	0.421123	2.38707e-09	Prupe.1G114100.1	0.405458	1.03279e-08
pe27479-1	-	-	2	Prupe.4G020400.1	0.400917	1.55725e-08	Prupe.4G030300.1	0.435347	5.90673e-10
pe33275-1	-	-	4	Prupe.1G550800.1	0.41934	2.831e-09	Prupe.4G020400.1	0.44262	2.81957e-10	Prupe.4G030300.1	0.46607	2.29898e-11	Prupe.4G030400.1	0.430891	9.21291e-10
pe43678-1	-	-	2	Prupe.4G020400.1	0.417845	3.26358e-09	Prupe.4G031900.1	0.422509	2.08922e-09
pe58934-2	-	-	1	Prupe.2G159100.1	0.461702	3.7208e-11
pe59895-2	-	-	1	Prupe.2G159100.1	0.45196	1.06287e-10
pe30397-1	-	-	3	Prupe.1G273800.1	0.415687	4.00258e-09	Prupe.1G255500.1	0.521013	2.89717e-14	Prupe.1G274000.1	0.436362	5.33306e-10
pe60852-2	-	-	1	Prupe.4G265900.1	0.400777	1.57701e-08
pe44617-1	-	-	2	Prupe.4G030300.1	0.401625	1.46132e-08	Prupe.4G031900.1	0.445061	2.19132e-10
mr2071	-	-	3	Prupe.1G550800.1	0.407299	8.7279e-09	Prupe.4G020400.1	0.448011	1.61135e-10	Prupe.4G030300.1	0.4362	5.42094e-10
pe26492-1	-	-	2	Prupe.2G016100.1	0.407279	8.74423e-09	Prupe.5G099200.1	0.413422	4.95093e-09
pe05012-1	-	-	38	Prupe.1G161800.1	0.417838	3.26567e-09	Prupe.3G296700.1	0.402812	1.31301e-08	Prupe.1G342100.1	0.424642	1.69985e-09	Prupe.3G053500.1	0.400893	1.56066e-08	Prupe.3G090800.1	0.41853	3.05803e-09	Prupe.1G370800.1	0.43068	9.40695e-10	Prupe.1G263400.1	0.459507	4.72713e-11	Prupe.8G026800.1	0.435331	5.91644e-10	Prupe.3G051900.1	0.42192	2.21126e-09	Prupe.3G067400.1	0.411801	5.75896e-09	Prupe.6G105100.1	0.428794	1.13305e-09	Prupe.7G073700.1	0.4243	1.75717e-09	Prupe.5G020000.1	0.407627	8.46977e-09	Prupe.6G069900.1	0.4068	9.13654e-09	Prupe.6G255100.1	0.440418	3.53376e-10	Prupe.2G195400.1
pe39043-1	-	-	1	Prupe.1G255500.1	0.415983	3.89239e-09
pe58930-1	-	-	9	Prupe.6G237400.1	0.40904	7.43739e-09	Prupe.2G019500.1	0.461134	3.95927e-11	Prupe.5G208300.1	0.42849	1.16741e-09	Prupe.4G033200.1	0.437175	4.91279e-10	Prupe.8G131600.1	0.423844	1.8365e-09	Prupe.7G236100.1	0.436033	5.51275e-10	Prupe.8G173500.1	0.403792	1.20154e-08	Prupe.6G154300.1	0.415811	3.95589e-09	Prupe.1G587500.1	0.406357	9.514e-09
pe48411-1	-	-	1	Prupe.4G265900.1	0.419037	2.91404e-09
pe43688-1	-	-	3	Prupe.1G294300.1	0.419809	2.70704e-09	Prupe.1G273800.1	0.402195	1.38816e-08	Prupe.1G255500.1	0.552843	3.36974e-16
pe37147-1	-	-	6	Prupe.8G117200.1	0.497746	5.66645e-13	Prupe.2G318700.1	0.411138	6.12503e-09	Prupe.5G084800.1	0.417815	3.27295e-09	Prupe.6G187400.1	0.447371	1.72291e-10	Prupe.3G232700.1	0.4101	6.74362e-09	Prupe.1G404400.1	0.409765	6.95565e-09
pe52294-2	-	-	1	Prupe.4G066900.1	0.402085	1.40195e-08
pe27471-2	-	-	3	Prupe.8G117200.1	0.476338	7.21435e-12	Prupe.6G187400.1	0.407172	8.83074e-09	Prupe.1G404400.1	0.400741	1.58206e-08
pe57995-1	-	-	4	Prupe.1G552500.1	0.444929	2.22134e-10	Prupe.3G285500.1	0.422934	2.00543e-09	Prupe.7G011600.1	0.407344	8.69253e-09	Prupe.3G205000.1	0.418352	3.11004e-09
pe25510-1	-	-	5	Prupe.7G155000.1	0.464379	2.77248e-11	Prupe.6G120300.1	0.432994	7.47491e-10	Prupe.3G251600.1	0.427029	1.34725e-09	Prupe.5G006200.1	0.425122	1.62253e-09	Prupe.1G082300.1	0.40001	1.68921e-08
pe54213-1	-	-	1	Prupe.3G285300.1	0.412997	5.15147e-09
pe39052-2	-	-	1	Prupe.3G285300.1	0.400163	1.66615e-08
pe59904-1	-	-	1	Prupe.4G030400.1	0.585938	1.93016e-18
pe30426-1	-	-	1	Prupe.5G012200.1	0.424908	1.65652e-09
pe52300-2	-	-	6	Prupe.5G028400.1	0.412382	5.45572e-09	Prupe.6G022200.1	0.465951	2.32966e-11	Prupe.4G030300.1	0.431616	8.57398e-10	Prupe.2G032000.1	0.400917	1.55723e-08	Prupe.4G031900.1	0.422526	2.0858e-09	Prupe.6G260800.1	0.415047	4.25097e-09
pe00308-2	-	-	3	Prupe.6G022200.1	0.403604	1.22225e-08	Prupe.4G030300.1	0.405508	1.02809e-08	Prupe.4G031900.1	0.42186	2.22406e-09
pe58010-1	-	-	1	Prupe.4G101100.1	0.401724	1.44826e-08
ln0489	-	-	101	Prupe.7G171600.1	0.441111	3.29206e-10	Prupe.6G271500.1	0.424325	1.75297e-09	Prupe.7G271300.1	0.462903	3.2617e-11	Prupe.2G211800.1	0.453742	8.79401e-11	Prupe.1G563500.1	0.414429	4.50501e-09	Prupe.5G022800.1	0.424944	1.65078e-09	Prupe.7G031400.1	0.44077	3.40871e-10	Prupe.8G117200.1	0.410796	6.32262e-09	Prupe.1G586400.1	0.480507	4.45697e-12	Prupe.4G193000.1	0.413132	5.08684e-09	Prupe.3G289400.1	0.426311	1.44514e-09	Prupe.8G095400.1	0.534499	4.64722e-15	Prupe.2G298200.1	0.485447	2.49726e-12	Prupe.3G312400.1	0.429384	1.06918e-09	Prupe.3G185700.1	0.404587	1.11793e-08	Prupe.1G325000.1
qk097984	-	-	13	Prupe.8G117200.1	0.495371	7.58107e-13	Prupe.4G279700.1	0.447481	1.70316e-10	Prupe.2G318700.1	0.419999	2.65829e-09	Prupe.4G047800.1	0.502555	3.1218e-13	Prupe.2G016100.1	0.423628	1.87543e-09	Prupe.5G084800.1	0.425337	1.58899e-09	Prupe.1G049200.1	0.409459	7.15537e-09	Prupe.7G159100.1	0.413644	4.84887e-09	Prupe.6G154300.1	0.4037	1.21163e-08	Prupe.4G275600.1	0.413174	5.06686e-09	Prupe.7G154800.1	0.403135	1.27521e-08	Prupe.4G275900.1	0.406828	9.11326e-09	Prupe.1G227000.1	0.416487	3.71147e-09
pe01266-1	-	-	3	Prupe.1G034100.1	0.413219	5.04577e-09	Prupe.2G222700.1	0.419058	2.90802e-09	Prupe.2G222500.1	0.412677	5.30785e-09
pe60864-1	-	-	2	Prupe.4G020400.1	0.466623	2.16218e-11	Prupe.4G030300.1	0.505783	2.08108e-13
mr733	-	-	2	Prupe.1G049200.1	0.419466	2.79716e-09	Prupe.5G143500.1	0.42569	1.53531e-09
pe32375-2	-	-	4	Prupe.1G550800.1	0.443956	2.45674e-10	Prupe.4G020400.1	0.45123	1.14836e-10	Prupe.4G030300.1	0.446995	1.79188e-10	Prupe.5G012200.1	0.400346	1.63907e-08
pe16683-1	-	-	6	Prupe.1G161800.1	0.410567	6.45813e-09	Prupe.1G075900.1	0.467712	1.915e-11	Prupe.2G055400.1	0.406541	9.35544e-09	Prupe.3G226400.1	0.448213	1.57756e-10	Prupe.1G266300.1	0.40779	8.34364e-09	Prupe.7G166600.1	0.438101	4.4734e-10
pe41872-1	-	-	18	Prupe.2G216900.1	0.426803	1.3773e-09	Prupe.1G273800.1	0.411042	6.17968e-09	Prupe.1G255500.1	0.423508	1.89734e-09	Prupe.8G062600.1	0.493065	1.00349e-12	Prupe.1G274000.1	0.419313	2.83827e-09	Prupe.8G127300.1	0.419796	2.71041e-09	Prupe.2G129900.1	0.432919	7.53104e-10	Prupe.8G120500.1	0.432175	8.11011e-10	Prupe.2G130000.1	0.405149	1.06223e-08	Prupe.4G115800.1	0.467725	1.9123e-11	Prupe.4G272800.1	0.405897	9.922e-09	Prupe.2G024000.1	0.458145	5.47961e-11	Prupe.4G143800.1	0.423523	1.89442e-09	Prupe.3G013400.1	0.405733	1.00722e-08	Prupe.1G436700.1	0.417435	3.39296e-09	Prupe.2G329200.1
pe32356-1	-	-	2	Prupe.4G268400.1	0.40491	1.08558e-08	Prupe.4G184500.1	0.409166	7.35134e-09
pe60882-2	-	-	1	Prupe.1G255500.1	0.551493	4.11037e-16
pe57069-2	-	-	3	Prupe.5G191300.1	0.431655	8.54029e-10	Prupe.3G247700.1	0.488852	1.66615e-12	Prupe.2G141600.1	0.445726	2.04516e-10
pe30433-1	-	-	1	Prupe.1G255500.1	0.504037	2.59289e-13
pe43719-1	-	-	1	Prupe.1G276400.1	0.447649	1.67357e-10
pe48438-2	-	-	35	Prupe.8G067500.1	0.434842	6.21363e-10	Prupe.5G021700.1	0.412339	5.47741e-09	Prupe.1G161800.1	0.445586	2.07514e-10	Prupe.7G073600.1	0.405749	1.0057e-08	Prupe.5G124900.1	0.419544	2.77652e-09	Prupe.5G028400.1	0.501313	3.64457e-13	Prupe.6G042300.1	0.406659	9.25519e-09	Prupe.1G370800.1	0.47829	5.76265e-12	Prupe.5G162000.1	0.4396	3.84129e-10	Prupe.8G001200.1	0.406057	9.77836e-09	Prupe.3G167900.1	0.45594	6.95001e-11	Prupe.5G020000.1	0.464484	2.74041e-11	Prupe.6G069900.1	0.406841	9.10223e-09	Prupe.4G097900.1	0.474344	9.0633e-12	Prupe.6G035200.1	0.423771	1.84966e-09	Prupe.8G005200.1
pe52305-1	-	-	23	Prupe.1G161800.1	0.424027	1.80435e-09	Prupe.5G028400.1	0.459936	4.512e-11	Prupe.1G370800.1	0.465803	2.36819e-11	Prupe.3G167900.1	0.438026	4.50758e-10	Prupe.5G020000.1	0.475823	7.65352e-12	Prupe.4G097900.1	0.424951	1.64966e-09	Prupe.6G035200.1	0.416119	3.84264e-09	Prupe.8G005200.1	0.428251	1.19524e-09	Prupe.1G051700.1	0.404799	1.09662e-08	Prupe.5G193200.1	0.400973	1.54941e-08	Prupe.4G101100.1	0.443994	2.44717e-10	Prupe.6G005300.1	0.433888	6.83705e-10	Prupe.1G462100.1	0.422955	2.00128e-09	Prupe.4G154800.1	0.432666	7.7233e-10	Prupe.7G031800.1	0.416954	3.55128e-09	Prupe.1G518200.1
pe34270-1	-	-	1	Prupe.4G030400.1	0.565946	4.67549e-17
pe39077-2	-	-	2	Prupe.4G030400.1	0.544053	1.20865e-15	Prupe.1G343000.1	0.405993	9.83595e-09
pe47470-2	-	-	140	Prupe.2G144000.1	0.465462	2.45944e-11	Prupe.6G271500.1	0.409103	7.39391e-09	Prupe.6G247900.1	0.428455	1.17145e-09	Prupe.7G271300.1	0.449938	1.31619e-10	Prupe.1G486900.1	0.405558	1.02338e-08	Prupe.1G305400.1	0.420128	2.62564e-09	Prupe.4G151800.1	0.421999	2.19443e-09	Prupe.2G211800.1	0.535257	4.18229e-15	Prupe.3G164100.1	0.402625	1.33536e-08	Prupe.1G563500.1	0.408378	7.90503e-09	Prupe.5G022800.1	0.411622	5.85597e-09	Prupe.7G031400.1	0.45724	6.04268e-11	Prupe.8G079200.1	0.457685	5.75912e-11	Prupe.4G193000.1	0.418827	2.97286e-09	Prupe.6G034900.1	0.401248	1.51165e-08	Prupe.2G157200.1
pe45572-1	-	-	1	Prupe.4G030400.1	0.549624	5.40321e-16
pe21607-2	-	-	1	Prupe.4G030400.1	0.510482	1.14458e-13
pe60887-1	-	-	2	Prupe.4G020400.1	0.401984	1.41483e-08	Prupe.4G030400.1	0.525235	1.6478e-14
pe57073-2	-	-	16	Prupe.2G171100.1	0.430027	1.00344e-09	Prupe.1G276400.1	0.512514	8.81188e-14	Prupe.1G235500.1	0.456941	6.24027e-11	Prupe.1G273800.1	0.452769	9.75387e-11	Prupe.2G045200.1	0.477206	6.52982e-12	Prupe.1G255500.1	0.575849	9.90618e-18	Prupe.1G274000.1	0.466013	2.31361e-11	Prupe.4G268400.1	0.416086	3.85463e-09	Prupe.6G063800.1	0.438843	4.14888e-10	Prupe.1G235400.1	0.435245	5.96754e-10	Prupe.2G043200.1	0.426294	1.44749e-09	Prupe.5G005700.1	0.424571	1.71165e-09	Prupe.5G006000.1	0.434673	6.31985e-10	Prupe.5G008600.1	0.41278	5.25681e-09	Prupe.5G159500.1	0.413761	4.7963e-09	Prupe.1G320200.1
pe44657-1	-	-	1	Prupe.4G030400.1	0.508833	1.41317e-13
mr1199	Chrysin-7-O-glucoside	Flavonoids	1	Prupe.4G223900.1	0.420205	2.60648e-09
pe57079-1	-	-	5	Prupe.4G267000.1	0.432953	7.50574e-10	Prupe.4G265300.1	0.411644	5.84385e-09	Prupe.4G268500.1	0.440561	3.48238e-10	Prupe.4G220400.1	0.403215	1.26604e-08	Prupe.4G267700.1	0.423551	1.88938e-09
pe29464-1	-	-	51	Prupe.4G094100.1	0.41368	4.83295e-09	Prupe.3G003200.1	0.412119	5.59133e-09	Prupe.8G079200.1	0.402594	1.33908e-08	Prupe.2G157200.1	0.415668	4.00981e-09	Prupe.8G073100.1	0.421286	2.35001e-09	Prupe.2G230000.1	0.46127	3.90104e-11	Prupe.5G032900.1	0.418932	2.94312e-09	Prupe.5G156000.1	0.442069	2.98392e-10	Prupe.1G208300.1	0.453313	9.20512e-11	Prupe.6G177200.1	0.438269	4.3976e-10	Prupe.4G194800.1	0.408333	7.93775e-09	Prupe.1G075900.1	0.404786	1.09789e-08	Prupe.3G050200.1	0.609548	3.33491e-20	Prupe.5G032800.1	0.430084	9.97759e-10	Prupe.1G116900.1	0.403881	1.19193e-08	Prupe.5G176900.1
sn0623	-	-	1	Prupe.4G058000.1	0.42126	2.35593e-09
pe50389-1	-	-	3	Prupe.1G034100.1	0.437706	4.6558e-10	Prupe.2G222700.1	0.457125	6.11774e-11	Prupe.2G222500.1	0.444603	2.29774e-10
pe52319-1	-	-	3	Prupe.1G034100.1	0.457667	5.77057e-11	Prupe.2G222700.1	0.463349	3.1057e-11	Prupe.2G222500.1	0.454841	7.8192e-11
pe40023-1	-	-	1	Prupe.3G004100.1	0.412168	5.56572e-09
pe06994-2	-	-	2	Prupe.2G222700.1	0.401596	1.46509e-08	Prupe.2G222500.1	0.419658	2.74633e-09
pe57091-1	-	-	18	Prupe.2G216900.1	0.411076	6.16048e-09	Prupe.1G294300.1	0.411495	5.9251e-09	Prupe.1G276400.1	0.447996	1.61385e-10	Prupe.1G235500.1	0.425858	1.51035e-09	Prupe.1G273800.1	0.452229	1.03296e-10	Prupe.2G045200.1	0.496971	6.23272e-13	Prupe.1G255500.1	0.494525	8.40439e-13	Prupe.8G062600.1	0.429237	1.0848e-09	Prupe.1G274000.1	0.483974	2.97094e-12	Prupe.2G046800.1	0.402843	1.30928e-08	Prupe.2G129900.1	0.452327	1.02227e-10	Prupe.8G120500.1	0.412918	5.18978e-09	Prupe.8G049100.1	0.406054	9.78106e-09	Prupe.5G112700.1	0.404843	1.09226e-08	Prupe.2G130000.1	0.431035	9.08191e-10	Prupe.6G063800.1
pe58041-1	-	-	17	Prupe.2G216900.1	0.420061	2.64261e-09	Prupe.1G294300.1	0.431681	8.5188e-10	Prupe.1G276400.1	0.47455	8.85278e-12	Prupe.1G235500.1	0.436869	5.06719e-10	Prupe.1G273800.1	0.458608	5.21152e-11	Prupe.2G132900.1	0.421993	2.1957e-09	Prupe.2G045200.1	0.499164	4.75807e-13	Prupe.1G255500.1	0.511889	9.55223e-14	Prupe.1G274000.1	0.501529	3.54813e-13	Prupe.2G129900.1	0.47098	1.32724e-11	Prupe.5G112700.1	0.410787	6.32785e-09	Prupe.1G273900.1	0.403562	1.22683e-08	Prupe.2G130000.1	0.451114	1.16246e-10	Prupe.6G063800.1	0.41256	5.36614e-09	Prupe.1G235400.1	0.403526	1.23092e-08	Prupe.1G293700.1
pe58985-1	-	-	40	Prupe.2G144000.1	0.41192	5.69572e-09	Prupe.3G261000.1	0.408135	8.08306e-09	Prupe.6G240200.1	0.439771	3.77491e-10	Prupe.7G031400.1	0.408144	8.07682e-09	Prupe.7G155000.1	0.414947	4.29117e-09	Prupe.8G096200.1	0.429929	1.01319e-09	Prupe.1G013800.1	0.443703	2.52187e-10	Prupe.2G256600.1	0.417087	3.50675e-09	Prupe.8G266500.1	0.432483	7.86575e-10	Prupe.5G171000.1	0.437944	4.5451e-10	Prupe.7G050300.1	0.44911	1.43588e-10	Prupe.4G092700.1	0.408845	7.5719e-09	Prupe.8G191900.1	0.479319	5.11591e-12	Prupe.1G016600.1	0.42052	2.52904e-09	Prupe.2G035200.1	0.413183	5.06289e-09	Prupe.3G181100.1
pe57102-2	-	-	3	Prupe.2G183200.1	0.400462	1.62206e-08	Prupe.7G155700.1	0.403514	1.23219e-08	Prupe.3G142100.1	0.403723	1.20906e-08
pe57099-1	-	-	4	Prupe.1G550800.1	0.427646	1.26827e-09	Prupe.4G020400.1	0.429545	1.0523e-09	Prupe.5G012200.1	0.401318	1.50215e-08	Prupe.4G030400.1	0.430811	9.2859e-10
pe27542-2	-	-	2	Prupe.3G142100.1	0.406357	9.51417e-09	Prupe.4G118600.1	0.41986	2.69389e-09
pe54259-2	-	-	9	Prupe.8G067500.1	0.419058	2.9082e-09	Prupe.5G028400.1	0.429045	1.10543e-09	Prupe.1G370800.1	0.444116	2.41657e-10	Prupe.4G184000.1	0.420271	2.59005e-09	Prupe.4G097900.1	0.407025	8.94997e-09	Prupe.4G101100.1	0.42602	1.48664e-09	Prupe.1G518200.1	0.434245	6.59692e-10	Prupe.4G070300.1	0.420097	2.63354e-09	Prupe.1G269300.1	0.416102	3.84878e-09
pe37200-1	-	-	1	Prupe.4G030300.1	0.406949	9.01275e-09
pe46571-1	-	-	1	Prupe.4G030300.1	0.443495	2.57658e-10
mr1631	-	-	1	Prupe.4G030300.1	0.468632	1.72786e-11
pe60931-1	-	-	42	Prupe.8G067500.1	0.476397	7.16573e-12	Prupe.5G021700.1	0.411026	6.18923e-09	Prupe.7G129300.1	0.402494	1.35118e-08	Prupe.1G161800.1	0.466306	2.23963e-11	Prupe.5G124900.1	0.407746	8.37757e-09	Prupe.5G028400.1	0.4843	2.85912e-12	Prupe.8G249400.1	0.412676	5.30842e-09	Prupe.6G042300.1	0.410474	6.51385e-09	Prupe.1G370800.1	0.484081	2.93383e-12	Prupe.1G263400.1	0.439977	3.69653e-10	Prupe.5G162000.1	0.419092	2.89861e-09	Prupe.8G001200.1	0.402777	1.31711e-08	Prupe.3G167900.1	0.460813	4.1007e-11	Prupe.2G025800.1	0.415438	4.09748e-09	Prupe.6G105100.1	0.438836	4.15171e-10	Prupe.5G020000.1
pe12839-1	-	-	1	Prupe.4G265900.1	0.425264	1.6002e-09
pe14794-1	-	-	84	Prupe.1G161700.1	0.43047	9.60456e-10	Prupe.4G094100.1	0.428501	1.16618e-09	Prupe.8G079200.1	0.450573	1.23087e-10	Prupe.2G157200.1	0.447063	1.77915e-10	Prupe.8G073100.1	0.476209	7.32239e-12	Prupe.7G080500.1	0.411706	5.81018e-09	Prupe.2G230000.1	0.443567	2.55739e-10	Prupe.5G032900.1	0.470809	1.35312e-11	Prupe.5G156000.1	0.456018	6.89222e-11	Prupe.1G208300.1	0.502364	3.19715e-13	Prupe.6G177200.1	0.475369	8.06175e-12	Prupe.4G194800.1	0.409184	7.33884e-09	Prupe.1G075900.1	0.460044	4.45932e-11	Prupe.3G050200.1	0.625784	1.6713e-21	Prupe.5G032800.1	0.484783	2.70082e-12	Prupe.1G116900.1
pe29509-2	-	-	10	Prupe.1G294300.1	0.430123	9.94009e-10	Prupe.1G276400.1	0.476841	6.80979e-12	Prupe.1G273800.1	0.401172	1.52196e-08	Prupe.2G045200.1	0.451618	1.10208e-10	Prupe.1G255500.1	0.56082	1.02309e-16	Prupe.8G062600.1	0.410966	6.22347e-09	Prupe.1G274000.1	0.431355	8.79831e-10	Prupe.8G044100.1	0.412837	5.2291e-09	Prupe.1G235400.1	0.417757	3.29112e-09	Prupe.1G293700.1	0.409097	7.39805e-09
pe38180-1	-	-	12	Prupe.1G294300.1	0.455215	7.51212e-11	Prupe.1G276400.1	0.492241	1.10878e-12	Prupe.1G273800.1	0.422685	2.05422e-09	Prupe.2G045200.1	0.443752	2.50917e-10	Prupe.1G255500.1	0.580207	4.92112e-18	Prupe.8G062600.1	0.41552	4.06594e-09	Prupe.1G274000.1	0.455145	7.56891e-11	Prupe.8G044100.1	0.408066	8.13513e-09	Prupe.4G104700.1	0.402307	1.37421e-08	Prupe.1G235400.1	0.414213	4.59732e-09	Prupe.1G293700.1	0.426313	1.4448e-09	Prupe.1G237600.1	0.404694	1.10709e-08
pe39124-1	-	-	13	Prupe.2G216900.1	0.401936	1.42091e-08	Prupe.1G294300.1	0.457424	5.92368e-11	Prupe.1G276400.1	0.492551	1.06795e-12	Prupe.1G273800.1	0.438447	4.31921e-10	Prupe.2G045200.1	0.427201	1.3247e-09	Prupe.1G255500.1	0.578714	6.26199e-18	Prupe.8G062600.1	0.412674	5.30933e-09	Prupe.1G274000.1	0.47078	1.3576e-11	Prupe.7G038500.1	0.408217	8.02282e-09	Prupe.8G044100.1	0.401079	1.53477e-08	Prupe.4G104700.1	0.40988	6.88211e-09	Prupe.1G235400.1	0.408756	7.63444e-09	Prupe.1G293700.1	0.42311	1.97162e-09
pe57137-1	-	-	13	Prupe.8G076900.1	0.402304	1.37456e-08	Prupe.7G067800.1	0.405868	9.94819e-09	Prupe.2G077000.1	0.448915	1.46565e-10	Prupe.4G279700.1	0.421033	2.40772e-09	Prupe.4G269400.1	0.431297	8.8497e-10	Prupe.5G209700.1	0.420086	2.63629e-09	Prupe.4G225000.1	0.414373	4.52887e-09	Prupe.3G285300.1	0.470106	1.46451e-11	Prupe.3G285500.1	0.491475	1.21615e-12	Prupe.1G118700.1	0.439215	3.99477e-10	Prupe.1G100300.1	0.434717	6.29198e-10	Prupe.7G081100.1	0.416784	3.60875e-09	Prupe.6G359300.1	0.422208	2.15081e-09
pe58088-2	-	-	14	Prupe.7G067800.1	0.401412	1.48948e-08	Prupe.2G077000.1	0.429263	1.082e-09	Prupe.4G269400.1	0.407484	8.58123e-09	Prupe.5G209700.1	0.422669	2.05722e-09	Prupe.4G176000.1	0.406152	9.69444e-09	Prupe.7G076700.1	0.407978	8.20101e-09	Prupe.4G225000.1	0.412394	5.44942e-09	Prupe.3G285300.1	0.459848	4.55533e-11	Prupe.3G285500.1	0.480354	4.53673e-12	Prupe.1G174100.1	0.404198	1.15816e-08	Prupe.1G118700.1	0.41216	5.56992e-09	Prupe.1G100300.1	0.42346	1.9061e-09	Prupe.7G081100.1	0.413283	5.01561e-09	Prupe.6G359300.1	0.416405	3.74017e-09
qk013882-2	-	-	10	Prupe.2G077000.1	0.444247	2.38388e-10	Prupe.4G279700.1	0.422991	1.99443e-09	Prupe.4G269400.1	0.425336	1.58907e-09	Prupe.5G209700.1	0.414276	4.57036e-09	Prupe.3G285300.1	0.423014	1.98992e-09	Prupe.3G285500.1	0.453219	9.29817e-11	Prupe.1G118700.1	0.448286	1.56565e-10	Prupe.1G100300.1	0.403303	1.25598e-08	Prupe.7G081100.1	0.403975	1.18175e-08	Prupe.6G359300.1	0.403604	1.22215e-08
sn0667	-	-	1	Prupe.7G126500.1	0.419729	2.72791e-09
pe23638-2	-	-	1	Prupe.5G123500.1	0.412108	5.59681e-09
pe36270-1	-	-	2	Prupe.2G077000.1	0.416878	3.57671e-09	Prupe.7G186600.1	0.417743	3.29536e-09
pe38215-1	-	-	1	Prupe.3G025300.1	0.410014	6.79736e-09
pe11919-1	-	-	35	Prupe.3G191900.1	0.408183	8.04817e-09	Prupe.5G028400.1	0.463329	3.11252e-11	Prupe.7G233700.1	0.440929	3.3538e-10	Prupe.7G138600.1	0.428212	1.19974e-09	Prupe.3G090800.1	0.431756	8.45519e-10	Prupe.1G370800.1	0.406833	9.1087e-09	Prupe.5G162400.1	0.431602	8.58584e-10	Prupe.2G005300.1	0.433962	6.78623e-10	Prupe.7G073700.1	0.415289	4.1555e-09	Prupe.5G020000.1	0.41607	3.8604e-09	Prupe.7G143300.1	0.403579	1.22494e-08	Prupe.1G531100.1	0.436701	5.15382e-10	Prupe.6G258700.1	0.413865	4.74978e-09	Prupe.8G161700.1	0.45254	9.99414e-11	Prupe.4G154800.1	0.463343	3.10762e-11	Prupe.6G013800.1
pe07081-1	-	-	3	Prupe.4G268500.1	0.437537	4.73605e-10	Prupe.4G268200.1	0.41479	4.35504e-09	Prupe.1G012500.1	0.407409	8.64059e-09
pe41984-2	-	-	2	Prupe.1G409700.1	0.423687	1.86468e-09	Prupe.6G222900.1	0.411631	5.85072e-09
pe42898-2	-	-	3	Prupe.1G205200.1	0.41568	4.00524e-09	Prupe.1G409700.1	0.429028	1.10734e-09	Prupe.4G027400.1	0.4048	1.09655e-08
pe40108-2	-	-	2	Prupe.1G409700.1	0.415011	4.26535e-09	Prupe.3G025300.1	0.401383	1.49339e-08
pe41040-1	-	-	3	Prupe.1G409700.1	0.417053	3.51803e-09	Prupe.6G222900.1	0.400832	1.56912e-08	Prupe.3G025300.1	0.401322	1.50165e-08
mr2043	-	-	3	Prupe.4G268500.1	0.408609	7.73864e-09	Prupe.4G268200.1	0.400712	1.58622e-08	Prupe.1G012500.1	0.418853	2.96532e-09
mr006-2	-	-	14	Prupe.3G191900.1	0.450462	1.24538e-10	Prupe.3G004100.1	0.446223	1.942e-10	Prupe.3G067400.1	0.434896	6.18031e-10	Prupe.7G073700.1	0.433583	7.04819e-10	Prupe.3G315500.1	0.40638	9.49458e-09	Prupe.3G201000.1	0.422292	2.13335e-09	Prupe.1G011500.1	0.41632	3.77039e-09	Prupe.5G197900.1	0.411154	6.11629e-09	Prupe.4G020800.1	0.408423	7.87191e-09	Prupe.5G123500.1	0.444313	2.3677e-10	Prupe.1G225700.1	0.432004	8.24949e-10	Prupe.8G210000.1	0.402236	1.38305e-08	Prupe.4G088200.1	0.435678	5.71325e-10	Prupe.3G025300.1	0.491412	1.22531e-12
sn0622	-	-	16	Prupe.3G191900.1	0.410686	6.38743e-09	Prupe.3G090800.1	0.403185	1.2694e-08	Prupe.3G067400.1	0.420431	2.55078e-09	Prupe.7G073700.1	0.411587	5.87504e-09	Prupe.3G315500.1	0.428137	1.20865e-09	Prupe.7G267000.1	0.404234	1.15438e-08	Prupe.3G179400.1	0.403934	1.18617e-08	Prupe.6G361000.1	0.402073	1.40343e-08	Prupe.1G011500.1	0.416572	3.6818e-09	Prupe.4G020800.1	0.436208	5.41644e-10	Prupe.2G198900.1	0.412627	5.33276e-09	Prupe.5G123500.1	0.406963	9.00067e-09	Prupe.1G225700.1	0.411295	6.03647e-09	Prupe.4G088200.1	0.443395	2.60327e-10	Prupe.3G025300.1	0.477381	6.39914e-12	Prupe.8G085100.1
pe57191-1	-	-	13	Prupe.3G090800.1	0.40652	9.37383e-09	Prupe.3G067400.1	0.407139	8.85676e-09	Prupe.7G073700.1	0.408788	7.61196e-09	Prupe.3G315500.1	0.425036	1.63606e-09	Prupe.7G267000.1	0.400348	1.63871e-08	Prupe.1G011500.1	0.402505	1.34982e-08	Prupe.4G020800.1	0.430383	9.68763e-10	Prupe.5G005700.1	0.407042	8.93617e-09	Prupe.2G198900.1	0.405253	1.05226e-08	Prupe.1G225700.1	0.402713	1.32476e-08	Prupe.4G088200.1	0.435006	6.11212e-10	Prupe.3G025300.1	0.467043	2.06336e-11	Prupe.8G085100.1	0.42123	2.36281e-09
mr1345	-	-	17	Prupe.3G191900.1	0.406882	9.06791e-09	Prupe.3G090800.1	0.404836	1.09289e-08	Prupe.3G067400.1	0.419537	2.77831e-09	Prupe.7G073700.1	0.407426	8.62699e-09	Prupe.3G315500.1	0.422528	2.08552e-09	Prupe.7G267000.1	0.408683	7.6858e-09	Prupe.3G179400.1	0.400228	1.65649e-08	Prupe.6G361000.1	0.400712	1.58622e-08	Prupe.1G011500.1	0.41243	5.43145e-09	Prupe.4G020800.1	0.434019	6.74789e-10	Prupe.5G005700.1	0.401279	1.50745e-08	Prupe.2G198900.1	0.410097	6.7458e-09	Prupe.5G123500.1	0.404278	1.1497e-08	Prupe.1G225700.1	0.402668	1.33012e-08	Prupe.4G088200.1	0.44582	2.02528e-10	Prupe.3G025300.1
pe50502-1	-	-	1	Prupe.6G307900.1	0.403674	1.21451e-08
pe57222-2	-	-	3	Prupe.2G114400.1	0.420875	2.44462e-09	Prupe.1G315900.1	0.40216	1.39251e-08	Prupe.2G315200.1	0.41228	5.50771e-09
pe57212-2	-	-	1	Prupe.2G114400.1	0.407078	8.90664e-09
mr1002	5,4'-Dihydroxy-7-methoxyflavanone (Sakuranetin)	Flavonoids	20	Prupe.2G151900.1	0.44734	1.72855e-10	Prupe.5G022800.1	0.401141	1.52627e-08	Prupe.2G298200.1	0.442836	2.75757e-10	Prupe.1G325000.1	0.406239	9.61707e-09	Prupe.5G199900.1	0.485493	2.48358e-12	Prupe.8G131600.1	0.465308	2.50178e-11	Prupe.7G223400.1	0.425203	1.60972e-09	Prupe.3G169200.1	0.409486	7.13732e-09	Prupe.4G125700.1	0.403314	1.25468e-08	Prupe.8G137900.1	0.435899	5.58791e-10	Prupe.5G099200.1	0.442794	2.76948e-10	Prupe.7G159000.1	0.409034	7.44136e-09	Prupe.5G143500.1	0.409387	7.20293e-09	Prupe.6G072100.1	0.44838	1.55025e-10	Prupe.6G210000.1	0.401155	1.52437e-08	Prupe.7G242700.1
pe20748-2	-	-	10	Prupe.1G276400.1	0.416746	3.62163e-09	Prupe.1G235500.1	0.431029	9.08736e-10	Prupe.2G045200.1	0.477974	5.97663e-12	Prupe.1G255500.1	0.498234	5.33613e-13	Prupe.1G274000.1	0.421103	2.39163e-09	Prupe.8G044100.1	0.431773	8.44116e-10	Prupe.4G278200.1	0.402408	1.36167e-08	Prupe.1G235400.1	0.405261	1.05144e-08	Prupe.2G038100.1	0.411294	6.0368e-09	Prupe.3G278500.1	0.415341	4.13508e-09
pe30579-1	-	-	10	Prupe.1G276400.1	0.420129	2.62549e-09	Prupe.1G235500.1	0.434932	6.15805e-10	Prupe.2G045200.1	0.470316	1.43039e-11	Prupe.1G255500.1	0.489105	1.61649e-12	Prupe.1G274000.1	0.418782	2.98558e-09	Prupe.8G044100.1	0.414187	4.60868e-09	Prupe.4G278200.1	0.407333	8.70093e-09	Prupe.1G235400.1	0.41373	4.81018e-09	Prupe.2G038100.1	0.406624	9.28446e-09	Prupe.3G278500.1	0.42099	2.41772e-09
pe46701-1	-	-	4	Prupe.2G122200.1	0.437216	4.89236e-10	Prupe.2G122300.1	0.406182	9.66782e-09	Prupe.7G212500.1	0.406171	9.67722e-09	Prupe.4G220400.1	0.402554	1.34396e-08
pe56300-1	-	-	2	Prupe.2G298200.1	0.402147	1.39417e-08	Prupe.6G016100.1	0.411349	6.00609e-09
pe35424-2	-	-	1	Prupe.7G159100.1	0.414487	4.48067e-09
pe60110-1	-	-	3	Prupe.2G298200.1	0.412549	5.3713e-09	Prupe.7G159100.1	0.426145	1.46868e-09	Prupe.7G159000.1	0.410663	6.40088e-09
pe43908-2	-	-	1	Prupe.2G298200.1	0.412433	5.42999e-09
pe36380-2	-	-	2	Prupe.2G298200.1	0.40034	1.64002e-08	Prupe.7G159100.1	0.402554	1.34396e-08
ln0808-2	-	-	4	Prupe.1G192400.1	0.44821	1.57815e-10	Prupe.1G081300.1	0.44821	1.57815e-10	Prupe.4G122700.1	0.44821	1.57815e-10	Prupe.2G010900.1	0.402624	1.33546e-08
pe35447-1	-	-	3	Prupe.1G192400.1	0.423833	1.83852e-09	Prupe.1G081300.1	0.423833	1.83852e-09	Prupe.4G122700.1	0.423833	1.83852e-09
mr2095	-	-	45	Prupe.4G086500.1	0.401098	1.53209e-08	Prupe.1G406000.1	0.40714	8.85629e-09	Prupe.5G024600.1	0.401014	1.54375e-08	Prupe.8G138600.1	0.425007	1.64075e-09	Prupe.6G358500.1	0.436622	5.19517e-10	Prupe.3G090800.1	0.442199	2.94421e-10	Prupe.6G228200.1	0.410977	6.21707e-09	Prupe.3G051900.1	0.414958	4.28663e-09	Prupe.5G219900.1	0.426872	1.36806e-09	Prupe.7G142100.1	0.4031	1.27918e-08	Prupe.7G198100.1	0.422872	2.01744e-09	Prupe.1G422400.1	0.422782	2.03509e-09	Prupe.6G255100.1	0.4479	1.63025e-10	Prupe.2G195400.1	0.442818	2.76279e-10	Prupe.5G238100.1	0.422682	2.05466e-09	Prupe.6G305300.1
pe02458-1	-	-	1	Prupe.8G074900.1	0.401432	1.48679e-08
pe14028-1	-	-	2	Prupe.1G567900.1	0.488329	1.77352e-12	Prupe.8G017500.1	0.488329	1.77352e-12
pe14020-2	-	-	2	Prupe.1G255500.1	0.432247	8.05285e-10	Prupe.1G274000.1	0.412252	5.52235e-09
pe40257-1	-	-	7	Prupe.8G203400.1	0.416703	3.63634e-09	Prupe.2G184400.1	0.42065	2.49785e-09	Prupe.1G409700.1	0.454411	8.18731e-11	Prupe.6G222900.1	0.403895	1.19043e-08	Prupe.6G297000.1	0.420842	2.45222e-09	Prupe.4G027400.1	0.40547	1.03164e-08	Prupe.4G227800.1	0.403258	1.2611e-08
pe23878-1	-	-	1	Prupe.5G005700.1	0.408226	8.01612e-09
pe30748-1	-	-	2	Prupe.1G255500.1	0.435212	5.98727e-10	Prupe.4G268400.1	0.401305	1.5039e-08
pe40321-1	-	-	14	Prupe.5G114200.1	0.484404	2.82421e-12	Prupe.3G107900.1	0.416501	3.70674e-09	Prupe.4G161000.1	0.436764	5.1213e-10	Prupe.8G151500.1	0.430758	9.33467e-10	Prupe.6G274100.1	0.425179	1.61347e-09	Prupe.7G061900.1	0.42405	1.80034e-09	Prupe.1G230600.1	0.410723	6.36551e-09	Prupe.8G177200.1	0.445277	2.14273e-10	Prupe.6G150000.1	0.452363	1.01835e-10	Prupe.1G567900.1	0.650131	1.33128e-23	Prupe.8G072100.1	0.436894	5.05447e-10	Prupe.3G216400.1	0.495873	7.13016e-13	Prupe.4G259400.1	0.415686	4.00295e-09	Prupe.8G017500.1	0.650131	1.33128e-23
pe23899-2	-	-	1	Prupe.2G157700.1	0.425135	1.62046e-09
mr302	-	-	2	Prupe.3G210000.1	0.406238	9.61837e-09	Prupe.6G286400.1	0.420482	2.53844e-09
pe06341-1	-	-	1	Prupe.5G229600.1	0.409403	7.19205e-09
pe03480-1	-	-	2	Prupe.3G191900.1	0.411274	6.04814e-09	Prupe.1G225700.1	0.455087	7.61653e-11
pe29803-1	-	-	1	Prupe.1G255500.1	0.44189	3.03929e-10
lpm0133	-	-	1	Prupe.7G210600.1	0.403457	1.23858e-08
pe52683-1	-	-	2	Prupe.5G005700.1	0.403992	1.17993e-08	Prupe.3G025300.1	0.421554	2.29036e-09
pe31796-1	-	-	1	Prupe.4G088200.1	0.409912	6.86209e-09
pe43151-1	-	-	1	Prupe.2G251900.1	0.41208	5.6116e-09
pe49805-1	2-Hydroxyhexadecanoic acid	Lipids	5	Prupe.1G192400.1	0.44785	1.63883e-10	Prupe.1G081300.1	0.44785	1.63883e-10	Prupe.4G122700.1	0.44785	1.63883e-10	Prupe.7G241800.1	0.407558	8.52297e-09	Prupe.6G083900.1	0.442253	2.9281e-10
sn0674-2	Cis-10-Pentadecenoic Acid(C15: 1)	Lipids	4	Prupe.6G307900.1	0.427415	1.29732e-09	Prupe.1G560200.1	0.403938	1.18572e-08	Prupe.1G567900.1	0.548474	6.38786e-16	Prupe.8G017500.1	0.548474	6.38786e-16
pe50780-2	-	-	2	Prupe.1G567900.1	0.534716	4.50905e-15	Prupe.8G017500.1	0.534716	4.50905e-15
pe30904-1	-	-	5	Prupe.4G268500.1	0.463447	3.07222e-11	Prupe.4G268200.1	0.487348	1.99332e-12	Prupe.1G012500.1	0.41184	5.73844e-09	Prupe.2G023600.1	0.443348	2.61595e-10	Prupe.6G063900.1	0.420935	2.43053e-09
pe07434-2	-	-	1	Prupe.4G021900.1	0.434702	6.30152e-10
pe31242-2	-	-	2	Prupe.1G370800.1	0.40308	1.28157e-08	Prupe.3G025300.1	0.40059	1.60365e-08
pe12623-1	-	-	1	Prupe.1G370800.1	0.405418	1.03657e-08
pe59803-1	-	-	65	Prupe.3G191900.1	0.452776	9.74618e-11	Prupe.7G129300.1	0.414583	4.44033e-09	Prupe.1G161800.1	0.4401	3.65029e-10	Prupe.7G073600.1	0.408506	7.81239e-09	Prupe.1G267500.1	0.44003	3.67627e-10	Prupe.5G186300.1	0.414911	4.30555e-09	Prupe.5G028400.1	0.474861	8.54369e-12	Prupe.3G004100.1	0.408954	7.49669e-09	Prupe.8G203400.1	0.433987	6.76929e-10	Prupe.6G042300.1	0.438922	4.11567e-10	Prupe.1G531700.1	0.431967	8.28026e-10	Prupe.1G370800.1	0.546905	8.01919e-16	Prupe.1G263400.1	0.417251	3.45278e-09	Prupe.7G087500.1	0.567212	3.84505e-17	Prupe.3G051900.1	0.407942	8.22771e-09	Prupe.8G001200.1
pe26433-1	-	-	5	Prupe.1G294300.1	0.429462	1.061e-09	Prupe.1G276400.1	0.40491	1.08562e-08	Prupe.2G045200.1	0.447805	1.64656e-10	Prupe.1G255500.1	0.44296	2.72272e-10	Prupe.2G043200.1	0.41141	5.97244e-09
qk080634	-	-	1	Prupe.8G268600.1	0.40138	1.49378e-08
pe57925-1	-	-	1	Prupe.2G055400.1	0.435888	5.59369e-10
qk029424-2	-	-	1	Prupe.3G110700.1	0.400079	1.67869e-08
pe28394-2	-	-	3	Prupe.4G023700.1	0.419088	2.89988e-09	Prupe.4G020400.1	0.41706	3.51569e-09	Prupe.4G030400.1	0.400991	1.5469e-08
pe57949-1	-	-	1	Prupe.6G026300.1	0.431627	8.56439e-10
pe60834-1	-	-	1	Prupe.4G030300.1	0.461721	3.71313e-11
pe28454-2	-	-	1	Prupe.2G159100.1	0.451931	1.06612e-10
pe13739-2	-	-	3	Prupe.5G028400.1	0.421239	2.36057e-09	Prupe.1G531700.1	0.43253	7.82869e-10	Prupe.4G101100.1	0.413734	4.80832e-09
pe58950-1	-	-	1	Prupe.4G030400.1	0.569416	2.73061e-17
pe59922-1	-	-	1	Prupe.4G030400.1	0.442427	2.87616e-10
pe31407-1	-	-	1	Prupe.4G030400.1	0.563344	6.96934e-17
pe50393-1	-	-	1	Prupe.2G200100.1	0.440101	3.64983e-10
pe56260-1	-	-	2	Prupe.1G409700.1	0.424557	1.714e-09	Prupe.6G127600.1	0.402979	1.29326e-08
pe31598-1	-	-	5	Prupe.2G298200.1	0.419467	2.7968e-09	Prupe.7G159100.1	0.403964	1.18295e-08	Prupe.6G016100.1	0.42351	1.89695e-09	Prupe.5G156400.1	0.427986	1.22669e-09	Prupe.3G251600.1	0.414223	4.59305e-09
pe19121-1	-	-	16	Prupe.3G191900.1	0.444582	2.30284e-10	Prupe.8G001200.1	0.430577	9.50345e-10	Prupe.3G067400.1	0.419627	2.75458e-09	Prupe.3G315500.1	0.403497	1.23406e-08	Prupe.6G035200.1	0.429774	1.0288e-09	Prupe.1G531100.1	0.41047	6.51682e-09	Prupe.7G267000.1	0.400842	1.56773e-08	Prupe.3G179400.1	0.41634	3.76345e-09	Prupe.5G195100.1	0.410094	6.74764e-09	Prupe.6G361000.1	0.423915	1.82399e-09	Prupe.1G011500.1	0.411977	5.66536e-09	Prupe.4G020800.1	0.410152	6.71119e-09	Prupe.1G225700.1	0.46913	1.63422e-11	Prupe.8G210000.1	0.425445	1.57234e-09	Prupe.8G142700.1	0.423867	1.83252e-09	Prupe.3G025300.1
[truncated: 1,568 more columns]
