# Supplementary material for: Combined nature and human selections reshaped peach fruit metabolome
Source: Genome Biol. 2022 Jul 4;23:146. doi: 10.1186/s13059-022-02719-6 (PMC9254577; doi:10.1186/s13059-022-02719-6)
Supplement: Supplementary file 15 — Additional file 15: Table S14. List of candidate genes within 25-kb flanking regions of the lead SNPs associated with metabolites identified in 2016. [file 13059_2022_2719_MOESM15_ESM.xlsx]

## Sheet: Sheet1
Additional file 15: Table S14. List of candidate genes within 25-kb flanking regions of the lead SNPs associated with metabolites identified in 2016.
Metabolite ID	Compounds	Class	Lead SNP	Chr.	Position (bp)	P Value	Explained Variation	MAF		Candidate gene 1	Annotation	Distance to lead SNP (Kb)	Correlation	P Value		Candidate gene 2	Annotation	Distance to lead SNP (Kb)	Correlation	P Value		Candidate gene 3	Annotation	Distance to lead SNP (Kb)	Correlation	P Value
ln0052-2	-	-	Chr.3:7712432	3	7712432	4.1958e-09	0.14409	0.4365		Prupe.3G100800.1	Shikimate O-hydroxycinnamoyltransferase OS=Arabidopsis thaliana GN=HST PE=2 SV=1	18.61	0.503	0
ln0052-2	-	-	Chr.3:7755347	3	7755347	1.2528e-12	0.20639	0.3976		Prupe.3G100800.1	Shikimate O-hydroxycinnamoyltransferase OS=Arabidopsis thaliana GN=HST PE=2 SV=1	-19.43	0.503	0		Prupe.3G101000.1	Shikimate O-hydroxycinnamoyltransferase OS=Arabidopsis thaliana GN=HST PE=2 SV=1	-4.29	0.457	1e-10
lpm0392	8-Chlro-1-tetrahydronorharmanone	Others	Chr.5:3771147	5	3771147	3.2568e-08	0.13363	0.1194		Prupe.5G033500.1	Ubiquitin-conjugating enzyme E2 32 OS=Arabidopsis thaliana GN=UBC32 PE=2 SV=1	21.85	0.422	2.1e-09
lpm0392	8-Chlro-1-tetrahydronorharmanone	Others	Chr.5:3795431	5	3795431	9.2925e-08	0.15446	0.08298		Prupe.5G033500.1	Ubiquitin-conjugating enzyme E2 32 OS=Arabidopsis thaliana GN=UBC32 PE=2 SV=1	0	0.422	2.1e-09
lpm0801	Hypoxanthine	Nucleotide and derivatives	Chr.5:5672976	5	5672976	1.9726e-07	0.09397	0.1559		Prupe.5G052400.1	SNF2 domain-containing protein CLASSY 3 OS=Arabidopsis thaliana GN=CLSY3 PE=1 SV=1	-4.07	0.509	0
mr1050	-	-	Chr.4:11632728	4	11632728	2.183e-15	0.26072	0.2738		Prupe.4G193600.1	G-type lectin S-receptor-like serine/threonine-protein kinase At4g27290 OS=Arabidopsis thaliana GN=At4g27290 PE=3 SV=4	18.58	0.403	1.25e-08
mr1050	-	-	Chr.4:11661051	4	11661051	1.4087e-13	0.2312	0.2714		Prupe.4G193600.1	G-type lectin S-receptor-like serine/threonine-protein kinase At4g27290 OS=Arabidopsis thaliana GN=At4g27290 PE=3 SV=4	-6.02	0.403	1.25e-08
mr1050	-	-	Chr.4:11896276	4	11896276	2.4725e-09	0.15815	0.2429		Prupe.4G195400.1	G-type lectin S-receptor-like serine/threonine-protein kinase At4g27290 OS=Arabidopsis thaliana GN=At4g27290 PE=3 SV=4	20.22	0.405	1.1e-08
mr1050	-	-	Chr.4:11930757	4	11930757	4.4189e-11	0.17852	0.252		Prupe.4G195400.1	G-type lectin S-receptor-like serine/threonine-protein kinase At4g27290 OS=Arabidopsis thaliana GN=At4g27290 PE=3 SV=4	-10.62	0.405	1.1e-08		Prupe.4G195600.1	G-type lectin S-receptor-like serine/threonine-protein kinase SD1-1 OS=Arabidopsis thaliana GN=SD11 PE=1 SV=1	8.22	0.606	0
mr1050	-	-	Chr.4:11951330	4	11951330	1.5787e-11	0.19718	0.253		Prupe.4G195600.1	G-type lectin S-receptor-like serine/threonine-protein kinase SD1-1 OS=Arabidopsis thaliana GN=SD11 PE=1 SV=1	-10.47	0.606	0
mr1050	-	-	Chr.4:12444610	4	12444610	5.2468e-11	0.17655	0.3036		Prupe.4G200300.1	Probable leucine-rich repeat receptor-like serine/threonine-protein kinase At5g15730 OS=Arabidopsis thaliana GN=At5g15730 PE=2 SV=1	1.75	0.402	1.41e-08
mr1050	-	-	Chr.4:12465833	4	12465833	4.8473e-09	0.14007	0.2742		Prupe.4G200300.1	Probable leucine-rich repeat receptor-like serine/threonine-protein kinase At5g15730 OS=Arabidopsis thaliana GN=At5g15730 PE=2 SV=1	-14.66	0.402	1.41e-08
mr1050	-	-	Chr.4:13290980	4	13290980	8.7895e-08	0.11641	0.488		Prupe.4G212800.1	n/a	-15.27	0.402	1.38e-08
mr1145	Quercetin 3-O-glucoside (Isotrifoliin)	Flavonoids	Chr.5:2098849	5	2098849	2.8406e-08	0.13612	0.07738		Prupe.5G019300.1	DEAD-box ATP-dependent RNA helicase 2 OS=Oryza sativa subsp. japonica GN=Os01g0639100 PE=2 SV=1	17.58	0.41	6.8e-09
mr1145	Quercetin 3-O-glucoside (Isotrifoliin)	Flavonoids	Chr.5:2122326	5	2122326	3.4217e-08	0.13534	0.076		Prupe.5G019300.1	DEAD-box ATP-dependent RNA helicase 2 OS=Oryza sativa subsp. japonica GN=Os01g0639100 PE=2 SV=1	-4.47	0.41	6.8e-09
mr1145	Quercetin 3-O-glucoside (Isotrifoliin)	Flavonoids	Chr.5:2135235	5	2135235	5.5861e-08	0.13062	0.082		Prupe.5G019300.1	DEAD-box ATP-dependent RNA helicase 2 OS=Oryza sativa subsp. japonica GN=Os01g0639100 PE=2 SV=1	-17.38	0.41	6.8e-09
mr1162	-	-	Chr.5:3771147	5	3771147	1.7324e-08	0.13689	0.1194		Prupe.5G033500.1	Ubiquitin-conjugating enzyme E2 32 OS=Arabidopsis thaliana GN=UBC32 PE=2 SV=1	21.85	0.416	4e-09
mr1162	-	-	Chr.5:3795431	5	3795431	7.5374e-08	0.15608	0.08298		Prupe.5G033500.1	Ubiquitin-conjugating enzyme E2 32 OS=Arabidopsis thaliana GN=UBC32 PE=2 SV=1	0	0.416	4e-09
mr1277	-	-	Chr.4:967748	4	967748	3.4987e-15	0.21033	0.148		Prupe.4G020400.1	Autophagy-related protein 8C OS=Oryza sativa subsp. japonica GN=ATG8C PE=2 SV=1	-7.24	0.403	1.28e-08
mr1277	-	-	Chr.4:1100106	4	1100106	3.3605e-15	0.25917	0.1573		Prupe.4G023700.1	Cardiolipin synthase, mitochondrial OS=Arabidopsis thaliana GN=CLS PE=1 SV=1	22.49	0.401	1.61e-08
mr1277	-	-	Chr.4:1122480	4	1122480	2.6109e-14	0.24187	0.1653		Prupe.4G023700.1	Cardiolipin synthase, mitochondrial OS=Arabidopsis thaliana GN=CLS PE=1 SV=1	0.11	0.401	1.61e-08
mr1277	-	-	Chr.4:1396709	4	1396709	1.0576e-23	0.37345	0.1846		Prupe.4G030400.1	(3S,6E)-nerolidol synthase 2, chloroplastic/mitochondrial OS=Fragaria ananassa PE=1 SV=1	23.12	0.437	5e-10
mr1277	-	-	Chr.4:1421709	4	1421709	3.0129e-10	0.13587	0.1371		Prupe.4G030400.1	(3S,6E)-nerolidol synthase 2, chloroplastic/mitochondrial OS=Fragaria ananassa PE=1 SV=1	0	0.437	5e-10
mr1329	3,4-Dihydroxybenzaldehyde	Others	Chr.8:2168774	8	2168774	1.7929e-07	0.10712	0.05263		Prupe.8G023800.1	TMV resistance protein N OS=Nicotiana glutinosa GN=N PE=1 SV=1	-22.29	0.449	1e-10
mr1631	-	-	Chr.4:1396686	4	1396686	9.5946e-15	0.25395	0.2387		Prupe.4G030300.1	(3S,6E)-nerolidol synthase 1 OS=Fragaria ananassa PE=1 SV=1	16.91	0.469	0
mr1631	-	-	Chr.4:1421694	4	1421694	6.9246e-09	0.14128	0.1331		Prupe.4G030300.1	(3S,6E)-nerolidol synthase 1 OS=Fragaria ananassa PE=1 SV=1	-5.49	0.469	0
mr189	Indole-3-acetic acid (IAA)	Phytohormones	Chr.6:21847510	6	21847510	4.2e-08	0.11098	0.06024		Prupe.6G210000.1	Probable beta-D-xylosidase 6 OS=Arabidopsis thaliana GN=BXL6 PE=2 SV=1	-0.1	0.409	7.8e-09
mr194	-	-	Chr.6:25038682	6	25038682	6.3372e-09	0.13082	0.3931		Prupe.6G258600.1	Protein SRG1 OS=Arabidopsis thaliana GN=SRG1 PE=2 SV=1	-3.76	0.431	9e-10		Prupe.6G258700.1	Protein SRG1 OS=Arabidopsis thaliana GN=SRG1 PE=2 SV=1	-1.44	0.636	0		Prupe.6G258800.1	Protein SRG1 OS=Arabidopsis thaliana GN=SRG1 PE=2 SV=1	0	0.415	4.2e-09
mr194	-	-	Chr.6:25308443	6	25308443	5.4132e-09	0.13303	0.3825		Prupe.6G263900.1	BEL1-like homeodomain protein 9 OS=Arabidopsis thaliana GN=BLH9 PE=1 SV=1	19.52	0.443	3e-10
mr194	-	-	Chr.6:25348258	6	25348258	5.808e-09	0.1325	0.3825		Prupe.6G263900.1	BEL1-like homeodomain protein 9 OS=Arabidopsis thaliana GN=BLH9 PE=1 SV=1	-14.29	0.443	3e-10
mr2026	-	-	Chr.4:936938	4	936938	5.5831e-14	0.20842	0.1713		Prupe.4G020400.1	Autophagy-related protein 8C OS=Oryza sativa subsp. japonica GN=ATG8C PE=2 SV=1	21.16	0.401	1.61e-08
mr2026	-	-	Chr.4:981591	4	981591	2.3694e-14	0.23031	0.1667		Prupe.4G020400.1	Autophagy-related protein 8C OS=Oryza sativa subsp. japonica GN=ATG8C PE=2 SV=1	-21.08	0.401	1.61e-08
mr2026	-	-	Chr.4:983771	4	983771	2.465e-14	0.21478	0.1534		Prupe.4G020400.1	Autophagy-related protein 8C OS=Oryza sativa subsp. japonica GN=ATG8C PE=2 SV=1	-23.26	0.401	1.61e-08
mr2026	-	-	Chr.4:1408381	4	1408381	8.7599e-25	0.44125	0.2163		Prupe.4G030400.1	(3S,6E)-nerolidol synthase 2, chloroplastic/mitochondrial OS=Fragaria ananassa PE=1 SV=1	11.45	0.457	1e-10
mr2058	-	-	Chr.6:25038682	6	25038682	1.6264e-08	0.12568	0.3931		Prupe.6G258600.1	Protein SRG1 OS=Arabidopsis thaliana GN=SRG1 PE=2 SV=1	-3.76	0.433	7e-10		Prupe.6G258700.1	Protein SRG1 OS=Arabidopsis thaliana GN=SRG1 PE=2 SV=1	-1.44	0.641	0		Prupe.6G258800.1	Protein SRG1 OS=Arabidopsis thaliana GN=SRG1 PE=2 SV=1	0	0.42	2.6e-09
mr2058	-	-	Chr.6:25308443	6	25308443	5.5e-08	0.11022	0.3825		Prupe.6G263900.1	BEL1-like homeodomain protein 9 OS=Arabidopsis thaliana GN=BLH9 PE=1 SV=1	19.52	0.445	2e-10
mr2058	-	-	Chr.6:25348258	6	25348258	1.2282e-07	0.10911	0.3825		Prupe.6G263900.1	BEL1-like homeodomain protein 9 OS=Arabidopsis thaliana GN=BLH9 PE=1 SV=1	-14.29	0.445	2e-10
mr2071	-	-	Chr.4:940062	4	940062	5.1552e-10	0.13581	0.1992		Prupe.4G020400.1	Autophagy-related protein 8C OS=Oryza sativa subsp. japonica GN=ATG8C PE=2 SV=1	18.04	0.448	2e-10
mr2071	-	-	Chr.4:967881	4	967881	1.4602e-09	0.12963	0.1892		Prupe.4G020400.1	Autophagy-related protein 8C OS=Oryza sativa subsp. japonica GN=ATG8C PE=2 SV=1	-7.37	0.448	2e-10
mr2071	-	-	Chr.4:1402006	4	1402006	1.0734e-12	0.18452	0.2254		Prupe.4G030300.1	(3S,6E)-nerolidol synthase 1 OS=Fragaria ananassa PE=1 SV=1	11.59	0.436	5e-10
mr2071	-	-	Chr.4:1411871	4	1411871	2.9442e-13	0.19003	0.2379		Prupe.4G030300.1	(3S,6E)-nerolidol synthase 1 OS=Fragaria ananassa PE=1 SV=1	1.73	0.436	5e-10
mr403	-	-	Chr.2:8464242	2	8464242	2.6047e-07	0.11112	0.05		Prupe.2G063400.1	n/a	11.92	0.418	3.2e-09
mr738	-	-	Chr.5:3771147	5	3771147	5.2418e-08	0.12899	0.1194		Prupe.5G033500.1	Ubiquitin-conjugating enzyme E2 32 OS=Arabidopsis thaliana GN=UBC32 PE=2 SV=1	21.85	0.418	3.1e-09
mr738	-	-	Chr.5:3795431	5	3795431	4.5056e-08	0.15806	0.08298		Prupe.5G033500.1	Ubiquitin-conjugating enzyme E2 32 OS=Arabidopsis thaliana GN=UBC32 PE=2 SV=1	0	0.418	3.1e-09
pe00308-2	-	-	Chr.4:1388751	4	1388751	1.9411e-14	0.25584	0.2254		Prupe.4G030300.1	(3S,6E)-nerolidol synthase 1 OS=Fragaria ananassa PE=1 SV=1	24.85	0.406	1.03e-08
pe00308-2	-	-	Chr.4:1413759	4	1413759	2.9038e-15	0.2749	0.2204		Prupe.4G030300.1	(3S,6E)-nerolidol synthase 1 OS=Fragaria ananassa PE=1 SV=1	0	0.406	1.03e-08
pe03905-1	-	-	Chr.1:942036	1	942036	1.2414e-09	0.17982	0.05165		Prupe.1G012000.1	Primary amine oxidase OS=Pisum sativum PE=1 SV=1	-22.87	0.474	0
pe03905-1	-	-	Chr.1:5315610	1	5315610	1.551e-09	0.14794	0.06627		Prupe.1G074400.1	Transcription factor bHLH35 OS=Arabidopsis thaliana GN=BHLH35 PE=2 SV=1	16.29	0.422	2.2e-09
pe03905-1	-	-	Chr.1:11767407	1	11767407	1.7398e-07	0.11023	0.1355		Prupe.1G149800.1	n/a	-8.97	0.496	0
pe03905-1	-	-	Chr.1:23767365	1	23767365	1.4607e-09	0.14928	0.05		Prupe.1G223900.1	n/a	2.02	0.5	0
pe03905-1	-	-	Chr.1:30627128	1	30627128	1.2161e-09	0.18261	0.06303		Prupe.1G319000.1	n/a	6.07	0.418	3.2e-09
pe03905-1	-	-	Chr.1:31364884	1	31364884	1.7164e-10	0.1654	0.06827		Prupe.1G331100.1	Protein PLANT CADMIUM RESISTANCE 2 OS=Arabidopsis thaliana GN=PCR2 PE=1 SV=1	17.69	0.462	0
pe03905-1	-	-	Chr.1:39286183	1	39286183	1.4262e-08	0.13057	0.05165		Prupe.1G472500.1	Boron transporter 4 OS=Arabidopsis thaliana GN=BOR4 PE=2 SV=1	0.41	0.411	6.4e-09
pe03905-1	-	-	Chr.1:39311649	1	39311649	1.1536e-07	0.11337	0.05179		Prupe.1G472500.1	Boron transporter 4 OS=Arabidopsis thaliana GN=BOR4 PE=2 SV=1	-20.2	0.411	6.4e-09
pe03905-1	-	-	Chr.1:42654953	1	42654953	2.2759e-07	0.10951	0.07231		Prupe.1G519700.1	UDP-glycosyltransferase 85A2 OS=Arabidopsis thaliana GN=UGT85A2 PE=2 SV=1	15.35	0.477	0
pe03905-1	-	-	Chr.1:46714971	1	46714971	1.4342e-09	0.14846	0.05263		Prupe.1G573300.1	Serine/threonine-protein kinase SRK2B OS=Arabidopsis thaliana GN=SRK2B PE=1 SV=1	13.27	0.438	4e-10
pe03905-1	-	-	Chr.1:46732541	1	46732541	3.9184e-08	0.12155	0.06151		Prupe.1G573300.1	Serine/threonine-protein kinase SRK2B OS=Arabidopsis thaliana GN=SRK2B PE=1 SV=1	0	0.438	4e-10
pe03905-1	-	-	Chr.2:8464242	2	8464242	7.6936e-10	0.15236	0.05		Prupe.2G063400.1	n/a	11.92	0.5	0
pe03905-1	-	-	Chr.2:8470899	2	8470899	4.969e-10	0.15581	0.05179		Prupe.2G063400.1	n/a	5.26	0.5	0
pe03905-1	-	-	Chr.2:8494513	2	8494513	8.1157e-10	0.15187	0.05578		Prupe.2G063400.1	n/a	-10.23	0.5	0
pe03905-1	-	-	Chr.2:17873336	2	17873336	1.9647e-08	0.12764	0.05777		Prupe.2G121500.1	n/a	-6.37	0.44	4e-10
pe03905-1	-	-	Chr.2:17891947	2	17891947	1.6804e-08	0.12846	0.062		Prupe.2G121500.1	n/a	-24.98	0.44	4e-10
pe03905-1	-	-	Chr.2:18256911	2	18256911	1.5381e-07	0.11113	0.06746		Prupe.2G126100.1	TMV resistance protein N OS=Nicotiana glutinosa GN=N PE=1 SV=1	0	0.417	3.7e-09
pe03905-1	-	-	Chr.2:18581989	2	18581989	1.0906e-09	0.15387	0.05645		Prupe.2G128600.1	Receptor-like protein 12 OS=Arabidopsis thaliana GN=RLP12 PE=2 SV=2	4.08	0.453	1e-10
pe03905-1	-	-	Chr.2:23782246	2	23782246	1.515e-07	0.11637	0.05628		Prupe.2G201000.1	B3 domain-containing transcription factor NGA1 OS=Arabidopsis thaliana GN=NGA1 PE=1 SV=1	0.97	0.406	9.6e-09
pe03905-1	-	-	Chr.2:23803058	2	23803058	2.8263e-08	0.12726	0.05602		Prupe.2G201000.1	B3 domain-containing transcription factor NGA1 OS=Arabidopsis thaliana GN=NGA1 PE=1 SV=1	-16.93	0.406	9.6e-09
pe03905-1	-	-	Chr.2:26834395	2	26834395	8.5654e-08	0.11566	0.05		Prupe.2G256600.1	Protein trichome birefringence-like 33 OS=Arabidopsis thaliana GN=TBL33 PE=2 SV=1	11.85	0.409	7.6e-09
pe03905-1	-	-	Chr.3:5692759	3	5692759	3.0307e-08	0.12569	0.05714		Prupe.3G077500.1	Coleoptile phototropism protein 1 OS=Oryza sativa subsp. japonica GN=CPT1 PE=2 SV=1	15.55	0.433	7e-10
pe03905-1	-	-	Chr.3:5772323	3	5772323	1.0618e-09	0.1511	0.05976		Prupe.3G077900.1	Putative boron transporter 5 OS=Arabidopsis thaliana GN=BOR5 PE=3 SV=1	-4.26	0.502	0
pe03905-1	-	-	Chr.3:20711172	3	20711172	1.212e-09	0.14859	0.05159		Prupe.3G196400.1	n/a	3.95	0.432	8e-10		Prupe.3G196500.1	n/a	13.56	0.464	0
pe03905-1	-	-	Chr.4:165636	4	165636	2.9692e-07	0.11099	0.06828		Prupe.4G002100.1	Glucan endo-1,3-beta-glucosidase 6 OS=Arabidopsis thaliana GN=At5g58090 PE=1 SV=2	3.52	0.474	0
pe03905-1	-	-	Chr.4:1322395	4	1322395	1.0291e-09	0.15214	0.05466		Prupe.4G028700.1	Cysteine-rich receptor-like protein kinase 29 OS=Arabidopsis thaliana GN=CRK29 PE=2 SV=1	17.77	0.428	1.2e-09
pe03905-1	-	-	Chr.4:12983253	4	12983253	1.5337e-07	0.11186	0.0504		Prupe.4G208200.1	Putative F-box/LRR-repeat protein At1g56400 OS=Arabidopsis thaliana GN=At1g56400 PE=2 SV=1	-15.09	0.476	0
pe03905-1	-	-	Chr.5:709615	5	709615	8.9855e-08	0.11599	0.074		Prupe.5G006200.1	Protein CUP-SHAPED COTYLEDON 3 OS=Arabidopsis thaliana GN=NAC031 PE=1 SV=1	0	0.48	0
pe03905-1	-	-	Chr.5:2161990	5	2161990	9.0234e-08	0.11959	0.06122		Prupe.5G019700.1	Probable polyamine transporter At1g31830 OS=Arabidopsis thaliana GN=At1g31830 PE=2 SV=1	17.34	0.415	4.4e-09
pe03905-1	-	-	Chr.5:2177937	5	2177937	5.7728e-09	0.13853	0.054		Prupe.5G019700.1	Probable polyamine transporter At1g31830 OS=Arabidopsis thaliana GN=At1g31830 PE=2 SV=1	1.39	0.415	4.4e-09
pe03905-1	-	-	Chr.5:2206094	5	2206094	1.1387e-07	0.11911	0.06405		Prupe.5G019700.1	Probable polyamine transporter At1g31830 OS=Arabidopsis thaliana GN=At1g31830 PE=2 SV=1	-24.13	0.415	4.4e-09
pe03905-1	-	-	Chr.5:2547541	5	2547541	1.4151e-09	0.1481	0.06225		Prupe.5G022900.1	Isoflavone reductase homolog OS=Lupinus albus PE=2 SV=1	18.96	0.474	0
pe03905-1	-	-	Chr.5:2650721	5	2650721	1.2774e-09	0.14893	0.05179		Prupe.5G023400.1	Isoflavone reductase homolog OS=Lupinus albus PE=2 SV=1	-15.91	0.471	0
pe03905-1	-	-	Chr.5:3712863	5	3712863	7.0907e-10	0.15336	0.1391		Prupe.5G032800.1	Tetraketide alpha-pyrone reductase 1 OS=Arabidopsis thaliana GN=TKPR1 PE=2 SV=1	16.91	0.432	8e-10		Prupe.5G032900.1	n/a	20.02	0.432	9e-10
pe03905-1	-	-	Chr.5:3723352	5	3723352	2.2778e-09	0.14708	0.1484		Prupe.5G032800.1	Tetraketide alpha-pyrone reductase 1 OS=Arabidopsis thaliana GN=TKPR1 PE=2 SV=1	6.42	0.432	8e-10		Prupe.5G032900.1	n/a	9.53	0.432	9e-10
pe03905-1	-	-	Chr.5:4544235	5	4544235	2.0872e-10	0.16259	0.07738		Prupe.5G041700.1	Probable serine/threonine-protein kinase At4g35230 OS=Arabidopsis thaliana GN=At4g35230 PE=1 SV=1	12.75	0.432	8e-10
pe03905-1	-	-	Chr.5:4551206	5	4551206	8.3901e-08	0.11897	0.07292		Prupe.5G041700.1	Probable serine/threonine-protein kinase At4g35230 OS=Arabidopsis thaliana GN=At4g35230 PE=1 SV=1	5.78	0.432	8e-10
pe03905-1	-	-	Chr.5:4576033	5	4576033	8.027e-10	0.1538	0.08571		Prupe.5G041700.1	Probable serine/threonine-protein kinase At4g35230 OS=Arabidopsis thaliana GN=At4g35230 PE=1 SV=1	-12.24	0.432	8e-10
pe03905-1	-	-	Chr.5:10240335	5	10240335	1.7078e-07	0.11043	0.06972		Prupe.5G091500.1	Transcriptional corepressor SEUSS OS=Arabidopsis thaliana GN=SEU PE=1 SV=1	-20.04	0.425	1.7e-09
pe03905-1	-	-	Chr.5:16305962	5	16305962	1.1819e-09	0.15147	0.06122		Prupe.5G202700.1	Serine/threonine-protein phosphatase 7 OS=Arabidopsis thaliana GN=PP7 PE=1 SV=1	1.3	0.483	0
pe03905-1	-	-	Chr.6:3195919	6	3195919	3.6102e-09	0.14265	0.05462		Prupe.6G044300.1	Peroxidase 4 OS=Vitis vinifera GN=GSVIVT00023967001 PE=1 SV=1	21.41	0.504	0
pe03905-1	-	-	Chr.6:5112713	6	5112713	6.1112e-10	0.15428	0.054		Prupe.6G074800.1	Probable LRR receptor-like serine/threonine-protein kinase At3g47570 OS=Arabidopsis thaliana GN=At3g47570 PE=2 SV=1	-4.08	0.457	1e-10
pe03905-1	-	-	Chr.6:8579070	6	8579070	3.1356e-10	0.15952	0.052		Prupe.6G117200.1	Putative pentatricopeptide repeat-containing protein At1g12700, mitochondrial OS=Arabidopsis thaliana GN=At1g12700 PE=3 SV=1	-8.93	0.486	0
pe03905-1	-	-	Chr.6:21408007	6	21408007	6.2738e-10	0.16669	0.05085		Prupe.6G205700.1	Probable mannitol dehydrogenase OS=Fragaria ananassa GN=CAD PE=1 SV=1	-16.1	0.413	5e-09
pe03905-1	-	-	Chr.6:25303666	6	25303666	2.8189e-10	0.16671	0.07613		Prupe.6G263700.1	Dynein light chain LC6, flagellar outer arm OS=Heliocidaris crassispina PE=3 SV=1	14.66	0.483	0
pe03905-1	-	-	Chr.6:25950680	6	25950680	1.6349e-09	0.15791	0.05702		Prupe.6G275100.1	Probable LRR receptor-like serine/threonine-protein kinase At3g47570 OS=Arabidopsis thaliana GN=At3g47570 PE=2 SV=1	2.23	0.523	0
pe03905-1	-	-	Chr.6:26652551	6	26652551	1.0372e-09	0.18114	0.05579		Prupe.6G288300.1	Zinc finger CCCH domain-containing protein 1 OS=Arabidopsis thaliana GN=At1g01350 PE=2 SV=2	18.69	0.452	1e-10
pe03905-1	-	-	Chr.7:18025747	7	18025747	1.3806e-09	0.14756	0.06151		Prupe.7G186500.1	n/a	3.47	0.474	0
pe03905-1	-	-	Chr.8:5658457	8	5658457	2.9811e-10	0.16104	0.05285		Prupe.8G051700.1	LRR receptor-like serine/threonine-protein kinase GSO2 OS=Arabidopsis thaliana GN=GSO2 PE=2 SV=2	0	0.446	2e-10
pe03905-1	-	-	Chr.8:5918492	8	5918492	7.1323e-08	0.11766	0.05847		Prupe.8G053200.1	TMV resistance protein N OS=Nicotiana glutinosa GN=N PE=1 SV=1	0.72	0.506	0
pe03905-1	-	-	Chr.8:20005281	8	20005281	9.4168e-08	0.11922	0.05579		Prupe.8G219800.1	Glutathione gamma-glutamylcysteinyltransferase 3 OS=Lotus japonicus GN=PCS3 PE=2 SV=1	-6.33	0.426	1.5e-09
pe03905-1	-	-	Chr.8:20621514	8	20621514	5.3098e-09	0.13775	0.05444		Prupe.8G231900.1	Phospholipase A1-Igamma1, chloroplastic OS=Arabidopsis thaliana GN=At1g06800 PE=1 SV=2	4.95	0.424	1.8e-09
pe03905-1	-	-	Chr.8:22290171	8	22290171	4.3737e-08	0.12071	0.05159		Prupe.8G266100.1	DELLA protein GAI1 OS=Vitis vinifera GN=GAI1 PE=2 SV=1	-20.83	0.478	0		Prupe.8G266300.1	Protein trichome birefringence-like 6 OS=Arabidopsis thaliana GN=TBL6 PE=2 SV=1	-9.56	0.46	0
pe07757-1	-	-	Chr.5:2095600	5	2095600	4.0099e-08	0.11958	0.08367		Prupe.5G019100.1	Urea-proton symporter DUR3 OS=Arabidopsis thaliana GN=DUR3 PE=1 SV=1	0	0.436	5e-10		Prupe.5G019300.1	DEAD-box ATP-dependent RNA helicase 2 OS=Oryza sativa subsp. japonica GN=Os01g0639100 PE=2 SV=1	20.83	0.54	0
pe07757-1	-	-	Chr.5:2114537	5	2114537	2.4887e-08	0.12472	0.09388		Prupe.5G019100.1	Urea-proton symporter DUR3 OS=Arabidopsis thaliana GN=DUR3 PE=1 SV=1	-18.39	0.436	5e-10		Prupe.5G019300.1	DEAD-box ATP-dependent RNA helicase 2 OS=Oryza sativa subsp. japonica GN=Os01g0639100 PE=2 SV=1	1.89	0.54	0
pe07757-1	-	-	Chr.5:2135023	5	2135023	3.1163e-08	0.12134	0.086		Prupe.5G019300.1	DEAD-box ATP-dependent RNA helicase 2 OS=Oryza sativa subsp. japonica GN=Os01g0639100 PE=2 SV=1	-17.17	0.54	0
pe07757-1	-	-	Chr.5:2170637	5	2170637	1.4161e-08	0.12699	0.07937		Prupe.5G019700.1	Probable polyamine transporter At1g31830 OS=Arabidopsis thaliana GN=At1g31830 PE=2 SV=1	8.69	0.549	0
pe07757-1	-	-	Chr.5:2196514	5	2196514	4.0703e-08	0.11908	0.08367		Prupe.5G019700.1	Probable polyamine transporter At1g31830 OS=Arabidopsis thaliana GN=At1g31830 PE=2 SV=1	-14.55	0.549	0
pe07757-1	-	-	Chr.5:3708055	5	3708055	3.0125e-07	0.10649	0.1347		Prupe.5G032800.1	Tetraketide alpha-pyrone reductase 1 OS=Arabidopsis thaliana GN=TKPR1 PE=2 SV=1	21.72	0.441	3e-10		Prupe.5G032900.1	n/a	24.83	0.432	8e-10
pe12641-1	-	-	Chr.4:11217788	4	11217788	1.3363e-07	0.1052	0.2673		Prupe.4G188400.1	n/a	2.32	0.405	1.1e-08
pe13535-1	-	-	Chr.1:39298112	1	39298112	7.7521e-09	0.12476	0.058		Prupe.1G472500.1	Boron transporter 4 OS=Arabidopsis thaliana GN=BOR4 PE=2 SV=1	-6.67	0.471	0
pe13556-1	-	-	Chr.5:5674468	5	5674468	1.5741e-07	0.09335	0.2		Prupe.5G052400.1	SNF2 domain-containing protein CLASSY 3 OS=Arabidopsis thaliana GN=CLSY3 PE=1 SV=1	-5.56	0.473	0
pe17502-1	-	-	Chr.5:3331240	5	3331240	4.8159e-08	0.12835	0.062		Prupe.5G028400.1	Probable transcription factor KAN2 OS=Arabidopsis thaliana GN=KAN2 PE=2 SV=1	-8.27	0.431	9e-10
pe21403-1	-	-	Chr.5:2169170	5	2169170	2.9108e-07	0.08911	0.08811		Prupe.5G019700.1	Probable polyamine transporter At1g31830 OS=Arabidopsis thaliana GN=At1g31830 PE=2 SV=1	10.16	0.529	0
pe21403-1	-	-	Chr.5:3715700	5	3715700	1.2252e-07	0.09397	0.1107		Prupe.5G032800.1	Tetraketide alpha-pyrone reductase 1 OS=Arabidopsis thaliana GN=TKPR1 PE=2 SV=1	14.07	0.431	9e-10		Prupe.5G032900.1	n/a	17.19	0.417	3.5e-09
pe21607-2	-	-	Chr.4:1400498	4	1400498	9.189e-15	0.24409	0.2175		Prupe.4G030400.1	(3S,6E)-nerolidol synthase 2, chloroplastic/mitochondrial OS=Fragaria ananassa PE=1 SV=1	19.33	0.51	0
pe25510-1	-	-	Chr.5:689647	5	689647	3.8325e-08	0.13643	0.05847		Prupe.5G006200.1	Protein CUP-SHAPED COTYLEDON 3 OS=Arabidopsis thaliana GN=NAC031 PE=1 SV=1	18.15	0.425	1.6e-09
pe27479-1	-	-	Chr.4:1393773	4	1393773	3.4887e-10	0.15075	0.2704		Prupe.4G030300.1	(3S,6E)-nerolidol synthase 1 OS=Fragaria ananassa PE=1 SV=1	19.83	0.435	6e-10
pe27479-1	-	-	Chr.4:1401076	4	1401076	1.9158e-09	0.12716	0.246		Prupe.4G030300.1	(3S,6E)-nerolidol synthase 1 OS=Fragaria ananassa PE=1 SV=1	12.52	0.435	6e-10
pe28394-2	-	-	Chr.4:936622	4	936622	2.7179e-17	0.25423	0.168		Prupe.4G020400.1	Autophagy-related protein 8C OS=Oryza sativa subsp. japonica GN=ATG8C PE=2 SV=1	21.48	0.417	3.5e-09
pe28394-2	-	-	Chr.4:967748	4	967748	1.0094e-16	0.24393	0.148		Prupe.4G020400.1	Autophagy-related protein 8C OS=Oryza sativa subsp. japonica GN=ATG8C PE=2 SV=1	-7.24	0.417	3.5e-09
pe28394-2	-	-	Chr.4:1100106	4	1100106	4.6888e-15	0.26531	0.1573		Prupe.4G023700.1	Cardiolipin synthase, mitochondrial OS=Arabidopsis thaliana GN=CLS PE=1 SV=1	22.49	0.419	2.9e-09
pe28394-2	-	-	Chr.4:1141351	4	1141351	4.7569e-18	0.26705	0.1673		Prupe.4G023700.1	Cardiolipin synthase, mitochondrial OS=Arabidopsis thaliana GN=CLS PE=1 SV=1	-15.86	0.419	2.9e-09
pe28394-2	-	-	Chr.4:1396709	4	1396709	6.8864e-23	0.3677	0.1846		Prupe.4G030400.1	(3S,6E)-nerolidol synthase 2, chloroplastic/mitochondrial OS=Fragaria ananassa PE=1 SV=1	23.12	0.401	1.55e-08
pe28394-2	-	-	Chr.4:1421709	4	1421709	1.8456e-13	0.19438	0.1371		Prupe.4G030400.1	(3S,6E)-nerolidol synthase 2, chloroplastic/mitochondrial OS=Fragaria ananassa PE=1 SV=1	0	0.401	1.55e-08
pe29305-2	-	-	Chr.1:39298112	1	39298112	5.2768e-11	0.15794	0.058		Prupe.1G472500.1	Boron transporter 4 OS=Arabidopsis thaliana GN=BOR4 PE=2 SV=1	-6.67	0.551	0
pe29305-2	-	-	Chr.2:772193	2	772193	1.7787e-07	0.10028	0.08434		Prupe.2G008400.1	Cytochrome P450 705A20 OS=Arabidopsis thaliana GN=CYP705A20 PE=2 SV=1	-13.46	0.59	0
pe29305-2	-	-	Chr.2:26073857	2	26073857	2.0409e-07	0.10418	0.1633		Prupe.2G241700.1	BEL1-like homeodomain protein 9 OS=Arabidopsis thaliana GN=BLH9 PE=1 SV=1	12.03	0.477	0
pe29305-2	-	-	Chr.4:991106	4	991106	1.4946e-07	0.10195	0.05466		Prupe.4G020800.1	ATP synthase gamma chain, chloroplastic OS=Nicotiana tabacum GN=ATPC PE=1 SV=1	-15.89	0.428	1.2e-09
pe29305-2	-	-	Chr.4:7591868	4	7591868	1.0015e-07	0.10512	0.06773		Prupe.4G136700.1	Sedoheptulose-1,7-bisphosphatase, chloroplastic OS=Arabidopsis thaliana GN=At3g55800 PE=1 SV=1	-5.85	0.404	1.19e-08
pe29305-2	-	-	Chr.4:7593684	4	7593684	4.9547e-08	0.10892	0.064		Prupe.4G136700.1	Sedoheptulose-1,7-bisphosphatase, chloroplastic OS=Arabidopsis thaliana GN=At3g55800 PE=1 SV=1	-7.66	0.404	1.19e-08
pe29305-2	-	-	Chr.5:5672976	5	5672976	2.7658e-09	0.13053	0.1559		Prupe.5G052400.1	SNF2 domain-containing protein CLASSY 3 OS=Arabidopsis thaliana GN=CLSY3 PE=1 SV=1	-4.07	0.546	0
pe29305-2	-	-	Chr.8:5918492	8	5918492	5.1241e-08	0.10877	0.05847		Prupe.8G053200.1	TMV resistance protein N OS=Nicotiana glutinosa GN=N PE=1 SV=1	0.72	0.407	8.7e-09
pe29347-1	-	-	Chr.6:6621881	6	6621881	1.2398e-14	0.2487	0.338		Prupe.6G095400.1	Biogenesis of lysosome-related organelles complex 1 subunit 1 OS=Arabidopsis thaliana GN=BLOS1 PE=1 SV=1	2.28	0.502	0
pe29371-2	-	-	Chr.4:1100106	4	1100106	1.2545e-18	0.30068	0.1573		Prupe.4G023700.1	Cardiolipin synthase, mitochondrial OS=Arabidopsis thaliana GN=CLS PE=1 SV=1	22.49	0.403	1.31e-08
pe29371-2	-	-	Chr.4:1121463	4	1121463	1.0868e-16	0.29351	0.105		Prupe.4G023700.1	Cardiolipin synthase, mitochondrial OS=Arabidopsis thaliana GN=CLS PE=1 SV=1	1.13	0.403	1.31e-08
pe29371-2	-	-	Chr.4:1420640	4	1420640	1.098e-18	0.30186	0.134		Prupe.4G030400.1	(3S,6E)-nerolidol synthase 2, chloroplastic/mitochondrial OS=Fragaria ananassa PE=1 SV=1	0	0.412	5.8e-09
pe30246-1	-	-	Chr.4:937311	4	937311	1.1081e-07	0.12384	0.1747		Prupe.4G020200.1	Autophagy-related protein 8C OS=Oryza sativa subsp. japonica GN=ATG8C PE=2 SV=1	10.77	0.441	3e-10		Prupe.4G020400.1	Autophagy-related protein 8C OS=Oryza sativa subsp. japonica GN=ATG8C PE=2 SV=1	20.79	0.486	0
pe30358-1	-	-	Chr.4:936938	4	936938	8.3775e-14	0.24881	0.1713		Prupe.4G020400.1	Autophagy-related protein 8C OS=Oryza sativa subsp. japonica GN=ATG8C PE=2 SV=1	21.16	0.403	1.3e-08
pe30358-1	-	-	Chr.4:974697	4	974697	6.7838e-15	0.27903	0.17		Prupe.4G020400.1	Autophagy-related protein 8C OS=Oryza sativa subsp. japonica GN=ATG8C PE=2 SV=1	-14.19	0.403	1.3e-08
pe30358-1	-	-	Chr.4:1100106	4	1100106	2.4018e-15	0.28766	0.1573		Prupe.4G023700.1	Cardiolipin synthase, mitochondrial OS=Arabidopsis thaliana GN=CLS PE=1 SV=1	22.49	0.414	4.7e-09
pe30358-1	-	-	Chr.4:1101516	4	1101516	7.1755e-15	0.27196	0.1647		Prupe.4G023700.1	Cardiolipin synthase, mitochondrial OS=Arabidopsis thaliana GN=CLS PE=1 SV=1	21.08	0.414	4.7e-09
pe30358-1	-	-	Chr.4:1140841	4	1140841	1.0349e-13	0.24736	0.192		Prupe.4G023700.1	Cardiolipin synthase, mitochondrial OS=Arabidopsis thaliana GN=CLS PE=1 SV=1	-15.35	0.414	4.7e-09
pe31302-1	-	-	Chr.6:6609138	6	6609138	1.2707e-09	0.15835	0.4277		Prupe.6G095400.1	Biogenesis of lysosome-related organelles complex 1 subunit 1 OS=Arabidopsis thaliana GN=BLOS1 PE=1 SV=1	15.02	0.461	0
pe31302-1	-	-	Chr.6:6621881	6	6621881	2.8806e-14	0.25338	0.338		Prupe.6G095400.1	Biogenesis of lysosome-related organelles complex 1 subunit 1 OS=Arabidopsis thaliana GN=BLOS1 PE=1 SV=1	2.28	0.461	0
pe31407-1	-	-	Chr.4:937823	4	937823	5.8878e-09	0.12404	0.17		Prupe.4G020400.1	Autophagy-related protein 8C OS=Oryza sativa subsp. japonica GN=ATG8C PE=2 SV=1	20.28	0.4	1.72e-08
pe31407-1	-	-	Chr.4:974697	4	974697	1.7973e-08	0.12142	0.17		Prupe.4G020400.1	Autophagy-related protein 8C OS=Oryza sativa subsp. japonica GN=ATG8C PE=2 SV=1	-14.19	0.4	1.72e-08
pe31407-1	-	-	Chr.4:985448	4	985448	8.3589e-09	0.12677	0.1915		Prupe.4G020400.1	Autophagy-related protein 8C OS=Oryza sativa subsp. japonica GN=ATG8C PE=2 SV=1	-24.94	0.4	1.72e-08
pe31407-1	-	-	Chr.4:1400498	4	1400498	3.4586e-08	0.11277	0.2175		Prupe.4G030400.1	(3S,6E)-nerolidol synthase 2, chloroplastic/mitochondrial OS=Fragaria ananassa PE=1 SV=1	19.33	0.563	0
pe32164-1	-	-	Chr.4:945207	4	945207	9.0732e-12	0.1854	0.1733		Prupe.4G020200.1	Autophagy-related protein 8C OS=Oryza sativa subsp. japonica GN=ATG8C PE=2 SV=1	2.88	0.403	1.29e-08		Prupe.4G020400.1	Autophagy-related protein 8C OS=Oryza sativa subsp. japonica GN=ATG8C PE=2 SV=1	12.89	0.415	4.2e-09
pe32375-2	-	-	Chr.4:934018	4	934018	2.4465e-09	0.15322	0.1208		Prupe.4G020400.1	Autophagy-related protein 8C OS=Oryza sativa subsp. japonica GN=ATG8C PE=2 SV=1	24.08	0.451	1e-10
pe32375-2	-	-	Chr.4:941678	4	941678	1.2593e-08	0.1316	0.176		Prupe.4G020400.1	Autophagy-related protein 8C OS=Oryza sativa subsp. japonica GN=ATG8C PE=2 SV=1	16.42	0.451	1e-10
pe32375-2	-	-	Chr.4:973530	4	973530	2.8645e-08	0.12509	0.172		Prupe.4G020400.1	Autophagy-related protein 8C OS=Oryza sativa subsp. japonica GN=ATG8C PE=2 SV=1	-13.02	0.451	1e-10
pe32375-2	-	-	Chr.4:1394528	4	1394528	6.3973e-12	0.19538	0.2751		Prupe.4G030300.1	(3S,6E)-nerolidol synthase 1 OS=Fragaria ananassa PE=1 SV=1	19.07	0.447	2e-10
pe32375-2	-	-	Chr.4:1412325	4	1412325	1.0984e-10	0.17291	0.2198		Prupe.4G030300.1	(3S,6E)-nerolidol synthase 1 OS=Fragaria ananassa PE=1 SV=1	1.27	0.447	2e-10
pe33186-1	-	-	Chr.1:1161198	1	1161198	1.719e-07	0.11175	0.2696		Prupe.1G016600.1	Uncharacterized N-acetyltransferase p20 OS=Bacillus licheniformis GN=p20 PE=4 SV=1	16.52	0.522	0
pe33186-1	-	-	Chr.1:1186433	1	1186433	2.1574e-10	0.15448	0.1335		Prupe.1G016600.1	Uncharacterized N-acetyltransferase p20 OS=Bacillus licheniformis GN=p20 PE=4 SV=1	-7.16	0.522	0
pe33186-1	-	-	Chr.5:3712681	5	3712681	2.1116e-07	0.10647	0.1136		Prupe.5G032800.1	Tetraketide alpha-pyrone reductase 1 OS=Arabidopsis thaliana GN=TKPR1 PE=2 SV=1	17.09	0.529	0		Prupe.5G032900.1	n/a	20.2	0.525	0
pe33275-1	-	-	Chr.4:935772	4	935772	4.8244e-08	0.11825	0.168		Prupe.4G020400.1	Autophagy-related protein 8C OS=Oryza sativa subsp. japonica GN=ATG8C PE=2 SV=1	22.33	0.443	3e-10
pe33275-1	-	-	Chr.4:939156	4	939156	2.555e-07	0.10825	0.1578		Prupe.4G020400.1	Autophagy-related protein 8C OS=Oryza sativa subsp. japonica GN=ATG8C PE=2 SV=1	18.95	0.443	3e-10
pe33275-1	-	-	Chr.4:967881	4	967881	5.0852e-08	0.11718	0.1892		Prupe.4G020400.1	Autophagy-related protein 8C OS=Oryza sativa subsp. japonica GN=ATG8C PE=2 SV=1	-7.37	0.443	3e-10
pe33275-1	-	-	Chr.4:1389032	4	1389032	8.6927e-13	0.20472	0.2269		Prupe.4G030300.1	(3S,6E)-nerolidol synthase 1 OS=Fragaria ananassa PE=1 SV=1	24.57	0.466	0
pe33275-1	-	-	Chr.4:1420143	4	1420143	1.2314e-08	0.1296	0.164		Prupe.4G030300.1	(3S,6E)-nerolidol synthase 1 OS=Fragaria ananassa PE=1 SV=1	-3.94	0.466	0		Prupe.4G030400.1	(3S,6E)-nerolidol synthase 2, chloroplastic/mitochondrial OS=Fragaria ananassa PE=1 SV=1	0	0.431	9e-10
pe34068-1	-	-	Chr.4:452211	4	452211	5.2085e-08	0.12451	0.1255		Prupe.4G009300.1	Disease resistance RPP13-like protein 4 OS=Arabidopsis thaliana GN=RPP13L4 PE=2 SV=2	8.65	0.445	2e-10
pe34068-1	-	-	Chr.4:463492	4	463492	2.3906e-07	0.11287	0.1145		Prupe.4G009300.1	Disease resistance RPP13-like protein 4 OS=Arabidopsis thaliana GN=RPP13L4 PE=2 SV=2	0	0.445	2e-10
pe34270-1	-	-	Chr.4:1402721	4	1402721	1.8912e-17	0.3197	0.2154		Prupe.4G030400.1	(3S,6E)-nerolidol synthase 2, chloroplastic/mitochondrial OS=Fragaria ananassa PE=1 SV=1	17.11	0.566	0
pe37200-1	-	-	Chr.4:1405283	4	1405283	9.473e-17	0.32175	0.2329		Prupe.4G030300.1	(3S,6E)-nerolidol synthase 1 OS=Fragaria ananassa PE=1 SV=1	8.32	0.407	9e-09
pe40802-2	-	-	Chr.6:25048489	6	25048489	3.7878e-10	0.16396	0.3851		Prupe.6G258700.1	Protein SRG1 OS=Arabidopsis thaliana GN=SRG1 PE=2 SV=1	-11.25	0.505	0
pe40824-1	-	-	Chr.6:6609138	6	6609138	4.392e-09	0.14083	0.4277		Prupe.6G095400.1	Biogenesis of lysosome-related organelles complex 1 subunit 1 OS=Arabidopsis thaliana GN=BLOS1 PE=1 SV=1	15.02	0.467	0
pe40824-1	-	-	Chr.6:6621881	6	6621881	7.4136e-15	0.25403	0.338		Prupe.6G095400.1	Biogenesis of lysosome-related organelles complex 1 subunit 1 OS=Arabidopsis thaliana GN=BLOS1 PE=1 SV=1	2.28	0.467	0
pe40850-1	-	-	Chr.4:2281374	4	2281374	3.196e-08	0.1054	0.127		Prupe.4G047800.1	Linoleate 13S-lipoxygenase 3-1, chloroplastic OS=Solanum tuberosum GN=LOX3.1 PE=1 SV=1	0.06	0.443	3e-10
pe43507-1	-	-	Chr.2:23802935	2	23802935	1.0562e-07	0.1118	0.06048		Prupe.2G201000.1	B3 domain-containing transcription factor NGA1 OS=Arabidopsis thaliana GN=NGA1 PE=1 SV=1	-16.81	0.434	7e-10
pe43593-1	Isolariciresinol-9'-O-glucoside	Others	Chr.1:12148747	1	12148747	1.6764e-08	0.12975	0.1545		Prupe.1G154300.1	Protein FANTASTIC FOUR 3 OS=Arabidopsis thaliana GN=FAF3 PE=2 SV=1	-5.55	0.401	1.54e-08
pe43678-1	-	-	Chr.4:934754	4	934754	6.7723e-13	0.20357	0.1766		Prupe.4G020400.1	Autophagy-related protein 8C OS=Oryza sativa subsp. japonica GN=ATG8C PE=2 SV=1	23.35	0.418	3.3e-09
pe43678-1	-	-	Chr.4:941678	4	941678	2.3529e-11	0.17554	0.176		Prupe.4G020400.1	Autophagy-related protein 8C OS=Oryza sativa subsp. japonica GN=ATG8C PE=2 SV=1	16.42	0.418	3.3e-09
pe43678-1	-	-	Chr.4:967881	4	967881	2.2383e-13	0.22986	0.1892		Prupe.4G020400.1	Autophagy-related protein 8C OS=Oryza sativa subsp. japonica GN=ATG8C PE=2 SV=1	-7.37	0.418	3.3e-09
pe44445-1	-	-	Chr.2:23802935	2	23802935	2.9336e-07	0.1076	0.06048		Prupe.2G201000.1	B3 domain-containing transcription factor NGA1 OS=Arabidopsis thaliana GN=NGA1 PE=1 SV=1	-16.81	0.44	4e-10
pe44454-1	-	-	Chr.5:4354985	5	4354985	1.4197e-07	0.10858	0.08798		Prupe.5G038500.1	n/a	-24.73	0.428	1.2e-09
pe44617-1	-	-	Chr.4:1388751	4	1388751	1.8966e-17	0.32232	0.2254		Prupe.4G030300.1	(3S,6E)-nerolidol synthase 1 OS=Fragaria ananassa PE=1 SV=1	24.85	0.402	1.46e-08
pe44617-1	-	-	Chr.4:1413759	4	1413759	1.0674e-10	0.18365	0.2204		Prupe.4G030300.1	(3S,6E)-nerolidol synthase 1 OS=Fragaria ananassa PE=1 SV=1	0	0.402	1.46e-08
pe45351-2	Glucogallin	Organic acid and derivatives	Chr.2:774359	2	774359	7.7611e-09	0.13174	0.0504		Prupe.2G008400.1	Cytochrome P450 705A20 OS=Arabidopsis thaliana GN=CYP705A20 PE=2 SV=1	-15.63	0.403	1.3e-08
pe45432-1	-	-	Chr.6:6609138	6	6609138	1.5344e-11	0.18378	0.4277		Prupe.6G095400.1	Biogenesis of lysosome-related organelles complex 1 subunit 1 OS=Arabidopsis thaliana GN=BLOS1 PE=1 SV=1	15.02	0.412	5.4e-09
pe45432-1	-	-	Chr.6:6621881	6	6621881	5.5852e-14	0.23332	0.338		Prupe.6G095400.1	Biogenesis of lysosome-related organelles complex 1 subunit 1 OS=Arabidopsis thaliana GN=BLOS1 PE=1 SV=1	2.28	0.412	5.4e-09
pe45432-1	-	-	Chr.6:6642806	6	6642806	6.715e-13	0.2224	0.3361		Prupe.6G095400.1	Biogenesis of lysosome-related organelles complex 1 subunit 1 OS=Arabidopsis thaliana GN=BLOS1 PE=1 SV=1	-17.38	0.412	5.4e-09
pe45572-1	-	-	Chr.4:1401076	4	1401076	1.7155e-13	0.19662	0.246		Prupe.4G030400.1	(3S,6E)-nerolidol synthase 2, chloroplastic/mitochondrial OS=Fragaria ananassa PE=1 SV=1	18.75	0.55	0
pe45572-1	-	-	Chr.4:1419666	4	1419666	1.6088e-09	0.12971	0.146		Prupe.4G030400.1	(3S,6E)-nerolidol synthase 2, chloroplastic/mitochondrial OS=Fragaria ananassa PE=1 SV=1	0.16	0.55	0
pe46342-1	Anthranilate-1-O-Sophoroside	Alkaloids	Chr.5:625763	5	625763	6.1011e-10	0.14244	0.3506		Prupe.5G005500.1	PsbP domain-containing protein 3, chloroplastic OS=Arabidopsis thaliana GN=PPD3 PE=1 SV=2	8.6	0.41	7e-09
pe46571-1	-	-	Chr.4:1405283	4	1405283	6.7383e-15	0.2657	0.2329		Prupe.4G030300.1	(3S,6E)-nerolidol synthase 1 OS=Fragaria ananassa PE=1 SV=1	8.32	0.443	3e-10
pe50204-2	-	-	Chr.5:3715700	5	3715700	7.627e-08	0.09829	0.1107		Prupe.5G032800.1	Tetraketide alpha-pyrone reductase 1 OS=Arabidopsis thaliana GN=TKPR1 PE=2 SV=1	14.07	0.426	1.5e-09		Prupe.5G032900.1	n/a	17.19	0.41	6.7e-09
pe50393-1	-	-	Chr.2:23692875	2	23692875	9.0658e-08	0.11966	0.25		Prupe.2G200100.1	Caffeic acid 3-O-methyltransferase OS=Capsicum annuum GN=COMT PE=2 SV=2	23.97	0.44	4e-10
pe50393-1	-	-	Chr.2:23734003	2	23734003	1.473e-10	0.16153	0.2137		Prupe.2G200100.1	Caffeic acid 3-O-methyltransferase OS=Capsicum annuum GN=COMT PE=2 SV=2	-13.96	0.44	4e-10
pe52300-2	-	-	Chr.4:1398457	4	1398457	2.6134e-11	0.19634	0.2184		Prupe.4G030300.1	(3S,6E)-nerolidol synthase 1 OS=Fragaria ananassa PE=1 SV=1	15.14	0.432	9e-10
pe53063-2	-	-	Chr.5:5660777	5	5660777	8.8209e-08	0.0901	0.1673		Prupe.5G052400.1	SNF2 domain-containing protein CLASSY 3 OS=Arabidopsis thaliana GN=CLSY3 PE=1 SV=1	0.32	0.453	1e-10
pe55881-2	-	-	Chr.5:610498	5	610498	4.1017e-08	0.12489	0.4008		Prupe.5G005500.1	PsbP domain-containing protein 3, chloroplastic OS=Arabidopsis thaliana GN=PPD3 PE=1 SV=2	23.86	0.409	7.3e-09
pe55881-2	-	-	Chr.5:625740	5	625740	1.2052e-09	0.14428	0.3506		Prupe.5G005500.1	PsbP domain-containing protein 3, chloroplastic OS=Arabidopsis thaliana GN=PPD3 PE=1 SV=2	8.62	0.409	7.3e-09
pe56905-1	-	-	Chr.7:16106387	7	16106387	9.7927e-21	0.4083	0.1448		Prupe.7G149100.1	Anthocyanidin 3-O-glucosyltransferase 5 OS=Manihot esculenta GN=GT5 PE=1 SV=1	2.83	0.419	2.8e-09
pe56946-1	-	-	Chr.6:6609138	6	6609138	7.9269e-12	0.20359	0.4277		Prupe.6G095400.1	Biogenesis of lysosome-related organelles complex 1 subunit 1 OS=Arabidopsis thaliana GN=BLOS1 PE=1 SV=1	15.02	0.478	0
pe56946-1	-	-	Chr.6:6621881	6	6621881	1.4e-14	0.25764	0.338		Prupe.6G095400.1	Biogenesis of lysosome-related organelles complex 1 subunit 1 OS=Arabidopsis thaliana GN=BLOS1 PE=1 SV=1	2.28	0.478	0
pe57091-1	-	-	Chr.8:5343941	8	5343941	3.4031e-08	0.11823	0.381		Prupe.8G049100.1	Angio-associated migratory cell protein OS=Bos taurus GN=AAMP PE=2 SV=1	15.66	0.406	9.8e-09
pe57099-1	-	-	Chr.4:1396197	4	1396197	1.7375e-09	0.1475	0.2097		Prupe.4G030400.1	(3S,6E)-nerolidol synthase 2, chloroplastic/mitochondrial OS=Fragaria ananassa PE=1 SV=1	23.63	0.431	9e-10
pe57902-2	-	-	Chr.4:936466	4	936466	1.2103e-12	0.18691	0.1667		Prupe.4G020400.1	Autophagy-related protein 8C OS=Oryza sativa subsp. japonica GN=ATG8C PE=2 SV=1	21.64	0.413	5.1e-09
pe57902-2	-	-	Chr.4:973998	4	973998	6.688e-13	0.19213	0.1653		Prupe.4G020400.1	Autophagy-related protein 8C OS=Oryza sativa subsp. japonica GN=ATG8C PE=2 SV=1	-13.49	0.413	5.1e-09
pe57902-2	-	-	Chr.4:1412325	4	1412325	1.3138e-09	0.14533	0.2198		Prupe.4G030400.1	(3S,6E)-nerolidol synthase 2, chloroplastic/mitochondrial OS=Fragaria ananassa PE=1 SV=1	7.5	0.404	1.23e-08
pe58854-1	-	-	Chr.6:6609138	6	6609138	7.5382e-11	0.17211	0.4277		Prupe.6G095400.1	Biogenesis of lysosome-related organelles complex 1 subunit 1 OS=Arabidopsis thaliana GN=BLOS1 PE=1 SV=1	15.02	0.443	3e-10
pe58854-1	-	-	Chr.6:6639602	6	6639602	8.1034e-13	0.22083	0.3048		Prupe.6G095400.1	Biogenesis of lysosome-related organelles complex 1 subunit 1 OS=Arabidopsis thaliana GN=BLOS1 PE=1 SV=1	-14.18	0.443	3e-10
pe58898-1	-	-	Chr.4:934754	4	934754	1.2098e-13	0.22823	0.1766		Prupe.4G020400.1	Autophagy-related protein 8C OS=Oryza sativa subsp. japonica GN=ATG8C PE=2 SV=1	23.35	0.472	0
pe58898-1	-	-	Chr.4:942917	4	942917	1.2668e-12	0.20883	0.1647		Prupe.4G020400.1	Autophagy-related protein 8C OS=Oryza sativa subsp. japonica GN=ATG8C PE=2 SV=1	15.18	0.472	0
pe58898-1	-	-	Chr.4:1412389	4	1412389	5.1121e-18	0.31989	0.2262		Prupe.4G030400.1	(3S,6E)-nerolidol synthase 2, chloroplastic/mitochondrial OS=Fragaria ananassa PE=1 SV=1	7.44	0.412	5.9e-09
pe58950-1	-	-	Chr.4:1400498	4	1400498	2.0761e-16	0.27665	0.2175		Prupe.4G030400.1	(3S,6E)-nerolidol synthase 2, chloroplastic/mitochondrial OS=Fragaria ananassa PE=1 SV=1	19.33	0.569	0
pe59822-1	-	-	Chr.6:6609138	6	6609138	6.057e-11	0.17394	0.4277		Prupe.6G095400.1	Biogenesis of lysosome-related organelles complex 1 subunit 1 OS=Arabidopsis thaliana GN=BLOS1 PE=1 SV=1	15.02	0.444	2e-10
pe59822-1	-	-	Chr.6:6621881	6	6621881	9.2113e-14	0.23883	0.338		Prupe.6G095400.1	Biogenesis of lysosome-related organelles complex 1 subunit 1 OS=Arabidopsis thaliana GN=BLOS1 PE=1 SV=1	2.28	0.444	2e-10
pe59904-1	-	-	Chr.4:1402721	4	1402721	1.1519e-12	0.20916	0.2154		Prupe.4G030400.1	(3S,6E)-nerolidol synthase 2, chloroplastic/mitochondrial OS=Fragaria ananassa PE=1 SV=1	17.11	0.586	0
pe60864-1	-	-	Chr.4:936938	4	936938	1.9798e-10	0.16834	0.1713		Prupe.4G020400.1	Autophagy-related protein 8C OS=Oryza sativa subsp. japonica GN=ATG8C PE=2 SV=1	21.16	0.467	0
pe60864-1	-	-	Chr.4:940160	4	940160	3.6028e-10	0.164	0.1753		Prupe.4G020400.1	Autophagy-related protein 8C OS=Oryza sativa subsp. japonica GN=ATG8C PE=2 SV=1	17.94	0.467	0
pe60864-1	-	-	Chr.4:1400740	4	1400740	2.1256e-11	0.19674	0.2189		Prupe.4G030300.1	(3S,6E)-nerolidol synthase 1 OS=Fragaria ananassa PE=1 SV=1	12.86	0.506	0
pe60864-1	-	-	Chr.4:1412325	4	1412325	2.6298e-13	0.22816	0.2198		Prupe.4G030300.1	(3S,6E)-nerolidol synthase 1 OS=Fragaria ananassa PE=1 SV=1	1.27	0.506	0
pe60887-1	-	-	Chr.4:937823	4	937823	2.3948e-09	0.13177	0.17		Prupe.4G020400.1	Autophagy-related protein 8C OS=Oryza sativa subsp. japonica GN=ATG8C PE=2 SV=1	20.28	0.402	1.41e-08
pe60887-1	-	-	Chr.4:974697	4	974697	4.3877e-09	0.13352	0.17		Prupe.4G020400.1	Autophagy-related protein 8C OS=Oryza sativa subsp. japonica GN=ATG8C PE=2 SV=1	-14.19	0.402	1.41e-08
pe60887-1	-	-	Chr.4:1400498	4	1400498	5.5035e-14	0.21388	0.2175		Prupe.4G030400.1	(3S,6E)-nerolidol synthase 2, chloroplastic/mitochondrial OS=Fragaria ananassa PE=1 SV=1	19.33	0.525	0
qk003852	Nicotinate ribonucleoside	Vitamins	Chr.5:13035770	5	13035770	4.0654e-10	0.1847	0.498		Prupe.5G138800.1	n/a	-0.07	0.407	9.3e-09
qk025425-2	-	-	Chr.6:13171295	6	13171295	2.3296e-12	0.18319	0.1429		Prupe.6G151900.1	(+)-neomenthol dehydrogenase OS=Arabidopsis thaliana GN=SDR1 PE=1 SV=1	0	0.608	0
qk080641	3-O-Feruloylquinic acid	Organic acid and derivatives	Chr.1:39298975	1	39298975	2.042e-07	0.07794	0.05179		Prupe.1G472500.1	Boron transporter 4 OS=Arabidopsis thaliana GN=BOR4 PE=2 SV=1	-7.53	0.439	4e-10
qk080641	3-O-Feruloylquinic acid	Organic acid and derivatives	Chr.2:781952	2	781952	1.6883e-07	0.0792	0.08669		Prupe.2G008400.1	Cytochrome P450 705A20 OS=Arabidopsis thaliana GN=CYP705A20 PE=2 SV=1	-23.22	0.412	5.5e-09
qk097984	-	-	Chr.4:2277632	4	2277632	1.9749e-07	0.09866	0.1369		Prupe.4G047800.1	Linoleate 13S-lipoxygenase 3-1, chloroplastic OS=Solanum tuberosum GN=LOX3.1 PE=1 SV=1	3.8	0.503	0
