# Supplementary material for: Combined nature and human selections reshaped peach fruit metabolome
Source: Genome Biol. 2022 Jul 4;23:146. doi: 10.1186/s13059-022-02719-6 (PMC9254577; doi:10.1186/s13059-022-02719-6)
Supplement: Supplementary file 16 — Additional file 16: Table S15. Gene co-expression modules constructed based on gene expression profiles. [file 13059_2022_2719_MOESM16_ESM.xlsx]

## Sheet: Sheet1
Additional file 16: Table S15. Gene co-expression modules constructed based on gene expression profiles.
Gene	Module Number	Annotation
Prupe.1G000600	module01	Zinc finger C-x8-C-x5-C-x3-H type (and similar)
Prupe.1G002200	module01	--
Prupe.1G002400	module01	YT521-B-like domain
Prupe.1G002800	module01	GPCR-chaperone
Prupe.1G004600	module01	--
Prupe.1G004700	module01	Protein of unknown function, DUF608
Prupe.1G005700	module01	WD domain, G-beta repeat
Prupe.1G006200	module01	--
Prupe.1G006400	module01	Cytochrome b5-like Heme/Steroid binding domain
Prupe.1G007100	module01	EF-hand domain pair
Prupe.1G008200	module01	Cystatin domain
Prupe.1G010900	module01	--
Prupe.1G013100	module01	Protein kinase domain
Prupe.1G013600	module01	XS domain
Prupe.1G014400	module01	SecE/Sec61-gamma subunits of protein translocation complex
Prupe.1G015000	module01	--
Prupe.1G015600	module01	PPR repeat
Prupe.1G016200	module01	--
Prupe.1G018500	module01	Domain of unknown function(DUF1950)
Prupe.1G018900	module01	Homocysteine S-methyltransferase
Prupe.1G020200	module01	--
Prupe.1G020900	module01	tify domain
Prupe.1G022600	module01	Protein kinase domain
Prupe.1G024200	module01	Pyruvate kinase, barrel domain
Prupe.1G025500	module01	BRG-1 ASSOCIATED FACTOR 250 (BAF250)
Prupe.1G027000	module01	Protein kinase domain
Prupe.1G027100	module01	Protein of unknown function (DUF1012)
Prupe.1G027200	module01	Uncharacterised conserved protein (DUF2361)
Prupe.1G033200	module01	MATH domain
Prupe.1G035100	module01	HR-like lesion-inducing
Prupe.1G036900	module01	2OG-Fe(II) oxygenase superfamily
Prupe.1G037500	module01	Electron transfer flavoprotein domain
Prupe.1G037900	module01	AP2 domain
Prupe.1G038400	module01	--
Prupe.1G038500	module01	Calcineurin-like phosphoesterase
Prupe.1G038900	module01	DNA photolyase
Prupe.1G040000	module01	Aldo/keto reductase family
Prupe.1G043700	module01	NB-ARC domain
Prupe.1G044600	module01	TPR repeat
Prupe.1G045100	module01	Ribosomal L28 family
Prupe.1G045200	module01	RNA recognition motif. (a.k.a. RRM, RBD, or RNP domain)
Prupe.1G045300	module01	FAMILY NOT NAMED
Prupe.1G045900	module01	RNA recognition motif. (a.k.a. RRM, RBD, or RNP domain)
Prupe.1G046600	module01	Eukaryotic initiation factor 4E
Prupe.1G047700	module01	NB-ARC domain
Prupe.1G048500	module01	NB-ARC domain
Prupe.1G048600	module01	SRF-type transcription factor (DNA-binding and dimerisation domain)
Prupe.1G049000	module01	TPR repeat
Prupe.1G049400	module01	--
Prupe.1G049600	module01	--
Prupe.1G050600	module01	GatB domain
Prupe.1G051400	module01	PPR repeat
Prupe.1G053800	module01	Glycosyl hydrolase family 14
Prupe.1G057600	module01	Protein kinase domain
Prupe.1G058800	module01	--
Prupe.1G061800	module01	Alternative oxidase
Prupe.1G065600	module01	Methyl-CpG binding domain
Prupe.1G066100	module01	F-box domain
Prupe.1G066500	module01	Phospholipase A2
Prupe.1G067900	module01	Cytidylyltransferase
Prupe.1G069500	module01	ABC transporter
Prupe.1G069600	module01	--
Prupe.1G070500	module01	TCP family transcription factor
Prupe.1G071400	module01	WRKY DNA -binding domain
Prupe.1G074800	module01	KH domain
Prupe.1G075000	module01	--
Prupe.1G076200	module01	--
Prupe.1G076400	module01	Rab-GTPase-TBC domain
Prupe.1G076900	module01	Domain of unknown function (DUF4228)
Prupe.1G077400	module01	Ubiquitin family
Prupe.1G082500	module01	UbiA prenyltransferase family
Prupe.1G089100	module01	Calmodulin binding protein-like
Prupe.1G089600	module01	PB1 domain
Prupe.1G093900	module01	B-box zinc finger
Prupe.1G095400	module01	Cyclic nucleotide-binding domain
Prupe.1G097600	module01	--
Prupe.1G099100	module01	WD domain, G-beta repeat
Prupe.1G100300	module01	Ribosomal protein L6
Prupe.1G100800	module01	Protein kinase domain
Prupe.1G102600	module01	Pyridoxal-phosphate dependent enzyme
Prupe.1G104600	module01	--
Prupe.1G104900	module01	LATE EMBRYOGENESIS ABUNDANT (PLANTS) LEA-RELATED
Prupe.1G106600	module01	SBP domain
Prupe.1G107700	module01	MATH domain
Prupe.1G108500	module01	Subunit 21 of Mediator complex
Prupe.1G108600	module01	Methyltransferase domain
Prupe.1G109500	module01	Mitochondrial carrier protein
Prupe.1G109600	module01	DEAD/DEAH box helicase
Prupe.1G109700	module01	YT521-B-like domain
Prupe.1G111800	module01	Alkaline and neutral invertase
Prupe.1G114700	module01	Peroxidase
Prupe.1G115900	module01	Ubiquitin-conjugating enzyme
Prupe.1G118300	module01	--
Prupe.1G122400	module01	Pyridine nucleotide-disulphide oxidoreductase
Prupe.1G123000	module01	AMP-binding enzyme
Prupe.1G123200	module01	cAMP-regulated phosphoprotein/endosulfine conserved region
Prupe.1G123300	module01	--
Prupe.1G125700	module01	FAR1 DNA-binding domain
Prupe.1G127800	module01	Pathogenesis-related protein Bet v I family
Prupe.1G128000	module01	Rieske-like [2Fe-2S] domain
Prupe.1G128700	module01	Pathogenesis-related protein Bet v I family
Prupe.1G129400	module01	WD domain, G-beta repeat
Prupe.1G129900	module01	--
Prupe.1G130200	module01	--
Prupe.1G130400	module01	Tetratricopeptide repeat
Prupe.1G131800	module01	Acyl-CoA dehydrogenase, C-terminal domain
Prupe.1G132400	module01	Filamin/ABP280 repeat
Prupe.1G132500	module01	2-oxoacid dehydrogenases acyltransferase (catalytic domain)
Prupe.1G134100	module01	WD domain, G-beta repeat
Prupe.1G134600	module01	DnaJ domain
Prupe.1G138300	module01	ATROPHIN-RELATED
Prupe.1G138700	module01	Cullin family
Prupe.1G139200	module01	--
Prupe.1G142000	module01	NAD DEPENDENT EPIMERASE/DEHYDRATASE
Prupe.1G143600	module01	RING-variant domain
Prupe.1G143700	module01	--
Prupe.1G144700	module01	Tetrahydrofolate dehydrogenase/cyclohydrolase, catalytic domain
Prupe.1G145800	module01	FAMILY NOT NAMED
Prupe.1G147500	module01	Protein phosphatase 2C
Prupe.1G150100	module01	--
Prupe.1G151200	module01	Protein of unknown function (DUF1749)
Prupe.1G152800	module01	Carbohydrate kinase
Prupe.1G153200	module01	ThiF family
Prupe.1G154400	module01	Protein phosphatase 2C
Prupe.1G155800	module01	AMP-binding enzyme
Prupe.1G157200	module01	F-box domain
Prupe.1G159500	module01	Putative tRNA binding domain
Prupe.1G160800	module01	Ring finger domain
Prupe.1G162900	module01	APO RNA-binding
Prupe.1G164000	module01	Leucine Rich Repeat
Prupe.1G165300	module01	Leucine Rich Repeat
Prupe.1G165500	module01	HSF-type DNA-binding
Prupe.1G171300	module01	PPR repeat
Prupe.1G172000	module01	UBA/TS-N domain
Prupe.1G174100	module01	Flavin containing amine oxidoreductase
Prupe.1G174800	module01	Protein of unknown function (DUF3245)
Prupe.1G174900	module01	FAMILY NOT NAMED
Prupe.1G175000	module01	MAC/Perforin domain
Prupe.1G175500	module01	Aldo/keto reductase family
Prupe.1G176100	module01	--
Prupe.1G177400	module01	Protein phosphatase 2C
Prupe.1G178000	module01	SAP domain
Prupe.1G178600	module01	Paf1
Prupe.1G186900	module01	Protein kinase domain
Prupe.1G189300	module01	UBX domain
Prupe.1G189900	module01	Sugar (and other) transporter
Prupe.1G191000	module01	2OG-Fe(II) oxygenase superfamily
Prupe.1G194700	module01	Replication factor C C-terminal domain
Prupe.1G196000	module01	FAR1 DNA-binding domain
Prupe.1G196300	module01	Glycoprotease family
Prupe.1G196500	module01	CRS1 / YhbY (CRM) domain
Prupe.1G196600	module01	--
Prupe.1G196700	module01	pfkB family carbohydrate kinase
Prupe.1G198700	module01	mce related protein
Prupe.1G200300	module01	ABC transporter
Prupe.1G202800	module01	Peptide methionine sulfoxide reductase
Prupe.1G203200	module01	PspA/IM30 family
Prupe.1G205800	module01	--
Prupe.1G206000	module01	Bacterial trigger factor protein (TF)
Prupe.1G206500	module01	5'-3' exonuclease, C-terminal SAM fold
Prupe.1G207100	module01	FAMILY NOT NAMED
Prupe.1G207400	module01	--
Prupe.1G207700	module01	--
Prupe.1G209200	module01	DEAD/DEAH box helicase
Prupe.1G209800	module01	Protein of unknown function (DUF1350)
Prupe.1G210300	module01	eRF1 domain 1
Prupe.1G211200	module01	Domain of unknown function (DUF4228)
Prupe.1G216200	module01	Tumour suppressing sub-chromosomal transferable candidate 4
Prupe.1G217900	module01	NB-ARC domain
Prupe.1G218100	module01	RING FINGER DOMAIN-CONTAINING, POLYCOMB GROUP COMPONENT
Prupe.1G218200	module01	PPR repeat
Prupe.1G218900	module01	GRAM domain
Prupe.1G219100	module01	LITAF-like zinc ribbon domain
Prupe.1G222000	module01	TCP family transcription factor
Prupe.1G222100	module01	Glucose-6-phosphate dehydrogenase, NAD binding domain
Prupe.1G224300	module01	Response regulator receiver domain
Prupe.1G224900	module01	SBP domain
Prupe.1G225000	module01	Zn-finger in Ran binding protein and others
Prupe.1G225400	module01	Protein of unknown function (DUF493)
Prupe.1G225800	module01	MYND finger
Prupe.1G226400	module01	NLI interacting factor-like phosphatase
Prupe.1G226500	module01	Cytochrome P450
Prupe.1G228600	module01	F-box domain
Prupe.1G229500	module01	U-box domain
Prupe.1G230800	module01	Cytochrome P450
Prupe.1G232700	module01	Protein kinase domain
Prupe.1G233300	module01	Oligomerisation domain
Prupe.1G233900	module01	Ankyrin repeats (3 copies)
Prupe.1G234400	module01	Protein phosphatase 2A regulatory B subunit (B56 family)
Prupe.1G234900	module01	F-BOX/LEUCINE RICH REPEAT PROTEIN
Prupe.1G236200	module01	--
Prupe.1G236800	module01	Transferase family
Prupe.1G236900	module01	PRP38 family
Prupe.1G237200	module01	Transferase family
Prupe.1G239400	module01	CALICYLIN BINDING PROTEIN
Prupe.1G239700	module01	60Kd inner membrane protein
Prupe.1G242800	module01	Dual specificity phosphatase, catalytic domain
Prupe.1G243000	module01	Aminotransferase class I and II
Prupe.1G246900	module01	Fe-S metabolism associated domain
Prupe.1G247000	module01	ALPHA-GALACTOSIDASE/ALPHA-N-ACETYLGALACTOSAMINIDASE
Prupe.1G248900	module01	Pyruvate phosphate dikinase, PEP/pyruvate binding domain
Prupe.1G250700	module01	CRS1 / YhbY (CRM) domain
Prupe.1G253600	module01	FAMILY NOT NAMED
Prupe.1G256100	module01	K+ potassium transporter
Prupe.1G256200	module01	Glycosyltransferase family 20
Prupe.1G259700	module01	Protein of unknown function, DUF393
Prupe.1G260200	module01	Gibberellin regulated protein
Prupe.1G261300	module01	FAMILY NOT NAMED
Prupe.1G261700	module01	Formin Homology 2 Domain
Prupe.1G262300	module01	Paired amphipathic helix repeat
Prupe.1G263000	module01	Calcineurin-like phosphoesterase
Prupe.1G263500	module01	Leucine Rich Repeat
Prupe.1G266700	module01	--
Prupe.1G267200	module01	Putative small multi-drug export protein
Prupe.1G267900	module01	Protein kinase domain
Prupe.1G269800	module01	Protein kinase domain
Prupe.1G271200	module01	--
Prupe.1G273200	module01	Fatty acid hydroxylase superfamily
Prupe.1G273600	module01	CAAX protease self-immunity
Prupe.1G275100	module01	Transmembrane amino acid transporter protein
Prupe.1G275200	module01	PPR repeat
Prupe.1G276000	module01	Dof domain, zinc finger
Prupe.1G276500	module01	mTERF
Prupe.1G276600	module01	SRF-type transcription factor (DNA-binding and dimerisation domain)
Prupe.1G277500	module01	No apical meristem (NAM) protein
Prupe.1G278100	module01	Mitochondrial carrier protein
Prupe.1G278700	module01	SPX domain
Prupe.1G280300	module01	--
Prupe.1G281100	module01	Septum formation topological specificity factor MinE
Prupe.1G281700	module01	Plant protein of unknown function (DUF863)
Prupe.1G282100	module01	Macro domain
Prupe.1G282600	module01	RING-type zinc-finger
Prupe.1G283200	module01	Calcineurin-like phosphoesterase
Prupe.1G286500	module01	SPFH domain / Band 7 family
Prupe.1G287200	module01	Calcineurin-like phosphoesterase
Prupe.1G287700	module01	PPR repeat
Prupe.1G287800	module01	Protein kinase domain
Prupe.1G288600	module01	Alpha/beta hydrolase family
Prupe.1G289000	module01	Protein kinase domain
Prupe.1G292900	module01	DnaJ domain
Prupe.1G293400	module01	D-aminoacyl-tRNA deacylase
Prupe.1G294500	module01	Ribosome inactivating protein
Prupe.1G294800	module01	Ribosome inactivating protein
Prupe.1G298000	module01	Mandelate racemase / muconate lactonizing enzyme, C-terminal domain
Prupe.1G298500	module01	TCP-1/cpn60 chaperonin family
Prupe.1G298800	module01	--
Prupe.1G298900	module01	TLC domain
Prupe.1G299200	module01	F-box domain
Prupe.1G299500	module01	Adenosylmethionine decarboxylase
Prupe.1G301800	module01	DNL zinc finger
Prupe.1G303800	module01	FDF domain
Prupe.1G304100	module01	--
Prupe.1G305800	module01	--
Prupe.1G305900	module01	AP2 domain
Prupe.1G306100	module01	Allene oxide cyclase
Prupe.1G306800	module01	ATP-dependent Clp protease adaptor protein ClpS
Prupe.1G309400	module01	Ubiquitin family
Prupe.1G309500	module01	--
Prupe.1G310300	module01	NAD dependent epimerase/dehydratase family
Prupe.1G310800	module01	--
Prupe.1G312100	module01	Alpha/beta hydrolase family
Prupe.1G313100	module01	Thioesterase-like superfamily
Prupe.1G314500	module01	Core-2/I-Branching enzyme
Prupe.1G315800	module01	--
Prupe.1G316300	module01	Protein of unknown function (DUF1218)
Prupe.1G318600	module01	--
Prupe.1G318700	module01	--
Prupe.1G319400	module01	Spt20 family
Prupe.1G320400	module01	MatE
Prupe.1G320800	module01	Oxidoreductase NAD-binding domain
Prupe.1G321700	module01	Maf1 regulator
Prupe.1G322300	module01	Membrane transport protein
Prupe.1G323700	module01	TCP-1/cpn60 chaperonin family
Prupe.1G324300	module01	DnaJ domain
Prupe.1G329600	module01	GRAS domain family
Prupe.1G329700	module01	p21-C-terminal region-binding protein
Prupe.1G330100	module01	Armadillo/beta-catenin-like repeat
Prupe.1G330500	module01	Protein tyrosine kinase
Prupe.1G330700	module01	Phosphoglucomutase/phosphomannomutase, C-terminal domain
Prupe.1G331200	module01	F-box domain
Prupe.1G333200	module01	Vacuolar protein 14 C-terminal Fig4p binding
Prupe.1G333500	module01	Ring finger domain
Prupe.1G334000	module01	F-box domain
Prupe.1G335100	module01	HSF-type DNA-binding
Prupe.1G336300	module01	Protein kinase domain
Prupe.1G336600	module01	Protein of unknown function (DUF1423)
Prupe.1G339200	module01	Cyclic nucleotide-binding domain
Prupe.1G339300	module01	--
Prupe.1G340600	module01	THUMP DOMAIN CONTAINING PROTEIN 1-RELATED
Prupe.1G342700	module01	Zinc finger C-x8-C-x5-C-x3-H type (and similar)
Prupe.1G343100	module01	Aldo/keto reductase family
Prupe.1G343700	module01	--
Prupe.1G343800	module01	Protein of unknown function (DUF3755)
Prupe.1G347400	module01	PWWP domain
Prupe.1G348400	module01	Porphobilinogen deaminase, dipyromethane cofactor binding domain
Prupe.1G349200	module01	FAD synthetase
Prupe.1G352200	module01	Melibiase
Prupe.1G353500	module01	--
Prupe.1G353600	module01	UL92 family
Prupe.1G353800	module01	BTB/POZ domain
Prupe.1G354700	module01	Protein of unknown function (DUF760)
Prupe.1G354800	module01	GDP-fucose protein O-fucosyltransferase
Prupe.1G354900	module01	--
Prupe.1G355700	module01	Arabidopsis protein of unknown function
Prupe.1G356300	module01	Flavin containing amine oxidoreductase
Prupe.1G356900	module01	PP-loop family
Prupe.1G357900	module01	tRNA pseudouridine synthase
Prupe.1G359600	module01	PPR repeat
Prupe.1G359800	module01	Complex 1 protein (LYR family)
Prupe.1G360300	module01	Ring finger domain
Prupe.1G362500	module01	--
Prupe.1G362800	module01	--
Prupe.1G362900	module01	Ras family
Prupe.1G363200	module01	C2 domain
Prupe.1G363500	module01	TRANSCRIPTION ELONGATION FACTOR B POLYPEPTIDE 3
Prupe.1G367600	module01	Zinc knuckle
Prupe.1G368400	module01	Putative S-adenosyl-L-methionine-dependent methyltransferase
Prupe.1G368700	module01	TLD
Prupe.1G368900	module01	--
Prupe.1G369900	module01	WD domain, G-beta repeat
Prupe.1G371700	module01	Transcription initiation factor IIF, beta subunit
Prupe.1G374000	module01	Peroxidase
Prupe.1G374100	module01	Glycosyl transferases group 1
Prupe.1G374300	module01	NAD dependent epimerase/dehydratase family
Prupe.1G374600	module01	Protein kinase domain
Prupe.1G376100	module01	Ribosomal protein L31
Prupe.1G376200	module01	Nucleotidyl transferase
Prupe.1G376300	module01	Cellulase (glycosyl hydrolase family 5)
Prupe.1G377400	module01	--
Prupe.1G378400	module01	HhH-GPD superfamily base excision DNA repair protein
Prupe.1G379600	module01	--
Prupe.1G379700	module01	2-HYDROXYACID DEHYDROGENASE-RELATED
Prupe.1G379800	module01	CRAL/TRIO domain
Prupe.1G380500	module01	Phosphoglucose isomerase
Prupe.1G380700	module01	GYF domain
Prupe.1G381600	module01	PCI domain
Prupe.1G381900	module01	Cytochrome P450
Prupe.1G382300	module01	PPPDE putative peptidase domain
Prupe.1G382600	module01	Peroxisomal biogenesis factor 11 (PEX11)
Prupe.1G385800	module01	IBR domain
Prupe.1G389100	module01	POT family
Prupe.1G390200	module01	CST, telomere maintenance, complex subunit CTC1
Prupe.1G390500	module01	Aminotransferase class I and II
Prupe.1G391400	module01	Response regulator receiver domain
Prupe.1G393300	module01	--
Prupe.1G394000	module01	--
Prupe.1G394600	module01	PPR repeat
Prupe.1G396200	module01	Protein of unknown function (DUF1077)
Prupe.1G397200	module01	Rieske [2Fe-2S] domain
Prupe.1G398300	module01	Protein of unknown function (DUF1336)
Prupe.1G398900	module01	BolA-like protein
Prupe.1G401800	module01	twin BRCT domain
Prupe.1G402100	module01	Smr domain
Prupe.1G403700	module01	E1-E2 ATPase
Prupe.1G404200	module01	F-box-like
Prupe.1G405000	module01	Myb/SANT-like DNA-binding domain
Prupe.1G405500	module01	DWNN domain
Prupe.1G405600	module01	FAMILY NOT NAMED
Prupe.1G406100	module01	Mechanosensitive ion channel
Prupe.1G407400	module01	NOL1/NOP2/sun family
Prupe.1G407600	module01	N-terminal C2 in EEIG1 and EHBP1 proteins
Prupe.1G408100	module01	Protein phosphatase 2C
Prupe.1G409100	module01	Domain of unknown function (DUF3511)
Prupe.1G409600	module01	Mitochondrial carrier protein
Prupe.1G410900	module01	Alpha/beta hydrolase family
Prupe.1G411000	module01	NAD dependent epimerase/dehydratase family
Prupe.1G411500	module01	--
Prupe.1G412800	module01	Ligand-gated ion channel
Prupe.1G414000	module01	PROTEIN PHOSPHATASE PP2A REGULATORY SUBUNIT B
Prupe.1G418700	module01	Protein of unknown function (DUF3054)
Prupe.1G421100	module01	E1-E2 ATPase
Prupe.1G423400	module01	Alpha/beta hydrolase family
Prupe.1G424500	module01	Family of unknown function (DUF566)
Prupe.1G426400	module01	FAMILY NOT NAMED
Prupe.1G426800	module01	Eukaryotic aspartyl protease
Prupe.1G432000	module01	AP2 domain
Prupe.1G432200	module01	RNA recognition motif. (a.k.a. RRM, RBD, or RNP domain)
Prupe.1G432600	module01	No apical meristem (NAM) protein
Prupe.1G432700	module01	Ring finger domain
Prupe.1G434700	module01	Protein of unknown function (DUF3223)
Prupe.1G435100	module01	--
Prupe.1G437400	module01	lipin, N-terminal conserved region
Prupe.1G440300	module01	Heme oxygenase
Prupe.1G440800	module01	Uroporphyrinogen-III synthase HemD
Prupe.1G444500	module01	Uncharacterized protein family UPF0054
Prupe.1G445300	module01	ATP-dependent protease La (LON) domain
Prupe.1G447600	module01	Peptidyl-tRNA hydrolase PTH2
Prupe.1G448300	module01	Transcriptional regulator
Prupe.1G448800	module01	--
Prupe.1G448900	module01	Exostosin family
Prupe.1G449800	module01	--
Prupe.1G449900	module01	Protein kinase domain
Prupe.1G450900	module01	--
Prupe.1G451800	module01	Aminotransferase class I and II
Prupe.1G454000	module01	BAH domain
Prupe.1G457900	module01	Cyclic nucleotide-binding domain
Prupe.1G458000	module01	RNA recognition motif. (a.k.a. RRM, RBD, or RNP domain)
Prupe.1G461200	module01	Elongation factor Tu GTP binding domain
Prupe.1G462300	module01	Predicted SPOUT methyltransferase
Prupe.1G463800	module01	tRNA synthetases class II (D, K and N)
Prupe.1G465000	module01	CHY zinc finger
Prupe.1G467000	module01	Ring finger domain
Prupe.1G467300	module01	2Fe-2S iron-sulfur cluster binding domain
Prupe.1G468300	module01	2OG-Fe(II) oxygenase superfamily
Prupe.1G472000	module01	Endonuclease/Exonuclease/phosphatase family
Prupe.1G472200	module01	Core histone H2A/H2B/H3/H4
Prupe.1G472700	module01	Ubiquinol-cytochrome C reductase complex 14kD subunit
Prupe.1G478800	module01	Mitochondrial carrier protein
Prupe.1G479100	module01	AFG1-like ATPase
Prupe.1G479900	module01	DEAD/DEAH box helicase
Prupe.1G480100	module01	alpha/beta hydrolase fold
Prupe.1G480600	module01	Protein of unknown function (DUF4050)
Prupe.1G481500	module01	ANTH domain
Prupe.1G482800	module01	MATH domain
Prupe.1G483400	module01	--
Prupe.1G484400	module01	WD domain, G-beta repeat
Prupe.1G484800	module01	Memo-like protein
Prupe.1G485800	module01	FAMILY NOT NAMED
Prupe.1G486800	module01	--
Prupe.1G487400	module01	--
Prupe.1G487600	module01	PHD-finger
Prupe.1G488000	module01	BTB/POZ domain
Prupe.1G488100	module01	BTB/POZ domain
Prupe.1G489000	module01	ZINC FINGER (CLIPPER)-RELATED
Prupe.1G493100	module01	No apical meristem (NAM) protein
Prupe.1G494300	module01	Delta-aminolevulinic acid dehydratase
Prupe.1G495400	module01	Rieske [2Fe-2S] domain
Prupe.1G496100	module01	--
Prupe.1G496400	module01	FBD
Prupe.1G496500	module01	PHD-finger
Prupe.1G499100	module01	Tetratricopeptide repeat
Prupe.1G499200	module01	--
Prupe.1G501200	module01	MORN repeat
Prupe.1G501900	module01	RNB domain
Prupe.1G502400	module01	--
Prupe.1G502600	module01	Protein of unknown function (DUF2763)
Prupe.1G502900	module01	CrcB-like protein
Prupe.1G503500	module01	PPR repeat
Prupe.1G505100	module01	UDP-glucoronosyl and UDP-glucosyl transferase
Prupe.1G505600	module01	Protein of unknown function (DUF1644)
Prupe.1G505900	module01	--
Prupe.1G506800	module01	Ubiquinol-cytochrome C reductase, UQCRX/QCR9 like
Prupe.1G507100	module01	GrpE
Prupe.1G507300	module01	PPR repeat
Prupe.1G508400	module01	--
Prupe.1G508600	module01	FAMILY NOT NAMED
Prupe.1G509000	module01	Methyltransferase domain
Prupe.1G509900	module01	--
Prupe.1G510600	module01	Ribosomal L18ae/LX protein domain
Prupe.1G511600	module01	Sulfate transporter family
Prupe.1G511800	module01	Sulfate transporter family
Prupe.1G512700	module01	--
Prupe.1G512900	module01	--
Prupe.1G513000	module01	AAA domain
Prupe.1G513100	module01	METALLO PHOSPHOESTERASE RELATED
Prupe.1G513700	module01	Endoplasmic reticulum vesicle transporter
Prupe.1G514500	module01	Thioredoxin
Prupe.1G514700	module01	Major Facilitator Superfamily
Prupe.1G516300	module01	--
Prupe.1G518400	module01	Thioredoxin
Prupe.1G518500	module01	Methyl-CpG binding domain
Prupe.1G521500	module01	Annexin
Prupe.1G523100	module01	Queuine tRNA-ribosyltransferase
Prupe.1G523200	module01	Heavy-metal-associated domain
Prupe.1G524500	module01	Helix-loop-helix DNA-binding domain
Prupe.1G524600	module01	Ring finger domain
Prupe.1G525900	module01	PPR repeat
Prupe.1G526200	module01	Protein kinase domain
Prupe.1G530100	module01	Ubiquitin carboxyl-terminal hydrolase
Prupe.1G530500	module01	Methyltransferase domain
Prupe.1G530600	module01	Protein of unknown function (DUF568)
Prupe.1G530700	module01	Carbonic anhydrase
Prupe.1G532300	module01	--
Prupe.1G532900	module01	ParA/MinD ATPase like
Prupe.1G533100	module01	Protein of unknown function (DUF1423)
Prupe.1G533200	module01	M-phase-specific PLK1-interacting protein
Prupe.1G535500	module01	50S ribosome-binding GTPase
Prupe.1G538600	module01	TRAF-type zinc finger
Prupe.1G539600	module01	Protein kinase domain
Prupe.1G540000	module01	PB1 domain
Prupe.1G540100	module01	Olfactory receptor 4-like
Prupe.1G540900	module01	von Willebrand factor type A domain
Prupe.1G541600	module01	Domain of unknown function (DUF3453)
Prupe.1G544000	module01	Protein of unknown function (DUF1005)
Prupe.1G544500	module01	PPR repeat
Prupe.1G544900	module01	FAMILY NOT NAMED
Prupe.1G546800	module01	Glutathione S-transferase, N-terminal domain
Prupe.1G547900	module01	WD domain, G-beta repeat
Prupe.1G549100	module01	NADH:flavin oxidoreductase / NADH oxidase family
Prupe.1G549800	module01	Inositol-pentakisphosphate 2-kinase
Prupe.1G550000	module01	Smg-4/UPF3 family
Prupe.1G550100	module01	--
Prupe.1G551400	module01	Myb-like DNA-binding domain
Prupe.1G551600	module01	Zinc finger, C2H2 type
Prupe.1G551800	module01	F-box domain
Prupe.1G553000	module01	--
Prupe.1G553200	module01	--
Prupe.1G554500	module01	FAMILY NOT NAMED
Prupe.1G555500	module01	PPR repeat
Prupe.1G556100	module01	--
Prupe.1G556700	module01	F-box domain
Prupe.1G557700	module01	FabA-like domain
Prupe.1G558500	module01	F-box domain
Prupe.1G558700	module01	WD domain, G-beta repeat
Prupe.1G558900	module01	Protein kinase domain
Prupe.1G559200	module01	--
Prupe.1G561700	module01	F-box domain
Prupe.1G561900	module01	Protein of unknown function (DUF793)
Prupe.1G562700	module01	ALG6, ALG8 glycosyltransferase family
Prupe.1G564400	module01	pinin/SDK/memA/ protein conserved region
Prupe.1G566500	module01	--
Prupe.1G566600	module01	Aminotransferase class-V
Prupe.1G568500	module01	Ribosome biogenesis protein SLX9
Prupe.1G568600	module01	Arginine and glutamate-rich 1
Prupe.1G569000	module01	EMG1/NEP1 methyltransferase
Prupe.1G569600	module01	PPR repeat
Prupe.1G573200	module01	Thiamine monophosphate synthase/TENI
Prupe.1G573900	module01	tRNAHis guanylyltransferase
Prupe.1G574800	module01	Metallo-beta-lactamase superfamily
Prupe.1G576500	module01	TCP family transcription factor
Prupe.1G577900	module01	Plant organelle RNA recognition domain
Prupe.1G578000	module01	Conserved protein (DUF2356)
Prupe.1G579100	module01	YT521-B-like domain
Prupe.1G580700	module01	RNA recognition motif. (a.k.a. RRM, RBD, or RNP domain)
Prupe.1G580900	module01	Protein kinase domain
Prupe.1G581200	module01	RNA-BINDING PROTEIN RELATED
Prupe.1G581900	module01	Ras family
Prupe.1G582200	module01	Protein kinase domain
Prupe.1G582500	module01	Protein of unknown function, DUF608
Prupe.1G583700	module01	Core-2/I-Branching enzyme
Prupe.1G588300	module01	--
Prupe.2G003400	module01	1,3-beta-glucan synthase component
Prupe.2G005000	module01	HIT zinc finger
Prupe.2G007000	module01	--
Prupe.2G008200	module01	OXIDOREDUCTASE, 2OG-FE(II) OXYGENASE FAMILY PROTEIN
Prupe.2G010100	module01	LSM domain
Prupe.2G010200	module01	--
Prupe.2G010500	module01	RNA recognition motif. (a.k.a. RRM, RBD, or RNP domain)
Prupe.2G011500	module01	NB-ARC domain
Prupe.2G012100	module01	--
Prupe.2G012300	module01	Ring finger domain
Prupe.2G013900	module01	Leucine Rich Repeat
Prupe.2G014500	module01	CCAAT-binding transcription factor (CBF-B/NF-YA) subunit B
Prupe.2G015300	module01	Dihydrouridine synthase (Dus)
Prupe.2G015400	module01	Protein of unknown function (DUF1092)
Prupe.2G018500	module01	DNA gyrase/topoisomerase IV, subunit A
Prupe.2G018800	module01	--
Prupe.2G021800	module01	Uncharacterized protein family, UPF0114
Prupe.2G024200	module01	Acetyltransferase (GNAT) family
Prupe.2G026500	module01	NAD-dependent glycerol-3-phosphate dehydrogenase N-terminus
Prupe.2G029800	module01	--
Prupe.2G029900	module01	short chain dehydrogenase
Prupe.2G030100	module01	AAA domain
Prupe.2G030600	module01	Armadillo/beta-catenin-like repeat
Prupe.2G032500	module01	Seven in absentia protein family
Prupe.2G034000	module01	Reverse transcriptase (RNA-dependent DNA polymerase)
Prupe.2G036300	module01	Transglutaminase-like superfamily
Prupe.2G038900	module01	Armadillo/beta-catenin-like repeat
Prupe.2G039200	module01	Thioredoxin
Prupe.2G041400	module01	--
Prupe.2G041500	module01	Complex1_LYR-like
Prupe.2G042300	module01	--
Prupe.2G042400	module01	SET domain
Prupe.2G043300	module01	Protein of unknown function (DUF667)
Prupe.2G043600	module01	--
Prupe.2G044200	module01	--
Prupe.2G045800	module01	Clp protease
Prupe.2G050100	module01	Myb-like DNA-binding domain
Prupe.2G052100	module01	FBD
Prupe.2G052500	module01	MATH domain
Prupe.2G055000	module01	SET domain
Prupe.2G059700	module01	--
Prupe.2G060300	module01	--
Prupe.2G062100	module01	PPR repeat
Prupe.2G066400	module01	3-oxo-5-alpha-steroid 4-dehydrogenase
Prupe.2G066900	module01	--
Prupe.2G070600	module01	Myb-like DNA-binding domain
Prupe.2G074300	module01	Cytochrome P450
Prupe.2G074800	module01	--
Prupe.2G075400	module01	COQ9
Prupe.2G079700	module01	R3H domain
Prupe.2G084200	module01	Enhancer of polycomb-like
Prupe.2G084400	module01	XS domain
Prupe.2G086600	module01	--
Prupe.2G089200	module01	UNCHARACTERIZED
Prupe.2G091100	module01	--
Prupe.2G091300	module01	No apical meristem (NAM) protein
Prupe.2G102200	module01	WD domain, G-beta repeat
Prupe.2G102700	module01	TPR REPEAT CONTAINING PROTEIN
Prupe.2G102900	module01	PPR repeat
Prupe.2G104900	module01	--
Prupe.2G106000	module01	Protein of unknown function (DUF1005)
Prupe.2G106500	module01	PPR repeat
Prupe.2G108200	module01	Domain of unknown function (DUF296)
Prupe.2G110600	module01	N-terminal domain of ribose phosphate pyrophosphokinase
Prupe.2G111700	module01	NB-ARC domain
Prupe.2G115000	module01	--
Prupe.2G115700	module01	Protein of unknown function (DUF3769)
Prupe.2G116200	module01	Protein kinase domain
Prupe.2G117100	module01	PCI domain
Prupe.2G119400	module01	Casein kinase II regulatory subunit
Prupe.2G120800	module01	WD domain, G-beta repeat
Prupe.2G121200	module01	Myb/SANT-like DNA-binding domain
Prupe.2G122400	module01	SNF2 family N-terminal domain
Prupe.2G123700	module01	DnaJ domain
Prupe.2G123800	module01	MATH domain
Prupe.2G124200	module01	--
Prupe.2G127900	module01	Armadillo/beta-catenin-like repeat
Prupe.2G131300	module01	Protein of unknown function (DUF632)
Prupe.2G133500	module01	--
Prupe.2G134700	module01	Enoyl-CoA hydratase/isomerase family
Prupe.2G134800	module01	P53 AND DNA DAMAGE-REGULATED PROTEIN
Prupe.2G138000	module01	--
Prupe.2G138100	module01	MSP (Major sperm protein) domain
Prupe.2G138300	module01	Cytidylyltransferase family
Prupe.2G141900	module01	Plant protein of unknown function (DUF641)
Prupe.2G142200	module01	Nitroreductase family
Prupe.2G143700	module01	EPSP synthase (3-phosphoshikimate 1-carboxyvinyltransferase)
Prupe.2G146700	module01	PPR repeat
Prupe.2G148600	module01	Cytochrome P450
Prupe.2G151200	module01	SRF-type transcription factor (DNA-binding and dimerisation domain)
Prupe.2G152200	module01	Spinocerebellar ataxia type 10 protein domain
Prupe.2G152500	module01	Transmembrane proteins 14C
Prupe.2G153100	module01	SPX domain
Prupe.2G153800	module01	UAA transporter family
Prupe.2G154600	module01	Fructosamine kinase
Prupe.2G154900	module01	RNA recognition motif. (a.k.a. RRM, RBD, or RNP domain)
Prupe.2G155900	module01	Leucine Rich Repeat
Prupe.2G156000	module01	--
Prupe.2G156600	module01	UBX domain
Prupe.2G156700	module01	PCI domain
Prupe.2G156800	module01	Putative S-adenosyl-L-methionine-dependent methyltransferase
Prupe.2G157000	module01	Protein kinase domain
Prupe.2G167000	module01	Domain of unknown function (DUF296)
Prupe.2G169600	module01	F-box domain
Prupe.2G169700	module01	Cyclic nucleotide-binding domain
Prupe.2G169800	module01	Lipase (class 3)
Prupe.2G169900	module01	Glycosyl hydrolase family 14
Prupe.2G170500	module01	Transcription mediator complex subunit Med12
Prupe.2G170700	module01	Protein of unknown function (DUF3741)
Prupe.2G173800	module01	WRC
Prupe.2G175200	module01	Protein kinase domain
Prupe.2G175600	module01	Uncharacterized conserved protein (DUF2358)
Prupe.2G175700	module01	Diacylglycerol kinase catalytic domain
Prupe.2G176000	module01	--
Prupe.2G176200	module01	Myb-like DNA-binding domain
Prupe.2G176400	module01	2-HYDROXYACID DEHYDROGENASE-RELATED
Prupe.2G177700	module01	alpha/beta hydrolase fold
Prupe.2G178200	module01	Late embryogenesis abundant protein
Prupe.2G178800	module01	Reticulon
Prupe.2G181900	module01	F-box domain
Prupe.2G182100	module01	FAMILY NOT NAMED
Prupe.2G185600	module01	Glycosyl hydrolases family 18
Prupe.2G187900	module01	--
Prupe.2G188500	module01	Dynamin family
Prupe.2G188600	module01	Divergent PAP2 family
Prupe.2G190700	module01	--
Prupe.2G192000	module01	Pyridoxamine 5'-phosphate oxidase
Prupe.2G193400	module01	Armadillo/beta-catenin-like repeat
Prupe.2G194300	module01	--
Prupe.2G194900	module01	Protein kinase domain
Prupe.2G196300	module01	PPR repeat
Prupe.2G197700	module01	Dehydrogenase E1 component
Prupe.2G197800	module01	COG4 transport protein
Prupe.2G200900	module01	Double-stranded RNA binding motif
Prupe.2G203900	module01	Transcriptional repressor TCF25
Prupe.2G205200	module01	mRNA capping enzyme
Prupe.2G206500	module01	Nodulin-like
Prupe.2G206800	module01	RNA recognition motif. (a.k.a. RRM, RBD, or RNP domain)
Prupe.2G208400	module01	RNA recognition motif. (a.k.a. RRM, RBD, or RNP domain)
Prupe.2G208500	module01	Uncharacterised conserved protein
Prupe.2G208900	module01	RNA pseudouridylate synthase
Prupe.2G210400	module01	OTU-like cysteine protease
Prupe.2G211000	module01	Anion-transporting ATPase
Prupe.2G211200	module01	Acetyltransferase (GNAT) family
Prupe.2G211300	module01	--
Prupe.2G211400	module01	JmjC domain, hydroxylase
Prupe.2G213200	module01	Acetyltransferase (GNAT) family
Prupe.2G213300	module01	Peptidase family M28
Prupe.2G213600	module01	Major intrinsic protein
Prupe.2G214800	module01	RNA recognition motif. (a.k.a. RRM, RBD, or RNP domain)
Prupe.2G215600	module01	Myb-like DNA-binding domain
Prupe.2G215800	module01	FAMILY NOT NAMED
Prupe.2G216700	module01	SAP domain
Prupe.2G217500	module01	Noc2p family
Prupe.2G217600	module01	IQ calmodulin-binding motif
Prupe.2G217800	module01	Mitochondrial carrier protein
Prupe.2G220800	module01	FGFR1 ONCOGENE PARTNER/LISH DOMAIN-CONTAINING PROTEIN
Prupe.2G221800	module01	Protein phosphatase 2C
Prupe.2G224200	module01	RNA recognition motif. (a.k.a. RRM, RBD, or RNP domain)
Prupe.2G224600	module01	SAC3/GANP/Nin1/mts3/eIF-3 p25 family
Prupe.2G225600	module01	Ankyrin repeats (3 copies)
Prupe.2G226400	module01	Putative lysophospholipase
Prupe.2G227500	module01	Cation efflux family
Prupe.2G228000	module01	Glycosyl hydrolase family 20, catalytic domain
Prupe.2G231800	module01	Zinc knuckle
Prupe.2G233000	module01	--
Prupe.2G233200	module01	--
Prupe.2G235100	module01	ENTH domain
Prupe.2G236800	module01	Adaptin N terminal region
Prupe.2G237100	module01	TELOMERIC REPEAT BINDING PROTEIN
Prupe.2G237800	module01	DVL family
Prupe.2G238000	module01	FKBP-type peptidyl-prolyl cis-trans isomerase
Prupe.2G238500	module01	Pumilio-family RNA binding repeat
Prupe.2G238700	module01	Protein kinase domain
Prupe.2G240000	module01	BTB/POZ domain
Prupe.2G240400	module01	Protein tyrosine kinase
Prupe.2G241400	module01	--
Prupe.2G242500	module01	--
Prupe.2G242600	module01	Probable lipid transfer
Prupe.2G246000	module01	F-BOX/LEUCINE RICH REPEAT PROTEIN
Prupe.2G248500	module01	Clathrin light chain
Prupe.2G256000	module01	Protein of unknown function (DUF295)
Prupe.2G256100	module01	Ferritin-like domain
Prupe.2G256500	module01	Autophagy-related protein 27
Prupe.2G256900	module01	AP2 domain
Prupe.2G257900	module01	Biotin-requiring enzyme
Prupe.2G258100	module01	Sodium/hydrogen exchanger family
Prupe.2G259100	module01	PLAC8 family
Prupe.2G261500	module01	Uroporphyrinogen decarboxylase (URO-D)
Prupe.2G261800	module01	Dual specificity phosphatase, catalytic domain
Prupe.2G262800	module01	Melibiase
Prupe.2G263000	module01	--
Prupe.2G264600	module01	NAD-dependent glycerol-3-phosphate dehydrogenase N-terminus
Prupe.2G264800	module01	Lung seven transmembrane receptor
Prupe.2G265100	module01	Rhodanese-like domain
Prupe.2G266800	module01	Ring finger domain
Prupe.2G268000	module01	Pterin 4 alpha carbinolamine dehydratase
Prupe.2G269900	module01	Chlorophyll A-B binding protein
Prupe.2G271100	module01	Cyclin
Prupe.2G272300	module01	AP2 domain
Prupe.2G272400	module01	AP2 domain
Prupe.2G272500	module01	AP2 domain
Prupe.2G272700	module01	Putative serine esterase (DUF676)
Prupe.2G273600	module01	Diacylglycerol kinase catalytic domain
Prupe.2G275100	module01	KH domain
Prupe.2G276900	module01	LUC7 N_terminus
Prupe.2G279700	module01	Plant invertase/pectin methylesterase inhibitor
Prupe.2G280700	module01	--
Prupe.2G281600	module01	SPFH domain / Band 7 family
Prupe.2G283100	module01	Aminotransferase class I and II
Prupe.2G284300	module01	Peptidase family M48
Prupe.2G287100	module01	pfkB family carbohydrate kinase
Prupe.2G287700	module01	2OG-Fe(II) oxygenase superfamily
Prupe.2G290100	module01	RNA recognition motif. (a.k.a. RRM, RBD, or RNP domain)
Prupe.2G292300	module01	--
Prupe.2G292600	module01	ADP-ribosylation factor family
Prupe.2G294000	module01	Remorin, C-terminal region
Prupe.2G294400	module01	CAP160 repeat
Prupe.2G294500	module01	PPR repeat
Prupe.2G296500	module01	Cytochrome P450
Prupe.2G298000	module01	short chain dehydrogenase
Prupe.2G298100	module01	Protein kinase domain
Prupe.2G298400	module01	mttA/Hcf106 family
Prupe.2G299600	module01	--
Prupe.2G301500	module01	Myb-like DNA-binding domain
Prupe.2G303600	module01	F-box-like
Prupe.2G305500	module01	Protein of unknown function (DUF3143)
Prupe.2G308200	module01	Polyketide cyclase / dehydrase and lipid transport
Prupe.2G311700	module01	Pyridine nucleotide-disulphide oxidoreductase
Prupe.2G311800	module01	--
Prupe.2G313200	module01	Tetratricopeptide repeat
Prupe.2G313900	module01	Importin-beta N-terminal domain
Prupe.2G314500	module01	WD domain, G-beta repeat
Prupe.2G318900	module01	Response regulator receiver domain
Prupe.2G320300	module01	Heavy-metal-associated domain
Prupe.2G320500	module01	Peptidase family M20/M25/M40
Prupe.2G321100	module01	Protein kinase domain
Prupe.2G324000	module01	PWWP domain
Prupe.2G326600	module01	Cellulose synthase
Prupe.2G327800	module01	Inositol 1, 3, 4-trisphosphate 5/6-kinase
Prupe.2G328500	module01	pfkB family carbohydrate kinase
Prupe.2G328900	module01	--
Prupe.2G329800	module01	--
Prupe.3G000200	module01	Papain family cysteine protease
Prupe.3G001900	module01	--
Prupe.3G002300	module01	WRKY DNA -binding domain
Prupe.3G003000	module01	N-terminal domain of NEFA-interacting nuclear protein NIP30
Prupe.3G003800	module01	NYN domain
Prupe.3G003900	module01	Protein tyrosine kinase
Prupe.3G004500	module01	Methyltransferase TRM13
Prupe.3G006800	module01	DNA methyltransferase 1-associated protein 1 (DMAP1)
Prupe.3G007400	module01	DEAD/DEAH box helicase
Prupe.3G010600	module01	Ribonucleases P/MRP protein subunit POP1
Prupe.3G011000	module01	Protein kinase domain
Prupe.3G014900	module01	Myb-like DNA-binding domain
Prupe.3G015700	module01	--
Prupe.3G018100	module01	Coatomer beta subunit appendage platform
Prupe.3G018200	module01	PPR repeat
Prupe.3G018600	module01	ABC transporter
Prupe.3G020000	module01	KH domain
Prupe.3G020600	module01	Galactose oxidase, central domain
Prupe.3G020800	module01	FAMILY NOT NAMED
Prupe.3G021500	module01	--
Prupe.3G023700	module01	Mitochondrial carrier protein
Prupe.3G024800	module01	Inorganic H+ pyrophosphatase
Prupe.3G025900	module01	Prenyltransferase and squalene oxidase repeat
Prupe.3G026200	module01	Prenyltransferase and squalene oxidase repeat
Prupe.3G026300	module01	gag-polypeptide of LTR copia-type
Prupe.3G027100	module01	YT521-B-like domain
Prupe.3G029600	module01	Calcineurin-like phosphoesterase
Prupe.3G030200	module01	Mitochondrial K+-H+ exchange-related
Prupe.3G030300	module01	GDP-fucose protein O-fucosyltransferase
Prupe.3G030600	module01	--
Prupe.3G031700	module01	Protein of unknown function (DUF581)
Prupe.3G032100	module01	--
Prupe.3G032300	module01	AP2 domain
Prupe.3G033000	module01	--
Prupe.3G038000	module01	Exo70 exocyst complex subunit
Prupe.3G038800	module01	Lipase (class 3)
Prupe.3G039800	module01	Transcription initiation factor IID, 31kD subunit
Prupe.3G040200	module01	E3 Ubiquitin ligase
Prupe.3G042600	module01	Protein of unknown function (DUF1313)
Prupe.3G044100	module01	Mitochondrial carrier protein
Prupe.3G046200	module01	Clathrin adaptor complex small chain
Prupe.3G047500	module01	Survival protein SurE
Prupe.3G048100	module01	NAD binding domain of 6-phosphogluconate dehydrogenase
Prupe.3G048500	module01	Beta-lactamase superfamily domain
Prupe.3G048600	module01	Zinc finger, C2H2 type
Prupe.3G049700	module01	Root hair defective 3 GTP-binding protein (RHD3)
Prupe.3G050600	module01	Ribonuclease III domain
Prupe.3G050700	module01	DEAD/DEAH box helicase
Prupe.3G051500	module01	Protein tyrosine kinase
Prupe.3G052200	module01	Mitochondrial ATP synthase g subunit
Prupe.3G052300	module01	Dof domain, zinc finger
Prupe.3G052500	module01	Occludin homology domain
Prupe.3G052600	module01	Glutamate/Leucine/Phenylalanine/Valine dehydrogenase
Prupe.3G052800	module01	PWWP domain
Prupe.3G053600	module01	FAMILY NOT NAMED
Prupe.3G054900	module01	MED6 mediator sub complex component
Prupe.3G056400	module01	FAMILY NOT NAMED
Prupe.3G057300	module01	--
Prupe.3G058800	module01	Taurine catabolism dioxygenase TauD, TfdA family
Prupe.3G061400	module01	ATPase family associated with various cellular activities (AAA)
Prupe.3G063200	module01	ENTH domain
Prupe.3G064200	module01	AUX/IAA family
Prupe.3G064300	module01	--
Prupe.3G065200	module01	AMP-binding enzyme
Prupe.3G066300	module01	Sugar (and other) transporter
Prupe.3G067200	module01	Homeobox domain
Prupe.3G068500	module01	Protein of unknown function (DUF295)
Prupe.3G068600	module01	--
Prupe.3G070400	module01	Protein of unknown function (DUF632)
Prupe.3G070800	module01	--
Prupe.3G071600	module01	Protein of unknown function (DUF581)
Prupe.3G072900	module01	--
Prupe.3G074200	module01	Down-regulated in metastasis
Prupe.3G075000	module01	--
Prupe.3G075100	module01	URIDINE KINASE
Prupe.3G078100	module01	DnaJ domain
Prupe.3G078200	module01	--
Prupe.3G078600	module01	Cytochrome c oxidase subunit Vb
Prupe.3G079100	module01	Protein of unknown function (DUF1644)
Prupe.3G080600	module01	NB-ARC domain
Prupe.3G080700	module01	Zinc finger C-x8-C-x5-C-x3-H type (and similar)
Prupe.3G081200	module01	Kelch motif
Prupe.3G081300	module01	NB-ARC domain
Prupe.3G081800	module01	Polypeptide deformylase
Prupe.3G086100	module01	--
Prupe.3G086900	module01	Tubby C 2
Prupe.3G088100	module01	Protein kinase domain
Prupe.3G088900	module01	DnaJ domain
Prupe.3G092000	module01	Prephenate dehydrogenase
Prupe.3G092800	module01	CobW/HypB/UreG, nucleotide-binding domain
Prupe.3G092900	module01	Leucine Rich repeats (2 copies)
Prupe.3G094400	module01	Zn-finger in ubiquitin-hydrolases and other protein
Prupe.3G096600	module01	Major intrinsic protein
Prupe.3G096900	module01	--
Prupe.3G099000	module01	Protein kinase domain
Prupe.3G101000	module01	Transferase family
Prupe.3G103700	module01	--
Prupe.3G104100	module01	AP2 domain
Prupe.3G106800	module01	Aldose 1-epimerase
Prupe.3G108700	module01	HSF-type DNA-binding
Prupe.3G113700	module01	LysM domain
Prupe.3G115200	module01	Protein kinase domain
Prupe.3G117700	module01	F-BOX/LEUCINE RICH REPEAT PROTEIN
Prupe.3G118500	module01	ATP synthase protein I
Prupe.3G121800	module01	Wall-associated receptor kinase galacturonan-binding
Prupe.3G122300	module01	Acetohydroxy acid isomeroreductase, catalytic domain
Prupe.3G122900	module01	--
Prupe.3G123900	module01	Protein of unknown function (DUF667)
Prupe.3G124300	module01	Protein of unknown function (DUF455)
Prupe.3G125100	module01	X8 domain
Prupe.3G125300	module01	RNA polymerase Rpb3/Rpb11 dimerisation domain
Prupe.3G125900	module01	Glucosidase II beta subunit-like
Prupe.3G127000	module01	Acyl-CoA dehydrogenase, C-terminal domain
Prupe.3G127200	module01	--
Prupe.3G131200	module01	Amidohydrolase family
Prupe.3G132100	module01	--
Prupe.3G132200	module01	Las1-like
Prupe.3G132300	module01	--
Prupe.3G133700	module01	5'-NUCLEOTIDASE SURE
Prupe.3G136400	module01	--
Prupe.3G137000	module01	Ring finger domain
Prupe.3G137500	module01	Lumazine binding domain
Prupe.3G137800	module01	Protein of unknown function (DUF1421)
Prupe.3G138700	module01	--
Prupe.3G138800	module01	--
Prupe.3G143100	module01	PPR repeat
Prupe.3G143200	module01	Armadillo/beta-catenin-like repeat
Prupe.3G146500	module01	Protein kinase domain
Prupe.3G148800	module01	PAP2 superfamily
Prupe.3G150100	module01	Zinc-finger of C2H2 type
Prupe.3G151100	module01	Domain found in IF2B/IF5
Prupe.3G151600	module01	RNA polymerase II transcription elongation factor
Prupe.3G155900	module01	B-box zinc finger
Prupe.3G156000	module01	YIF1
Prupe.3G158900	module01	--
Prupe.3G159300	module01	--
Prupe.3G159400	module01	PDZ-like domain
Prupe.3G159600	module01	Armadillo/beta-catenin-like repeat
Prupe.3G160100	module01	PPR repeat
Prupe.3G160900	module01	--
Prupe.3G162300	module01	Glutathione S-transferase, N-terminal domain
Prupe.3G162900	module01	C2 domain
Prupe.3G164100	module01	EARLY GROWTH RESPONSE PROTEIN-RELATED
Prupe.3G165400	module01	Molybdopterin oxidoreductase
Prupe.3G165500	module01	MAPEG family
Prupe.3G167000	module01	CREG1 PROTEIN
Prupe.3G168000	module01	RNA recognition motif. (a.k.a. RRM, RBD, or RNP domain)
Prupe.3G168600	module01	GDSL/SGNH-like Acyl-Esterase family found in Pmr5 and Cas1p
Prupe.3G170300	module01	--
Prupe.3G170900	module01	--
Prupe.3G171400	module01	Mitochondrial PGP phosphatase
Prupe.3G173600	module01	PPR repeat
Prupe.3G174700	module01	Chlorophyll A-B binding protein
Prupe.3G176300	module01	FAMILY NOT NAMED
Prupe.3G177200	module01	Metallo-beta-lactamase superfamily
Prupe.3G178500	module01	Squalene/phytoene synthase
Prupe.3G179600	module01	Aldo/keto reductase family
Prupe.3G182900	module01	AUX/IAA family
Prupe.3G183300	module01	2OG-Fe(II) oxygenase superfamily
Prupe.3G185500	module01	ZIP Zinc transporter
Prupe.3G186400	module01	DHHC palmitoyltransferase
Prupe.3G187900	module01	--
Prupe.3G188000	module01	TOPOISOMERASE II-ASSOCIATED PROTEIN PAT1
Prupe.3G188100	module01	N2227-like protein
Prupe.3G189000	module01	--
Prupe.3G190700	module01	--
Prupe.3G191600	module01	RING-variant domain
Prupe.3G192300	module01	RNA recognition motif. (a.k.a. RRM, RBD, or RNP domain)
Prupe.3G192900	module01	FAMILY NOT NAMED
Prupe.3G194500	module01	B-box zinc finger
Prupe.3G195500	module01	RNA recognition motif. (a.k.a. RRM, RBD, or RNP domain)
Prupe.3G197500	module01	5'-AMP-activated protein kinase beta subunit, interation domain
Prupe.3G199000	module01	PPR repeat
Prupe.3G200300	module01	DnaJ domain
Prupe.3G201100	module01	PPR repeat
Prupe.3G204700	module01	F-box associated domain
Prupe.3G208500	module01	Centromere/kinetochore Zw10
Prupe.3G209500	module01	Tyrosine phosphatase family
Prupe.3G211600	module01	POT family
Prupe.3G212200	module01	--
Prupe.3G212300	module01	PHD-finger
Prupe.3G213500	module01	Divergent PAP2 family
Prupe.3G213900	module01	Protein of unknown function (DUF1068)
Prupe.3G217300	module01	Aconitase family (aconitate hydratase)
Prupe.3G219200	module01	Myb-like DNA-binding domain
Prupe.3G221200	module01	Protein of unknown function, DUF604
Prupe.3G222300	module01	Terpene synthase, N-terminal domain
Prupe.3G223100	module01	Prenyltransferase and squalene oxidase repeat
Prupe.3G223700	module01	Methyltransferase domain
Prupe.3G225500	module01	Ribosomal L27 protein
Prupe.3G225700	module01	S-locus glycoprotein family
Prupe.3G226900	module01	B-box zinc finger
Prupe.3G230400	module01	LysM domain
Prupe.3G235200	module01	Protein of unknown function (DUF789)
Prupe.3G239800	module01	--
Prupe.3G240400	module01	Initiation factor 2 subunit family
Prupe.3G240900	module01	Zinc finger, ZZ type
Prupe.3G241000	module01	PSP
Prupe.3G241500	module01	Uncharacterised protein family (UPF0121)
Prupe.3G242800	module01	--
Prupe.3G243600	module01	ATPase family associated with various cellular activities (AAA)
Prupe.3G244700	module01	--
Prupe.3G245100	module01	B-box zinc finger
Prupe.3G246300	module01	Ring finger domain
Prupe.3G246600	module01	Transmembrane amino acid transporter protein
Prupe.3G246700	module01	--
Prupe.3G247500	module01	F-box domain
Prupe.3G249200	module01	Regulator of chromosome condensation (RCC1) repeat
Prupe.3G249500	module01	--
Prupe.3G251400	module01	Protein tyrosine kinase
Prupe.3G251800	module01	Protein tyrosine kinase
Prupe.3G254700	module01	--
Prupe.3G255100	module01	Exo70 exocyst complex subunit
Prupe.3G256100	module01	UDP-glucoronosyl and UDP-glucosyl transferase
Prupe.3G256800	module01	Biotin-requiring enzyme
Prupe.3G256900	module01	Insulinase (Peptidase family M16)
Prupe.3G259000	module01	RING-type zinc-finger
Prupe.3G259900	module01	SpoU rRNA Methylase family
Prupe.3G261200	module01	Plant protein of unknown function (DUF863)
Prupe.3G262300	module01	Protein of unknown function (DUF1336)
Prupe.3G262400	module01	PADR1 (NUC008) domain
Prupe.3G264200	module01	SPX domain
Prupe.3G265600	module01	KH domain
Prupe.3G266200	module01	Dof domain, zinc finger
Prupe.3G266400	module01	PPR repeat
Prupe.3G267800	module01	ZF-HD protein dimerisation region
Prupe.3G269700	module01	Glutaredoxin
Prupe.3G272400	module01	Thioredoxin
Prupe.3G273400	module01	--
Prupe.3G274700	module01	ShK domain-like
Prupe.3G275000	module01	Protein of unknown function (DUF1336)
Prupe.3G276600	module01	Protein of unknown function (DUF760)
Prupe.3G278600	module01	SAM domain (Sterile alpha motif)
Prupe.3G280200	module01	BAH domain
Prupe.3G281000	module01	EamA-like transporter family
Prupe.3G281900	module01	K+ potassium transporter
Prupe.3G282000	module01	--
Prupe.3G282600	module01	GLUCOSYL/GLUCURONOSYL TRANSFERASES
Prupe.3G282900	module01	Ring finger domain
Prupe.3G283100	module01	Bromodomain
Prupe.3G286000	module01	Protein kinase domain
Prupe.3G287500	module01	DEAD/DEAH box helicase
Prupe.3G288500	module01	--
Prupe.3G288600	module01	Protein kinase domain
Prupe.3G289900	module01	Raffinose synthase or seed imbibition protein Sip1
Prupe.3G290000	module01	Protein of unknown function (DUF1421)
Prupe.3G290100	module01	RNA recognition motif (a.k.a. RRM, RBD, or RNP domain)
Prupe.3G290700	module01	Oleosin
Prupe.3G290900	module01	Protein kinase domain
Prupe.3G291700	module01	Gaa1-like, GPI transamidase component
Prupe.3G293800	module01	GHMP kinases N terminal domain
Prupe.3G294000	module01	TruB family pseudouridylate synthase (N terminal domain)
Prupe.3G294200	module01	SGF29 tudor-like domain
Prupe.3G295800	module01	RNA recognition motif. (a.k.a. RRM, RBD, or RNP domain)
Prupe.3G295900	module01	FALZ-RELATED BROMODOMAIN-CONTAINING PROTEINS
Prupe.3G298800	module01	FAMILY NOT NAMED
Prupe.3G299400	module01	Protein phosphatase 2A regulatory B subunit (B56 family)
Prupe.3G299500	module01	HAUS augmin-like complex subunit 6 N-terminus
Prupe.3G303900	module01	--
Prupe.3G305000	module01	Nucleotide-diphospho-sugar transferase
Prupe.3G307000	module01	SecE/Sec61-gamma subunits of protein translocation complex
Prupe.3G307300	module01	Nodulin-like
Prupe.3G308100	module01	SBP domain
Prupe.3G308400	module01	ABC transporter
Prupe.3G308500	module01	--
Prupe.3G308700	module01	TCP family transcription factor
Prupe.3G309500	module01	RNA polymerase II-binding domain.
Prupe.3G311000	module01	Chromosome segregation during meiosis
Prupe.3G312900	module01	Amino acid kinase family
Prupe.3G313200	module01	Zinc finger, C3HC4 type (RING finger)
Prupe.3G314000	module01	NFRKB-RELATED
Prupe.3G314200	module01	Protein of unknown function (DUF677)
Prupe.3G314500	module01	Mitochondrial carrier protein
Prupe.3G314800	module01	Probable lipid transfer
Prupe.3G315300	module01	Cotton fibre expressed protein
Prupe.3G315600	module01	WD domain, G-beta repeat
Prupe.3G315700	module01	PPR repeat
Prupe.3G315900	module01	eRF1 domain 1
Prupe.3G316100	module01	Exportin 1-like protein
Prupe.4G000700	module01	Myb-like DNA-binding domain
Prupe.4G004900	module01	Heavy-metal-associated domain
Prupe.4G005400	module01	Myosin II heavy chain-like
Prupe.4G006300	module01	--
Prupe.4G008500	module01	Armadillo/beta-catenin-like repeat
Prupe.4G009400	module01	Sodium:sulfate symporter transmembrane region
Prupe.4G009800	module01	--
Prupe.4G012000	module01	Formyl transferase
Prupe.4G012500	module01	FAMILY NOT NAMED
Prupe.4G013600	module01	Tyrosine phosphatase family
Prupe.4G013700	module01	PB1 domain
Prupe.4G013800	module01	2OG-Fe(II) oxygenase superfamily
Prupe.4G014000	module01	PAP_fibrillin
Prupe.4G014200	module01	Ankyrin repeats (many copies)
Prupe.4G014600	module01	Phosphofructokinase
Prupe.4G016000	module01	RbcX protein
Prupe.4G016400	module01	tRNA synthetases class I (I, L, M and V)
Prupe.4G018000	module01	--
Prupe.4G022300	module01	SWIRM domain
Prupe.4G023100	module01	Hsp20/alpha crystallin family
Prupe.4G024700	module01	RNA polymerase II-binding domain.
Prupe.4G025900	module01	Ubiquitin family
Prupe.4G026400	module01	Kinase/pyrophosphorylase
Prupe.4G027300	module01	Salt stress response/antifungal
Prupe.4G028900	module01	Sulfite exporter TauE/SafE
Prupe.4G029100	module01	Thioredoxin
Prupe.4G030900	module01	FAMILY NOT NAMED
Prupe.4G031100	module01	U-box domain
Prupe.4G032000	module01	S-locus glycoprotein family
Prupe.4G035700	module01	Cotton fibre expressed protein
Prupe.4G036100	module01	B3 DNA binding domain
Prupe.4G036400	module01	Calmodulin binding protein-like
Prupe.4G038200	module01	Organic solute transporter Ostalpha
Prupe.4G043300	module01	Wings apart-like protein regulation of heterochromatin
Prupe.4G043500	module01	Double-stranded RNA binding motif
Prupe.4G044000	module01	Protein of unknown function (DUF974)
Prupe.4G044200	module01	RNA recognition motif. (a.k.a. RRM, RBD, or RNP domain)
Prupe.4G047200	module01	1,3-beta-glucan synthase component
Prupe.4G047900	module01	--
Prupe.4G050500	module01	Mitochondrial carrier protein
Prupe.4G050800	module01	Dormancy/auxin associated protein
Prupe.4G051500	module01	MAC/Perforin domain
Prupe.4G051700	module01	Drought induced 19 protein (Di19), zinc-binding
Prupe.4G052200	module01	--
Prupe.4G054500	module01	--
Prupe.4G055000	module01	--
Prupe.4G055100	module01	--
Prupe.4G055500	module01	AP2 domain
Prupe.4G059900	module01	Uncharacterised protein family UPF0052
Prupe.4G060000	module01	Helix-loop-helix DNA-binding domain
Prupe.4G061600	module01	WASP-1
Prupe.4G061700	module01	Protein of unknown function (DUF640)
Prupe.4G062300	module01	Protein of unknown function (DUF688)
Prupe.4G064800	module01	Protein kinase domain
Prupe.4G067700	module01	DNA polymerase III subunits gamma and tau domain III
Prupe.4G069200	module01	Protein tyrosine kinase
Prupe.4G069700	module01	Protein kinase domain
Prupe.4G072300	module01	Sugar efflux transporter for intercellular exchange
Prupe.4G072500	module01	Bromodomain
Prupe.4G074000	module01	NLI interacting factor-like phosphatase
Prupe.4G074500	module01	PDZ domain (Also known as DHR or GLGF)
Prupe.4G074600	module01	Protein of unknown function (DUF1296)
Prupe.4G075600	module01	Triose-phosphate Transporter family
Prupe.4G076500	module01	Protein kinase domain
Prupe.4G080800	module01	ATPase family associated with various cellular activities (AAA)
Prupe.4G082200	module01	Transketolase, pyrimidine binding domain
Prupe.4G082600	module01	FMN-dependent dehydrogenase
Prupe.4G083200	module01	KH domain
Prupe.4G083400	module01	F-box-like
Prupe.4G083500	module01	TCP family transcription factor
Prupe.4G083600	module01	--
Prupe.4G084100	module01	--
Prupe.4G085500	module01	PPR repeat
Prupe.4G086100	module01	Galactoside-binding lectin
Prupe.4G088500	module01	ABC transporter
Prupe.4G089700	module01	SIT4 phosphatase-associated protein
Prupe.4G090000	module01	Uncharacterized conserved protein
Prupe.4G090100	module01	Homeobox domain
Prupe.4G090300	module01	Oxidoreductase NAD-binding domain
Prupe.4G096600	module01	FAD binding domain
Prupe.4G096700	module01	FAD binding domain
Prupe.4G098000	module01	--
Prupe.4G099800	module01	Clp protease
Prupe.4G101000	module01	short chain dehydrogenase
Prupe.4G102200	module01	JmjC domain, hydroxylase
Prupe.4G104900	module01	Leucine Rich Repeat
Prupe.4G105000	module01	Thioesterase superfamily
Prupe.4G106200	module01	Haloacid dehalogenase-like hydrolase
Prupe.4G107300	module01	TLC domain
Prupe.4G107400	module01	mTERF
Prupe.4G108700	module01	Bromodomain associated
Prupe.4G110300	module01	Ribonuclease H2 non-catalytic subunit (Ylr154p-like)
Prupe.4G110600	module01	Inositol monophosphatase family
Prupe.4G112100	module01	Development and cell death domain
Prupe.4G114000	module01	K+ potassium transporter
Prupe.4G114200	module01	K+ potassium transporter
Prupe.4G114900	module01	SNF2 family N-terminal domain
Prupe.4G115300	module01	UreD urease accessory protein
Prupe.4G115500	module01	tRNA synthetases class II core domain (F)
Prupe.4G117400	module01	ZINC FINGER PROTEIN 207
Prupe.4G119400	module01	FKBP-type peptidyl-prolyl cis-trans isomerase
Prupe.4G120900	module01	EamA-like transporter family
Prupe.4G123800	module01	Glutamine amidotransferase class-I
Prupe.4G124300	module01	PPR repeat
Prupe.4G124600	module01	Protein kinase domain
Prupe.4G127000	module01	--
Prupe.4G128200	module01	LEM3 (ligand-effect modulator 3) family / CDC50 family
Prupe.4G128400	module01	Ribosomal protein L20
Prupe.4G129100	module01	--
Prupe.4G129500	module01	Ribosomal protein S9/S16
Prupe.4G130700	module01	--
Prupe.4G131700	module01	Glyceraldehyde 3-phosphate dehydrogenase, NAD binding domain
Prupe.4G132100	module01	GRAS domain family
Prupe.4G132600	module01	Enoyl-(Acyl carrier protein) reductase
Prupe.4G134100	module01	CRAL/TRIO domain
Prupe.4G134400	module01	--
Prupe.4G136500	module01	--
Prupe.4G137700	module01	Cyclin, N-terminal domain
Prupe.4G139400	module01	Zinc finger, C3HC4 type (RING finger)
Prupe.4G140200	module01	Auxin responsive protein
Prupe.4G140800	module01	Transferase family
Prupe.4G142600	module01	Protein kinase domain
Prupe.4G143900	module01	Protein kinase domain
Prupe.4G144000	module01	DnaJ domain
Prupe.4G144200	module01	HSF-type DNA-binding
Prupe.4G147900	module01	Ubiquitin carboxyl-terminal hydrolase
Prupe.4G148900	module01	FAMILY NOT NAMED
Prupe.4G149300	module01	--
Prupe.4G150400	module01	Ubiquitin carboxyl-terminal hydrolase
Prupe.4G151600	module01	--
Prupe.4G153500	module01	Chalcone-flavanone isomerase
Prupe.4G154400	module01	pfkB family carbohydrate kinase
Prupe.4G155500	module01	--
Prupe.4G156700	module01	WD domain, G-beta repeat
Prupe.4G164400	module01	F-box domain
Prupe.4G164500	module01	--
Prupe.4G165500	module01	D-mannose binding lectin
Prupe.4G170100	module01	RNA recognition motif. (a.k.a. RRM, RBD, or RNP domain)
Prupe.4G172200	module01	TAF RNA Polymerase I subunit A
Prupe.4G172300	module01	Ras family
Prupe.4G176000	module01	Ribosomal protein S20
Prupe.4G181600	module01	Ubiquitin-conjugating enzyme
Prupe.4G182100	module01	ESCRT-II complex subunit
Prupe.4G182300	module01	Translation initiation factor 1A / IF-1
Prupe.4G183000	module01	Cytidylyltransferase
Prupe.4G185200	module01	Regulator of chromosome condensation (RCC1) repeat
Prupe.4G185400	module01	Aluminium induced protein
Prupe.4G186800	module01	No apical meristem (NAM) protein
Prupe.4G188600	module01	Flavin containing amine oxidoreductase
Prupe.4G191500	module01	Protein of unknown function (DUF1223)
Prupe.4G192700	module01	FAMILY NOT NAMED
Prupe.4G193300	module01	S-locus glycoprotein family
Prupe.4G196300	module01	FAMILY NOT NAMED
Prupe.4G200200	module01	GRAS domain family
Prupe.4G201400	module01	--
Prupe.4G206100	module01	START domain
Prupe.4G208400	module01	Miro-like protein
Prupe.4G208500	module01	Domain of unknown function (DUF4477)
Prupe.4G210200	module01	F-box associated
Prupe.4G211100	module01	Ankyrin repeat
Prupe.4G211800	module01	--
Prupe.4G212500	module01	FAMILY NOT NAMED
Prupe.4G214100	module01	--
Prupe.4G214500	module01	F-BOX/LEUCINE RICH REPEAT PROTEIN
Prupe.4G216100	module01	Thioredoxin
Prupe.4G217800	module01	NMD3 family
Prupe.4G222400	module01	--
Prupe.4G223000	module01	FKBP-type peptidyl-prolyl cis-trans isomerase
Prupe.4G224900	module01	TATA box binding protein associated factor (TAF)
Prupe.4G225600	module01	Glycine rich protein family
Prupe.4G228000	module01	SWIB/MDM2 domain
Prupe.4G230000	module01	Domain of unknown function UPF0086
Prupe.4G231900	module01	RNA recognition motif. (a.k.a. RRM, RBD, or RNP domain)
Prupe.4G232600	module01	WRKY DNA -binding domain
Prupe.4G233000	module01	GRAS domain family
Prupe.4G241300	module01	Ribosomal protein S8e
Prupe.4G241400	module01	Glycosyl transferases group 1
Prupe.4G242300	module01	--
Prupe.4G243900	module01	--
Prupe.4G247700	module01	--
Prupe.4G249400	module01	--
Prupe.4G250000	module01	Translocation protein Sec62
Prupe.4G250100	module01	--
Prupe.4G250200	module01	Protein kinase domain
Prupe.4G250400	module01	--
Prupe.4G261100	module01	--
Prupe.4G261200	module01	Ulp1 protease family, C-terminal catalytic domain
Prupe.4G263800	module01	Rhodanese-like domain
Prupe.4G265800	module01	Est1 DNA/RNA binding domain
Prupe.4G267100	module01	Ring finger domain
Prupe.4G267700	module01	Homeobox domain
Prupe.4G269400	module01	GHMP kinases N terminal domain
Prupe.4G271600	module01	Ras family
Prupe.4G271800	module01	U-box domain
Prupe.4G272400	module01	ABC transporter
Prupe.4G273200	module01	NMD3 family
Prupe.4G274600	module01	F-box-like
Prupe.4G275200	module01	FAMILY NOT NAMED
Prupe.4G280300	module01	PPR repeat
Prupe.4G280700	module01	Protein kinase domain
Prupe.4G281700	module01	VHS domain
Prupe.4G281800	module01	Zinc-binding dehydrogenase
Prupe.4G282300	module01	Ribosomal protein S10p/S20e
Prupe.4G282800	module01	--
Prupe.4G283500	module01	Sodium/hydrogen exchanger family
Prupe.4G285700	module01	Protein of unknown function (DUF668)
Prupe.4G285900	module01	MAC/Perforin domain
Prupe.4G287700	module01	EF-1 guanine nucleotide exchange domain
Prupe.4G288500	module01	--
Prupe.5G000100	module01	ABC1 family
Prupe.5G001100	module01	Tetratricopeptide repeat
Prupe.5G002300	module01	SBP domain
Prupe.5G003400	module01	Phosphofructokinase
Prupe.5G004600	module01	Domain of unknown function (DUF296)
Prupe.5G004900	module01	NAD dependent epimerase/dehydratase family
Prupe.5G005300	module01	RNA recognition motif. (a.k.a. RRM, RBD, or RNP domain)
Prupe.5G006400	module01	--
Prupe.5G007000	module01	FKBP-type peptidyl-prolyl cis-trans isomerase
Prupe.5G007500	module01	Amino acid kinase family
Prupe.5G009000	module01	F-box domain
Prupe.5G009100	module01	U-box domain
Prupe.5G010000	module01	FAR1 DNA-binding domain
Prupe.5G011000	module01	Protein of unknown function (DUF2996)
Prupe.5G014300	module01	PPR repeat
Prupe.5G014600	module01	--
Prupe.5G014800	module01	2OG-Fe(II) oxygenase superfamily
Prupe.5G015400	module01	--
Prupe.5G015500	module01	Pectinacetylesterase
Prupe.5G015900	module01	Dihydrouridine synthase (Dus)
Prupe.5G018200	module01	Transferase family
Prupe.5G021100	module01	Putative S-adenosyl-L-methionine-dependent methyltransferase
Prupe.5G021400	module01	WRC
Prupe.5G025100	module01	NB-ARC domain
Prupe.5G025500	module01	NB-ARC domain
Prupe.5G026200	module01	PPR repeat
Prupe.5G026600	module01	--
Prupe.5G026700	module01	TFIIS helical bundle-like domain
Prupe.5G029300	module01	PAP_fibrillin
Prupe.5G029400	module01	short chain dehydrogenase
Prupe.5G030600	module01	--
Prupe.5G031100	module01	HSF-type DNA-binding
Prupe.5G032300	module01	RNA recognition motif. (a.k.a. RRM, RBD, or RNP domain)
Prupe.5G036500	module01	--
Prupe.5G036600	module01	VQ motif
Prupe.5G037700	module01	--
Prupe.5G039500	module01	2Fe-2S iron-sulfur cluster binding domain
Prupe.5G040700	module01	PPR repeat
Prupe.5G042700	module01	--
Prupe.5G047200	module01	PPR repeat
Prupe.5G048800	module01	tRNA-splicing endonuclease subunit sen54 N-term
Prupe.5G049500	module01	RNA helicase (UPF2 interacting domain)
Prupe.5G052700	module01	Glycosyl transferases group 1
Prupe.5G053100	module01	--
Prupe.5G054600	module01	Probable lipid transfer
Prupe.5G055000	module01	Class-II DAHP synthetase family
Prupe.5G055100	module01	Myb/SANT-like DNA-binding domain
Prupe.5G057100	module01	--
Prupe.5G057500	module01	Haemolysin-III related
Prupe.5G058300	module01	GATA zinc finger
Prupe.5G063700	module01	Cullin family
Prupe.5G063900	module01	Dual specificity phosphatase, catalytic domain
Prupe.5G064200	module01	--
Prupe.5G066400	module01	DWNN domain
Prupe.5G069400	module01	Glycosyl transferase family 8
Prupe.5G070800	module01	Xylanase inhibitor C-terminal
Prupe.5G072600	module01	Aminoacyl-tRNA editing domain
Prupe.5G073800	module01	PAP2 superfamily
Prupe.5G074100	module01	--
Prupe.5G074300	module01	Plant protein of unknown function (DUF863)
Prupe.5G075100	module01	3-Oxoacyl-[acyl-carrier-protein (ACP)] synthase III C terminal
Prupe.5G075500	module01	Transaldolase
Prupe.5G076000	module01	tRNA synthetase class II core domain (G, H, P, S and T)
Prupe.5G079200	module01	Alpha/beta hydrolase family
Prupe.5G079700	module01	RF-1 domain
Prupe.5G080500	module01	Fatty acid hydroxylase superfamily
Prupe.5G089200	module01	SPX domain
Prupe.5G089600	module01	RanBP1 domain
Prupe.5G089700	module01	UAA transporter family
Prupe.5G089800	module01	--
Prupe.5G090000	module01	AP2 domain
Prupe.5G091000	module01	Ribosomal protein L1p/L10e family
Prupe.5G091400	module01	MBOAT, membrane-bound O-acyltransferase family
Prupe.5G091800	module01	UBX domain
Prupe.5G093000	module01	Protein of unknown function (DUF810)
Prupe.5G094800	module01	Methyl-CpG binding domain
Prupe.5G096800	module01	Tubby C 2
Prupe.5G101000	module01	Protein of unknown function (DUF3741)
Prupe.5G101600	module01	short chain dehydrogenase
Prupe.5G102900	module01	FAMILY NOT NAMED
Prupe.5G106000	module01	Pyridine nucleotide-disulphide oxidoreductase
Prupe.5G107200	module01	--
Prupe.5G109700	module01	Late embryogenesis abundant protein
Prupe.5G110100	module01	Reticulon
Prupe.5G110900	module01	FAD binding domain
Prupe.5G112100	module01	BTB/POZ domain
Prupe.5G113900	module01	Protein kinase domain
Prupe.5G114000	module01	Ubiquitin-conjugating enzyme
Prupe.5G118700	module01	Ring finger domain
Prupe.5G120000	module01	Ring finger domain
Prupe.5G120100	module01	Putative zinc finger in N-recognin (UBR box)
Prupe.5G121600	module01	Lipase (class 3)
Prupe.5G123100	module01	Glutaredoxin
Prupe.5G124200	module01	Ribosomal protein S6
Prupe.5G124600	module01	Protein of unknown function (DUF1242)
Prupe.5G125300	module01	--
Prupe.5G125400	module01	--
Prupe.5G125700	module01	Glycosyl hydrolase family 14
Prupe.5G126000	module01	Carbon-nitrogen hydrolase
Prupe.5G126700	module01	WD domain, G-beta repeat
Prupe.5G128500	module01	HpcH/HpaI aldolase/citrate lyase family
Prupe.5G129300	module01	Rab-GTPase-TBC domain
Prupe.5G132500	module01	UNCHARACTERIZED
Prupe.5G132700	module01	Glycosyl hydrolases family 17
Prupe.5G134100	module01	Ring finger domain
Prupe.5G135800	module01	EamA-like transporter family
Prupe.5G137300	module01	Domain of unknown function (DUF4042)
Prupe.5G137600	module01	Myb/SANT-like DNA-binding domain
Prupe.5G138000	module01	Major intrinsic protein
Prupe.5G139000	module01	Staphylococcal nuclease homologue
Prupe.5G142100	module01	WD domain, G-beta repeat
Prupe.5G142900	module01	PPR repeat
Prupe.5G143100	module01	AUX/IAA family
Prupe.5G146300	module01	DHHC palmitoyltransferase
Prupe.5G148300	module01	TB2/DP1, HVA22 family
Prupe.5G148600	module01	Reversibly glycosylated polypeptide
Prupe.5G149500	module01	Protein of unknown function (DUF3339)
Prupe.5G150700	module01	Coiled coil protein 84
Prupe.5G151700	module01	SNURPORTIN1 (RNUT1 PROTEIN) (RNA, U TRANSPORTER 1)
Prupe.5G151800	module01	HCaRG protein
Prupe.5G151900	module01	Exo70 exocyst complex subunit
Prupe.5G152500	module01	ATPase family associated with various cellular activities (AAA)
Prupe.5G153300	module01	--
Prupe.5G153700	module01	Aminopeptidase I zinc metalloprotease (M18)
Prupe.5G154500	module01	Protein kinase domain
Prupe.5G155700	module01	--
Prupe.5G156200	module01	Nucleoside diphosphate kinase
Prupe.5G160100	module01	MA3 domain
Prupe.5G160400	module01	Peptidase family C78
Prupe.5G165800	module01	PB1 domain
Prupe.5G166600	module01	DEAD/DEAH box helicase
Prupe.5G168700	module01	WILMS' TUMOR 1-ASSOCIATING PROTEIN
Prupe.5G171300	module01	PROTEIN PHOSPHATASE PP2A REGULATORY SUBUNIT B
Prupe.5G171400	module01	Glycosyl transferase family, a/b domain
Prupe.5G171600	module01	Tim17/Tim22/Tim23/Pmp24 family
Prupe.5G172500	module01	GDSL-like Lipase/Acylhydrolase
Prupe.5G174900	module01	Ring finger domain
Prupe.5G176000	module01	Cyclic nucleotide-binding domain
Prupe.5G177000	module01	Ubiquitin-conjugating enzyme
Prupe.5G184800	module01	Protein kinase domain
Prupe.5G185900	module01	Homeobox domain
Prupe.5G189400	module01	Kelch motif
Prupe.5G193500	module01	Exostosin family
Prupe.5G194600	module01	Dof domain, zinc finger
Prupe.5G196000	module01	No apical meristem (NAM) protein
Prupe.5G203500	module01	--
Prupe.5G204500	module01	Histone deacetylase domain
Prupe.5G205100	module01	haloacid dehalogenase-like hydrolase
Prupe.5G205800	module01	Glycerophosphoryl diester phosphodiesterase family
Prupe.5G206800	module01	--
Prupe.5G211100	module01	Ring finger domain
Prupe.5G211800	module01	Protein kinase domain
Prupe.5G212800	module01	Enolase, C-terminal TIM barrel domain
Prupe.5G213100	module01	AMP-binding enzyme
Prupe.5G214200	module01	E1-E2 ATPase
Prupe.5G214400	module01	Histone-like transcription factor (CBF/NF-Y) and archaeal histone
Prupe.5G216200	module01	hAT family C-terminal dimerisation region
Prupe.5G216500	module01	Oleosin
Prupe.5G217000	module01	Peptidase family M1
Prupe.5G217400	module01	Transmembrane Fragile-X-F protein
Prupe.5G218000	module01	--
Prupe.5G218100	module01	Protein of unknown function (DUF663)
Prupe.5G218500	module01	Cytochrome P450
Prupe.5G219400	module01	PLAC8 family
Prupe.5G220200	module01	Aluminium activated malate transporter
Prupe.5G223300	module01	--
Prupe.5G226700	module01	2OG-Fe(II) oxygenase superfamily
Prupe.5G228000	module01	Glutathione S-transferase, C-terminal domain
Prupe.5G228300	module01	ATP synthase alpha/beta family, nucleotide-binding domain
Prupe.5G229300	module01	--
Prupe.5G229400	module01	--
Prupe.5G230600	module01	WD domain, G-beta repeat
Prupe.5G232000	module01	Protein of unknown function (DUF1295)
Prupe.5G232500	module01	Thaumatin family
Prupe.5G233300	module01	C2 domain
Prupe.5G234200	module01	Aldose 1-epimerase
Prupe.5G234700	module01	Protein of unknown function (DUF3007)
Prupe.5G235400	module01	Protein kinase domain
Prupe.5G237700	module01	Protein of unknown function (DUF760)
Prupe.5G238800	module01	EF-hand domain pair
Prupe.5G239500	module01	--
Prupe.5G241000	module01	Myb-like DNA-binding domain
Prupe.5G241100	module01	RNA recognition motif. (a.k.a. RRM, RBD, or RNP domain)
Prupe.5G241500	module01	PAZ domain
Prupe.5G243100	module01	Ring finger domain
Prupe.5G243500	module01	S1 RNA binding domain
Prupe.6G000700	module01	PPR repeat
Prupe.6G002600	module01	Pumilio-family RNA binding repeat
Prupe.6G002900	module01	tRNA synthetases class II (D, K and N)
Prupe.6G003500	module01	--
Prupe.6G004700	module01	Myb-like DNA-binding domain
Prupe.6G005600	module01	RNA recognition motif. (a.k.a. RRM, RBD, or RNP domain)
Prupe.6G008300	module01	UDP-glucoronosyl and UDP-glucosyl transferase
Prupe.6G008400	module01	UDP-glucoronosyl and UDP-glucosyl transferase
Prupe.6G010000	module01	Mannosyltransferase (PIG-V))
Prupe.6G010100	module01	Splicing factor 1/branch point binding protein (RRM superfamily)
Prupe.6G012000	module01	FAMILY NOT NAMED
Prupe.6G012400	module01	Seven in absentia protein family
Prupe.6G013700	module01	Peroxidase
Prupe.6G014000	module01	C2 domain
Prupe.6G014800	module01	KH domain
Prupe.6G015500	module01	Leucine Rich Repeat
Prupe.6G017600	module01	--
Prupe.6G017800	module01	Uncharacterized ACR, YdiU/UPF0061 family
Prupe.6G018500	module01	Oxidoreductase family, NAD-binding Rossmann fold
Prupe.6G020200	module01	--
Prupe.6G023800	module01	Zinc finger, C2H2 type
Prupe.6G023900	module01	Surface antigen
Prupe.6G024000	module01	Protein kinase domain
Prupe.6G024200	module01	CAF1 family ribonuclease
Prupe.6G025500	module01	CRAL/TRIO domain
Prupe.6G025600	module01	Protein kinase domain
Prupe.6G027800	module01	--
Prupe.6G028000	module01	Ring finger domain
Prupe.6G028900	module01	--
Prupe.6G029600	module01	BolA-like protein
Prupe.6G030600	module01	Heavy-metal-associated domain
Prupe.6G031500	module01	Subtilase family
Prupe.6G033000	module01	--
Prupe.6G033300	module01	Rft protein
Prupe.6G033400	module01	RNA-BINDING PROTEIN RELATED
Prupe.6G033600	module01	EF-hand domain pair
Prupe.6G035500	module01	--
Prupe.6G036300	module01	WRKY DNA -binding domain
Prupe.6G036400	module01	Protein kinase domain
Prupe.6G036600	module01	Leucine Rich repeat
Prupe.6G036700	module01	Demethylmenaquinone methyltransferase
Prupe.6G037600	module01	HIT domain
Prupe.6G038800	module01	Protein of unknown function (DUF2741)
Prupe.6G039700	module01	AP2 domain
Prupe.6G039900	module01	--
Prupe.6G040000	module01	Alpha/beta hydrolase family
Prupe.6G040100	module01	KIP1-like protein
Prupe.6G040800	module01	--
Prupe.6G041000	module01	B3 DNA binding domain
Prupe.6G041900	module01	Insulinase (Peptidase family M16)
Prupe.6G042500	module01	TOPOISOMERASE-RELATED PROTEIN
Prupe.6G042600	module01	Protein kinase domain
Prupe.6G045100	module01	tRNA pseudouridine synthase
Prupe.6G045600	module01	Tubby C 2
Prupe.6G045800	module01	GIY-YIG catalytic domain
Prupe.6G046000	module01	--
Prupe.6G046900	module01	WRKY DNA -binding domain
Prupe.6G047100	module01	--
Prupe.6G048900	module01	Acyl transferase domain
Prupe.6G050300	module01	CCT motif
Prupe.6G052000	module01	Ubiquitin family
Prupe.6G052500	module01	BTB/POZ domain
Prupe.6G053800	module01	Histidine phosphatase superfamily (branch 1)
Prupe.6G056300	module01	Ankyrin repeats (3 copies)
Prupe.6G056400	module01	AAA domain (Cdc48 subfamily)
Prupe.6G059100	module01	PH domain
Prupe.6G061000	module01	Glycosyl hydrolase family 3 N terminal domain
Prupe.6G063000	module01	--
Prupe.6G064700	module01	AP2 domain
Prupe.6G064800	module01	mRNA cleavage and polyadenylation factor I complex, subunit RNA15
Prupe.6G065800	module01	Domain of unknown function (DUF3527)
Prupe.6G066800	module01	Rad51
Prupe.6G067600	module01	Subtilase family
Prupe.6G068000	module01	Ras family
Prupe.6G070300	module01	PWI domain
Prupe.6G070700	module01	Sugar (and other) transporter
Prupe.6G071600	module01	Pumilio-family RNA binding repeat
Prupe.6G072500	module01	Phospholipid methyltransferase
Prupe.6G072800	module01	Haloacid dehalogenase-like hydrolase
Prupe.6G073100	module01	Ubiquitin fusion degradation protein UFD1
Prupe.6G073700	module01	GRAS domain family
Prupe.6G073800	module01	GRAS domain family
Prupe.6G073900	module01	GRAS domain family
Prupe.6G074000	module01	GRAS domain family
Prupe.6G074200	module01	Oxysterol-binding protein
Prupe.6G076200	module01	Protein kinase domain
Prupe.6G076700	module01	Methyl-CpG binding domain
Prupe.6G078200	module01	Protein of unknown function (DUF3741)
Prupe.6G079500	module01	Dof domain, zinc finger
Prupe.6G080800	module01	Glyoxalase-like domain
Prupe.6G082700	module01	Core histone H2A/H2B/H3/H4
Prupe.6G083800	module01	FAMILY NOT NAMED
Prupe.6G085200	module01	Major intrinsic protein
Prupe.6G087300	module01	NOT2 / NOT3 / NOT5 family
Prupe.6G087700	module01	Protein tyrosine kinase
Prupe.6G088100	module01	CCT motif
Prupe.6G090400	module01	Protein kinase domain
Prupe.6G091300	module01	RNA recognition motif. (a.k.a. RRM, RBD, or RNP domain)
Prupe.6G092400	module01	Ulp1 protease family, C-terminal catalytic domain
Prupe.6G092900	module01	Tetraspanin family
Prupe.6G093000	module01	tRNA intron endonuclease, catalytic C-terminal domain
Prupe.6G095400	module01	GCN5-like protein 1 (GCN5L1)
Prupe.6G096800	module01	Proteasome subunit
Prupe.6G097000	module01	PHD-finger
Prupe.6G100700	module01	RING-variant domain
Prupe.6G104200	module01	3' exoribonuclease family, domain 1
Prupe.6G107600	module01	--
Prupe.6G108600	module01	ABC transporter
Prupe.6G109100	module01	Glyoxalase/Bleomycin resistance protein/Dioxygenase superfamily
Prupe.6G111800	module01	--
Prupe.6G115700	module01	IBR domain
Prupe.6G116400	module01	--
Prupe.6G116700	module01	Lecithin:cholesterol acyltransferase
Prupe.6G118800	module01	--
Prupe.6G120800	module01	IPP transferase
Prupe.6G121400	module01	--
Prupe.6G122700	module01	Low molecular weight phosphotyrosine protein phosphatase
Prupe.6G122800	module01	Protein kinase domain
Prupe.6G123100	module01	Two-component phosphorelay intermediate involved in MAP kinase cascade regulation
Prupe.6G126300	module01	Putative tRNA binding domain
Prupe.6G129500	module01	Endomembrane protein 70
Prupe.6G131700	module01	--
Prupe.6G134100	module01	Senescence regulator
Prupe.6G138100	module01	No apical meristem (NAM) protein
Prupe.6G140900	module01	--
Prupe.6G141300	module01	Aldo/keto reductase family
Prupe.6G143800	module01	Protein kinase domain
Prupe.6G144300	module01	bHLH-MYC and R2R3-MYB transcription factors N-terminal
Prupe.6G144900	module01	Homeobox KN domain
Prupe.6G145700	module01	--
Prupe.6G147600	module01	YABBY protein
Prupe.6G148500	module01	Ring finger domain
Prupe.6G152700	module01	WD domain, G-beta repeat
Prupe.6G152900	module01	GDSL-like Lipase/Acylhydrolase
Prupe.6G156900	module01	Protein kinase domain
Prupe.6G157200	module01	--
Prupe.6G160000	module01	Protein of unknown function (DUF502)
Prupe.6G161700	module01	Protein kinase domain
Prupe.6G169400	module01	Iron-sulphur cluster biosynthesis
Prupe.6G172400	module01	--
Prupe.6G174900	module01	--
Prupe.6G176800	module01	--
Prupe.6G180300	module01	TFIIS helical bundle-like domain
Prupe.6G180800	module01	FabA-like domain
Prupe.6G180900	module01	WD domain, G-beta repeat
Prupe.6G187600	module01	Protein kinase domain
Prupe.6G188100	module01	Tubulin binding cofactor C
Prupe.6G189200	module01	--
Prupe.6G190900	module01	F-BOX/LEUCINE RICH REPEAT PROTEIN
Prupe.6G193400	module01	Homeobox domain
Prupe.6G194000	module01	--
Prupe.6G196900	module01	Mitochondrial carrier protein
Prupe.6G202100	module01	SGT1 protein
Prupe.6G202300	module01	--
Prupe.6G205000	module01	Aldehyde dehydrogenase family
Prupe.6G209600	module01	Protein of unknown function (DUF1399)
Prupe.6G210000	module01	Glycosyl hydrolase family 3 N terminal domain
Prupe.6G210300	module01	FAMILY NOT NAMED
Prupe.6G212400	module01	lactate/malate dehydrogenase, NAD binding domain
Prupe.6G213300	module01	Aminotransferase class-V
Prupe.6G216600	module01	FAMILY NOT NAMED
Prupe.6G216700	module01	RNA recognition motif. (a.k.a. RRM, RBD, or RNP domain)
Prupe.6G216800	module01	AhpC/TSA antioxidant enzyme
Prupe.6G217000	module01	WRC
Prupe.6G219800	module01	Myb-like DNA-binding domain
Prupe.6G220500	module01	Putative snoRNA binding domain
Prupe.6G221200	module01	Adenylylsulphate kinase
Prupe.6G222100	module01	BTB/POZ domain
Prupe.6G222700	module01	Protein kinase domain
Prupe.6G223100	module01	Protein of unknown function DUF260
Prupe.6G223400	module01	Peroxidase
Prupe.6G224300	module01	2OG-Fe(II) oxygenase superfamily
Prupe.6G224800	module01	--
Prupe.6G225100	module01	Tetratricopeptide repeat
Prupe.6G228700	module01	MRG
Prupe.6G229100	module01	FAD dependent oxidoreductase
Prupe.6G231500	module01	AP2 domain
Prupe.6G232200	module01	Acylphosphatase
Prupe.6G233100	module01	UDP-glucoronosyl and UDP-glucosyl transferase
Prupe.6G234300	module01	OTU-like cysteine protease
Prupe.6G234500	module01	ABC transporter
Prupe.6G235000	module01	--
Prupe.6G235600	module01	Natural resistance-associated macrophage protein
Prupe.6G237000	module01	Major intrinsic protein
Prupe.6G238200	module01	WD domain, G-beta repeat
Prupe.6G238800	module01	Ring finger domain
Prupe.6G241700	module01	HECT-domain (ubiquitin-transferase)
Prupe.6G242700	module01	Myb-like DNA-binding domain
Prupe.6G243700	module01	NB-ARC domain
Prupe.6G244300	module01	WRKY DNA -binding domain
Prupe.6G244900	module01	NUCLEAR PROTEIN HCC-1/THO1
Prupe.6G245000	module01	Protein phosphatase 2C
Prupe.6G245200	module01	--
Prupe.6G245500	module01	--
Prupe.6G246000	module01	Putative zinc- or iron-chelating domain
Prupe.6G246100	module01	RNA recognition motif. (a.k.a. RRM, RBD, or RNP domain)
Prupe.6G248800	module01	Protein kinase domain
Prupe.6G249100	module01	Diaminopimelate epimerase
Prupe.6G249600	module01	EamA-like transporter family
Prupe.6G250600	module01	PHD-finger
Prupe.6G251100	module01	Ion channel regulatory protein UNC-93
Prupe.6G251500	module01	Putative GTPase activating protein for Arf
Prupe.6G252300	module01	Fusaric acid resistance protein-like
Prupe.6G252600	module01	--
Prupe.6G255000	module01	--
Prupe.6G255400	module01	Myb-like DNA-binding domain
Prupe.6G255900	module01	Protein tyrosine kinase
Prupe.6G256300	module01	SBP domain
Prupe.6G257000	module01	GRAS domain family
Prupe.6G257800	module01	--
Prupe.6G260900	module01	bHLH-MYC and R2R3-MYB transcription factors N-terminal
Prupe.6G261700	module01	Aldo/keto reductase family
Prupe.6G263400	module01	Domain of unknown function (DUF3411)
Prupe.6G263900	module01	Homeobox KN domain
Prupe.6G264400	module01	PI31 proteasome regulator N-terminal
Prupe.6G264600	module01	--
Prupe.6G268100	module01	Transcription termination factor nusG
Prupe.6G268600	module01	Yos1-like
Prupe.6G269000	module01	FAMILY NOT NAMED
Prupe.6G269900	module01	--
Prupe.6G271000	module01	PPR repeat
Prupe.6G271600	module01	Myb-like DNA-binding domain
Prupe.6G271800	module01	Glycosyl transferases group 1
Prupe.6G275700	module01	FAMILY NOT NAMED
Prupe.6G276000	module01	Yippee zinc-binding/DNA-binding /Mis18, centromere assembly
Prupe.6G276600	module01	Vitamin B6 photo-protection and homoeostasis
Prupe.6G277500	module01	SOR/SNZ family
Prupe.6G278800	module01	Fatty acid desaturase
Prupe.6G279600	module01	Glutaredoxin
Prupe.6G280000	module01	Adenosine/AMP deaminase
Prupe.6G281800	module01	Ubiquitin family
Prupe.6G281900	module01	Ammonium Transporter Family
Prupe.6G282500	module01	Protein of unknown function (DUF688)
Prupe.6G283500	module01	--
Prupe.6G283700	module01	Ferritin-like domain
Prupe.6G284000	module01	Polyketide cyclase / dehydrase and lipid transport
Prupe.6G284500	module01	FAMILY NOT NAMED
Prupe.6G285000	module01	UNCHARACTERIZED
Prupe.6G285400	module01	Protein of unknown function (DUF295)
Prupe.6G288000	module01	VHS domain
Prupe.6G290400	module01	Protein kinase domain
Prupe.6G291600	module01	TOPOISOMERASE-RELATED PROTEIN
Prupe.6G292000	module01	Protein tyrosine kinase
Prupe.6G294000	module01	Transmembrane proteins 14C
Prupe.6G294600	module01	Lung seven transmembrane receptor
Prupe.6G295400	module01	--
Prupe.6G297700	module01	KH domain
Prupe.6G299000	module01	--
Prupe.6G300100	module01	Tubby C 2
Prupe.6G300400	module01	--
Prupe.6G301800	module01	PPR repeat
Prupe.6G301900	module01	Zinc knuckle
Prupe.6G303500	module01	Helix-loop-helix DNA-binding domain
Prupe.6G304400	module01	G-patch domain
Prupe.6G304500	module01	--
Prupe.6G305400	module01	PB1 domain
Prupe.6G305600	module01	STRUCTURAL MAINTENANCE OF CHROMOSOMES SMC FAMILY MEMBER
Prupe.6G306900	module01	Rtr1/RPAP2 family
Prupe.6G309400	module01	Glycosyl transferase family 8
Prupe.6G309600	module01	Adaptor complexes medium subunit family
Prupe.6G311200	module01	--
Prupe.6G314700	module01	ADP-ribosylation factor family
Prupe.6G314900	module01	Zinc-finger of C2H2 type
Prupe.6G315900	module01	Armadillo/beta-catenin-like repeat
Prupe.6G316400	module01	Drought induced 19 protein (Di19), zinc-binding
Prupe.6G318300	module01	F-box domain
Prupe.6G318800	module01	Calcineurin-like phosphoesterase
Prupe.6G319700	module01	Ribosomal L18p/L5e family
Prupe.6G320100	module01	Ring finger domain
Prupe.6G322100	module01	Core histone H2A/H2B/H3/H4
Prupe.6G323200	module01	ATROPHIN-RELATED
Prupe.6G325100	module01	Metallopeptidase family M24
Prupe.6G326200	module01	--
Prupe.6G326700	module01	Mitochondrial carrier protein
Prupe.6G328700	module01	Myb/SANT-like DNA-binding domain
Prupe.6G329800	module01	RNA recognition motif. (a.k.a. RRM, RBD, or RNP domain)
Prupe.6G334800	module01	Transport protein particle (TRAPP) component
Prupe.6G335300	module01	Phosphopantetheine attachment site
Prupe.6G336400	module01	Double-stranded RNA binding motif
Prupe.6G336700	module01	--
Prupe.6G336900	module01	WD domain, G-beta repeat
Prupe.6G338000	module01	Domain of unknown function (DUF1981)
Prupe.6G338500	module01	Zinc knuckle
Prupe.6G338900	module01	--
Prupe.6G339400	module01	Protein of unknown function (DUF1517)
Prupe.6G340400	module01	Plant protein of unknown function (DUF868)
Prupe.6G341300	module01	39S RIBOSOMAL PROTEIN L40, MITOCHONDRIAL
Prupe.6G341500	module01	Ribose 5-phosphate isomerase A (phosphoriboisomerase A)
Prupe.6G342000	module01	Aldo/keto reductase family
Prupe.6G342100	module01	Aldo/keto reductase family
Prupe.6G342900	module01	--
Prupe.6G343100	module01	bZIP transcription factor
Prupe.6G344100	module01	Zinc finger, C3HC4 type (RING finger)
Prupe.6G344900	module01	Protein of unknown function (DUF1685)
Prupe.6G346000	module01	--
Prupe.6G346700	module01	Zein-binding
Prupe.6G347300	module01	Peptidase C13 family
Prupe.6G349000	module01	Calcineurin-like phosphoesterase
Prupe.6G349700	module01	--
Prupe.6G349900	module01	JmjC domain, hydroxylase
Prupe.6G350000	module01	RNA recognition motif. (a.k.a. RRM, RBD, or RNP domain)
Prupe.6G350100	module01	PPR repeat
Prupe.6G350600	module01	GPCR-chaperone
Prupe.6G350900	module01	Pex2 / Pex12 amino terminal region
Prupe.6G352000	module01	ATPase family associated with various cellular activities (AAA)
Prupe.6G352800	module01	Protein kinase domain
Prupe.6G355900	module01	Sugar efflux transporter for intercellular exchange
Prupe.6G356400	module01	MuDR family transposase
Prupe.6G356500	module01	--
Prupe.6G358000	module01	Cytochrome P450
Prupe.6G358700	module01	eRF1 domain 1
Prupe.6G358900	module01	Sugar (and other) transporter
Prupe.6G359300	module01	Glutaredoxin
Prupe.6G359700	module01	CBS domain
Prupe.6G359900	module01	ABC transporter
Prupe.6G360100	module01	--
Prupe.6G360500	module01	--
Prupe.6G361300	module01	WRKY DNA -binding domain
Prupe.6G361900	module01	eIF4-gamma/eIF5/eIF2-epsilon
Prupe.6G362000	module01	Cytidine and deoxycytidylate deaminase zinc-binding region
Prupe.6G362100	module01	Protein phosphatase 2C
Prupe.6G362500	module01	Thioredoxin
Prupe.6G362800	module01	Protein of unknown function, DUF538
Prupe.6G362900	module01	--
Prupe.6G363000	module01	LUC7 N_terminus
Prupe.6G363800	module01	RF-1 domain
Prupe.6G364200	module01	FAR1 DNA-binding domain
Prupe.6G364700	module01	HAD-hyrolase-like
Prupe.6G365100	module01	Fatty acid desaturase
Prupe.6G365200	module01	Fatty acid desaturase
Prupe.6G366000	module01	Conserved region of Rad21 / Rec8 like protein
Prupe.7G001200	module01	No apical meristem (NAM) protein
Prupe.7G001600	module01	Thioredoxin
Prupe.7G003000	module01	--
Prupe.7G004900	module01	AP2 domain
Prupe.7G009800	module01	--
Prupe.7G010000	module01	--
Prupe.7G011900	module01	Uncharacterized conserved protein (DUF2215)
Prupe.7G016700	module01	Myb-like DNA-binding domain
Prupe.7G019100	module01	Phosphatidylinositol 3- and 4-kinase
Prupe.7G019500	module01	WD domain, G-beta repeat
Prupe.7G022600	module01	DHHC palmitoyltransferase
Prupe.7G024400	module01	Ubiquitin-conjugating enzyme
Prupe.7G024700	module01	--
Prupe.7G026600	module01	Putative GTPase activating protein for Arf
Prupe.7G027200	module01	--
Prupe.7G028500	module01	Tubulin/FtsZ family, GTPase domain
Prupe.7G033500	module01	GOLGIN-84
Prupe.7G037900	module01	bZIP transcription factor
Prupe.7G038300	module01	NUDIX domain
Prupe.7G041200	module01	Haloacid dehalogenase-like hydrolase
Prupe.7G042400	module01	Cys/Met metabolism PLP-dependent enzyme
Prupe.7G045500	module01	NADP oxidoreductase coenzyme F420-dependent
Prupe.7G046800	module01	BTB/POZ domain
Prupe.7G049100	module01	--
Prupe.7G052900	module01	5'-AMP-ACTIVATED PROTEIN KINASE , BETA SUBUNIT
Prupe.7G056100	module01	50S ribosome-binding GTPase
Prupe.7G058200	module01	--
Prupe.7G059500	module01	--
Prupe.7G062400	module01	--
Prupe.7G067200	module01	Exostosin family
Prupe.7G067500	module01	LsmAD domain
Prupe.7G070000	module01	Glycosyl hydrolases family 28
Prupe.7G071800	module01	Cytochrome P450
Prupe.7G074700	module01	--
Prupe.7G075100	module01	RNA recognition motif. (a.k.a. RRM, RBD, or RNP domain)
Prupe.7G076100	module01	Nse4 C-terminal
Prupe.7G076200	module01	Enoyl-(Acyl carrier protein) reductase
Prupe.7G079200	module01	Zinc finger, C3HC4 type (RING finger)
Prupe.7G082500	module01	--
Prupe.7G083400	module01	S locus-related glycoprotein 1 binding pollen coat protein (SLR1-BP)
Prupe.7G085100	module01	Protein of unknown function (DUF620)
Prupe.7G086000	module01	MED7 protein
Prupe.7G086500	module01	UbiA prenyltransferase family
Prupe.7G087600	module01	Ubiquitin carboxyl-terminal hydrolase
Prupe.7G088200	module01	Transmembrane amino acid transporter protein
Prupe.7G089300	module01	Sucrose-6F-phosphate phosphohydrolase
Prupe.7G090400	module01	Thioredoxin
Prupe.7G090500	module01	Ring finger domain
Prupe.7G091600	module01	Dihydroneopterin aldolase
Prupe.7G094900	module01	--
Prupe.7G096100	module01	Plant protein of unknown function
Prupe.7G099700	module01	Peptidase family M20/M25/M40
Prupe.7G101400	module01	Mitochondrial fission ELM1
Prupe.7G102100	module01	Senescence regulator
Prupe.7G104600	module01	--
Prupe.7G105000	module01	FBD
Prupe.7G108900	module01	RNA recognition motif. (a.k.a. RRM, RBD, or RNP domain)
Prupe.7G109700	module01	Histidine biosynthesis protein
Prupe.7G110100	module01	Syntaxin 6, N-terminal
Prupe.7G112500	module01	--
Prupe.7G114400	module01	bZIP transcription factor
Prupe.7G114900	module01	Protein kinase domain
Prupe.7G115000	module01	BTB/POZ domain
Prupe.7G115400	module01	Alpha amylase, catalytic domain
Prupe.7G115500	module01	WRC
Prupe.7G118300	module01	Methyltransferase domain
Prupe.7G121300	module01	Protein kinase domain
Prupe.7G123500	module01	Cytochrome P450
Prupe.7G124700	module01	non-SMC mitotic condensation complex subunit 1
Prupe.7G125200	module01	Phosphatidylinositol-4-phosphate 5-Kinase
Prupe.7G128600	module01	Protein of unknown function (DUF4079)
Prupe.7G134600	module01	EF hand
Prupe.7G134800	module01	B3 DNA binding domain
Prupe.7G135300	module01	PPR repeat
Prupe.7G135500	module01	CTLH/CRA C-terminal to LisH motif domain
Prupe.7G135700	module01	FAMILY NOT NAMED
Prupe.7G137500	module01	Peroxidase
Prupe.7G137700	module01	Protein kinase domain
Prupe.7G142900	module01	MOLYBDOPTERIN COFACTOR SULFURASE (MOSC)
Prupe.7G145100	module01	Protein kinase domain
Prupe.7G145400	module01	Tetratricopeptide repeat
Prupe.7G148100	module01	Zinc finger, C3HC4 type (RING finger)
Prupe.7G148200	module01	GNS1/SUR4 family
Prupe.7G149400	module01	NADPH-dependent FMN reductase
Prupe.7G151000	module01	Cupin
Prupe.7G153200	module01	RNA recognition motif. (a.k.a. RRM, RBD, or RNP domain)
Prupe.7G153800	module01	--
Prupe.7G153900	module01	--
Prupe.7G154000	module01	--
Prupe.7G155600	module01	HhH-GPD superfamily base excision DNA repair protein
Prupe.7G156300	module01	Anaphase-promoting complex, subunit 10 (APC10)
Prupe.7G156600	module01	Regulator of chromosome condensation (RCC1) repeat
Prupe.7G157000	module01	Eukaryotic protein of unknown function (DUF829)
Prupe.7G158600	module01	Uncharacterised protein family (UPF0261)
Prupe.7G160300	module01	Protein kinase domain
Prupe.7G160500	module01	--
Prupe.7G160600	module01	bZIP transcription factor
Prupe.7G161700	module01	Glycosyl transferases group 1
Prupe.7G162200	module01	Mitochondrial carrier protein
Prupe.7G162300	module01	Alpha/beta hydrolase family
Prupe.7G162600	module01	Ubiquitin-conjugating enzyme
Prupe.7G165700	module01	B-box zinc finger
Prupe.7G167100	module01	YEATS family
Prupe.7G168800	module01	BETA CATENIN-RELATED ARMADILLO REPEAT-CONTAINING
Prupe.7G169800	module01	OPT oligopeptide transporter protein
Prupe.7G170400	module01	BETA CATENIN-RELATED ARMADILLO REPEAT-CONTAINING
Prupe.7G171900	module01	--
Prupe.7G174100	module01	--
Prupe.7G175700	module01	Bifunctional nuclease
Prupe.7G176600	module01	Domain of unknown function (DUF1990)
Prupe.7G177100	module01	Protein of unknown function (DUF295)
Prupe.7G178100	module01	Arabidopsis protein of unknown function
Prupe.7G178400	module01	PPR repeat
Prupe.7G182700	module01	HMG (high mobility group) box
Prupe.7G182800	module01	HMG (high mobility group) box
Prupe.7G182900	module01	NTPase
Prupe.7G184400	module01	Bacterial extracellular solute-binding proteins, family 3
Prupe.7G185500	module01	Ring finger domain
Prupe.7G186400	module01	RNA polymerase I specific transcription initiation factor RRN3
Prupe.7G186900	module01	RNA recognition motif. (a.k.a. RRM, RBD, or RNP domain)
Prupe.7G188000	module01	FAR1 DNA-binding domain
Prupe.7G188500	module01	Subtilase family
Prupe.7G188800	module01	2OG-Fe(II) oxygenase superfamily
Prupe.7G192000	module01	SacI homology domain
Prupe.7G194100	module01	DEAD/DEAH box helicase
Prupe.7G196700	module01	Aldehyde dehydrogenase family
Prupe.7G197200	module01	--
Prupe.7G197300	module01	Syntaxin
Prupe.7G199100	module01	--
Prupe.7G200900	module01	DENN (AEX-3) domain
Prupe.7G202000	module01	Stress responsive A/B Barrel Domain
Prupe.7G203800	module01	Ankyrin repeat
Prupe.7G204000	module01	Protein of unknown function (DUF2838)
Prupe.7G205300	module01	Glyoxalase-like domain
Prupe.7G205900	module01	WD domain, G-beta repeat
Prupe.7G206800	module01	BTB/POZ domain
Prupe.7G211300	module01	Thioredoxin
Prupe.7G212800	module01	PPR repeat
Prupe.7G212900	module01	Mitochondrial carrier protein
Prupe.7G216500	module01	Gamma-glutamyltranspeptidase
Prupe.7G216600	module01	Clathrin adaptor complex small chain
Prupe.7G217100	module01	Dual specificity phosphatase, catalytic domain
Prupe.7G217300	module01	HAD superfamily, subfamily IIIB (Acid phosphatase)
Prupe.7G217800	module01	Glycosyl hydrolases family 17
Prupe.7G217900	module01	Protein kinase domain
Prupe.7G218000	module01	--
Prupe.7G218800	module01	Hexokinase
Prupe.7G219000	module01	--
Prupe.7G219100	module01	Protein kinase domain
Prupe.7G220400	module01	Hpt domain
Prupe.7G223100	module01	Ligand-gated ion channel
Prupe.7G223600	module01	CRS1 / YhbY (CRM) domain
Prupe.7G224500	module01	Cyclic nucleotide-binding domain
Prupe.7G225800	module01	FAMILY NOT NAMED
Prupe.7G226900	module01	Syntaxin
Prupe.7G227200	module01	2OG-Fe(II) oxygenase superfamily
Prupe.7G228200	module01	WD domain, G-beta repeat
Prupe.7G228600	module01	Myb/SANT-like DNA-binding domain
Prupe.7G229300	module01	--
Prupe.7G231100	module01	HSF-type DNA-binding
Prupe.7G231800	module01	--
Prupe.7G232700	module01	Signal peptidase, peptidase S26
Prupe.7G233800	module01	Tesmin/TSO1-like CXC domain, cysteine-rich domain
Prupe.7G234600	module01	Acyl-ACP thioesterase
Prupe.7G234900	module01	Protein phosphatase 2A regulatory B subunit (B56 family)
Prupe.7G235100	module01	Integral membrane protein DUF92
Prupe.7G235500	module01	WD domain, G-beta repeat
Prupe.7G235600	module01	Sodium Bile acid symporter family
Prupe.7G235700	module01	Leucine Rich Repeat
Prupe.7G236800	module01	Core histone H2A/H2B/H3/H4
Prupe.7G237800	module01	Ras family
Prupe.7G239700	module01	Asp/Glu/Hydantoin racemase
Prupe.7G241100	module01	Ribosome biogenesis regulatory protein (RRS1)
Prupe.7G242100	module01	Triose-phosphate Transporter family
Prupe.7G242200	module01	Core-2/I-Branching enzyme
Prupe.7G243000	module01	Protein of unknown function (DUF3119)
Prupe.7G243500	module01	SPX domain
Prupe.7G246600	module01	--
Prupe.7G246800	module01	Actin
Prupe.7G247100	module01	--
Prupe.7G247300	module01	WD domain, G-beta repeat
Prupe.7G247400	module01	Glycosyltransferase family 17
Prupe.7G248100	module01	CUE domain
Prupe.7G249100	module01	BSD domain
Prupe.7G249300	module01	Mak10 subunit, NatC N(alpha)-terminal acetyltransferase
Prupe.7G250300	module01	Calcineurin-like phosphoesterase
Prupe.7G250500	module01	AIG1 family
Prupe.7G250700	module01	Prephenate dehydrogenase
Prupe.7G251300	module01	DNA-dependent RNA polymerase
Prupe.7G251400	module01	Glycosyltransferase family 28 C-terminal domain
Prupe.7G252100	module01	CYTH domain
Prupe.7G253100	module01	START domain
Prupe.7G253800	module01	--
Prupe.7G255200	module01	Ring finger domain
Prupe.7G255600	module01	--
Prupe.7G258300	module01	Cullin binding
Prupe.7G259500	module01	Protein of unknown function (DUF1068)
Prupe.7G259600	module01	Lipocalin-like domain
Prupe.7G261400	module01	BRCA1 C Terminus (BRCT) domain
Prupe.7G261700	module01	Formin Homology 2 Domain
Prupe.7G262300	module01	Leucine Rich Repeat
Prupe.7G262400	module01	Eukaryotic elongation factor 5A hypusine, DNA-binding OB fold
Prupe.7G262700	module01	Methyladenine glycosylase
Prupe.7G262900	module01	Cytosol aminopeptidase family, catalytic domain
Prupe.7G263200	module01	Cyclic nucleotide-binding domain
Prupe.7G263600	module01	APO RNA-binding
Prupe.7G264700	module01	Leucine Rich Repeat
Prupe.7G267300	module01	Protein kinase domain
Prupe.7G267400	module01	--
Prupe.7G267600	module01	ACYL-COA THIOESTERASE
Prupe.7G267800	module01	BTB/POZ domain
Prupe.7G268300	module01	Protein tyrosine kinase
Prupe.7G268500	module01	Small subunit of acetolactate synthase
Prupe.7G268700	module01	Zinc-binding dehydrogenase
Prupe.7G269600	module01	Thiopurine S-methyltransferase (TPMT)
Prupe.7G269900	module01	La domain
Prupe.7G270100	module01	Inosine-uridine preferring nucleoside hydrolase
Prupe.7G270500	module01	--
Prupe.7G271200	module01	--
[truncated: 12,478 more rows]
