# Supplementary material for: Combined nature and human selections reshaped peach fruit metabolome
Source: Genome Biol. 2022 Jul 4;23:146. doi: 10.1186/s13059-022-02719-6 (PMC9254577; doi:10.1186/s13059-022-02719-6)
Supplement: Supplementary file 17 — Additional file 17: Table S16. KEGG pathways enriched in each of the gene co-expression modules. [file 13059_2022_2719_MOESM17_ESM.xlsx]

## Sheet: Sheet1
Additional file 17: Table S16. KEGG pathways enriched in each of the gene co-expression modules.
KEGG A class	KEGG B class	Module ID	Pathway ID	pathway	Gene ratio	Back ground ratio	P value	Adjusted p value	q value	Gene ID	Count
Brite Hierarchies	Protein families: genetic information processing	module01	ko03019	Messenger RNA biogenesis	28/362	407/23277	5.94706e-11	4.56368e-09	3.48736e-09	Prupe.5G212800;Prupe.5G243500;Prupe.2G010100;Prupe.7G237800;Prupe.1G558700;Prupe.1G000600;Prupe.1G564400;Prupe.7G205900;Prupe.8G027400;Prupe.6G070300;Prupe.5G049500;Prupe.1G550000;Prupe.2G205200;Prupe.1G574800;Prupe.6G349000;Prupe.1G541600;Prupe.4G231900;Prupe.1G210300;Prupe.4G265800;Prupe.1G367600;Prupe.5G001100;Prupe.6G180900;Prupe.6G087300;Prupe.6G091300;Prupe.6G024200;Prupe.3G188000;Prupe.7G2…	28
Brite Hierarchies	Protein families: genetic information processing	module01	ko03009	Ribosome biogenesis	16/362	399/23277	0.000564418	0.00569398	0.00435109	Prupe.3G007400;Prupe.1G109600;Prupe.3G010600;Prupe.4G230000;Prupe.7G237800;Prupe.2G313900;Prupe.4G273200;Prupe.2G119400;Prupe.6G222700;Prupe.8G231800;Prupe.8G016300;Prupe.1G367600;Prupe.1G535500;Prupe.6G108600;Prupe.3G018600;Prupe.1G462300	16
Brite Hierarchies	Protein families: genetic information processing	module01	ko03041	Spliceosome	27/362	310/23277	5.64124e-13	9.67472e-11	7.39299e-11	Prupe.3G007400;Prupe.7G153200;Prupe.1G109600;Prupe.1G077400;Prupe.2G010100;Prupe.6G220500;Prupe.6G314900;Prupe.1G236900;Prupe.8G029000;Prupe.1G134100;Prupe.8G143100;Prupe.2G030100;Prupe.5G151700;Prupe.1G564400;Prupe.7G205900;Prupe.8G027400;Prupe.6G070300;Prupe.6G349000;Prupe.1G178000;Prupe.1G232700;Prupe.2G275100;Prupe.1G547900;Prupe.3G241000;Prupe.1G578000;Prupe.6G285000;Prupe.2G208400;Prupe.8G2…	27
Brite Hierarchies	Protein families: genetic information processing	module01	ko03016	Transfer RNA biogenesis	22/362	252/23277	7.98311e-11	4.56368e-09	3.48736e-09	Prupe.1G159500;Prupe.6G213300;Prupe.6G120800;Prupe.1G463800;Prupe.4G016400;Prupe.6G002900;Prupe.5G076000;Prupe.4G115500;Prupe.3G010600;Prupe.4G230000;Prupe.7G237800;Prupe.1G367600;Prupe.1G356900;Prupe.5G015900;Prupe.1G357900;Prupe.3G294000;Prupe.1G196300;Prupe.1G523100;Prupe.1G573900;Prupe.6G093000;Prupe.2G015300;Prupe.6G169400	22
Brite Hierarchies	Protein families: genetic information processing	module01	ko03012	Translation factors	6/362	90/23277	0.00282369	0.0230601	0.0176215	Prupe.3G240400;Prupe.1G210300;Prupe.7G262400;Prupe.1G200300;Prupe.4G287700;Prupe.4G182300	6
Brite Hierarchies	Protein families: metabolism	module01	ko01007	Amino acid related enzymes	9/362	107/23277	4.52664e-05	0.000817237	0.000624496	Prupe.1G243000;Prupe.1G390500;Prupe.1G159500;Prupe.1G463800;Prupe.4G016400;Prupe.6G002900;Prupe.5G076000;Prupe.4G115500;Prupe.2G283100	9
Brite Hierarchies	Protein families: metabolism	module01	ko01004	Lipid biosynthesis proteins	10/362	147/23277	0.000105373	0.00150595	0.00115078	Prupe.6G048900;Prupe.5G075100;Prupe.6G180800;Prupe.7G234600;Prupe.6G365100;Prupe.8G108400;Prupe.2G169700;Prupe.8G176600;Prupe.8G103400;Prupe.6G278800	10
Brite Hierarchies	Protein families: metabolism	module01	ko01006	Prenyltransferases	6/362	50/23277	0.000121105	0.00159766	0.00122086	Prupe.7G086500;Prupe.1G082500;Prupe.8G170800;Prupe.8G243600;Prupe.6G120800;Prupe.3G223100	6
Cellular Processes	Cell growth and death	module01	ko04113	Meiosis - yeast	6/362	103/23277	0.00548551	0.0376306	0.0287556	Prupe.6G349000;Prupe.1G263000;Prupe.3G299400;Prupe.1G099100;Prupe.7G156300;Prupe.7G224500	6
Cellular Processes	Cell growth and death	module01	ko04114	Oocyte meiosis	8/362	79/23277	3.15999e-05	0.000722584	0.000552166	Prupe.6G349000;Prupe.1G263000;Prupe.3G299400;Prupe.1G099100;Prupe.7G156300;Prupe.7G224500;Prupe.5G238800;Prupe.6G090400	8
Cellular Processes	Transport and catabolism	module01	ko04139	Mitophagy - yeast	4/362	34/23277	0.00184566	0.0166595	0.0127305	Prupe.7G125200;Prupe.2G119400;Prupe.6G222700;Prupe.1G262300	4
Cellular Processes	Transport and catabolism	module01	ko04146	Peroxisome	5/362	73/23277	0.0056019	0.0376755	0.02879	Prupe.4G082600;Prupe.3G127000;Prupe.8G108400;Prupe.6G350900;Prupe.4G132600	5
Environmental Information Processing	Signal transduction	module01	ko04066	HIF-1 signaling pathway	7/362	76/23277	0.000180762	0.00221433	0.00169209	Prupe.7G218800;Prupe.4G131700;Prupe.5G212800;Prupe.2G197700;Prupe.4G082200;Prupe.6G053800;Prupe.6G090400	7
Environmental Information Processing	Signal transduction	module01	ko04016	MAPK signaling pathway - plant	7/362	54/23277	1.96157e-05	0.000480585	0.000367242	Prupe.5G238800;Prupe.4G076500;Prupe.6G046900;Prupe.7G267300;Prupe.6G235600;Prupe.1G037900;Prupe.2G308200	7
Environmental Information Processing	Signal transduction	module01	ko04075	Plant hormone signal transduction	11/362	45/23277	6.99944e-11	4.56368e-09	3.48736e-09	Prupe.7G267300;Prupe.6G235600;Prupe.1G037900;Prupe.2G308200;Prupe.1G224300;Prupe.1G391400;Prupe.1G329600;Prupe.6G303500;Prupe.2G246000;Prupe.7G206800;Prupe.7G037900	11
Environmental Information Processing	Signal transduction	module01	ko04071	Sphingolipid signaling pathway	6/362	80/23277	0.00155076	0.014376	0.0109855	Prupe.8G131700;Prupe.1G263000;Prupe.1G414000;Prupe.8G220600;Prupe.3G299400;Prupe.6G090400	6
Genetic Information Processing	Folding, sorting and degradation	module01	ko03060	Protein export	4/362	39/23277	0.00308	0.02401	0.0183473	Prupe.1G239700;Prupe.3G307000;Prupe.4G250000;Prupe.7G232700	4
Genetic Information Processing	Folding, sorting and degradation	module01	ko03018	RNA degradation	9/362	79/23277	3.80423e-06	0.000118623	9.06463e-05	Prupe.5G212800;Prupe.2G010100;Prupe.1G367600;Prupe.5G001100;Prupe.6G180900;Prupe.6G087300;Prupe.6G091300;Prupe.6G024200;Prupe.3G188000	9
Genetic Information Processing	Folding, sorting and degradation	module01	ko04120	Ubiquitin mediated proteolysis	7/362	127/23277	0.0037727	0.0275327	0.0210392	Prupe.5G114000;Prupe.1G153200;Prupe.7G024400;Prupe.7G162600;Prupe.8G164700;Prupe.1G099100;Prupe.7G156300	7
Genetic Information Processing	Replication and repair	module01	ko03420	Nucleotide excision repair	4/362	47/23277	0.00606108	0.0399798	0.0305508	Prupe.1G309400;Prupe.1G253600;Prupe.1G194700;Prupe.8G221300	4
Genetic Information Processing	Transcription	module01	ko03040	Spliceosome	12/362	122/23277	4.6735e-07	2.00376e-05	1.53119e-05	Prupe.3G007400;Prupe.7G153200;Prupe.1G109600;Prupe.1G077400;Prupe.2G010100;Prupe.6G220500;Prupe.6G314900;Prupe.1G236900;Prupe.8G029000;Prupe.1G134100;Prupe.8G143100;Prupe.2G030100	12
Genetic Information Processing	Translation	module01	ko00970	Aminoacyl-tRNA biosynthesis	7/362	65/23277	6.66124e-05	0.00103855	0.000793611	Prupe.1G159500;Prupe.1G050600;Prupe.1G463800;Prupe.4G016400;Prupe.6G002900;Prupe.5G076000;Prupe.4G115500	7
Genetic Information Processing	Translation	module01	ko03015	mRNA surveillance pathway	16/362	59/23277	5.03158e-16	1.72583e-13	1.3188e-13	Prupe.1G564400;Prupe.6G070300;Prupe.5G049500;Prupe.1G550000;Prupe.2G205200;Prupe.1G574800;Prupe.6G349000;Prupe.1G541600;Prupe.4G231900;Prupe.1G210300;Prupe.4G265800;Prupe.1G263000;Prupe.1G414000;Prupe.8G220600;Prupe.3G299400;Prupe.6G358700	16
Genetic Information Processing	Translation	module01	ko03008	Ribosome biogenesis in eukaryotes	10/362	82/23277	5.79026e-07	2.20673e-05	1.68629e-05	Prupe.3G010600;Prupe.4G230000;Prupe.7G237800;Prupe.4G273200;Prupe.2G119400;Prupe.6G222700;Prupe.8G231800;Prupe.8G016300;Prupe.1G367600;Prupe.1G535500	10
Genetic Information Processing	Translation	module01	ko03013	RNA transport	15/362	138/23277	4.35104e-09	2.13201e-07	1.62919e-07	Prupe.3G010600;Prupe.4G230000;Prupe.7G237800;Prupe.2G313900;Prupe.5G151700;Prupe.4G273200;Prupe.1G558700;Prupe.1G000600;Prupe.3G240400;Prupe.1G564400;Prupe.7G205900;Prupe.8G027400;Prupe.6G070300;Prupe.5G049500;Prupe.1G550000	15
Human Diseases	Cancer: overview	module01	ko05230	Central carbon metabolism in cancer	7/362	48/23277	8.8341e-06	0.000246472	0.000188343	Prupe.7G218800;Prupe.1G024200;Prupe.2G197700;Prupe.4G082200;Prupe.1G222100;Prupe.8G131700;Prupe.6G090400	7
Human Diseases	Neurodegenerative disease	module01	ko05010	Alzheimer disease	13/362	253/23277	0.000180186	0.00221433	0.00169209	Prupe.4G131700;Prupe.3G165400;Prupe.2G041500;Prupe.1G472700;Prupe.1G506800;Prupe.3G078600;Prupe.5G228300;Prupe.2G119400;Prupe.6G222700;Prupe.5G238800;Prupe.6G090400;Prupe.1G580900;Prupe.7G028500	13
Human Diseases	Neurodegenerative disease	module01	ko05016	Huntington disease	9/362	195/23277	0.00358488	0.0267307	0.0204264	Prupe.3G165400;Prupe.2G041500;Prupe.1G472700;Prupe.1G506800;Prupe.3G078600;Prupe.5G228300;Prupe.5G243500;Prupe.7G028500;Prupe.1G262300	9
Human Diseases	Neurodegenerative disease	module01	ko05012	Parkinson disease	7/362	122/23277	0.00301961	0.02401	0.0183473	Prupe.3G165400;Prupe.2G041500;Prupe.1G472700;Prupe.1G506800;Prupe.3G078600;Prupe.5G228300;Prupe.7G224500	7
Human Diseases	Substance dependence	module01	ko05034	Alcoholism	7/362	86/23277	0.000389171	0.00417143	0.00318762	Prupe.6G349000;Prupe.7G224500;Prupe.5G238800;Prupe.6G090400;Prupe.8G250100;Prupe.6G082700;Prupe.5G204500	7
Metabolism	Amino acid metabolism	module01	ko00270	Cysteine and methionine metabolism	9/362	117/23277	9.10282e-05	0.00135751	0.00103735	Prupe.6G212400;Prupe.1G102600;Prupe.1G390500;Prupe.3G312900;Prupe.5G007500;Prupe.7G042400;Prupe.8G236600;Prupe.1G299500;Prupe.4G013800	9
Metabolism	Amino acid metabolism	module01	ko00260	Glycine, serine and threonine metabolism	7/362	100/23277	0.000963693	0.00918186	0.00701636	Prupe.1G122400;Prupe.7G196700;Prupe.5G205100;Prupe.3G312900;Prupe.5G007500;Prupe.8G180500;Prupe.8G232700	7
Metabolism	Amino acid metabolism	module01	ko00300	Lysine biosynthesis	4/362	48/23277	0.00653252	0.0422765	0.0323058	Prupe.3G312900;Prupe.5G007500;Prupe.6G249100;Prupe.8G092300	4
Metabolism	Amino acid metabolism	module01	ko00280	Valine, leucine and isoleucine degradation	6/362	70/23277	0.000770249	0.00754844	0.00576818	Prupe.1G122400;Prupe.7G196700;Prupe.1G132500;Prupe.2G134700;Prupe.1G131800;Prupe.8G236400	6
Metabolism	Biosynthesis of other secondary metabolites	module01	ko00521	Streptomycin biosynthesis	3/362	20/23277	0.00349391	0.0266313	0.0203505	Prupe.7G218800;Prupe.1G330700;Prupe.4G110600	3
Metabolism	Carbohydrate metabolism	module01	ko00520	Amino sugar and nucleotide sugar metabolism	8/362	147/23277	0.00217083	0.0186149	0.0142247	Prupe.7G218800;Prupe.1G380500;Prupe.1G330700;Prupe.2G287100;Prupe.1G376200;Prupe.2G228000;Prupe.5G148600;Prupe.1G411000	8
Metabolism	Carbohydrate metabolism	module01	ko00020	Citrate cycle (TCA cycle)	6/362	59/23277	0.000305377	0.00337885	0.00258197	Prupe.2G197700;Prupe.4G082200;Prupe.1G122400;Prupe.3G217300;Prupe.8G219400;Prupe.6G212400	6
Metabolism	Carbohydrate metabolism	module01	ko00010	Glycolysis / Gluconeogenesis	15/362	100/23277	4.31718e-11	4.56368e-09	3.48736e-09	Prupe.7G218800;Prupe.1G380500;Prupe.5G003400;Prupe.8G160500;Prupe.4G131700;Prupe.5G212800;Prupe.1G024200;Prupe.2G197700;Prupe.4G082200;Prupe.1G122400;Prupe.1G343100;Prupe.7G196700;Prupe.5G234200;Prupe.1G330700;Prupe.3G106800	15
Metabolism	Carbohydrate metabolism	module01	ko00030	Pentose phosphate pathway	8/362	83/23277	4.52697e-05	0.000817237	0.000624496	Prupe.1G380500;Prupe.5G003400;Prupe.1G330700;Prupe.1G222100;Prupe.5G075500;Prupe.6G341500;Prupe.4G154400;Prupe.2G110600	8
Metabolism	Carbohydrate metabolism	module01	ko00620	Pyruvate metabolism	8/362	105/23277	0.000238103	0.00272231	0.00208027	Prupe.1G024200;Prupe.2G197700;Prupe.4G082200;Prupe.1G122400;Prupe.7G196700;Prupe.6G212400;Prupe.6G232200;Prupe.6G109100	8
Metabolism	Carbohydrate metabolism	module01	ko00500	Starch and sucrose metabolism	9/362	105/23277	3.89843e-05	0.000786565	0.000601058	Prupe.7G218800;Prupe.1G380500;Prupe.1G330700;Prupe.2G287100;Prupe.8G264300;Prupe.6G061000;Prupe.1G376200;Prupe.7G115400;Prupe.1G256200	9
Metabolism	Energy metabolism	module01	ko00710	Carbon fixation in photosynthetic organisms	5/362	36/23277	0.000224419	0.00265434	0.00202833	Prupe.8G160500;Prupe.4G131700;Prupe.6G212400;Prupe.6G341500;Prupe.1G243000	5
Metabolism	Glycan biosynthesis and metabolism	module01	ko00563	Glycosylphosphatidylinositol (GPI)-anchor biosynthesis	3/362	26/23277	0.007439	0.0463923	0.0354509	Prupe.8G170900;Prupe.6G010000;Prupe.3G291700	3
Metabolism	Lipid metabolism	module01	ko00592	alpha-Linolenic acid metabolism	3/362	25/23277	0.00665636	0.0422802	0.0323086	Prupe.3G127000;Prupe.1G306100;Prupe.1G549100	3
Metabolism	Lipid metabolism	module01	ko00061	Fatty acid biosynthesis	6/362	41/23277	3.85444e-05	0.000786565	0.000601058	Prupe.6G048900;Prupe.5G075100;Prupe.6G180800;Prupe.7G234600;Prupe.6G365100;Prupe.8G108400	6
Metabolism	Lipid metabolism	module01	ko00561	Glycerolipid metabolism	9/362	88/23277	9.34149e-06	0.000246472	0.000188343	Prupe.1G343100;Prupe.7G196700;Prupe.1G352200;Prupe.1G411000;Prupe.8G176600;Prupe.8G103400;Prupe.2G175700;Prupe.6G271800;Prupe.7G251400	9
Metabolism	Nucleotide metabolism	module01	ko00230	Purine metabolism	9/362	208/23277	0.00544896	0.0376306	0.0287556	Prupe.1G024200;Prupe.1G330700;Prupe.2G110600;Prupe.8G145000;Prupe.4G012000;Prupe.3G047500;Prupe.6G280000;Prupe.7G182900;Prupe.6G037600	9
Organismal Systems	Circulatory system	module01	ko04261	Adrenergic signaling in cardiomyocytes	8/362	95/23277	0.000118714	0.00159766	0.00122086	Prupe.6G349000;Prupe.1G263000;Prupe.1G414000;Prupe.8G220600;Prupe.3G299400;Prupe.7G224500;Prupe.5G238800;Prupe.6G090400	8
Organismal Systems	Endocrine system	module01	ko04922	Glucagon signaling pathway	5/362	57/23277	0.00190994	0.0167977	0.012836	Prupe.1G024200;Prupe.2G197700;Prupe.4G082200;Prupe.7G224500;Prupe.5G238800	5
Organismal Systems	Endocrine system	module01	ko04910	Insulin signaling pathway	7/362	88/23277	0.000447797	0.00465437	0.00355666	Prupe.7G218800;Prupe.6G349000;Prupe.7G224500;Prupe.5G238800;Prupe.6G090400;Prupe.1G580900;Prupe.3G038000	7
Organismal Systems	Environmental adaptation	module01	ko04712	Circadian rhythm - plant	6/362	27/23277	3.04862e-06	0.000104568	7.9906e-05	Prupe.2G119400;Prupe.6G222700;Prupe.6G303500;Prupe.2G318900;Prupe.1G038900;Prupe.1G334000	6
Organismal Systems	Environmental adaptation	module01	ko04626	Plant-pathogen interaction	8/362	86/23277	5.84882e-05	0.000955308	0.000730004	Prupe.5G238800;Prupe.4G076500;Prupe.6G046900;Prupe.7G267300;Prupe.5G184800;Prupe.1G095400;Prupe.6G033600;Prupe.8G199800	8
Organismal Systems	Environmental adaptation	module01	ko04714	Thermogenesis	9/362	187/23277	0.00271518	0.0227148	0.0173576	Prupe.3G165400;Prupe.2G041500;Prupe.1G472700;Prupe.1G506800;Prupe.3G078600;Prupe.5G228300;Prupe.8G108400;Prupe.7G224500;Prupe.4G188600	9
Organismal Systems	Nervous system	module01	ko04728	Dopaminergic synapse	8/362	84/23277	4.93659e-05	0.000846625	0.000646953	Prupe.6G349000;Prupe.1G263000;Prupe.1G414000;Prupe.8G220600;Prupe.3G299400;Prupe.7G224500;Prupe.5G238800;Prupe.1G580900	8
Organismal Systems	Nervous system	module01	ko04720	Long-term potentiation	4/362	43/23277	0.00440202	0.0314561	0.0240373	Prupe.6G349000;Prupe.7G224500;Prupe.5G238800;Prupe.6G090400	4
Brite Hierarchies	Protein families: genetic information processing	module02	ko03051	Proteasome	9/240	78/23277	1.11378e-07	6.74948e-06	5.48681e-06	Prupe.8G178100;Prupe.1G360600;Prupe.5G156700;Prupe.2G247000;Prupe.8G163800;Prupe.3G134800;Prupe.4G175900;Prupe.6G031700;Prupe.4G270300	9
Brite Hierarchies	Protein families: metabolism	module02	ko01007	Amino acid related enzymes	5/240	107/23277	0.00506788	0.0479865	0.0390093	Prupe.3G115000;Prupe.4G174400;Prupe.1G451400;Prupe.5G070100;Prupe.5G083500	5
Cellular Processes	Transport and catabolism	module02	ko04146	Peroxisome	11/240	73/23277	2.25714e-10	3.41957e-08	2.77985e-08	Prupe.3G015500;Prupe.6G181800;Prupe.4G270500;Prupe.1G168200;Prupe.1G003300;Prupe.7G239600;Prupe.4G012900;Prupe.6G036900;Prupe.3G064400;Prupe.8G141000;Prupe.1G220600	11
Environmental Information Processing	Signal transduction	module02	ko04066	HIF-1 signaling pathway	5/240	76/23277	0.00113864	0.0156822	0.0127485	Prupe.1G366000;Prupe.1G262100;Prupe.2G152300;Prupe.6G067900;Prupe.6G091700	5
Environmental Information Processing	Signal transduction	module02	ko04330	Notch signaling pathway	3/240	33/23277	0.00470065	0.0472752	0.0384311	Prupe.5G205400;Prupe.4G271100;Prupe.8G183700	3
Environmental Information Processing	Signal transduction	module02	ko04075	Plant hormone signal transduction	9/240	45/23277	7.27152e-10	7.34424e-08	5.9703e-08	Prupe.7G117700;Prupe.2G239700;Prupe.6G192200;Prupe.1G503100;Prupe.1G585200;Prupe.1G145400;Prupe.8G176100;Prupe.4G064700;Prupe.6G129100	9
Genetic Information Processing	Folding, sorting and degradation	module02	ko03050	Proteasome	5/240	48/23277	0.000133313	0.00498086	0.00404905	Prupe.1G360600;Prupe.5G156700;Prupe.2G247000;Prupe.8G163800;Prupe.3G134800	5
Genetic Information Processing	Folding, sorting and degradation	module02	ko03060	Protein export	4/240	39/23277	0.000682851	0.0114947	0.00934427	Prupe.2G136100;Prupe.5G150500;Prupe.1G570200;Prupe.8G102200	4
Genetic Information Processing	Folding, sorting and degradation	module02	ko04141	Protein processing in endoplasmic reticulum	16/240	141/23277	1.51792e-12	4.59929e-10	3.73887e-10	Prupe.3G019700;Prupe.2G136100;Prupe.5G150500;Prupe.1G122700;Prupe.5G178500;Prupe.4G023300;Prupe.1G331600;Prupe.4G212700;Prupe.8G178100;Prupe.6G269800;Prupe.1G119000;Prupe.3G030700;Prupe.2G232800;Prupe.2G325300;Prupe.2G306300;Prupe.2G152300	16
Genetic Information Processing	Folding, sorting and degradation	module02	ko04120	Ubiquitin mediated proteolysis	12/240	127/23277	8.28544e-09	6.27622e-07	5.10208e-07	Prupe.1G119000;Prupe.3G030700;Prupe.2G232800;Prupe.2G325300;Prupe.2G306300;Prupe.2G152300;Prupe.4G167300;Prupe.2G189200;Prupe.8G012800;Prupe.6G067900;Prupe.4G088300;Prupe.5G087300	12
Genetic Information Processing	Transcription	module02	ko03022	Basal transcription factors	4/240	36/23277	0.000501001	0.0101202	0.00822696	Prupe.6G070500;Prupe.7G055400;Prupe.1G399400;Prupe.5G094900	4
Genetic Information Processing	Translation	module02	ko03015	mRNA surveillance pathway	5/240	59/23277	0.000355523	0.00897695	0.00729757	Prupe.6G270400;Prupe.3G272100;Prupe.3G202900;Prupe.6G350400;Prupe.7G127000	5
Genetic Information Processing	Translation	module02	ko03010	Ribosome	6/240	143/23277	0.00373013	0.0402331	0.0327064	Prupe.4G049400;Prupe.3G067300;Prupe.6G113200;Prupe.1G209300;Prupe.3G136100;Prupe.2G266600	6
Human Diseases	Cancer: overview	module02	ko05230	Central carbon metabolism in cancer	4/240	48/23277	0.00150259	0.0189702	0.0154213	Prupe.1G366000;Prupe.4G287000;Prupe.1G262100;Prupe.6G091700	4
Human Diseases	Cancer: overview	module02	ko05203	Viral carcinogenesis	8/240	174/23277	0.000463693	0.0100356	0.00815821	Prupe.4G287000;Prupe.6G070500;Prupe.7G055400;Prupe.5G094900;Prupe.8G012800;Prupe.4G088300;Prupe.6G091700;Prupe.8G183700	8
Human Diseases	Infectious disease: bacterial	module02	ko05131	Shigellosis	7/240	200/23277	0.00483673	0.0472752	0.0384311	Prupe.1G366000;Prupe.2G306300;Prupe.2G152300;Prupe.4G167300;Prupe.6G091700;Prupe.2G127400;Prupe.1G369600	7
Human Diseases	Infectious disease: viral	module02	ko05169	Epstein-Barr virus infection	8/240	172/23277	0.000429384	0.0100079	0.00813569	Prupe.1G275000;Prupe.8G012800;Prupe.1G360600;Prupe.5G156700;Prupe.2G247000;Prupe.8G163800;Prupe.3G134800;Prupe.8G183700	8
Metabolism	Amino acid metabolism	module02	ko00250	Alanine, aspartate and glutamate metabolism	5/240	70/23277	0.000784135	0.0118796	0.00965724	Prupe.5G236300;Prupe.4G128100;Prupe.3G115000;Prupe.6G163300;Prupe.6G186800	5
Metabolism	Amino acid metabolism	module02	ko00270	Cysteine and methionine metabolism	6/240	117/23277	0.0013619	0.0179416	0.0145851	Prupe.3G115000;Prupe.3G168100;Prupe.4G134300;Prupe.8G007000;Prupe.4G174400;Prupe.1G451400	6
Metabolism	Amino acid metabolism	module02	ko00280	Valine, leucine and isoleucine degradation	5/240	70/23277	0.000784135	0.0118796	0.00965724	Prupe.1G493800;Prupe.2G109100;Prupe.4G270500;Prupe.1G003300;Prupe.1G451400	5
Metabolism	Biosynthesis of other secondary metabolites	module02	ko00940	Phenylpropanoid biosynthesis	4/240	38/23277	0.000617772	0.0110109	0.00895101	Prupe.1G123100;Prupe.6G109000;Prupe.3G097700;Prupe.6G208200	4
Metabolism	Biosynthesis of other secondary metabolites	module02	ko00960	Tropane, piperidine and pyridine alkaloid biosynthesis	3/240	26/23277	0.00236192	0.0286265	0.0232711	Prupe.3G115000;Prupe.4G174400;Prupe.2G239600	3
Metabolism	Carbohydrate metabolism	module02	ko00520	Amino sugar and nucleotide sugar metabolism	8/240	147/23277	0.000147946	0.00498086	0.00404905	Prupe.1G366000;Prupe.7G178500;Prupe.5G046300;Prupe.1G456000;Prupe.6G358400;Prupe.4G101700;Prupe.2G143800;Prupe.8G178800	8
Metabolism	Carbohydrate metabolism	module02	ko00020	Citrate cycle (TCA cycle)	4/240	59/23277	0.00321793	0.0361123	0.0293565	Prupe.1G262100;Prupe.2G002900;Prupe.1G108300;Prupe.3G015500	4
Metabolism	Carbohydrate metabolism	module02	ko00010	Glycolysis / Gluconeogenesis	6/240	100/23277	0.00059991	0.0110109	0.00895101	Prupe.1G366000;Prupe.4G287000;Prupe.1G262100;Prupe.6G280800;Prupe.1G493800;Prupe.3G292800	6
Metabolism	Glycan biosynthesis and metabolism	module02	ko00510	N-Glycan biosynthesis	6/240	45/23277	6.56634e-06	0.000284229	0.000231056	Prupe.8G199000;Prupe.4G148400;Prupe.2G252400;Prupe.6G254200;Prupe.3G019700;Prupe.1G245800	6
Metabolism	Lipid metabolism	module02	ko00565	Ether lipid metabolism	4/240	30/23277	0.000244653	0.00741298	0.00602619	Prupe.6G058400;Prupe.6G178200;Prupe.2G152100;Prupe.7G262100	4
Metabolism	Lipid metabolism	module02	ko00071	Fatty acid degradation	4/240	57/23277	0.00283795	0.0330731	0.0268859	Prupe.1G493800;Prupe.6G181800;Prupe.1G168200;Prupe.1G003300	4
Metabolism	Lipid metabolism	module02	ko00564	Glycerophospholipid metabolism	9/240	111/23277	2.29836e-06	0.000116067	9.43539e-05	Prupe.6G058400;Prupe.7G263800;Prupe.2G209000;Prupe.6G178200;Prupe.2G152100;Prupe.7G262100;Prupe.4G011700;Prupe.1G319700;Prupe.1G560600	9
Metabolism	Metabolism of other amino acids	module02	ko00410	beta-Alanine metabolism	4/240	44/23277	0.00108255	0.0156197	0.0126976	Prupe.1G493800;Prupe.6G181800;Prupe.2G109100;Prupe.8G070200	4
Metabolism	Metabolism of terpenoids and polyketides	module02	ko00900	Terpenoid backbone biosynthesis	5/240	58/23277	0.000328123	0.00897695	0.00729757	Prupe.1G144100;Prupe.4G153300;Prupe.7G112900;Prupe.1G348900;Prupe.4G274700	5
Organismal Systems	Immune system	module02	ko04666	Fc gamma R-mediated phagocytosis	4/240	62/23277	0.00385069	0.0402331	0.0327064	Prupe.2G152100;Prupe.6G091700;Prupe.2G127400;Prupe.6G082200	4
Brite Hierarchies	Protein families: genetic information processing	module03	ko03110	Chaperones and folding catalysts	9/215	268/23277	0.000906454	0.0135968	0.0113632	Prupe.2G302300;Prupe.6G220900;Prupe.1G202600;Prupe.6G257400;Prupe.4G132700;Prupe.4G137900;Prupe.1G408500;Prupe.6G145600;Prupe.5G204600	9
Brite Hierarchies	Protein families: genetic information processing	module03	ko03400	DNA repair and recombination proteins	19/215	444/23277	3.53437e-08	1.94391e-06	1.62457e-06	Prupe.7G175200;Prupe.7G266400;Prupe.6G349400;Prupe.3G269000;Prupe.4G081400;Prupe.4G209500;Prupe.8G068000;Prupe.4G286600;Prupe.2G249000;Prupe.3G161000;Prupe.3G281300;Prupe.5G054900;Prupe.4G045200;Prupe.1G325100;Prupe.1G165000;Prupe.1G074600;Prupe.6G324000;Prupe.7G068700;Prupe.5G018600	19
Brite Hierarchies	Protein families: genetic information processing	module03	ko03019	Messenger RNA biogenesis	18/215	407/23277	5.00907e-08	2.06624e-06	1.72681e-06	Prupe.5G013200;Prupe.6G178400;Prupe.3G150800;Prupe.1G562800;Prupe.4G125000;Prupe.3G276700;Prupe.2G118700;Prupe.4G072600;Prupe.2G220200;Prupe.3G057700;Prupe.2G296200;Prupe.1G353000;Prupe.8G112500;Prupe.7G010800;Prupe.6G062900;Prupe.2G135900;Prupe.6G032100;Prupe.2G234600	18
Brite Hierarchies	Protein families: genetic information processing	module03	ko03041	Spliceosome	51/215	310/23277	4.47973e-49	7.39155e-47	6.17731e-47	Prupe.5G003900;Prupe.5G201700;Prupe.1G229100;Prupe.2G077900;Prupe.8G223800;Prupe.8G251800;Prupe.1G419400;Prupe.1G254700;Prupe.1G345100;Prupe.2G311500;Prupe.4G042600;Prupe.3G010900;Prupe.7G151700;Prupe.4G089800;Prupe.1G395500;Prupe.2G224900;Prupe.5G061600;Prupe.1G014100;Prupe.1G069400;Prupe.6G358100;Prupe.3G157000;Prupe.6G349400;Prupe.6G027200;Prupe.7G020500;Prupe.6G190500;Prupe.5G013200;Prupe.8G1…	51
Brite Hierarchies	Protein families: genetic information processing	module03	ko03021	Transcription machinery	15/215	330/23277	4.79225e-07	1.1296e-05	9.44037e-06	Prupe.7G175200;Prupe.2G044100;Prupe.6G089600;Prupe.1G559000;Prupe.5G216800;Prupe.4G011300;Prupe.7G266400;Prupe.1G202600;Prupe.1G154600;Prupe.5G147600;Prupe.7G168000;Prupe.4G006600;Prupe.4G258700;Prupe.7G019900;Prupe.1G140700	15
Brite Hierarchies	Protein families: genetic information processing	module03	ko03012	Translation factors	7/215	90/23277	2.03029e-05	0.00037222	0.000311074	Prupe.3G243100;Prupe.6G335900;Prupe.8G027900;Prupe.2G118700;Prupe.4G072600;Prupe.5G126100;Prupe.7G036500	7
Genetic Information Processing	Folding, sorting and degradation	module03	ko04120	Ubiquitin mediated proteolysis	6/215	127/23277	0.00118421	0.0162829	0.013608	Prupe.8G167100;Prupe.1G111600;Prupe.6G024400;Prupe.6G220900;Prupe.3G269000;Prupe.4G081400	6
Genetic Information Processing	Replication and repair	module03	ko03420	Nucleotide excision repair	7/215	47/23277	2.39082e-07	6.57475e-06	5.49469e-06	Prupe.7G266400;Prupe.4G081400;Prupe.4G209500;Prupe.8G068000;Prupe.3G161000;Prupe.3G281300;Prupe.5G054900	7
Genetic Information Processing	Transcription	module03	ko03022	Basal transcription factors	4/215	36/23277	0.000330666	0.00545598	0.00455971	Prupe.1G559000;Prupe.5G216800;Prupe.4G011300;Prupe.7G266400	4
Genetic Information Processing	Transcription	module03	ko03040	Spliceosome	31/215	122/23277	3.94679e-36	3.2561e-34	2.72121e-34	Prupe.5G003900;Prupe.5G201700;Prupe.1G229100;Prupe.2G077900;Prupe.8G223800;Prupe.8G251800;Prupe.1G419400;Prupe.1G254700;Prupe.1G345100;Prupe.2G311500;Prupe.4G042600;Prupe.3G010900;Prupe.7G151700;Prupe.4G089800;Prupe.1G395500;Prupe.2G224900;Prupe.5G061600;Prupe.1G014100;Prupe.1G069400;Prupe.6G358100;Prupe.3G157000;Prupe.6G349400;Prupe.6G027200;Prupe.7G020500;Prupe.6G190500;Prupe.5G013200;Prupe.8G1…	31
Genetic Information Processing	Translation	module03	ko00970	Aminoacyl-tRNA biosynthesis	4/215	65/23277	0.00308574	0.0391652	0.0327314	Prupe.1G313400;Prupe.8G174300;Prupe.2G132400;Prupe.1G136500	4
Genetic Information Processing	Translation	module03	ko03015	mRNA surveillance pathway	7/215	59/23277	1.18073e-06	2.43525e-05	2.0352e-05	Prupe.6G178400;Prupe.1G562800;Prupe.2G220200;Prupe.3G057700;Prupe.2G296200;Prupe.1G353000;Prupe.8G112500	7
Genetic Information Processing	Translation	module03	ko03013	RNA transport	11/215	138/23277	6.66843e-08	2.20058e-06	1.83908e-06	Prupe.6G178400;Prupe.3G150800;Prupe.1G562800;Prupe.4G125000;Prupe.3G276700;Prupe.3G243100;Prupe.6G335900;Prupe.8G027900;Prupe.2G118700;Prupe.4G072600;Prupe.2G220200	11
Brite Hierarchies	Protein families: signaling and cellular processes	module04	ko04812	Cytoskeleton proteins	5/65	345/23277	0.00277298	0.0336719	0.0266873	Prupe.3G269300;Prupe.6G255200;Prupe.4G201200;Prupe.8G115500;Prupe.4G144400	5
Cellular Processes	Cell growth and death	module04	ko04110	Cell cycle	4/65	110/23277	0.000256028	0.00435247	0.00344964	Prupe.8G177900;Prupe.1G491700;Prupe.5G002900;Prupe.1G235300	4
Cellular Processes	Cell growth and death	module04	ko04114	Oocyte meiosis	3/65	79/23277	0.00141257	0.0200114	0.0158604	Prupe.8G177900;Prupe.5G002900;Prupe.1G235300	3
Environmental Information Processing	Signal transduction	module04	ko04075	Plant hormone signal transduction	6/65	45/23277	2.79948e-09	2.37955e-07	1.88596e-07	Prupe.8G163100;Prupe.4G053800;Prupe.8G082100;Prupe.1G336400;Prupe.6G168100;Prupe.8G131900	6
Genetic Information Processing	Folding, sorting and degradation	module04	ko04120	Ubiquitin mediated proteolysis	3/65	127/23277	0.00541526	0.0460297	0.0364817	Prupe.6G051900;Prupe.4G256900;Prupe.5G031300	3
Metabolism	Biosynthesis of other secondary metabolites	module04	ko00940	Phenylpropanoid biosynthesis	4/65	38/23277	3.80545e-06	0.000107821	8.54558e-05	Prupe.1G284600;Prupe.5G230400;Prupe.8G135300;Prupe.3G219700	4
Metabolism	Carbohydrate metabolism	module04	ko00500	Starch and sucrose metabolism	4/65	105/23277	0.000214216	0.00435247	0.00344964	Prupe.3G014100;Prupe.1G284600;Prupe.5G230400;Prupe.8G085400	4
Metabolism	Lipid metabolism	module04	ko00100	Steroid biosynthesis	2/65	34/23277	0.00406627	0.0429726	0.0340588	Prupe.1G345300;Prupe.2G019200	2
Metabolism	Metabolism of other amino acids	module04	ko00460	Cyanoamino acid metabolism	2/65	36/23277	0.00455004	0.0429726	0.0340588	Prupe.1G284600;Prupe.5G230400	2
Organismal Systems	Endocrine system	module04	ko04914	Progesterone-mediated oocyte maturation	5/65	64/23277	9.74649e-07	4.14226e-05	3.28303e-05	Prupe.8G177900;Prupe.1G491700;Prupe.5G002900;Prupe.1G235300;Prupe.6G255200	5
Environmental Information Processing	Signal transduction	module05	ko04075	Plant hormone signal transduction	3/93	45/23277	0.000775831	0.0150594	0.0122797	Prupe.2G256700;Prupe.1G334200;Prupe.8G031500	3
Genetic Information Processing	Folding, sorting and degradation	module05	ko04130	SNARE interactions in vesicular transport	3/93	35/23277	0.000368327	0.00948209	0.00773188	Prupe.8G227800;Prupe.6G098500;Prupe.5G201000	3
Human Diseases	Endocrine and metabolic disease	module05	ko04931	Insulin resistance	3/93	74/23277	0.00326044	0.0470882	0.0383966	Prupe.6G362600;Prupe.3G259200;Prupe.3G006000	3
Metabolism	Biosynthesis of other secondary metabolites	module05	ko00940	Phenylpropanoid biosynthesis	4/93	38/23277	1.58829e-05	0.00225537	0.00183907	Prupe.7G229100;Prupe.6G206800;Prupe.6G044300;Prupe.1G227100	4
Metabolism	Carbohydrate metabolism	module05	ko00052	Galactose metabolism	3/93	77/23277	0.00364768	0.0470882	0.0383966	Prupe.3G270200;Prupe.7G103400;Prupe.4G103500	3
Metabolism	Carbohydrate metabolism	module05	ko00562	Inositol phosphate metabolism	3/93	75/23277	0.00338656	0.0470882	0.0383966	Prupe.3G055000;Prupe.8G073100;Prupe.3G259200	3
Metabolism	Carbohydrate metabolism	module05	ko00500	Starch and sucrose metabolism	5/93	105/23277	6.43588e-05	0.00456947	0.00372604	Prupe.7G103400;Prupe.4G103500;Prupe.1G131700;Prupe.2G197400;Prupe.4G067300	5
Metabolism	Energy metabolism	module05	ko00710	Carbon fixation in photosynthetic organisms	3/93	36/23277	0.000400652	0.00948209	0.00773188	Prupe.6G029500;Prupe.5G008000;Prupe.4G136700	3
Metabolism	Lipid metabolism	module05	ko00592	alpha-Linolenic acid metabolism	3/93	25/23277	0.000133233	0.00630636	0.00514232	Prupe.3G039200;Prupe.1G548700;Prupe.5G023400	3
Metabolism	Metabolism of terpenoids and polyketides	module05	ko00905	Brassinosteroid biosynthesis	2/93	11/23277	0.000848416	0.0150594	0.0122797	Prupe.2G249100;Prupe.7G162900	2
Organismal Systems	Environmental adaptation	module05	ko04626	Plant-pathogen interaction	4/93	86/23277	0.000394753	0.00948209	0.00773188	Prupe.5G107400;Prupe.5G029500;Prupe.2G116100;Prupe.1G220800	4
Brite Hierarchies	Protein families: genetic information processing	module06	ko03110	Chaperones and folding catalysts	13/280	268/23277	2.4074e-05	0.00023111	0.000186256	Prupe.8G075000;Prupe.7G101500;Prupe.3G187600;Prupe.8G270200;Prupe.6G313900;Prupe.6G101200;Prupe.6G315000;Prupe.8G209200;Prupe.7G137400;Prupe.1G357200;Prupe.8G189400;Prupe.7G091100;Prupe.4G223200	13
Brite Hierarchies	Protein families: genetic information processing	module06	ko03032	DNA replication proteins	8/280	185/23277	0.00185586	0.0154924	0.0124856	Prupe.1G473200;Prupe.8G230200;Prupe.1G085500;Prupe.5G050000;Prupe.5G212100;Prupe.5G215900;Prupe.7G202500;Prupe.7G033800	8
Brite Hierarchies	Protein families: genetic information processing	module06	ko03019	Messenger RNA biogenesis	19/280	407/23277	5.73776e-07	6.48029e-06	5.22261e-06	Prupe.6G196200;Prupe.5G227900;Prupe.7G267700;Prupe.1G565900;Prupe.7G006200;Prupe.3G292100;Prupe.3G292000;Prupe.1G154700;Prupe.6G358600;Prupe.4G197400;Prupe.2G293500;Prupe.5G229200;Prupe.6G107800;Prupe.1G449000;Prupe.6G113400;Prupe.7G093700;Prupe.3G288400;Prupe.8G209200;Prupe.6G007000	19
Brite Hierarchies	Protein families: genetic information processing	module06	ko03029	Mitochondrial biogenesis	19/280	396/23277	3.79118e-07	4.54941e-06	3.66647e-06	Prupe.3G281100;Prupe.8G075000;Prupe.1G214600;Prupe.1G582000;Prupe.1G572900;Prupe.6G088000;Prupe.5G118500;Prupe.6G276100;Prupe.8G209200;Prupe.5G215900;Prupe.1G180200;Prupe.3G056700;Prupe.6G313300;Prupe.2G134500;Prupe.7G091100;Prupe.4G223200;Prupe.1G295700;Prupe.6G182800;Prupe.3G298100	19
Brite Hierarchies	Protein families: genetic information processing	module06	ko03051	Proteasome	11/280	78/23277	2.39019e-09	3.8243e-08	3.08209e-08	Prupe.8G075000;Prupe.7G052700;Prupe.3G105900;Prupe.6G272100;Prupe.5G124300;Prupe.1G006500;Prupe.8G090700;Prupe.6G320300;Prupe.1G017400;Prupe.3G240300;Prupe.8G110200	11
Brite Hierarchies	Protein families: genetic information processing	module06	ko03011	Ribosome	30/280	188/23277	5.43004e-25	2.60642e-23	2.10057e-23	Prupe.3G056900;Prupe.7G202300;Prupe.4G120500;Prupe.6G192100;Prupe.4G230200;Prupe.5G189800;Prupe.3G097200;Prupe.7G102700;Prupe.8G238900;Prupe.7G268100;Prupe.7G177900;Prupe.3G148400;Prupe.6G158000;Prupe.3G211700;Prupe.8G036200;Prupe.6G242600;Prupe.7G266900;Prupe.3G096800;Prupe.5G019600;Prupe.6G318700;Prupe.2G228900;Prupe.5G055500;Prupe.4G073600;Prupe.1G274500;Prupe.2G244800;Prupe.1G453300;Prupe.6G3…	30
Brite Hierarchies	Protein families: genetic information processing	module06	ko03009	Ribosome biogenesis	41/280	399/23277	3.78988e-26	2.42552e-24	1.95478e-24	Prupe.8G075000;Prupe.6G088000;Prupe.7G155300;Prupe.3G244000;Prupe.1G129200;Prupe.1G201800;Prupe.2G273000;Prupe.5G054300;Prupe.1G063600;Prupe.2G326400;Prupe.7G125100;Prupe.3G078900;Prupe.5G171700;Prupe.2G030400;Prupe.8G059700;Prupe.5G153500;Prupe.6G336300;Prupe.5G050000;Prupe.5G212100;Prupe.7G040700;Prupe.8G069100;Prupe.6G169200;Prupe.4G110100;Prupe.4G247400;Prupe.8G204300;Prupe.3G044200;Prupe.4G1…	41
Brite Hierarchies	Protein families: genetic information processing	module06	ko03041	Spliceosome	22/280	310/23277	3.09971e-11	5.4104e-10	4.36035e-10	Prupe.1G254100;Prupe.8G230200;Prupe.1G085500;Prupe.1G210100;Prupe.6G046700;Prupe.2G226500;Prupe.2G134600;Prupe.7G267700;Prupe.1G565900;Prupe.4G010400;Prupe.3G036300;Prupe.1G071000;Prupe.8G075000;Prupe.7G101500;Prupe.7G006200;Prupe.3G292100;Prupe.1G463300;Prupe.6G113400;Prupe.6G007000;Prupe.6G097200;Prupe.5G214700;Prupe.1G363600	22
Brite Hierarchies	Protein families: genetic information processing	module06	ko03016	Transfer RNA biogenesis	26/280	252/23277	6.0491e-17	2.32285e-15	1.87204e-15	Prupe.2G130800;Prupe.4G170400;Prupe.4G154500;Prupe.1G214600;Prupe.6G327000;Prupe.2G289400;Prupe.1G582000;Prupe.1G082400;Prupe.1G103500;Prupe.8G006900;Prupe.8G096800;Prupe.5G212200;Prupe.1G572900;Prupe.7G057800;Prupe.6G088000;Prupe.3G039600;Prupe.4G221100;Prupe.6G113400;Prupe.3G288400;Prupe.8G082800;Prupe.6G230700;Prupe.3G249800;Prupe.3G287900;Prupe.1G366700;Prupe.1G579000;Prupe.2G231100	26
Brite Hierarchies	Protein families: genetic information processing	module06	ko03012	Translation factors	15/280	90/23277	2.24287e-13	7.1772e-12	5.78426e-12	Prupe.1G177100;Prupe.7G052700;Prupe.1G530000;Prupe.6G358600;Prupe.6G317100;Prupe.2G255200;Prupe.6G039800;Prupe.1G133900;Prupe.2G032300;Prupe.4G269500;Prupe.5G229200;Prupe.4G138900;Prupe.2G134500;Prupe.1G367100;Prupe.3G302800	15
Brite Hierarchies	Protein families: metabolism	module06	ko01007	Amino acid related enzymes	15/280	107/23277	3.07712e-12	6.56452e-11	5.29048e-11	Prupe.2G130800;Prupe.2G274800;Prupe.1G089300;Prupe.4G154500;Prupe.1G214600;Prupe.6G327000;Prupe.2G289400;Prupe.1G582000;Prupe.1G082400;Prupe.1G103500;Prupe.8G006900;Prupe.8G096800;Prupe.5G212200;Prupe.1G572900;Prupe.7G057800	15
Genetic Information Processing	Folding, sorting and degradation	module06	ko03050	Proteasome	7/280	48/23277	1.63299e-06	1.74186e-05	1.4038e-05	Prupe.6G272100;Prupe.5G124300;Prupe.1G006500;Prupe.8G090700;Prupe.6G320300;Prupe.1G017400;Prupe.3G240300	7
Genetic Information Processing	Folding, sorting and degradation	module06	ko03060	Protein export	8/280	39/23277	1.76673e-08	2.42295e-07	1.95271e-07	Prupe.5G118500;Prupe.8G230800;Prupe.1G234800;Prupe.5G142700;Prupe.1G392100;Prupe.6G328900;Prupe.3G083100;Prupe.6G276100	8
Genetic Information Processing	Folding, sorting and degradation	module06	ko04141	Protein processing in endoplasmic reticulum	13/280	141/23277	1.67735e-08	2.42295e-07	1.95271e-07	Prupe.7G222300;Prupe.5G006900;Prupe.8G102600;Prupe.8G075000;Prupe.2G255200;Prupe.3G187600;Prupe.8G270200;Prupe.6G313900;Prupe.6G101200;Prupe.6G315000;Prupe.3G311500;Prupe.6G107800;Prupe.3G105900	13
Genetic Information Processing	Folding, sorting and degradation	module06	ko03018	RNA degradation	8/280	79/23277	4.94367e-06	4.99571e-05	4.02615e-05	Prupe.6G196200;Prupe.7G267700;Prupe.1G565900;Prupe.1G449000;Prupe.6G113400;Prupe.7G093700;Prupe.3G288400;Prupe.8G209200	8
Genetic Information Processing	Replication and repair	module06	ko03420	Nucleotide excision repair	4/280	47/23277	0.0024344	0.0194752	0.0156955	Prupe.5G227900;Prupe.6G323600;Prupe.3G105900;Prupe.7G202500	4
Genetic Information Processing	Transcription	module06	ko03020	RNA polymerase	5/280	51/23277	0.000363152	0.00316933	0.00255423	Prupe.1G122000;Prupe.2G121400;Prupe.1G574600;Prupe.7G067700;Prupe.3G044800	5
Genetic Information Processing	Transcription	module06	ko03040	Spliceosome	16/280	122/23277	1.64619e-12	3.95087e-11	3.18409e-11	Prupe.1G254100;Prupe.8G230200;Prupe.1G085500;Prupe.1G210100;Prupe.6G046700;Prupe.2G226500;Prupe.2G134600;Prupe.7G267700;Prupe.1G565900;Prupe.4G010400;Prupe.3G036300;Prupe.1G071000;Prupe.8G075000;Prupe.7G101500;Prupe.7G006200;Prupe.3G292100	16
Genetic Information Processing	Translation	module06	ko00970	Aminoacyl-tRNA biosynthesis	13/280	65/23277	7.85549e-13	2.15465e-11	1.73648e-11	Prupe.2G130800;Prupe.4G154500;Prupe.1G214600;Prupe.6G327000;Prupe.2G289400;Prupe.1G582000;Prupe.1G082400;Prupe.1G103500;Prupe.8G006900;Prupe.8G096800;Prupe.5G212200;Prupe.1G572900;Prupe.7G057800	13
Genetic Information Processing	Translation	module06	ko03015	mRNA surveillance pathway	4/280	59/23277	0.00555221	0.0380723	0.0306833	Prupe.4G197400;Prupe.2G293500;Prupe.5G229200;Prupe.5G182500	4
Genetic Information Processing	Translation	module06	ko03010	Ribosome	30/280	143/23277	1.03462e-28	9.93232e-27	8.00467e-27	Prupe.3G056900;Prupe.7G202300;Prupe.4G120500;Prupe.6G192100;Prupe.4G230200;Prupe.5G189800;Prupe.3G097200;Prupe.7G102700;Prupe.8G238900;Prupe.7G268100;Prupe.7G177900;Prupe.3G148400;Prupe.6G158000;Prupe.3G211700;Prupe.8G036200;Prupe.6G242600;Prupe.7G266900;Prupe.3G096800;Prupe.5G019600;Prupe.6G318700;Prupe.2G228900;Prupe.5G055500;Prupe.4G073600;Prupe.1G274500;Prupe.2G244800;Prupe.1G453300;Prupe.6G3…	30
Genetic Information Processing	Translation	module06	ko03008	Ribosome biogenesis in eukaryotes	28/280	82/23277	1.697e-33	3.25824e-31	2.62588e-31	Prupe.6G088000;Prupe.7G155300;Prupe.3G244000;Prupe.1G129200;Prupe.1G201800;Prupe.2G273000;Prupe.5G054300;Prupe.1G063600;Prupe.2G326400;Prupe.7G125100;Prupe.3G078900;Prupe.5G171700;Prupe.2G030400;Prupe.8G059700;Prupe.5G153500;Prupe.6G336300;Prupe.5G050000;Prupe.5G212100;Prupe.7G040700;Prupe.8G069100;Prupe.6G169200;Prupe.4G110100;Prupe.4G247400;Prupe.8G204300;Prupe.3G044200;Prupe.4G129900;Prupe.5G1…	28
Genetic Information Processing	Translation	module06	ko03013	RNA transport	16/280	138/23277	1.12728e-11	2.16439e-10	1.74432e-10	Prupe.7G006200;Prupe.6G088000;Prupe.3G039600;Prupe.1G463300;Prupe.3G292000;Prupe.1G154700;Prupe.1G177100;Prupe.7G052700;Prupe.1G530000;Prupe.6G358600;Prupe.6G317100;Prupe.2G255200;Prupe.6G039800;Prupe.1G133900;Prupe.2G032300;Prupe.4G269500	16
Human Diseases	Drug resistance: antineoplastic	module06	ko01523	Antifolate resistance	3/280	26/23277	0.00364806	0.0269395	0.0217111	Prupe.8G013000;Prupe.5G007600;Prupe.4G159900	3
Human Diseases	Infectious disease: viral	module06	ko05169	Epstein-Barr virus infection	7/280	172/23277	0.0049115	0.0349262	0.0281478	Prupe.6G313900;Prupe.6G272100;Prupe.5G124300;Prupe.1G006500;Prupe.8G090700;Prupe.6G320300;Prupe.1G544400	7
Metabolism	Carbohydrate metabolism	module06	ko00020	Citrate cycle (TCA cycle)	6/280	59/23277	7.57961e-05	0.000692993	0.000558498	Prupe.1G220200;Prupe.2G204600;Prupe.6G235200;Prupe.4G216900;Prupe.5G243700;Prupe.4G170500	6
Metabolism	Metabolism of cofactors and vitamins	module06	ko00780	Biotin metabolism	3/280	23/23277	0.0025518	0.0195978	0.0157943	Prupe.2G274800;Prupe.1G089300;Prupe.1G186700	3
Metabolism	Nucleotide metabolism	module06	ko00230	Purine metabolism	14/280	208/23277	2.49332e-07	3.19145e-06	2.57205e-06	Prupe.7G004400;Prupe.8G082700;Prupe.1G580800;Prupe.1G528600;Prupe.6G346800;Prupe.1G526100;Prupe.7G059800;Prupe.5G007600;Prupe.1G013000;Prupe.1G149000;Prupe.1G149900;Prupe.2G211700;Prupe.6G244100;Prupe.4G045000	14
Brite Hierarchies	Protein families: genetic information processing	module07	ko03110	Chaperones and folding catalysts	9/262	268/23277	0.00348362	0.0258046	0.0209153	Prupe.2G041900;Prupe.1G494100;Prupe.3G112700;Prupe.2G295900;Prupe.2G147500;Prupe.1G326400;Prupe.1G348800;Prupe.4G079900;Prupe.8G194200	9
Brite Hierarchies	Protein families: genetic information processing	module07	ko03400	DNA repair and recombination proteins	12/262	444/23277	0.00471446	0.0336747	0.0272943	Prupe.8G132000;Prupe.4G249600;Prupe.5G244400;Prupe.1G250300;Prupe.1G500100;Prupe.1G047500;Prupe.1G269700;Prupe.3G134500;Prupe.8G039600;Prupe.1G492700;Prupe.7G207400;Prupe.7G098800	12
Brite Hierarchies	Protein families: genetic information processing	module07	ko03032	DNA replication proteins	12/262	185/23277	1.33903e-06	1.78537e-05	1.44709e-05	Prupe.5G168200;Prupe.8G242900;Prupe.7G149600;Prupe.1G094500;Prupe.1G584000;Prupe.7G104100;Prupe.8G064800;Prupe.8G221500;Prupe.3G134500;Prupe.8G039600;Prupe.2G084600;Prupe.1G319900	12
Brite Hierarchies	Protein families: genetic information processing	module07	ko03019	Messenger RNA biogenesis	19/262	407/23277	2.07e-07	3.76364e-06	3.05053e-06	Prupe.2G272600;Prupe.8G028400;Prupe.3G165200;Prupe.4G257300;Prupe.3G134700;Prupe.1G472900;Prupe.6G095200;Prupe.3G045500;Prupe.5G087000;Prupe.4G139800;Prupe.2G269600;Prupe.5G207700;Prupe.8G218100;Prupe.6G352700;Prupe.8G247600;Prupe.7G061000;Prupe.1G394400;Prupe.1G542600;Prupe.1G549300	19
Brite Hierarchies	Protein families: genetic information processing	module07	ko03051	Proteasome	12/262	78/23277	7.22683e-11	2.06481e-09	1.67358e-09	Prupe.5G097400;Prupe.8G167300;Prupe.1G279500;Prupe.5G025900;Prupe.6G039300;Prupe.4G136000;Prupe.1G376700;Prupe.1G456200;Prupe.1G229300;Prupe.1G563400;Prupe.1G282400;Prupe.3G286100	12
Brite Hierarchies	Protein families: genetic information processing	module07	ko03011	Ribosome	67/262	188/23277	9.64681e-84	9.64681e-82	7.819e-82	Prupe.2G087700;Prupe.6G124600;Prupe.2G075700;Prupe.1G405800;Prupe.6G340700;Prupe.6G051000;Prupe.7G086600;Prupe.1G521400;Prupe.5G222500;Prupe.1G172800;Prupe.3G269100;Prupe.1G534900;Prupe.1G485300;Prupe.7G260600;Prupe.2G000700;Prupe.6G133500;Prupe.1G030600;Prupe.2G230100;Prupe.1G154800;Prupe.7G099300;Prupe.1G013500;Prupe.5G203100;Prupe.2G281100;Prupe.1G137200;Prupe.6G092700;Prupe.8G239100;Prupe.7G0…	67
Brite Hierarchies	Protein families: genetic information processing	module07	ko03009	Ribosome biogenesis	12/262	399/23277	0.00199795	0.0159836	0.0129551	Prupe.7G241400;Prupe.3G165200;Prupe.1G472900;Prupe.1G421300;Prupe.8G117100;Prupe.8G064800;Prupe.8G221500;Prupe.5G097400;Prupe.8G021500;Prupe.8G271700;Prupe.3G093900;Prupe.8G149200	12
Brite Hierarchies	Protein families: genetic information processing	module07	ko03041	Spliceosome	22/262	310/23277	8.39425e-12	3.3577e-10	2.72151e-10	Prupe.5G168200;Prupe.8G242900;Prupe.7G149600;Prupe.1G094500;Prupe.1G584000;Prupe.7G104100;Prupe.7G125300;Prupe.4G214000;Prupe.6G279400;Prupe.8G028400;Prupe.2G041900;Prupe.7G241400;Prupe.1G084400;Prupe.1G047500;Prupe.3G165200;Prupe.4G257300;Prupe.3G134700;Prupe.1G516100;Prupe.2G147500;Prupe.4G056700;Prupe.6G307100;Prupe.3G158200	22
Brite Hierarchies	Protein families: genetic information processing	module07	ko03012	Translation factors	14/262	90/23277	1.56155e-12	7.80773e-11	6.32837e-11	Prupe.3G165200;Prupe.6G095200;Prupe.1G340200;Prupe.6G068500;Prupe.2G247200;Prupe.4G048700;Prupe.3G031500;Prupe.3G045500;Prupe.8G021500;Prupe.4G138700;Prupe.8G246000;Prupe.1G549300;Prupe.4G144300;Prupe.5G005100	14
Cellular Processes	Transport and catabolism	module07	ko04145	Phagosome	9/262	95/23277	1.27783e-06	1.78537e-05	1.44709e-05	Prupe.8G168500;Prupe.5G113300;Prupe.1G494900;Prupe.8G009900;Prupe.6G098200;Prupe.5G043000;Prupe.8G098400;Prupe.1G542600;Prupe.6G064900	9
Genetic Information Processing	Folding, sorting and degradation	module07	ko03050	Proteasome	9/262	48/23277	2.89005e-09	6.42233e-08	5.20546e-08	Prupe.8G167300;Prupe.1G279500;Prupe.5G025900;Prupe.6G039300;Prupe.4G136000;Prupe.1G376700;Prupe.1G456200;Prupe.1G229300;Prupe.1G563400	9
Genetic Information Processing	Folding, sorting and degradation	module07	ko03060	Protein export	4/262	39/23277	0.000946568	0.00788807	0.00639349	Prupe.8G009900;Prupe.6G098200;Prupe.5G043000;Prupe.1G320000	4
Genetic Information Processing	Folding, sorting and degradation	module07	ko04141	Protein processing in endoplasmic reticulum	6/262	141/23277	0.00531969	0.0366285	0.0296884	Prupe.8G009900;Prupe.6G098200;Prupe.5G043000;Prupe.1G326100;Prupe.1G494100;Prupe.8G166100	6
Genetic Information Processing	Folding, sorting and degradation	module07	ko03018	RNA degradation	6/262	79/23277	0.000268511	0.00255725	0.00207272	Prupe.2G272600;Prupe.8G028400;Prupe.6G352700;Prupe.8G247600;Prupe.7G061000;Prupe.1G394400	6
Genetic Information Processing	Transcription	module07	ko03020	RNA polymerase	5/262	51/23277	0.000267651	0.00255725	0.00207272	Prupe.8G132000;Prupe.4G249600;Prupe.5G244400;Prupe.1G250300;Prupe.5G067300	5
Genetic Information Processing	Transcription	module07	ko03040	Spliceosome	18/262	122/23277	2.46676e-15	1.64451e-13	1.33292e-13	Prupe.5G168200;Prupe.8G242900;Prupe.7G149600;Prupe.1G094500;Prupe.1G584000;Prupe.7G104100;Prupe.7G125300;Prupe.4G214000;Prupe.6G279400;Prupe.8G028400;Prupe.2G041900;Prupe.7G241400;Prupe.1G084400;Prupe.1G047500;Prupe.3G165200;Prupe.4G257300;Prupe.3G134700;Prupe.1G516100	18
Genetic Information Processing	Translation	module07	ko03015	mRNA surveillance pathway	9/262	59/23277	1.94394e-08	3.88789e-07	3.15123e-07	Prupe.3G165200;Prupe.4G257300;Prupe.3G134700;Prupe.5G087000;Prupe.4G139800;Prupe.2G269600;Prupe.5G207700;Prupe.8G218100;Prupe.3G212400	9
Genetic Information Processing	Translation	module07	ko03010	Ribosome	67/262	143/23277	8.62028e-94	1.72406e-91	1.39739e-91	Prupe.2G087700;Prupe.6G124600;Prupe.2G075700;Prupe.1G405800;Prupe.6G340700;Prupe.6G051000;Prupe.7G086600;Prupe.1G521400;Prupe.5G222500;Prupe.1G172800;Prupe.3G269100;Prupe.1G534900;Prupe.1G485300;Prupe.7G260600;Prupe.2G000700;Prupe.6G133500;Prupe.1G030600;Prupe.2G230100;Prupe.1G154800;Prupe.7G099300;Prupe.1G013500;Prupe.5G203100;Prupe.2G281100;Prupe.1G137200;Prupe.6G092700;Prupe.8G239100;Prupe.7G0…	67
Genetic Information Processing	Translation	module07	ko03008	Ribosome biogenesis in eukaryotes	8/262	82/23277	4.02051e-06	5.02563e-05	4.07341e-05	Prupe.7G241400;Prupe.1G472900;Prupe.1G421300;Prupe.8G117100;Prupe.8G064800;Prupe.8G221500;Prupe.5G097400;Prupe.8G021500	8
Genetic Information Processing	Translation	module07	ko03013	RNA transport	15/262	138/23277	5.01025e-11	1.67008e-09	1.35365e-09	Prupe.3G165200;Prupe.4G257300;Prupe.3G134700;Prupe.1G472900;Prupe.6G095200;Prupe.2G281200;Prupe.3G210800;Prupe.1G340200;Prupe.6G068500;Prupe.2G247200;Prupe.4G048700;Prupe.3G031500;Prupe.3G045500;Prupe.5G087000;Prupe.4G139800	15
Human Diseases	Infectious disease: bacterial	module07	ko05130	Pathogenic Escherichia coli infection	6/262	152/23277	0.00760349	0.0475218	0.0385177	Prupe.1G234000;Prupe.1G405800;Prupe.4G123300;Prupe.1G542600;Prupe.6G064900;Prupe.6G209300	6
Human Diseases	Infectious disease: bacterial	module07	ko05110	Vibrio cholerae infection	6/262	49/23277	1.78981e-05	0.000188401	0.000152704	Prupe.8G168500;Prupe.5G113300;Prupe.1G494900;Prupe.8G009900;Prupe.6G098200;Prupe.5G043000	6
Human Diseases	Neurodegenerative disease	module07	ko05010	Alzheimer disease	14/262	253/23277	1.18819e-06	1.78537e-05	1.44709e-05	Prupe.1G234000;Prupe.6G219700;Prupe.1G144300;Prupe.2G115500;Prupe.8G083900;Prupe.1G214500;Prupe.1G320700;Prupe.3G167500;Prupe.2G217900;Prupe.3G165300;Prupe.3G271800;Prupe.2G012200;Prupe.1G542600;Prupe.6G064900	14
Human Diseases	Neurodegenerative disease	module07	ko05016	Huntington disease	17/262	195/23277	8.70756e-11	2.17689e-09	1.76443e-09	Prupe.6G219700;Prupe.1G144300;Prupe.2G115500;Prupe.8G083900;Prupe.1G214500;Prupe.1G320700;Prupe.3G167500;Prupe.2G217900;Prupe.8G132000;Prupe.4G249600;Prupe.5G244400;Prupe.1G250300;Prupe.3G271800;Prupe.2G012200;Prupe.1G542600;Prupe.6G064900;Prupe.6G335000	17
Human Diseases	Neurodegenerative disease	module07	ko05012	Parkinson disease	10/262	122/23277	1.25427e-06	1.78537e-05	1.44709e-05	Prupe.6G219700;Prupe.1G144300;Prupe.2G115500;Prupe.8G083900;Prupe.1G214500;Prupe.1G320700;Prupe.3G167500;Prupe.2G217900;Prupe.3G271800;Prupe.2G012200	10
Metabolism	Energy metabolism	module07	ko00710	Carbon fixation in photosynthetic organisms	4/262	36/23277	0.000696041	0.00632764	0.00512872	Prupe.7G116500;Prupe.1G234000;Prupe.1G039300;Prupe.2G143600	4
Metabolism	Energy metabolism	module07	ko00190	Oxidative phosphorylation	12/262	218/23277	7.31991e-06	8.61165e-05	6.97997e-05	Prupe.6G219700;Prupe.1G144300;Prupe.2G115500;Prupe.8G083900;Prupe.1G214500;Prupe.1G320700;Prupe.3G167500;Prupe.2G217900;Prupe.7G214000;Prupe.8G168500;Prupe.5G113300;Prupe.1G494900	12
Metabolism	Lipid metabolism	module07	ko00100	Steroid biosynthesis	3/262	34/23277	0.00652016	0.0420655	0.0340952	Prupe.1G211800;Prupe.3G022300;Prupe.5G152900	3
Metabolism	Xenobiotics biodegradation and metabolism	module07	ko00983	Drug metabolism - other enzymes	3/262	32/23277	0.00549428	0.0366285	0.0296884	Prupe.2G133700;Prupe.5G100800;Prupe.4G264100	3
Organismal Systems	Environmental adaptation	module07	ko04714	Thermogenesis	11/262	187/23277	9.45005e-06	0.000105001	8.51057e-05	Prupe.6G219700;Prupe.1G144300;Prupe.2G115500;Prupe.8G083900;Prupe.1G214500;Prupe.1G320700;Prupe.3G167500;Prupe.2G217900;Prupe.7G214000;Prupe.1G521400;Prupe.3G009000	11
Organismal Systems	Excretory system	module07	ko04966	Collecting duct acid secretion	3/262	17/23277	0.000852937	0.00741684	0.00601154	Prupe.8G168500;Prupe.5G113300;Prupe.1G494900	3
Organismal Systems	Immune system	module07	ko04623	Cytosolic DNA-sensing pathway	4/262	51/23277	0.00258832	0.0199102	0.0161377	Prupe.4G249600;Prupe.5G244400;Prupe.1G250300;Prupe.5G067300	4
Brite Hierarchies	Protein families: genetic information processing	module08	ko03400	DNA repair and recombination proteins	35/195	444/23277	5.66929e-24	3.42047e-22	2.58599e-22	Prupe.6G159900;Prupe.3G306600;Prupe.1G380600;Prupe.5G020900;Prupe.6G063300;Prupe.6G302900;Prupe.6G112300;Prupe.4G273600;Prupe.7G076900;Prupe.4G160000;Prupe.6G124200;Prupe.1G085000;Prupe.1G493300;Prupe.1G191600;Prupe.1G344500;Prupe.7G080200;Prupe.1G259900;Prupe.8G262600;Prupe.8G259200;Prupe.8G271300;Prupe.5G217300;Prupe.4G072200;Prupe.6G090900;Prupe.8G123600;Prupe.2G145600;Prupe.1G551100;Prupe.6G2…	35
Brite Hierarchies	Protein families: genetic information processing	module08	ko03032	DNA replication proteins	42/195	185/23277	1.57055e-48	2.84269e-46	2.14917e-46	Prupe.7G183100;Prupe.5G020900;Prupe.6G063300;Prupe.2G112200;Prupe.6G302900;Prupe.6G112300;Prupe.7G131600;Prupe.1G233700;Prupe.5G117700;Prupe.1G223400;Prupe.4G273600;Prupe.7G076900;Prupe.4G160000;Prupe.6G124200;Prupe.1G211500;Prupe.4G078300;Prupe.8G088400;Prupe.7G252700;Prupe.4G121000;Prupe.8G272000;Prupe.1G085000;Prupe.1G493300;Prupe.2G069600;Prupe.8G262600;Prupe.4G072200;Prupe.1G428000;Prupe.6G0…	42
Brite Hierarchies	Protein families: genetic information processing	module08	ko03019	Messenger RNA biogenesis	12/195	407/23277	0.000175683	0.00224596	0.00169802	Prupe.6G063500;Prupe.6G033200;Prupe.3G200800;Prupe.3G037400;Prupe.1G448000;Prupe.7G054800;Prupe.7G242500;Prupe.1G333300;Prupe.2G282700;Prupe.7G014600;Prupe.8G218500;Prupe.6G212700	12
Brite Hierarchies	Protein families: signaling and cellular processes	module08	ko04812	Cytoskeleton proteins	9/195	345/23277	0.00261003	0.0206579	0.0156181	Prupe.3G170000;Prupe.6G212700;Prupe.2G295200;Prupe.3G069400;Prupe.1G559600;Prupe.5G189900;Prupe.6G254100;Prupe.1G431500;Prupe.3G075400	9
Cellular Processes	Cell growth and death	module08	ko04110	Cell cycle	18/195	110/23277	1.89587e-18	8.57883e-17	6.48588e-17	Prupe.1G035400;Prupe.2G252000;Prupe.4G161700;Prupe.6G063300;Prupe.1G211500;Prupe.4G078300;Prupe.8G088400;Prupe.7G252700;Prupe.4G121000;Prupe.8G272000;Prupe.1G428000;Prupe.6G059500;Prupe.8G199700;Prupe.5G058600;Prupe.8G250900;Prupe.1G438300;Prupe.2G329300;Prupe.1G273100	18
Cellular Processes	Cell growth and death	module08	ko04111	Cell cycle - yeast	16/195	126/23277	1.00787e-14	2.2803e-13	1.72399e-13	Prupe.1G035400;Prupe.2G252000;Prupe.4G161700;Prupe.1G211500;Prupe.4G078300;Prupe.8G088400;Prupe.7G252700;Prupe.4G121000;Prupe.8G272000;Prupe.6G059500;Prupe.8G199700;Prupe.5G058600;Prupe.8G250900;Prupe.1G438300;Prupe.2G329300;Prupe.1G273100	16
Cellular Processes	Cell growth and death	module08	ko04113	Meiosis - yeast	17/195	103/23277	1.48874e-17	5.38923e-16	4.07444e-16	Prupe.1G035400;Prupe.2G252000;Prupe.4G161700;Prupe.1G211500;Prupe.4G078300;Prupe.8G088400;Prupe.7G252700;Prupe.4G121000;Prupe.8G272000;Prupe.6G059500;Prupe.8G199700;Prupe.5G058600;Prupe.8G250900;Prupe.1G438300;Prupe.2G329300;Prupe.1G273100;Prupe.6G243200	17
Genetic Information Processing	Folding, sorting and degradation	module08	ko04141	Protein processing in endoplasmic reticulum	5/195	141/23277	0.00676963	0.0437608	0.0330847	Prupe.5G243400;Prupe.7G148700;Prupe.1G572000;Prupe.7G257600;Prupe.7G232300	5
Genetic Information Processing	Replication and repair	module08	ko03410	Base excision repair	12/195	43/23277	1.03809e-15	3.13159e-14	2.36759e-14	Prupe.6G063300;Prupe.6G302900;Prupe.6G112300;Prupe.4G273600;Prupe.7G076900;Prupe.4G160000;Prupe.6G124200;Prupe.1G191600;Prupe.1G344500;Prupe.7G080200;Prupe.1G259900;Prupe.8G262600	12
Genetic Information Processing	Replication and repair	module08	ko03030	DNA replication	22/195	60/23277	6.47376e-31	5.85875e-29	4.42941e-29	Prupe.5G020900;Prupe.6G063300;Prupe.2G112200;Prupe.6G302900;Prupe.6G112300;Prupe.7G131600;Prupe.1G233700;Prupe.5G117700;Prupe.1G223400;Prupe.4G273600;Prupe.7G076900;Prupe.4G160000;Prupe.6G124200;Prupe.1G211500;Prupe.4G078300;Prupe.8G088400;Prupe.7G252700;Prupe.4G121000;Prupe.8G272000;Prupe.1G085000;Prupe.1G493300;Prupe.2G069600	22
Genetic Information Processing	Replication and repair	module08	ko03460	Fanconi anemia pathway	4/195	54/23277	0.00108883	0.0103725	0.00784197	Prupe.5G020900;Prupe.1G085000;Prupe.8G259200;Prupe.1G551100	4
Genetic Information Processing	Replication and repair	module08	ko03440	Homologous recombination	8/195	72/23277	1.58979e-07	2.87752e-06	2.1755e-06	Prupe.5G020900;Prupe.4G273600;Prupe.7G076900;Prupe.4G160000;Prupe.1G085000;Prupe.8G218500;Prupe.6G090900;Prupe.8G123600	8
Genetic Information Processing	Replication and repair	module08	ko03430	Mismatch repair	12/195	44/23277	1.41702e-15	3.664e-14	2.77011e-14	Prupe.5G020900;Prupe.6G063300;Prupe.6G112300;Prupe.4G273600;Prupe.7G076900;Prupe.4G160000;Prupe.1G085000;Prupe.1G493300;Prupe.8G259200;Prupe.8G271300;Prupe.5G217300;Prupe.4G072200	12
Genetic Information Processing	Replication and repair	module08	ko03450	Non-homologous end-joining	3/195	19/23277	0.000508148	0.00510971	0.00386312	Prupe.6G302900;Prupe.1G259900;Prupe.2G145600	3
Genetic Information Processing	Replication and repair	module08	ko03420	Nucleotide excision repair	9/195	47/23277	1.74813e-10	3.51568e-09	2.65798e-09	Prupe.5G020900;Prupe.6G063300;Prupe.6G112300;Prupe.4G273600;Prupe.7G076900;Prupe.4G160000;Prupe.6G124200;Prupe.1G085000;Prupe.1G493300	9
Genetic Information Processing	Translation	module08	ko03013	RNA transport	7/195	138/23277	0.000167095	0.00224596	0.00169802	Prupe.6G033200;Prupe.3G200800;Prupe.3G037400;Prupe.1G448000;Prupe.7G054800;Prupe.7G242500;Prupe.1G333300	7
Human Diseases	Immune disease	module08	ko05322	Systemic lupus erythematosus	3/195	45/23277	0.00634382	0.0425271	0.0321519	Prupe.6G332900;Prupe.6G113500;Prupe.6G081300	3
Human Diseases	Substance dependence	module08	ko05034	Alcoholism	4/195	86/23277	0.00594259	0.0413695	0.0312768	Prupe.6G332900;Prupe.6G113500;Prupe.6G081300;Prupe.7G214700	4
Metabolism	Carbohydrate metabolism	module08	ko00520	Amino sugar and nucleotide sugar metabolism	7/195	147/23277	0.000246491	0.0026244	0.00198414	Prupe.2G286900;Prupe.3G257300;Prupe.2G162400;Prupe.1G067200;Prupe.8G093900;Prupe.4G115400;Prupe.3G170800	7
Metabolism	Carbohydrate metabolism	module08	ko00010	Glycolysis / Gluconeogenesis	6/195	100/23277	0.000198538	0.00224596	0.00169802	Prupe.8G070500;Prupe.4G133800;Prupe.6G063500;Prupe.8G056000;Prupe.1G356700;Prupe.2G286900	6
Metabolism	Energy metabolism	module08	ko00710	Carbon fixation in photosynthetic organisms	3/195	36/23277	0.00337265	0.0254354	0.01923	Prupe.8G070500;Prupe.4G133800;Prupe.2G114100	3
Metabolism	Energy metabolism	module08	ko00910	Nitrogen metabolism	4/195	65/23277	0.00217025	0.0187055	0.014142	Prupe.3G166500;Prupe.1G045500;Prupe.8G068900;Prupe.7G052800	4
Metabolism	Lipid metabolism	module08	ko00061	Fatty acid biosynthesis	5/195	41/23277	2.29912e-05	0.00037831	0.000286015	Prupe.6G270200;Prupe.1G064800;Prupe.6G015200;Prupe.8G199400;Prupe.1G499000	5
Metabolism	Metabolism of cofactors and vitamins	module08	ko00670	One carbon pool by folate	3/195	37/23277	0.00364783	0.0264103	0.019967	Prupe.1G165100;Prupe.4G018500;Prupe.7G271500	3
Metabolism	Metabolism of other amino acids	module08	ko00450	Selenocompound metabolism	3/195	33/23277	0.00262504	0.0206579	0.0156181	Prupe.1G367700;Prupe.3G264300;Prupe.7G009200	3
Metabolism	Nucleotide metabolism	module08	ko00240	Pyrimidine metabolism	6/195	99/23277	0.00018792	0.00224596	0.00169802	Prupe.6G159900;Prupe.3G306600;Prupe.6G093800;Prupe.2G114000;Prupe.6G157900;Prupe.1G380600	6
Metabolism	Xenobiotics biodegradation and metabolism	module08	ko00983	Drug metabolism - other enzymes	4/195	32/23277	0.000142916	0.00215565	0.00162974	Prupe.6G159900;Prupe.3G306600;Prupe.2G114000;Prupe.1G380600	4
Organismal Systems	Endocrine system	module08	ko04914	Progesterone-mediated oocyte maturation	4/195	64/23277	0.00204995	0.0185521	0.014026	Prupe.1G035400;Prupe.2G252000;Prupe.4G161700;Prupe.1G428000	4
Brite Hierarchies	Protein families: genetic information processing	module09	ko03041	Spliceosome	11/107	310/23277	1.95027e-07	1.65773e-05	1.35493e-05	Prupe.1G585700;Prupe.4G147700;Prupe.2G133100;Prupe.6G081700;Prupe.6G320000;Prupe.1G188800;Prupe.2G048000;Prupe.8G202500;Prupe.4G208000;Prupe.1G587200;Prupe.3G092400	11
Brite Hierarchies	Protein families: genetic information processing	module09	ko03021	Transcription machinery	8/107	330/23277	0.000144699	0.00491978	0.00402112	Prupe.8G106600;Prupe.2G295500;Prupe.2G275200;Prupe.2G103200;Prupe.1G576300;Prupe.7G152500;Prupe.8G100300;Prupe.2G265300	8
Cellular Processes	Transport and catabolism	module09	ko04139	Mitophagy - yeast	3/107	34/23277	0.000509425	0.00944056	0.00771612	Prupe.5G053000;Prupe.6G223900;Prupe.8G151300	3
Environmental Information Processing	Signal transduction	module09	ko04016	MAPK signaling pathway - plant	3/107	54/23277	0.00197552	0.0292232	0.0238852	Prupe.2G058400;Prupe.2G185800;Prupe.8G115900	3
Environmental Information Processing	Signal transduction	module09	ko04075	Plant hormone signal transduction	7/107	45/23277	1.39729e-09	2.3754e-07	1.9415e-07	Prupe.2G058400;Prupe.2G185800;Prupe.8G115900;Prupe.2G194600;Prupe.8G249400;Prupe.1G434500;Prupe.7G189200	7
Environmental Information Processing	Signal transduction	module09	ko04310	Wnt signaling pathway	4/107	119/23277	0.00223472	0.0292232	0.0238852	Prupe.5G053000;Prupe.6G223900;Prupe.2G152700;Prupe.2G310100	4
Genetic Information Processing	Folding, sorting and degradation	module09	ko03018	RNA degradation	4/107	79/23277	0.000486516	0.00944056	0.00771612	Prupe.4G147700;Prupe.1G011800;Prupe.6G073200;Prupe.3G097100	4
Genetic Information Processing	Folding, sorting and degradation	module09	ko04130	SNARE interactions in vesicular transport	3/107	35/23277	0.000555327	0.00944056	0.00771612	Prupe.5G030000;Prupe.1G279400;Prupe.3G036800	3
Genetic Information Processing	Folding, sorting and degradation	module09	ko04120	Ubiquitin mediated proteolysis	5/107	127/23277	0.000304438	0.00739349	0.00604298	Prupe.2G183100;Prupe.2G152700;Prupe.2G215000;Prupe.8G102500;Prupe.2G310100	5
Genetic Information Processing	Transcription	module09	ko03020	RNA polymerase	5/107	51/23277	3.70859e-06	0.000210153	0.000171766	Prupe.8G106600;Prupe.2G295500;Prupe.2G275200;Prupe.2G103200;Prupe.1G576300	5
Genetic Information Processing	Transcription	module09	ko03040	Spliceosome	5/107	122/23277	0.000252766	0.00716171	0.00585353	Prupe.1G585700;Prupe.4G147700;Prupe.2G133100;Prupe.6G081700;Prupe.6G320000	5
Genetic Information Processing	Translation	module09	ko03013	RNA transport	4/107	138/23277	0.00380885	0.0462504	0.0378022	Prupe.2G133100;Prupe.6G081700;Prupe.1G188800;Prupe.4G205000	4
Metabolism	Amino acid metabolism	module09	ko00270	Cysteine and methionine metabolism	4/107	117/23277	0.00210104	0.0292232	0.0238852	Prupe.4G239400;Prupe.6G338100;Prupe.7G128500;Prupe.5G129800	4
Organismal Systems	Immune system	module09	ko04623	Cytosolic DNA-sensing pathway	4/107	51/23277	8.93049e-05	0.00379546	0.00310217	Prupe.2G295500;Prupe.2G275200;Prupe.2G103200;Prupe.1G576300	4
Brite Hierarchies	Protein families: metabolism	module10	ko00194	Photosynthesis proteins	33/121	138/23277	1.73871e-46	2.29509e-44	1.79361e-44	Prupe.4G020800;Prupe.8G048900;Prupe.7G145900;Prupe.2G229000;Prupe.4G029300;Prupe.4G143700;Prupe.8G231600;Prupe.1G239600;Prupe.3G235100;Prupe.1G011500;Prupe.8G210000;Prupe.4G105600;Prupe.6G035200;Prupe.3G067400;Prupe.4G088200;Prupe.6G361000;Prupe.4G271200;Prupe.6G137400;Prupe.3G228100;Prupe.1G358900;Prupe.1G013900;Prupe.7G169200;Prupe.8G142700;Prupe.7G195500;Prupe.3G191900;Prupe.5G195100;Prupe.1G4…	33
Cellular Processes	Transport and catabolism	module10	ko04146	Peroxisome	4/121	73/23277	0.000573322	0.00756785	0.00591427	Prupe.4G148200;Prupe.5G011400;Prupe.4G258800;Prupe.7G005300	4
Environmental Information Processing	Signal transduction	module10	ko04075	Plant hormone signal transduction	8/121	45/23277	7.74121e-11	2.5546e-09	1.99642e-09	Prupe.3G074800;Prupe.3G233900;Prupe.1G238200;Prupe.1G261500;Prupe.3G162500;Prupe.7G112200;Prupe.5G041700;Prupe.6G229700	8
Metabolism	Amino acid metabolism	module10	ko00260	Glycine, serine and threonine metabolism	5/121	100/23277	0.000177345	0.00260106	0.00203273	Prupe.4G258800;Prupe.6G209100;Prupe.5G041300;Prupe.6G349500;Prupe.7G122000	5
Metabolism	Carbohydrate metabolism	module10	ko00053	Ascorbate and aldarate metabolism	3/121	50/23277	0.00224741	0.0211898	0.0165598	Prupe.4G279800;Prupe.1G488700;Prupe.6G342800	3
Metabolism	Carbohydrate metabolism	module10	ko00010	Glycolysis / Gluconeogenesis	4/121	100/23277	0.00185485	0.0204033	0.0159452	Prupe.6G267900;Prupe.8G085100;Prupe.4G279800;Prupe.7G260700	4
Metabolism	Carbohydrate metabolism	module10	ko00630	Glyoxylate and dicarboxylate metabolism	7/121	100/23277	9.24092e-07	2.033e-05	1.58879e-05	Prupe.8G157300;Prupe.4G148200;Prupe.5G011400;Prupe.4G258800;Prupe.1G148700;Prupe.6G209100;Prupe.5G041300	7
Metabolism	Carbohydrate metabolism	module10	ko00030	Pentose phosphate pathway	6/121	83/23277	4.7419e-06	8.94186e-05	6.98806e-05	Prupe.6G267900;Prupe.8G085100;Prupe.7G260700;Prupe.3G198600;Prupe.5G112300;Prupe.4G102900	6
Metabolism	Carbohydrate metabolism	module10	ko00500	Starch and sucrose metabolism	4/121	105/23277	0.00221669	0.0211898	0.0165598	Prupe.4G103600;Prupe.7G192300;Prupe.7G270900;Prupe.3G266700	4
Metabolism	Energy metabolism	module10	ko00710	Carbon fixation in photosynthetic organisms	6/121	36/23277	2.98563e-08	7.88208e-07	6.15984e-07	Prupe.6G267900;Prupe.8G085100;Prupe.8G157300;Prupe.4G102900;Prupe.3G315500;Prupe.5G024600	6
Metabolism	Energy metabolism	module10	ko00190	Oxidative phosphorylation	5/121	218/23277	0.00568669	0.0469152	0.0366642	Prupe.1G231900;Prupe.6G055600;Prupe.4G020800;Prupe.8G048900;Prupe.7G166200	5
Metabolism	Energy metabolism	module10	ko00195	Photosynthesis	22/121	63/23277	3.30697e-35	2.1826e-33	1.7057e-33	Prupe.4G020800;Prupe.8G048900;Prupe.7G145900;Prupe.2G229000;Prupe.4G029300;Prupe.4G143700;Prupe.8G231600;Prupe.1G239600;Prupe.3G235100;Prupe.1G011500;Prupe.8G210000;Prupe.4G105600;Prupe.6G035200;Prupe.3G067400;Prupe.4G088200;Prupe.6G361000;Prupe.4G271200;Prupe.6G137400;Prupe.3G228100;Prupe.1G358900;Prupe.1G013900;Prupe.7G169200	22
Metabolism	Energy metabolism	module10	ko00196	Photosynthesis - antenna proteins	11/121	42/23277	1.75836e-16	7.7368e-15	6.0463e-15	Prupe.8G142700;Prupe.7G195500;Prupe.3G191900;Prupe.5G195100;Prupe.1G435900;Prupe.4G076300;Prupe.3G201000;Prupe.4G190500;Prupe.6G276200;Prupe.8G001200;Prupe.1G557800	11
Metabolism	Metabolism of cofactors and vitamins	module10	ko00860	Porphyrin and chlorophyll metabolism	7/121	131/23277	5.64199e-06	9.30929e-05	7.2752e-05	Prupe.1G541100;Prupe.7G061100;Prupe.5G142500;Prupe.7G022500;Prupe.4G185700;Prupe.1G020600;Prupe.5G194300	7
Metabolism	Metabolism of other amino acids	module10	ko00460	Cyanoamino acid metabolism	3/121	36/23277	0.00086314	0.0103577	0.00809452	Prupe.6G209100;Prupe.2G172800;Prupe.6G176700	3
Metabolism	Metabolism of other amino acids	module10	ko00480	Glutathione metabolism	3/121	52/23277	0.00251504	0.0221323	0.0172964	Prupe.3G198600;Prupe.5G112300;Prupe.6G176700	3
Organismal Systems	Environmental adaptation	module11	ko04626	Plant-pathogen interaction	3/39	86/23277	0.000404207	0.0250609	0.0212741	Prupe.5G106700;Prupe.7G090800;Prupe.1G384400	3
Brite Hierarchies	Protein families: metabolism	module12	ko01003	Glycosyltransferases	7/52	454/23277	6.42753e-05	0.00244246	0.00208049	Prupe.3G245800;Prupe.3G293400;Prupe.1G275500;Prupe.6G161300;Prupe.3G138400;Prupe.8G258300;Prupe.2G179700	7
Environmental Information Processing	Signal transduction	module12	ko04070	Phosphatidylinositol signaling system	3/52	55/23277	0.000254143	0.00772594	0.00658096	Prupe.4G008700;Prupe.1G543400;Prupe.7G024100	3
Environmental Information Processing	Signal transduction	module12	ko04075	Plant hormone signal transduction	4/52	45/23277	3.0827e-06	0.00015619	0.000133043	Prupe.1G126400;Prupe.5G180500;Prupe.6G332800;Prupe.1G382900	4
Metabolism	Carbohydrate metabolism	module12	ko00520	Amino sugar and nucleotide sugar metabolism	6/52	147/23277	9.17566e-07	6.9735e-05	5.94003e-05	Prupe.2G240500;Prupe.7G166700;Prupe.6G116900;Prupe.4G155800;Prupe.1G164800;Prupe.3G245800	6
Organismal Systems	Endocrine system	module12	ko04910	Insulin signaling pathway	3/52	88/23277	0.00100928	0.0255683	0.0217791	Prupe.7G024100;Prupe.7G204700;Prupe.1G459300	3
Organismal Systems	Environmental adaptation	module12	ko04626	Plant-pathogen interaction	6/52	86/23277	3.78544e-08	5.75387e-06	4.90115e-06	Prupe.7G024100;Prupe.7G204700;Prupe.1G505800;Prupe.4G213800;Prupe.3G282200;Prupe.6G130400	6
Metabolism	Carbohydrate metabolism	module13	ko00562	Inositol phosphate metabolism	2/18	75/23277	0.00151576	0.0238369	0.0118488	Prupe.7G216300;Prupe.1G504100	2
Metabolism	Carbohydrate metabolism	module13	ko00500	Starch and sucrose metabolism	2/18	105/23277	0.00294171	0.0264754	0.0131603	Prupe.5G075600;Prupe.1G512300	2
Metabolism	Energy metabolism	module13	ko00190	Oxidative phosphorylation	3/18	218/23277	0.000595912	0.0214528	0.0106637	Prupe.4G037100;Prupe.5G049000;Prupe.1G082000	3
Organismal Systems	Environmental adaptation	module13	ko04626	Plant-pathogen interaction	2/18	86/23277	0.00198641	0.0238369	0.0118488	Prupe.6G104000;Prupe.1G023600	2
Brite Hierarchies	Protein families: genetic information processing	module14	ko03400	DNA repair and recombination proteins	10/56	444/23277	9.37097e-08	1.40565e-06	9.12437e-07	Prupe.3G073900;Prupe.5G173600;Prupe.4G287200;Prupe.7G190800;Prupe.4G271400;Prupe.2G028500;Prupe.1G132900;Prupe.3G191100;Prupe.8G256300;Prupe.1G453900	10
Brite Hierarchies	Protein families: genetic information processing	module14	ko03032	DNA replication proteins	6/56	185/23277	5.42459e-06	4.64965e-05	3.01819e-05	Prupe.6G011600;Prupe.5G173600;Prupe.4G271400;Prupe.4G246200;Prupe.2G017500;Prupe.2G202300	6
Brite Hierarchies	Protein families: signaling and cellular processes	module14	ko04812	Cytoskeleton proteins	6/56	345/23277	0.000176546	0.00117697	0.000763999	Prupe.8G045100;Prupe.8G150900;Prupe.6G268300;Prupe.7G103600;Prupe.4G029200;Prupe.1G532000	6
Cellular Processes	Cell growth and death	module14	ko04110	Cell cycle	8/56	110/23277	2.26034e-10	6.78103e-09	4.40172e-09	Prupe.4G036500;Prupe.5G180200;Prupe.5G173600;Prupe.8G256300;Prupe.1G563000;Prupe.1G503700;Prupe.3G189400;Prupe.4G246200	8
Cellular Processes	Cell growth and death	module14	ko04111	Cell cycle - yeast	11/56	126/23277	9.07762e-15	5.44657e-13	3.53549e-13	Prupe.4G036500;Prupe.5G180200;Prupe.1G563000;Prupe.1G503700;Prupe.3G189400;Prupe.4G246200;Prupe.2G276400;Prupe.3G267300;Prupe.3G213700;Prupe.7G042500;Prupe.3G017700	11
Cellular Processes	Cell growth and death	module14	ko04113	Meiosis - yeast	5/56	103/23277	4.91194e-06	4.64965e-05	3.01819e-05	Prupe.4G036500;Prupe.5G180200;Prupe.1G563000;Prupe.3G189400;Prupe.4G246200	5
Cellular Processes	Cell growth and death	module14	ko04114	Oocyte meiosis	4/56	79/23277	3.94685e-05	0.000296014	0.000192149	Prupe.4G036500;Prupe.5G180200;Prupe.1G563000;Prupe.3G189400	4
Cellular Processes	Cellular community - eukaryotes	module14	ko04540	Gap junction	2/56	60/23277	0.00920194	0.0324774	0.0210818	Prupe.8G150900;Prupe.6G268300	2
Genetic Information Processing	Replication and repair	module14	ko03460	Fanconi anemia pathway	6/56	54/23277	3.47666e-09	6.95333e-08	4.51356e-08	Prupe.4G287200;Prupe.7G190800;Prupe.4G271400;Prupe.2G028500;Prupe.1G132900;Prupe.3G191100	6
Genetic Information Processing	Replication and repair	module14	ko03440	Homologous recombination	5/56	72/23277	8.30771e-07	9.96925e-06	6.47127e-06	Prupe.5G173600;Prupe.4G287200;Prupe.7G190800;Prupe.4G271400;Prupe.2G028500	5
Genetic Information Processing	Translation	module14	ko03013	RNA transport	3/56	138/23277	0.00449304	0.0192559	0.0124994	Prupe.1G434300;Prupe.3G061200;Prupe.7G021600	3
Human Diseases	Cancer: specific types	module14	ko05212	Pancreatic cancer	2/56	63/23277	0.0101067	0.0336891	0.0218684	Prupe.4G287200;Prupe.7G190800	2
Human Diseases	Drug resistance: antineoplastic	module14	ko01524	Platinum drug resistance	2/56	46/23277	0.00549769	0.0219908	0.0142747	Prupe.5G173600;Prupe.2G017500	2
Human Diseases	Infectious disease: viral	module14	ko05166	Human T-cell leukemia virus 1 infection	4/56	182/23277	0.00096714	0.00527531	0.00342432	Prupe.4G036500;Prupe.5G180200;Prupe.5G173600;Prupe.1G563000	4
Metabolism	Amino acid metabolism	module14	ko00250	Alanine, aspartate and glutamate metabolism	2/56	70/23277	0.0123643	0.0390452	0.0253451	Prupe.4G221200;Prupe.5G153100	2
Metabolism	Amino acid metabolism	module14	ko00220	Arginine biosynthesis	2/56	60/23277	0.00920194	0.0324774	0.0210818	Prupe.5G153100;Prupe.8G115600	2
Metabolism	Nucleotide metabolism	module14	ko00240	Pyrimidine metabolism	3/56	99/23277	0.00175675	0.00878375	0.00570173	Prupe.3G038400;Prupe.4G221200;Prupe.3G202500	3
Metabolism	Xenobiotics biodegradation and metabolism	module14	ko00983	Drug metabolism - other enzymes	2/56	32/23277	0.00269201	0.0124247	0.00806514	Prupe.3G038400;Prupe.3G202500	2
Organismal Systems	Endocrine system	module14	ko04914	Progesterone-mediated oocyte maturation	3/56	64/23277	0.000495229	0.00297137	0.00192878	Prupe.4G036500;Prupe.5G180200;Prupe.3G189400	3
Brite Hierarchies	Protein families: metabolism	module15	ko01007	Amino acid related enzymes	3/25	107/23277	0.000201777	0.00369925	0.00269036	Prupe.7G180700;Prupe.1G451900;Prupe.6G214400	3
Human Diseases	Cancer: overview	module15	ko05230	Central carbon metabolism in cancer	2/25	48/23277	0.00121192	0.0153902	0.0111929	Prupe.4G002000;Prupe.7G120700	2
Metabolism	Amino acid metabolism	module15	ko00330	Arginine and proline metabolism	4/25	108/23277	5.14247e-06	0.000141418	0.000102849	Prupe.1G451900;Prupe.8G083100;Prupe.2G020100;Prupe.2G240800	4
Metabolism	Amino acid metabolism	module15	ko00270	Cysteine and methionine metabolism	5/25	117/23277	1.44324e-07	7.9378e-06	5.77294e-06	Prupe.7G180700;Prupe.7G212700;Prupe.1G451900;Prupe.6G214400;Prupe.7G212000	5
Metabolism	Carbohydrate metabolism	module15	ko00052	Galactose metabolism	2/25	77/23277	0.00308436	0.0242343	0.0176249	Prupe.4G002000;Prupe.3G008900	2
Metabolism	Carbohydrate metabolism	module15	ko00010	Glycolysis / Gluconeogenesis	2/25	100/23277	0.00513976	0.0353358	0.0256988	Prupe.4G002000;Prupe.7G120700	2
Metabolism	Nucleotide metabolism	module15	ko00230	Purine metabolism	3/25	208/23277	0.00139911	0.0153902	0.0111929	Prupe.7G120700;Prupe.1G424200;Prupe.2G072000	3
Organismal Systems	Endocrine system	module15	ko04922	Glucagon signaling pathway	2/25	57/23277	0.00170463	0.0156257	0.0113642	Prupe.4G002000;Prupe.7G120700	2
Cellular Processes	Transport and catabolism	module17	ko04136	Autophagy - other	2/31	23/23277	0.000426771	0.0280868	0.0211179	Prupe.4G060100;Prupe.2G000200	2
Environmental Information Processing	Signal transduction	module17	ko04075	Plant hormone signal transduction	2/31	45/23277	0.00163979	0.0420879	0.031645	Prupe.7G138200;Prupe.1G508100	2
Metabolism	Lipid metabolism	module17	ko00565	Ether lipid metabolism	2/31	30/23277	0.000729527	0.0280868	0.0211179	Prupe.2G098700;Prupe.6G317900	2
Environmental Information Processing	Signal transduction	module18	ko04075	Plant hormone signal transduction	4/27	45/23277	2.07005e-07	2.98087e-05	2.63658e-05	Prupe.1G034300;Prupe.1G368100;Prupe.8G249800;Prupe.2G184100	4
Metabolism	Biosynthesis of other secondary metabolites	module18	ko00405	Phenazine biosynthesis	2/27	16/23277	0.000153932	0.0110831	0.00980305	Prupe.6G059400;Prupe.1G337100	2
Metabolism	Xenobiotics biodegradation and metabolism	module18	ko00983	Drug metabolism - other enzymes	2/27	32/23277	0.000629011	0.0301925	0.0267054	Prupe.6G029400;Prupe.5G236800	2
Brite Hierarchies	Protein families: metabolism	module19	ko01006	Prenyltransferases	2/19	50/23277	0.000755406	0.0132196	0.00795165	Prupe.8G087000;Prupe.4G002700	2
Metabolism	Amino acid metabolism	module19	ko00280	Valine, leucine and isoleucine degradation	2/19	70/23277	0.00147482	0.0172062	0.0103496	Prupe.3G196800;Prupe.5G088900	2
Metabolism	Carbohydrate metabolism	module19	ko00650	Butanoate metabolism	2/19	98/23277	0.00286339	0.0220985	0.0132924	Prupe.3G196800;Prupe.5G088900	2
Metabolism	Energy metabolism	module19	ko00720	Carbon fixation pathways in prokaryotes	2/19	103/23277	0.00315693	0.0220985	0.0132924	Prupe.1G250100;Prupe.3G196800	2
Metabolism	Metabolism of terpenoids and polyketides	module19	ko00900	Terpenoid backbone biosynthesis	4/19	58/23277	1.3078e-07	4.5773e-06	2.75326e-06	Prupe.3G196800;Prupe.5G088900;Prupe.6G361700;Prupe.4G002700	4
Brite Hierarchies	Protein families: genetic information processing	module20	ko03051	Proteasome	4/24	78/23277	1.17795e-06	2.1792e-05	1.48793e-05	Prupe.1G439400;Prupe.3G038700;Prupe.4G112500;Prupe.7G170800	4
Genetic Information Processing	Folding, sorting and degradation	module20	ko03050	Proteasome	4/24	48/23277	1.64036e-07	6.06934e-06	4.14407e-06	Prupe.1G439400;Prupe.3G038700;Prupe.4G112500;Prupe.7G170800	4
Environmental Information Processing	Signal transduction	module21	ko04075	Plant hormone signal transduction	4/18	45/23277	3.6554e-08	2.41256e-06	1.57759e-06	Prupe.7G204800;Prupe.4G197000;Prupe.3G059200;Prupe.1G307300	4
Genetic Information Processing	Folding, sorting and degradation	module21	ko03018	RNA degradation	2/18	79/23277	0.00167982	0.0277171	0.0181244	Prupe.7G216700;Prupe.8G205100	2
Metabolism	Biosynthesis of other secondary metabolites	module21	ko00940	Phenylpropanoid biosynthesis	2/18	38/23277	0.000390551	0.0128882	0.00842768	Prupe.7G164600;Prupe.6G239400	2
Organismal Systems	Endocrine system	module21	ko04922	Glucagon signaling pathway	2/18	57/23277	0.000878976	0.0193375	0.0126449	Prupe.7G216700;Prupe.5G054400	2
Environmental Information Processing	Signal transduction	module22	ko04075	Plant hormone signal transduction	2/16	45/23277	0.000431046	0.0120693	0.00725973	Prupe.8G153700;Prupe.7G073000	2
Metabolism	Biosynthesis of other secondary metabolites	module22	ko00940	Phenylpropanoid biosynthesis	2/16	38/23277	0.000306946	0.0120693	0.00725973	Prupe.8G128100;Prupe.7G016500	2
Metabolism	Carbohydrate metabolism	module22	ko00040	Pentose and glucuronate interconversions	2/16	79/23277	0.00132332	0.0247019	0.0148583	Prupe.2G058200;Prupe.5G202800	2
Brite Hierarchies	Protein families: genetic information processing	module23	ko03110	Chaperones and folding catalysts	10/23	268/23277	3.47042e-14	1.6311e-12	1.02286e-12	Prupe.6G079800;Prupe.2G301300;Prupe.6G258500;Prupe.6G066300;Prupe.8G193300;Prupe.1G056300;Prupe.8G194100;Prupe.3G258500;Prupe.5G076500;Prupe.3G266900	10
Brite Hierarchies	Protein families: genetic information processing	module23	ko03029	Mitochondrial biogenesis	3/23	396/23277	0.00672146	0.028719	0.0180096	Prupe.6G079800;Prupe.2G301300;Prupe.1G056300	3
Brite Hierarchies	Protein families: genetic information processing	module23	ko03051	Proteasome	2/23	78/23277	0.00267944	0.0139926	0.00877476	Prupe.6G079800;Prupe.2G301300	2
Brite Hierarchies	Protein families: genetic information processing	module23	ko03041	Spliceosome	4/23	310/23277	0.000223704	0.00210281	0.00131867	Prupe.1G039500;Prupe.1G025000;Prupe.6G055400;Prupe.6G079800	4
Genetic Information Processing	Folding, sorting and degradation	module23	ko04141	Protein processing in endoplasmic reticulum	6/23	141/23277	4.1165e-09	9.67378e-08	6.06642e-08	Prupe.6G079800;Prupe.7G217500;Prupe.2G301300;Prupe.6G258500;Prupe.6G066300;Prupe.8G193300	6
Genetic Information Processing	Transcription	module23	ko03040	Spliceosome	4/23	122/23277	5.88801e-06	9.22455e-05	5.78471e-05	Prupe.1G039500;Prupe.1G025000;Prupe.6G055400;Prupe.6G079800	4
Human Diseases	Infectious disease: bacterial	module23	ko05134	Legionellosis	2/23	69/23277	0.00210456	0.0123643	0.00775363	Prupe.6G079800;Prupe.1G056300	2
Organismal Systems	Aging	module23	ko04213	Longevity regulating pathway - multiple species	2/23	58/23277	0.0014927	0.0100224	0.00628505	Prupe.6G079800;Prupe.3G258500	2
Organismal Systems	Endocrine system	module23	ko04915	Estrogen signaling pathway	3/23	77/23277	5.87688e-05	0.000690533	0.000433033	Prupe.6G079800;Prupe.2G301300;Prupe.8G194100	3
Organismal Systems	Environmental adaptation	module23	ko04626	Plant-pathogen interaction	2/23	86/23277	0.00324558	0.0152542	0.00956592	Prupe.2G301300;Prupe.2G302800	2
Organismal Systems	Immune system	module23	ko04612	Antigen processing and presentation	2/23	41/23277	0.000748077	0.00585994	0.00367476	Prupe.6G079800;Prupe.2G301300	2
Organismal Systems	Immune system	module23	ko04621	NOD-like receptor signaling pathway	2/23	142/23277	0.00859649	0.0336696	0.0211142	Prupe.2G301300;Prupe.2G302800	2
Environmental Information Processing	Signal transduction	module24	ko04075	Plant hormone signal transduction	2/7	45/23277	7.62735e-05	0.000762735	8.02879e-05	Prupe.6G273000;Prupe.6G128900	2
Metabolism	Amino acid metabolism	module24	ko00350	Tyrosine metabolism	1/7	79/23277	0.0235198	0.0293998	0.00309471	Prupe.5G132300	1
Metabolism	Carbohydrate metabolism	module24	ko00010	Glycolysis / Gluconeogenesis	1/7	100/23277	0.0296916	0.0329906	0.0034727	Prupe.5G132300	1
Metabolism	Lipid metabolism	module24	ko00071	Fatty acid degradation	1/7	57/23277	0.0170181	0.0243116	0.00255912	Prupe.5G132300	1
Metabolism	Metabolism of cofactors and vitamins	module24	ko00830	Retinol metabolism	1/7	48/23277	0.0143477	0.0239128	0.00251714	Prupe.5G132300	1
Metabolism	Xenobiotics biodegradation and metabolism	module24	ko00625	Chloroalkane and chloroalkene degradation	1/7	43/23277	0.0128614	0.0239128	0.00251714	Prupe.5G132300	1
Metabolism	Xenobiotics biodegradation and metabolism	module24	ko00982	Drug metabolism - cytochrome P450	1/7	25/23277	0.00749493	0.0239128	0.00251714	Prupe.5G132300	1
Metabolism	Xenobiotics biodegradation and metabolism	module24	ko00980	Metabolism of xenobiotics by cytochrome P450	1/7	34/23277	0.0101813	0.0239128	0.00251714	Prupe.5G132300	1
Metabolism	Xenobiotics biodegradation and metabolism	module24	ko00626	Naphthalene degradation	1/7	29/23277	0.00868964	0.0239128	0.00251714	Prupe.5G132300	1
Brite Hierarchies	Protein families: metabolism	module25	ko00194	Photosynthesis proteins	4/16	138/23277	2.03661e-06	1.83295e-05	7.5033e-06	Prupe.7G029800;Prupe.7G021700;Prupe.2G104500;Prupe.1G203800	4
Metabolism	Amino acid metabolism	module25	ko00330	Arginine and proline metabolism	2/16	108/23277	0.00245305	0.008831	0.00361503	Prupe.5G187700;Prupe.3G243900	2
Metabolism	Biosynthesis of other secondary metabolites	module25	ko00941	Flavonoid biosynthesis	1/16	27/23277	0.0184044	0.0473256	0.019373	Prupe.3G101900	1
Metabolism	Biosynthesis of other secondary metabolites	module25	ko00940	Phenylpropanoid biosynthesis	2/16	38/23277	0.000306946	0.00138126	0.000565427	Prupe.1G087900;Prupe.3G101900	2
Metabolism	Biosynthesis of other secondary metabolites	module25	ko00945	Stilbenoid, diarylheptanoid and gingerol biosynthesis	1/16	12/23277	0.00821931	0.0246579	0.0100939	Prupe.3G101900	1
Metabolism	Energy metabolism	module25	ko00195	Photosynthesis	4/16	63/23277	8.6519e-08	1.55734e-06	6.37508e-07	Prupe.7G029800;Prupe.7G021700;Prupe.2G104500;Prupe.1G203800	4
Metabolism	Lipid metabolism	module25	ko00100	Steroid biosynthesis	2/16	34/23277	0.000245339	0.00138126	0.000565427	Prupe.1G418100;Prupe.6G068700	2
Brite Hierarchies	Protein families: metabolism	module26	ko01004	Lipid biosynthesis proteins	1/7	147/23277	0.0433834	0.0473274	0.00415153	Prupe.8G053700	1
Brite Hierarchies	Protein families: metabolism	module26	ko00194	Photosynthesis proteins	1/7	138/23277	0.0407745	0.0473274	0.00415153	Prupe.4G201300	1
Metabolism	Amino acid metabolism	module26	ko00280	Valine, leucine and isoleucine degradation	1/7	70/23277	0.0208645	0.0278194	0.00244029	Prupe.6G097600	1
Metabolism	Biosynthesis of other secondary metabolites	module26	ko00940	Phenylpropanoid biosynthesis	1/7	38/23277	0.0113732	0.0210281	0.00184457	Prupe.1G116500	1
Metabolism	Biosynthesis of other secondary metabolites	module26	ko00333	Prodigiosin biosynthesis	1/7	20/23277	0.00599981	0.0187049	0.00164078	Prupe.8G053700	1
Metabolism	Biosynthesis of other secondary metabolites	module26	ko00960	Tropane, piperidine and pyridine alkaloid biosynthesis	1/7	26/23277	0.00779373	0.0187049	0.00164078	Prupe.6G069200	1
Metabolism	Energy metabolism	module26	ko00195	Photosynthesis	1/7	63/23277	0.018795	0.0278194	0.00244029	Prupe.4G201300	1
Metabolism	Lipid metabolism	module26	ko00592	alpha-Linolenic acid metabolism	1/7	25/23277	0.00749493	0.0187049	0.00164078	Prupe.5G023000	1
Metabolism	Lipid metabolism	module26	ko00061	Fatty acid biosynthesis	1/7	41/23277	0.0122664	0.0210281	0.00184457	Prupe.8G053700	1
Metabolism	Metabolism of cofactors and vitamins	module26	ko00780	Biotin metabolism	1/7	23/23277	0.00689712	0.0187049	0.00164078	Prupe.8G053700	1
Metabolism	Metabolism of terpenoids and polyketides	module26	ko00908	Zeatin biosynthesis	1/7	10/23277	0.00300377	0.0187049	0.00164078	Prupe.3G237800	1
Brite Hierarchies	Protein families: metabolism	module27	ko01007	Amino acid related enzymes	1/9	107/23277	0.0406256	0.0457038	0.00534547	Prupe.1G558600	1
Metabolism	Amino acid metabolism	module27	ko00300	Lysine biosynthesis	1/9	48/23277	0.0184099	0.0331378	0.00387576	Prupe.1G558600	1
Metabolism	Amino acid metabolism	module27	ko00380	Tryptophan metabolism	1/9	78/23277	0.0297625	0.038266	0.00447556	Prupe.1G468500	1
Metabolism	Biosynthesis of other secondary metabolites	module27	ko00940	Phenylpropanoid biosynthesis	1/9	38/23277	0.0145995	0.0328489	0.00384198	Prupe.4G186300	1
Metabolism	Lipid metabolism	module27	ko00592	alpha-Linolenic acid metabolism	1/9	25/23277	0.00962642	0.0288793	0.00337769	Prupe.2G005500	1
Metabolism	Lipid metabolism	module27	ko00591	Linoleic acid metabolism	1/9	25/23277	0.00962642	0.0288793	0.00337769	Prupe.2G005500	1
Metabolism	Metabolism of terpenoids and polyketides	module27	ko00904	Diterpenoid biosynthesis	1/9	66/23277	0.0252355	0.0378533	0.00442728	Prupe.3G075600	1
Metabolism	Metabolism of terpenoids and polyketides	module27	ko00908	Zeatin biosynthesis	1/9	10/23277	0.0038605	0.0288793	0.00337769	Prupe.1G373300	1
Environmental Information Processing	Signal transduction	module28	ko04075	Plant hormone signal transduction	2/22	45/23277	0.000823663	0.00844255	0.00455182	Prupe.1G213200;Prupe.8G079700	2
Metabolism	Biosynthesis of other secondary metabolites	module28	ko00944	Flavone and flavonol biosynthesis	2/22	15/23277	8.88713e-05	0.00182186	0.000982262	Prupe.5G203600;Prupe.2G324700	2
Metabolism	Biosynthesis of other secondary metabolites	module28	ko00941	Flavonoid biosynthesis	7/22	27/23277	2.04031e-16	8.36526e-15	4.51015e-15	Prupe.6G040400;Prupe.1G002900;Prupe.2G225200;Prupe.7G168300;Prupe.5G203600;Prupe.1G376400;Prupe.5G086700	7
Metabolism	Biosynthesis of other secondary metabolites	module28	ko00940	Phenylpropanoid biosynthesis	2/22	38/23277	0.000587231	0.00802549	0.00432697	Prupe.6G235400;Prupe.6G040400	2
Environmental Information Processing	Signal transduction	module29	ko04016	MAPK signaling pathway - plant	1/6	54/23277	0.0138403	0.0193764	0.0058275	Prupe.5G035400	1
Environmental Information Processing	Signal transduction	module29	ko04075	Plant hormone signal transduction	2/6	45/23277	5.45482e-05	0.000381838	0.000114838	Prupe.5G035400;Prupe.2G034700	2
Metabolism	Glycan biosynthesis and metabolism	module29	ko00510	N-Glycan biosynthesis	1/6	45/23277	0.0115448	0.0193764	0.0058275	Prupe.3G198000	1
Metabolism	Glycan biosynthesis and metabolism	module29	ko00513	Various types of N-glycan biosynthesis	1/6	52/23277	0.0133306	0.0193764	0.0058275	Prupe.3G198000	1
Metabolism	Metabolism of terpenoids and polyketides	module29	ko00906	Carotenoid biosynthesis	1/6	49/23277	0.0125656	0.0193764	0.0058275	Prupe.5G013100	1
Brite Hierarchies	Protein families: signaling and cellular processes	module31	ko04040	Ion channels	1/3	306/23277	0.0389235	0.0389235	NA	Prupe.1G399800	1
Metabolism	Carbohydrate metabolism	module31	ko00053	Ascorbate and aldarate metabolism	1/3	50/23277	0.00643057	0.014069	NA	Prupe.6G000400	1
Metabolism	Metabolism of terpenoids and polyketides	module31	ko00909	Sesquiterpenoid and triterpenoid biosynthesis	1/3	73/23277	0.00937936	0.014069	NA	Prupe.4G194500	1
Brite Hierarchies	Protein families: metabolism	module33	ko01003	Glycosyltransferases	2/9	454/23277	0.0124795	0.0299777	0.00728204	Prupe.4G201700;Prupe.7G265400	2
Metabolism	Amino acid metabolism	module33	ko00330	Arginine and proline metabolism	2/9	108/23277	0.000751692	0.00381869	0.000927617	Prupe.1G147600;Prupe.1G405900	2
Metabolism	Amino acid metabolism	module33	ko00270	Cysteine and methionine metabolism	2/9	117/23277	0.000881236	0.00381869	0.000927617	Prupe.1G147600;Prupe.1G405900	2
Metabolism	Biosynthesis of other secondary metabolites	module33	ko00940	Phenylpropanoid biosynthesis	2/9	38/23277	9.27507e-05	0.00120576	0.000292897	Prupe.8G270800;Prupe.7G161900	2
Metabolism	Lipid metabolism	module33	ko00592	alpha-Linolenic acid metabolism	1/9	25/23277	0.00962642	0.0299777	0.00728204	Prupe.1G377300	1
Metabolism	Metabolism of other amino acids	module33	ko00460	Cyanoamino acid metabolism	1/9	36/23277	0.0138359	0.0299777	0.00728204	Prupe.8G270800	1
Metabolism	Metabolism of other amino acids	module33	ko00480	Glutathione metabolism	1/9	52/23277	0.0199304	0.0370135	0.00899114	Prupe.1G405900	1
Organismal Systems	Digestive system	module33	ko04976	Bile secretion	1/9	61/23277	0.0233438	0.0379336	0.00921464	Prupe.4G073000	1
Brite Hierarchies	Protein families: genetic information processing	module34	ko03110	Chaperones and folding catalysts	2/7	268/23277	0.00266964	0.0124583	0.00374687	Prupe.5G125900;Prupe.5G139100	2
Genetic Information Processing	Folding, sorting and degradation	module34	ko03060	Protein export	1/7	39/23277	0.011671	0.0286215	0.00860798	Prupe.5G125900	1
Genetic Information Processing	Folding, sorting and degradation	module34	ko04141	Protein processing in endoplasmic reticulum	2/7	141/23277	0.000750026	0.00525018	0.001579	Prupe.5G125900;Prupe.5G139100	2
Human Diseases	Neurodegenerative disease	module34	ko05020	Prion diseases	1/7	30/23277	0.00898813	0.0286215	0.00860798	Prupe.5G125900	1
Organismal Systems	Endocrine system	module34	ko04918	Thyroid hormone synthesis	2/7	52/23277	0.000102058	0.00142881	0.000429717	Prupe.5G125900;Prupe.5G139100	2
Organismal Systems	Immune system	module34	ko04612	Antigen processing and presentation	1/7	41/23277	0.0122664	0.0286215	0.00860798	Prupe.5G139100	1
Brite Hierarchies	Protein families: metabolism	module35	ko00199	Cytochrome P450	1/1	339/23277	0.0145637	0.0145637	NA	Prupe.2G108700	1
Metabolism	Metabolism of terpenoids and polyketides	module35	ko00904	Diterpenoid biosynthesis	1/1	66/23277	0.00283542	0.00567083	NA	Prupe.2G108700	1
Brite Hierarchies	Protein families: genetic information processing	module36	ko03019	Messenger RNA biogenesis	1/2	407/23277	0.0346652	0.0346652	NA	Prupe.6G135600	1
Genetic Information Processing	Folding, sorting and degradation	module36	ko03018	RNA degradation	1/2	79/23277	0.00677644	0.0135529	NA	Prupe.6G135600	1
Environmental Information Processing	Signal transduction	module37	ko04066	HIF-1 signaling pathway	2/11	76/23277	0.000567697	0.00439808	0.00106836	Prupe.4G133900;Prupe.2G281900	2
Human Diseases	Cancer: overview	module37	ko05230	Central carbon metabolism in cancer	1/11	48/23277	0.0224557	0.0449113	0.0109096	Prupe.6G300000	1
Metabolism	Carbohydrate metabolism	module37	ko00010	Glycolysis / Gluconeogenesis	5/11	100/23277	5.98714e-10	1.55666e-08	3.78135e-09	Prupe.3G211800;Prupe.4G133900;Prupe.6G300000;Prupe.2G281900;Prupe.8G018300	5
Metabolism	Carbohydrate metabolism	module37	ko00030	Pentose phosphate pathway	2/11	83/23277	0.000676628	0.00439808	0.00106836	Prupe.3G211800;Prupe.5G197000	2
Metabolism	Energy metabolism	module37	ko00710	Carbon fixation in photosynthetic organisms	2/11	36/23277	0.000126792	0.00164829	0.000400395	Prupe.4G133900;Prupe.5G197000	2
Metabolism	Energy metabolism	module37	ko00680	Methane metabolism	2/11	187/23277	0.00336642	0.0175054	0.00425232	Prupe.6G300000;Prupe.2G281900	2
Metabolism	Lipid metabolism	module37	ko01040	Biosynthesis of unsaturated fatty acids	1/11	32/23277	0.0150219	0.0449113	0.0109096	Prupe.8G018700	1
Metabolism	Lipid metabolism	module37	ko00061	Fatty acid biosynthesis	1/11	41/23277	0.0192097	0.0449113	0.0109096	Prupe.8G018700	1
Metabolism	Lipid metabolism	module37	ko00071	Fatty acid degradation	1/11	57/23277	0.0266147	0.0461322	0.0112062	Prupe.8G018300	1
Metabolism	Metabolism of cofactors and vitamins	module37	ko00830	Retinol metabolism	1/11	48/23277	0.0224557	0.0449113	0.0109096	Prupe.8G018300	1
Metabolism	Xenobiotics biodegradation and metabolism	module37	ko00625	Chloroalkane and chloroalkene degradation	1/11	43/23277	0.0201381	0.0449113	0.0109096	Prupe.8G018300	1
Metabolism	Xenobiotics biodegradation and metabolism	module37	ko00982	Drug metabolism - cytochrome P450	1/11	25/23277	0.0117535	0.0449113	0.0109096	Prupe.8G018300	1
Metabolism	Xenobiotics biodegradation and metabolism	module37	ko00980	Metabolism of xenobiotics by cytochrome P450	1/11	34/23277	0.0159539	0.0449113	0.0109096	Prupe.8G018300	1
Metabolism	Xenobiotics biodegradation and metabolism	module37	ko00626	Naphthalene degradation	1/11	29/23277	0.0136224	0.0449113	0.0109096	Prupe.8G018300	1
Organismal Systems	Endocrine system	module37	ko04922	Glucagon signaling pathway	1/11	57/23277	0.0266147	0.0461322	0.0112062	Prupe.6G300000	1
Brite Hierarchies	Protein families: metabolism	module38	ko00199	Cytochrome P450	1/3	339/23277	0.0430598	0.045751	0.00283288	Prupe.1G580500	1
Brite Hierarchies	Protein families: metabolism	module38	ko01009	Protein phosphatases and associated proteins	1/3	332/23277	0.0421834	0.045751	0.00283288	Prupe.1G444000	1
Environmental Information Processing	Signal transduction	module38	ko04152	AMPK signaling pathway	1/3	84/23277	0.0107876	0.0181186	0.0011219	Prupe.1G444000	1
Environmental Information Processing	Signal transduction	module38	ko04066	HIF-1 signaling pathway	1/3	76/23277	0.00976355	0.0181186	0.0011219	Prupe.1G444000	1
Genetic Information Processing	Folding, sorting and degradation	module38	ko03018	RNA degradation	1/3	79/23277	0.0101476	0.0181186	0.0011219	Prupe.1G444000	1
Human Diseases	Cancer: overview	module38	ko05230	Central carbon metabolism in cancer	1/3	48/23277	0.00617388	0.0181186	0.0011219	Prupe.1G444000	1
Metabolism	Amino acid metabolism	module38	ko00330	Arginine and proline metabolism	1/3	108/23277	0.0138554	0.0181186	0.0011219	Prupe.1G359900	1
Metabolism	Biosynthesis of other secondary metabolites	module38	ko00941	Flavonoid biosynthesis	1/3	27/23277	0.00347594	0.0181186	0.0011219	Prupe.1G580500	1
Metabolism	Biosynthesis of other secondary metabolites	module38	ko00940	Phenylpropanoid biosynthesis	1/3	38/23277	0.00488976	0.0181186	0.0011219	Prupe.1G580500	1
Metabolism	Biosynthesis of other secondary metabolites	module38	ko00945	Stilbenoid, diarylheptanoid and gingerol biosynthesis	1/3	12/23277	0.00154586	0.0181186	0.0011219	Prupe.1G580500	1
Metabolism	Carbohydrate metabolism	module38	ko00051	Fructose and mannose metabolism	1/3	108/23277	0.0138554	0.0181186	0.0011219	Prupe.1G444000	1
Metabolism	Carbohydrate metabolism	module38	ko00052	Galactose metabolism	1/3	77/23277	0.00989159	0.0181186	0.0011219	Prupe.1G444000	1
Metabolism	Carbohydrate metabolism	module38	ko00010	Glycolysis / Gluconeogenesis	1/3	100/23277	0.0128335	0.0181186	0.0011219	Prupe.1G444000	1
Metabolism	Carbohydrate metabolism	module38	ko00030	Pentose phosphate pathway	1/3	83/23277	0.0106596	0.0181186	0.0011219	Prupe.1G444000	1
Metabolism	Energy metabolism	module38	ko00680	Methane metabolism	1/3	187/23277	0.023909	0.0290323	0.00179767	Prupe.1G444000	1
Organismal Systems	Endocrine system	module38	ko04922	Glucagon signaling pathway	1/3	57/23277	0.00732865	0.0181186	0.0011219	Prupe.1G444000	1
Metabolism	Carbohydrate metabolism	module39	ko00053	Ascorbate and aldarate metabolism	1/1	50/23277	0.00214804	0.00214804	NA	Prupe.6G000500	1
Brite Hierarchies	Protein families: metabolism	module40	ko01007	Amino acid related enzymes	1/6	107/23277	0.0272687	0.0372316	0.00783822	Prupe.2G176900	1
Cellular Processes	Transport and catabolism	module40	ko04145	Phagosome	1/6	95/23277	0.0242418	0.0372316	0.00783822	Prupe.1G552300	1
Environmental Information Processing	Signal transduction	module40	ko04150	mTOR signaling pathway	1/6	117/23277	0.0297852	0.0372316	0.00783822	Prupe.1G552300	1
Environmental Information Processing	Signal transduction	module40	ko04075	Plant hormone signal transduction	1/6	45/23277	0.0115448	0.0372316	0.00783822	Prupe.1G367800	1
Human Diseases	Immune disease	module40	ko05323	Rheumatoid arthritis	1/6	67/23277	0.0171483	0.0372316	0.00783822	Prupe.1G552300	1
Human Diseases	Infectious disease: bacterial	module40	ko05120	Epithelial cell signaling in Helicobacter pylori infection	1/6	91/23277	0.023231	0.0372316	0.00783822	Prupe.1G552300	1
Human Diseases	Infectious disease: bacterial	module40	ko05110	Vibrio cholerae infection	1/6	49/23277	0.0125656	0.0372316	0.00783822	Prupe.1G552300	1
Metabolism	Amino acid metabolism	module40	ko00270	Cysteine and methionine metabolism	1/6	117/23277	0.0297852	0.0372316	0.00783822	Prupe.2G176900	1
Metabolism	Carbohydrate metabolism	module40	ko00040	Pentose and glucuronate interconversions	1/6	79/23277	0.0201936	0.0372316	0.00783822	Prupe.4G262200	1
Metabolism	Metabolism of terpenoids and polyketides	module40	ko00906	Carotenoid biosynthesis	1/6	49/23277	0.0125656	0.0372316	0.00783822	Prupe.8G125800	1
Organismal Systems	Excretory system	module40	ko04966	Collecting duct acid secretion	1/6	17/23277	0.00437448	0.0372316	0.00783822	Prupe.1G552300	1
Organismal Systems	Nervous system	module40	ko04721	Synaptic vesicle cycle	1/6	55/23277	0.0140951	0.0372316	0.00783822	Prupe.1G552300	1
Brite Hierarchies	Protein families: metabolism	module44	ko01007	Amino acid related enzymes	1/4	107/23277	0.018262	0.0199559	NA	Prupe.1G417800	1
Environmental Information Processing	Signal transduction	module44	ko04075	Plant hormone signal transduction	1/4	45/23277	0.00771106	0.0154221	NA	Prupe.8G079000	1
Metabolism	Amino acid metabolism	module44	ko00270	Cysteine and methionine metabolism	1/4	117/23277	0.0199559	0.0199559	NA	Prupe.1G417800	1
Metabolism	Biosynthesis of other secondary metabolites	module44	ko00940	Phenylpropanoid biosynthesis	1/4	38/23277	0.0065145	0.0154221	NA	Prupe.1G081600	1
Metabolism	Carbohydrate metabolism	module44	ko00630	Glyoxylate and dicarboxylate metabolism	1/4	100/23277	0.017075	0.0199559	NA	Prupe.1G311400	1
Metabolism	Energy metabolism	module44	ko00710	Carbon fixation in photosynthetic organisms	1/4	36/23277	0.00617242	0.0154221	NA	Prupe.1G311400	1
Brite Hierarchies	Protein families: metabolism	module45	ko01007	Amino acid related enzymes	1/2	107/23277	0.00917269	0.011142	NA	Prupe.3G133100	1
Brite Hierarchies	Protein families: metabolism	module45	ko00199	Cytochrome P450	1/2	339/23277	0.028916	0.028916	NA	Prupe.5G102600	1
Metabolism	Amino acid metabolism	module45	ko00270	Cysteine and methionine metabolism	1/2	117/23277	0.0100278	0.011142	NA	Prupe.3G133100	1
Metabolism	Amino acid metabolism	module45	ko00360	Phenylalanine metabolism	1/2	75/23277	0.00643389	0.00968063	NA	Prupe.3G133100	1
Metabolism	Amino acid metabolism	module45	ko00400	Phenylalanine, tyrosine and tryptophan biosynthesis	1/2	73/23277	0.00626258	0.00968063	NA	Prupe.3G133100	1
Metabolism	Amino acid metabolism	module45	ko00350	Tyrosine metabolism	1/2	79/23277	0.00677644	0.00968063	NA	Prupe.3G133100	1
Metabolism	Biosynthesis of other secondary metabolites	module45	ko00950	Isoquinoline alkaloid biosynthesis	1/2	62/23277	0.00532017	0.00968063	NA	Prupe.3G133100	1
Metabolism	Biosynthesis of other secondary metabolites	module45	ko00401	Novobiocin biosynthesis	1/2	30/23277	0.00257605	0.00968063	NA	Prupe.3G133100	1
Metabolism	Biosynthesis of other secondary metabolites	module45	ko00960	Tropane, piperidine and pyridine alkaloid biosynthesis	1/2	26/23277	0.00223277	0.00968063	NA	Prupe.3G133100	1
Metabolism	Metabolism of cofactors and vitamins	module45	ko00130	Ubiquinone and other terpenoid-quinone biosynthesis	1/2	58/23277	0.00497736	0.00968063	NA	Prupe.3G133100	1
Brite Hierarchies	Protein families: metabolism	module46	ko01004	Lipid biosynthesis proteins	1/2	147/23277	0.0125909	0.0125909	NA	Prupe.4G245900	1
Environmental Information Processing	Signal transduction	module46	ko04072	Phospholipase D signaling pathway	1/2	108/23277	0.00925822	0.0103798	NA	Prupe.4G245900	1
Metabolism	Amino acid metabolism	module46	ko00350	Tyrosine metabolism	1/2	79/23277	0.00677644	0.0103798	NA	Prupe.8G018400	1
Metabolism	Carbohydrate metabolism	module46	ko00010	Glycolysis / Gluconeogenesis	1/2	100/23277	0.0085739	0.0103798	NA	Prupe.8G018400	1
Metabolism	Lipid metabolism	module46	ko00071	Fatty acid degradation	1/2	57/23277	0.00489165	0.00978329	NA	Prupe.8G018400	1
Metabolism	Lipid metabolism	module46	ko00561	Glycerolipid metabolism	1/2	88/23277	0.00754698	0.0103798	NA	Prupe.4G245900	1
Metabolism	Lipid metabolism	module46	ko00564	Glycerophospholipid metabolism	1/2	111/23277	0.00951478	0.0103798	NA	Prupe.4G245900	1
Metabolism	Metabolism of cofactors and vitamins	module46	ko00830	Retinol metabolism	1/2	48/23277	0.00412008	0.00978329	NA	Prupe.8G018400	1
Metabolism	Xenobiotics biodegradation and metabolism	module46	ko00625	Chloroalkane and chloroalkene degradation	1/2	43/23277	0.0036913	0.00978329	NA	Prupe.8G018400	1
Metabolism	Xenobiotics biodegradation and metabolism	module46	ko00982	Drug metabolism - cytochrome P450	1/2	25/23277	0.00214694	0.00978329	NA	Prupe.8G018400	1
Metabolism	Xenobiotics biodegradation and metabolism	module46	ko00980	Metabolism of xenobiotics by cytochrome P450	1/2	34/23277	0.00291927	0.00978329	NA	Prupe.8G018400	1
Metabolism	Xenobiotics biodegradation and metabolism	module46	ko00626	Naphthalene degradation	1/2	29/23277	0.00249023	0.00978329	NA	Prupe.8G018400	1
Organismal Systems	Environmental adaptation	module47	ko04626	Plant-pathogen interaction	1/1	86/23277	0.00369463	0.00369463	NA	Prupe.3G160400	1
