# Supplementary material for: Combined nature and human selections reshaped peach fruit metabolome
Source: Genome Biol. 2022 Jul 4;23:146. doi: 10.1186/s13059-022-02719-6 (PMC9254577; doi:10.1186/s13059-022-02719-6)
Supplement: Supplementary file 18 — Additional file 18: Table S17. Metabolites evaluated in 2016 correlated with different gene co-expression modules. [file 13059_2022_2719_MOESM18_ESM.xlsx]

## Sheet: Sheet1
Additional file 18: Table S17. Metabolites evaluated in 2016 correlated with different gene co-expression modules.
Module ID	Metabolite ID	Compounds	Class	Correlation	P value
module05	ln0092	-	-	0.564855	8.16396e-17
module05	ln0252	Salicylic acid O-caffeic acid	Organic acid and derivatives	0.377956	1.32871e-07
module05	ln0470-2	-	-	0.369252	2.69123e-07
module05	ln0491	Gallic acid O-Hexoside	Organic acid and derivatives	0.384675	7.59658e-08
module05	lpm0441	-	-	0.517397	6.40908e-14
module05	lpm0506	-	-	0.357117	6.9591e-07
module05	mr011	Feruloyl quinate	Organic acid and derivatives	0.619585	8.73036e-21
module05	mr042	Isorhamnetin-3-O-rutinoside	Flavonoids	0.614959	2.02674e-20
module05	mr1035	Kynurenic acid	Organic acid and derivatives	0.941585	1.76584e-87
module05	mr1050	-	-	0.399747	2.06901e-08
module05	mr1062	Xanthurenic acid O-hexoside	Nucleotide and derivatives	0.4012	1.81891e-08
module05	mr1082	3'-O-Methyltricetin-5-O-glucoside	Flavonoids	0.569478	4.02409e-17
module05	mr1183	Cis-3-p-coumaric quinic acid	Organic acid and derivatives	0.577948	1.06913e-17
module05	mr1329	3,4-Dihydroxybenzaldehyde	Others	0.4827	4.52201e-12
module05	mr1352	D-Pantothenic acid	Vitamins	0.351371	1.07653e-06
module05	mr1517	-	-	0.492997	1.34379e-12
module05	mr1538	-	-	0.384444	7.74582e-08
module05	mr2020	-	-	0.423193	2.39513e-09
module05	mr2039	-	-	0.420685	3.04057e-09
module05	mr248	5-oxoproline	Amino acid and derivatives	0.492989	1.3451e-12
module05	mr379	-	-	0.915291	2.14065e-73
module05	mr403	-	-	0.965288	1.80342e-107
module05	mr480-2	-	-	0.381038	1.02974e-07
module05	mr503	Isorhamnetin O-hexoside	Flavonoids	0.95029	1.19194e-93
module05	mr722	trans-Zeatin O-glucoside	Phytohormones	0.773153	1.22463e-37
module05	mws0163-P2	-	-	0.532656	8.41618e-15
module05	pe02062-2	-	-	0.533509	7.49049e-15
module05	pe03899-2	-	-	0.468473	2.26543e-11
module05	pe03905-1	-	-	0.95556	5.96398e-98
module05	pe03926-2	-	-	0.432511	9.69956e-10
module05	pe04088-2	-	-	0.548992	8.5259e-16
module05	pe04102-2	-	-	0.671198	2.56709e-25
module05	pe07071-1	-	-	0.496897	8.39636e-13
module05	pe12623-1	-	-	0.661047	2.35213e-24
module05	pe12641-1	-	-	0.965542	9.3773e-108
module05	pe13535-1	-	-	0.777302	2.83168e-38
module05	pe13598-1	-	-	0.661372	2.19388e-24
module05	pe15494-2	-	-	0.903499	1.64331e-68
module05	pe15513-2	-	-	0.947029	3.23422e-91
module05	pe15519-1	-	-	0.886695	1.52942e-62
module05	pe17502-1	-	-	0.796404	2.17333e-41
module05	pe21347-1	-	-	0.888082	5.35466e-63
module05	pe22306-2	-	-	0.464057	3.68033e-11
module05	pe22326-1	-	-	0.47678	8.9224e-12
module05	pe23287-1	-	-	0.429393	1.31658e-09
module05	pe24377-1	Grevilloside C	Organic acid and derivatives	0.94068	6.81719e-87
module05	pe25325-2	-	-	0.355507	7.87076e-07
module05	pe26218-1	-	-	0.415799	4.81317e-09
module05	pe26324-2	-	-	0.383983	8.05171e-08
module05	pe26442-2	Phellodensin F	Others	0.411156	7.3975e-09
module05	pe27229-1	-	-	0.419563	3.38106e-09
module05	pe27322-1	-	-	0.951706	9.30936e-95
module05	pe27365-2	-	-	0.491151	1.6754e-12
module05	pe27428-2	-	-	0.438892	5.14004e-10
module05	pe27542-2	-	-	0.561582	1.33839e-16
module05	pe28186-2	-	-	0.352011	1.02589e-06
module05	pe28263-1	-	-	0.883427	1.71999e-61
module05	pe28280-2	-	-	0.894053	4.95357e-65
module05	pe28330-1	-	-	0.377458	1.3842e-07
module05	pe28337-1	-	-	0.791942	1.24139e-40
module05	pe29159-2	-	-	0.38688	6.30576e-08
module05	pe29167-1	-	-	0.376877	1.45187e-07
module05	pe29305-2	-	-	0.6843	1.28808e-26
module05	pe30140-1	-	-	0.533575	7.42297e-15
module05	pe30144-1	-	-	0.40357	1.47212e-08
module05	pe30285-1	-	-	0.35165	1.05414e-06
module05	pe30330-1	-	-	0.403123	1.53222e-08
module05	pe30398-2	-	-	0.972931	4.26728e-117
module05	pe33123-1	-	-	0.425863	1.8537e-09
module05	pe34048-1	-	-	0.387707	5.8782e-08
module05	pe34068-1	-	-	0.464793	3.39626e-11
module05	pe35988-1	-	-	0.857288	4.47559e-54
module05	pe36018-1	Eudesmoyl quinic acid	Organic acid and derivatives	0.596772	4.87923e-19
module05	pe36967-2	-	-	0.855288	1.43367e-53
module05	pe37091-1	-	-	0.763524	3.2602e-36
module05	pe38112-2	-	-	0.45142	1.42104e-10
module05	pe38215-1	-	-	0.446555	2.3557e-10
module05	pe38240-1	-	-	0.45247	1.27279e-10
module05	pe38924-1	-	-	0.887044	1.17641e-62
module05	pe39852-2	Feruloyl sorbitol	Organic acid and derivatives	0.3421	2.13787e-06
module05	pe39892-1	-	-	0.342948	2.00967e-06
module05	pe40108-2	-	-	0.438582	5.30248e-10
module05	pe40257-1	-	-	0.624542	3.48511e-21
module05	pe40698-1	-	-	0.50615	2.68543e-13
module05	pe40754-1	-	-	0.380523	1.07477e-07
module05	pe40850-1	-	-	0.398439	2.32229e-08
module05	pe40873-1	-	-	0.480446	5.86665e-12
module05	pe41040-1	-	-	0.405611	1.22534e-08
module05	pe41671-1	-	-	0.411574	7.1187e-09
module05	pe41984-2	-	-	0.451431	1.41937e-10
module05	pe42898-2	-	-	0.439787	4.69679e-10
module05	pe43507-1	-	-	0.410002	8.22324e-09
module05	pe43531-1	-	-	0.943872	5.28118e-89
module05	pe43543-1	-	-	0.965593	8.22831e-108
module05	pe43653-1	-	-	0.440627	4.315e-10
module05	pe44445-1	-	-	0.453761	1.11103e-10
module05	pe44454-1	-	-	0.971361	6.53954e-115
module05	pe44482-1	-	-	0.940706	6.55109e-87
module05	pe44493-2	-	-	0.636009	3.90798e-22
module05	pe44597-1	-	-	0.418017	3.91106e-09
module05	pe45351-2	Glucogallin	Organic acid and derivatives	0.718103	2.62572e-30
module05	pe46357-1	-	-	0.809086	1.19966e-43
module05	pe46374-1	-	-	0.354428	8.54471e-07
module05	pe46462-1	-	-	0.505356	2.96548e-13
module05	pe47279-2	Tachioside	Others	0.947353	1.88417e-91
module05	pe48193-1	-	-	0.349881	1.20386e-06
module05	pe49168-1	-	-	0.938596	1.40979e-85
module05	pe50086-1	-	-	0.426512	1.74132e-09
module05	pe50159-1	-	-	0.835312	6.65564e-49
module05	pe50291-1	-	-	0.591268	1.2285e-18
module05	pe51146-1	-	-	0.798046	1.1323e-41
module05	pe51390-1	-	-	0.344131	1.84298e-06
module05	pe53063-2	-	-	0.365781	3.54571e-07
module05	pe54368-1	-	-	0.823686	1.82204e-46
module05	pe56842-1	-	-	0.526376	1.96491e-14
module05	pe56886-1	-	-	0.792636	9.49218e-41
module05	pe56907-2	-	-	0.791661	1.38365e-40
module05	pe56983-1	-	-	0.353126	9.43069e-07
module05	pe56985-2	-	-	0.489821	1.9624e-12
module05	pe56986-1	-	-	0.43439	8.05585e-10
module05	pe57083-1	-	-	0.795996	2.55383e-41
module05	pe57102-2	-	-	0.555125	3.4932e-16
module05	pe57212-2	-	-	0.789648	2.9913e-40
module05	pe57222-2	-	-	0.792706	9.24039e-41
module05	pe57748-1	-	-	0.488144	2.39289e-12
module05	pe57838-2	3-Aminosalicylic acid	Organic acid and derivatives	0.941837	1.20796e-87
module05	pe57854-1	-	-	0.467589	2.49801e-11
module05	pe57866-2	-	-	0.370958	2.34734e-07
module05	pe57881-1	-	-	0.353716	9.01846e-07
module05	pe57932-1	-	-	0.441167	4.08533e-10
module05	pe58666-2	-	-	0.420089	3.21724e-09
module05	pe58685-1	-	-	0.701328	2.06814e-28
module05	pe58705-2	-	-	0.834029	1.26319e-48
module05	pe58731-2	methyl 5-O-beta-glucopyranosyl-gallate	Organic acid and derivatives	0.766752	1.10436e-36
module05	pe58748-1	-	-	0.945065	7.97695e-90
module05	pe58759-2	-	-	0.498615	6.81186e-13
module05	pe58772-1	-	-	0.688486	4.7885e-27
module05	pe58834-2	-	-	0.877394	1.24674e-59
module05	pe58882-1	-	-	0.718198	2.55952e-30
module05	pe58930-1	-	-	0.894793	2.71948e-65
module05	pe59695-1	-	-	0.736249	1.60878e-32
module05	pe59803-1	-	-	0.833142	1.96091e-48
module05	pe59845-1	-	-	0.74947	2.99078e-34
module05	pe60600-1	-	-	0.396099	2.8515e-08
module05	pe60636-2	-	-	0.380544	1.07283e-07
module05	pe60640-2	-	-	0.592641	9.7734e-19
module05	pe60736-2	Protocatechuic acid O-glucoside	Organic acid and derivatives	0.465858	3.02232e-11
module05	pe60759-2	-	-	0.480571	5.78261e-12
module05	pe60782-1	Benzoyl-beta-D-glucoside	Others	0.40324	1.51624e-08
module05	pe60805-1	-	-	0.541214	2.57581e-15
module05	qk003852	Nicotinate ribonucleoside	Vitamins	0.543757	1.80003e-15
module05	qk006912	Hydroxy-methoxycinnamate	Coumarin and its derivatives	0.645036	6.53397e-23
module05	qk011715	-	-	0.805129	6.33197e-43
module05	qk018424	-	-	0.443726	3.149e-10
module05	qk025425-2	-	-	0.441368	4.00329e-10
module05	qk026362	-	-	0.451978	1.34024e-10
module05	qk073914	-	-	0.570219	3.58891e-17
module05	qk074845	-	-	0.43255	9.66277e-10
module05	qk077652-2	-	-	0.957742	6.90765e-100
module05	qk080641	3-O-Feruloylquinic acid	Organic acid and derivatives	0.873769	1.46805e-58
module05	qk084355-2	-	-	0.424585	2.09628e-09
module05	qk086299-2	-	-	0.347713	1.41495e-06
module05	qk102565	-	-	0.385934	6.83141e-08
module05	qk106316	-	-	0.943622	7.80694e-89
module05	qk111097	-	-	0.850497	2.17439e-52
module05	sn0051	-	-	0.95801	3.93362e-100
module05	sn0612	UROCANIC ACID(RG)	Organic acid and derivatives	0.361319	5.03033e-07
module09	ln0092	-	-	0.438243	5.48605e-10
module09	ln0252	Salicylic acid O-caffeic acid	Organic acid and derivatives	0.343217	1.97057e-06
module09	lpm0441	-	-	0.345778	1.63268e-06
module09	lpm0801	Hypoxanthine	Nucleotide and derivatives	0.386329	6.60676e-08
module09	mr1308	-	-	0.52359	2.84633e-14
module09	mr194	-	-	0.413362	6.03594e-09
module09	mr2058	-	-	0.409515	8.59743e-09
module09	mr678	5-Methoxy-N,N-dimethyltryptamine	Alkaloids	0.391033	4.42368e-08
module09	mr783	-	-	0.407187	1.06258e-08
module09	mr802	-	-	0.393231	3.65968e-08
module09	pe01266-1	-	-	0.404685	1.33196e-08
module09	pe02062-2	-	-	0.392805	3.79689e-08
module09	pe05012-1	-	-	0.371052	2.32964e-07
module09	pe11843-1	-	-	0.391736	4.16404e-08
module09	pe11919-1	-	-	0.422916	2.45934e-09
module09	pe13145-2	-	-	0.367218	3.16455e-07
module09	pe15791-1	-	-	0.449475	1.74089e-10
module09	pe19524-1	-	-	0.365894	3.51427e-07
module09	pe20694-1	-	-	0.385429	7.12879e-08
module09	pe21417-1	-	-	0.447382	2.16293e-10
module09	pe21668-1	-	-	0.381595	9.83086e-08
module09	pe23389-1	-	-	0.407661	1.01789e-08
module09	pe27378-1	-	-	0.360643	5.30168e-07
module09	pe28289-2	-	-	0.420869	2.98803e-09
module09	pe29305-2	-	-	0.372092	2.14257e-07
module09	pe31478-1	-	-	0.453104	1.19059e-10
module09	pe40802-2	-	-	0.364445	3.9394e-07
module09	pe40916-1	-	-	0.355532	7.85577e-07
module09	pe43507-1	-	-	0.353043	9.49048e-07
module09	pe43593-1	Isolariciresinol-9'-O-glucoside	Others	0.41731	4.17926e-09
module09	pe44445-1	-	-	0.362198	4.69754e-07
module09	pe45351-2	Glucogallin	Organic acid and derivatives	0.403142	1.52958e-08
module09	pe50186-1	-	-	0.462564	4.32991e-11
module09	pe50389-1	-	-	0.409586	8.54203e-09
module09	pe52139-1	-	-	0.425393	1.93958e-09
module09	pe52319-1	-	-	0.403266	1.51282e-08
module09	pe53063-2	-	-	0.376197	1.53504e-07
module09	pe56842-1	-	-	0.415498	4.95029e-09
module09	pe56907-2	-	-	0.369854	2.56481e-07
module09	pe58782-1	-	-	0.383171	8.61888e-08
module09	pe58803-1	-	-	0.37704	1.43252e-07
module09	pe59021-1	-	-	0.439327	4.91975e-10
module09	pe60784-2	-	-	0.350838	1.1205e-06
module09	qk022549	-	-	0.355209	8.0515e-07
module10	ln0092	-	-	0.373077	1.97862e-07
module10	ln0443	Hesperetin O-malonylhexoside	Flavonoids	0.409355	8.72422e-09
module10	ln0491	Gallic acid O-Hexoside	Organic acid and derivatives	0.37201	2.15681e-07
module10	lpm0441	-	-	0.37179	2.19536e-07
module10	lpm0801	Hypoxanthine	Nucleotide and derivatives	0.438187	5.51734e-10
module10	mr099	-	-	0.359348	5.86104e-07
module10	mr1308	-	-	0.352232	1.00897e-06
module10	mr1329	3,4-Dihydroxybenzaldehyde	Others	0.345109	1.71518e-06
module10	mr137	10-Formyl-THF	Others	-0.366916	3.24129e-07
module10	mr722	trans-Zeatin O-glucoside	Phytohormones	0.34163	2.21229e-06
module10	mr783	-	-	0.351634	1.05545e-06
module10	mr875	-	-	0.385917	6.84125e-08
module10	mr958	-	-	0.365172	3.72031e-07
module10	pe02025-2	-	-	0.391245	4.34357e-08
module10	pe02062-2	-	-	0.422881	2.46761e-09
module10	pe03480-1	-	-	0.422054	2.67e-09
module10	pe05012-1	-	-	0.415397	4.99719e-09
module10	pe08814-1	-	-	0.349931	1.19936e-06
module10	pe13556-1	-	-	0.408186	9.70435e-09
module10	pe15528-1	-	-	0.392109	4.03206e-08
module10	pe17467-2	-	-	0.37904	1.21511e-07
module10	pe17502-1	-	-	0.365718	3.5634e-07
module10	pe19524-1	-	-	0.348738	1.31103e-06
module10	pe22385-2	-	-	0.409875	8.31936e-09
module10	pe24339-1	L-α-Glutamyl-L-Glutamic Acid	Amino acid and derivatives	0.374725	1.73081e-07
module10	pe26352-1	-	-	0.382055	9.46089e-08
module10	pe27428-2	-	-	0.405476	1.24036e-08
module10	pe28289-2	-	-	0.447141	2.21738e-10
module10	pe29305-2	-	-	0.426149	1.80341e-09
module10	pe31796-1	-	-	0.393751	3.4982e-08
module10	pe34988-1	-	-	0.369195	2.70354e-07
module10	pe37117-1	-	-	0.364367	3.96351e-07
module10	pe39892-1	-	-	0.390586	4.59685e-08
module10	pe40873-1	-	-	0.415119	5.12825e-09
module10	pe43507-1	-	-	0.382132	9.40087e-08
module10	pe43653-1	-	-	0.345417	1.67671e-06
module10	pe44445-1	-	-	0.378468	1.27384e-07
module10	pe44493-2	-	-	0.425521	1.91585e-09
module10	pe44597-1	-	-	0.352138	1.01612e-06
module10	pe45351-2	Glucogallin	Organic acid and derivatives	0.344289	1.82177e-06
module10	pe53063-2	-	-	0.460122	5.63845e-11
module10	pe56842-1	-	-	0.453018	1.20143e-10
module10	pe56886-1	-	-	0.352675	9.75783e-07
module10	pe57860-1	-	-	-0.378785	1.24103e-07
module10	pe57866-2	-	-	0.3895	5.04484e-08
module10	pe58803-1	-	-	0.421723	2.75537e-09
module10	pe60636-2	-	-	0.349067	1.27932e-06
module10	pe60640-2	-	-	0.37501	1.69117e-07
module10	sn0612	UROCANIC ACID(RG)	Organic acid and derivatives	0.351379	1.07592e-06
module11	pe06341-1	-	-	0.346083	1.59643e-06
module11	pe40108-2	-	-	0.466236	2.89943e-11
module11	pe40257-1	-	-	0.546435	1.2301e-15
module11	pe41040-1	-	-	0.450402	1.58055e-10
module11	pe41984-2	-	-	0.44697	2.257e-10
module11	pe42898-2	-	-	0.441397	3.99124e-10
module11	pe56260-1	-	-	0.392115	4.03011e-08
module13	pe22037-1	-	-	0.373893	1.85204e-07
module15	mr911	-	-	0.477134	8.56968e-12
module16	mr301	Cytidine	Nucleotide and derivatives	0.471047	1.70182e-11
module16	mr301-2	-	-	0.371418	2.26214e-07
module18	pe38215-1	-	-	0.687324	6.31279e-27
module18	pe38240-1	-	-	0.510653	1.52267e-13
module18	pe40108-2	-	-	0.353994	8.83054e-07
module18	pe41040-1	-	-	0.409417	8.67504e-09
module18	pe41984-2	-	-	0.364669	3.87061e-07
module18	pe42898-2	-	-	0.370106	2.51341e-07
module19	pe40257-1	-	-	0.396251	2.81385e-08
module20	mr302	-	-	0.489574	2.02065e-12
module20	pe34648-1	-	-	0.468163	2.34453e-11
module20	pe36939-2	-	-	0.36743	3.11164e-07
module20	pe41872-1	-	-	0.414764	5.30019e-09
module20	pe60256-1	-	-	0.412508	6.53174e-09
module20	qk067414	-	-	0.440472	4.38315e-10
module21	ln0489	-	-	0.365158	3.72441e-07
module21	mws0164-P2	Procyanidin A2	Others	0.411052	7.46849e-09
module21	pe07757-1	-	-	0.447856	2.05943e-10
module21	pe14794-1	-	-	0.351851	1.03838e-06
module21	pe15750-1	-	-	0.509968	1.66098e-13
module21	pe21403-1	-	-	0.41403	5.67425e-09
module21	pe23465-2	-	-	0.360482	5.36831e-07
module21	pe29464-1	-	-	0.46872	2.20439e-11
module21	pe33186-1	-	-	0.35442	8.54993e-07
module21	pe44592-1	-	-	0.432172	1.00288e-09
module21	pe46290-2	-	-	0.352618	9.79976e-07
module21	pe46493-1	-	-	0.388	5.73359e-08
module21	pe47470-2	-	-	0.364588	3.89542e-07
module21	pe50204-2	-	-	0.380553	1.07205e-07
module21	pe52121-1	-	-	0.427279	1.61675e-09
module21	pe58801-2	-	-	0.486981	2.74403e-12
module21	pe60866-1	-	-	0.564332	8.83889e-17
module22	lpm0801	Hypoxanthine	Nucleotide and derivatives	0.367173	3.17572e-07
module22	mr1062	Xanthurenic acid O-hexoside	Nucleotide and derivatives	0.343442	1.93836e-06
module22	pe13556-1	-	-	0.386355	6.59228e-08
module22	pe28289-2	-	-	0.360947	5.17805e-07
module22	pe30184-1	-	-	0.502484	4.23573e-13
module22	pe53063-2	-	-	0.406955	1.08517e-08
module22	pe56842-1	-	-	0.371654	2.21945e-07
module24	mr1170	-	-	0.383885	8.11793e-08
module24	mr1183	Cis-3-p-coumaric quinic acid	Organic acid and derivatives	0.447051	2.23809e-10
module24	mr2020	-	-	0.475319	1.05306e-11
module24	mr722	trans-Zeatin O-glucoside	Phytohormones	0.425737	1.87634e-09
module24	pe04002-1	-	-	0.499405	6.18553e-13
module24	pe14656-1	-	-	0.474056	1.21448e-11
module24	pe17501-2	-	-	0.363552	4.22553e-07
module24	pe25510-1	-	-	0.812489	2.7821e-44
module24	pe26433-1	-	-	0.374309	1.79045e-07
module24	pe29412-1	-	-	0.471274	1.65924e-11
module24	pe33019-2	-	-	0.409069	8.95438e-09
module24	pe34048-1	-	-	0.479293	6.6969e-12
module24	pe38934-1	-	-	0.389128	5.20783e-08
module24	pe40850-1	-	-	0.574597	1.81431e-17
module24	pe43507-1	-	-	0.377282	1.40438e-07
module24	pe44445-1	-	-	0.355727	7.73953e-07
module24	pe48261-1	-	-	0.384106	7.96846e-08
module24	qk002018	-	-	-0.343415	1.94219e-06
module24	qk080634	-	-	0.39487	3.1741e-08
module25	ln0380-2	N-(3-Indolylacetyl)-L-alanine	Amino acid and derivatives	0.431153	1.10846e-09
module25	mr280	-	-	0.421157	2.90752e-09
module25	pe00297-2	-	-	0.34928	1.25916e-06
module25	pe02458-1	-	-	0.353248	9.34399e-07
module25	pe04329-1	-	-	0.416379	4.55981e-09
module25	pe14092-1	-	-	0.393609	3.54172e-08
module25	pe22355-2	-	-	0.411944	6.88029e-09
module25	pe27454-1	-	-	0.344099	1.84732e-06
module25	pe27847-1	-	-	0.357016	7.01286e-07
module25	pe37147-1	-	-	0.368201	2.92667e-07
module25	pe42737-1	-	-	0.346184	1.58455e-06
module25	pe55113-1	N-Acetyl-L-Tryptophan	Amino acid and derivatives	0.429914	1.25134e-09
module25	pe60782-1	Benzoyl-beta-D-glucoside	Others	0.352995	9.52474e-07
module25	pe60821-1	-	-	0.430316	1.20305e-09
module25	sn0636	Tricin	Flavonoids	0.384278	7.85432e-08
module25	sn0924	4-Hydroxybenzoic acid	Organic acid and derivatives	0.381712	9.73559e-08
module25	sn0925	Vanillic acid	Organic acid and derivatives	0.51011	1.63137e-13
module26	ln0092	-	-	0.733383	3.69805e-32
module26	lpm0441	-	-	0.597769	4.11938e-19
module26	lpm0801	Hypoxanthine	Nucleotide and derivatives	0.543282	1.92495e-15
module26	mr128	-	-	0.366781	3.27608e-07
module26	mr1308	-	-	0.781203	6.94211e-39
module26	mr194	-	-	0.706086	6.18444e-29
module26	mr2058	-	-	0.689507	3.75298e-27
module26	mr325-2	-	-	0.428371	1.45426e-09
module26	mr413	-	-	0.358106	6.44969e-07
module26	mr678	5-Methoxy-N,N-dimethyltryptamine	Alkaloids	0.610364	4.6165e-20
module26	mr783	-	-	0.671721	2.28431e-25
module26	mr802	-	-	0.484422	3.70188e-12
module26	mr875	-	-	0.391028	4.42538e-08
module26	pe01243-1	-	-	0.71835	2.45631e-30
module26	pe01266-1	-	-	0.86703	1.18159e-56
module26	pe03195-2	-	-	0.648319	3.35897e-23
module26	pe03480-1	-	-	0.439887	4.64998e-10
module26	pe05442-1	-	-	0.362416	4.61816e-07
module26	pe08814-1	-	-	0.452772	1.23305e-10
module26	pe09838-2	-	-	0.343035	1.99698e-06
module26	pe11843-1	-	-	0.847537	1.11295e-51
module26	pe13535-1	-	-	0.377179	1.41631e-07
module26	pe13556-1	-	-	0.409303	8.76524e-09
module26	pe15788-2	-	-	0.704969	8.22904e-29
module26	pe15791-1	-	-	0.959479	1.675e-101
module26	pe16465-2	Maloyltartaric acid glucoside	Organic acid and derivatives	0.463951	3.72341e-11
module26	pe17502-1	-	-	0.450101	1.63094e-10
module26	pe20428-2	L-Kynurenine	Amino acid and derivatives	0.473476	1.29635e-11
module26	pe20694-1	-	-	0.851074	1.57545e-52
module26	pe21417-1	-	-	0.876424	2.42962e-59
module26	pe21668-1	-	-	0.846188	2.31519e-51
module26	pe23389-1	-	-	0.792397	1.0412e-40
module26	pe23409-1	-	-	0.695228	9.39187e-28
module26	pe23638-2	-	-	0.349303	1.25698e-06
module26	pe25230-2	-	-	0.444	3.06207e-10
module26	pe25455-1	-	-	0.593835	8.00336e-19
module26	pe26218-1	-	-	0.46389	3.74814e-11
module26	pe26352-1	-	-	0.345889	1.6194e-06
module26	pe26479-1	-	-	0.576578	1.32815e-17
module26	pe27205-1	-	-	0.395732	2.94429e-08
module26	pe27378-1	-	-	0.36353	4.2328e-07
module26	pe27622-2	-	-	0.361665	4.8968e-07
module26	pe28186-2	-	-	0.428609	1.42098e-09
module26	pe28263-1	-	-	0.34705	1.48624e-06
module26	pe28280-2	-	-	0.375231	1.661e-07
module26	pe28289-2	-	-	0.685593	9.50606e-27
module26	pe29275-1	-	-	0.384397	7.776e-08
module26	pe29305-2	-	-	0.55584	3.1445e-16
module26	pe29860-2	-	-	0.382902	8.81495e-08
module26	pe30236-1	-	-	0.403743	1.44954e-08
module26	pe30852-1	-	-	0.373692	1.88237e-07
module26	pe31355-1	-	-	0.704019	1.04784e-28
module26	pe31478-1	-	-	0.967364	7.45739e-110
module26	pe37117-1	-	-	0.457062	7.8277e-11
module26	pe39042-1	-	-	0.391427	4.27627e-08
module26	pe39988-1	-	-	0.611556	3.73352e-20
module26	pe40793-1	-	-	0.375211	1.6637e-07
module26	pe40802-2	-	-	0.576937	1.2548e-17
module26	pe40857-1	-	-	0.477612	8.11539e-12
module26	pe40873-1	-	-	0.421248	2.88242e-09
module26	pe40916-1	-	-	0.771918	1.88246e-37
module26	pe43507-1	-	-	0.375772	1.58925e-07
module26	pe43593-1	Isolariciresinol-9'-O-glucoside	Others	0.774661	7.21993e-38
module26	pe43653-1	-	-	0.614629	2.15123e-20
module26	pe44445-1	-	-	0.374686	1.73631e-07
module26	pe44493-2	-	-	0.398668	2.27588e-08
module26	pe44597-1	-	-	0.528305	1.51717e-14
module26	pe45351-2	Glucogallin	Organic acid and derivatives	0.675017	1.09026e-25
module26	pe46357-1	-	-	0.50953	1.75562e-13
module26	pe48204-1	-	-	0.342001	2.15336e-06
module26	pe48292-2	-	-	0.506275	2.6437e-13
module26	pe50086-1	-	-	0.492245	1.47033e-12
module26	pe50186-1	-	-	0.926449	1.005e-78
module26	pe50389-1	-	-	0.884607	7.24145e-62
module26	pe52139-1	-	-	0.925457	3.229e-78
module26	pe52319-1	-	-	0.870143	1.60499e-57
module26	pe53063-2	-	-	0.464025	3.69348e-11
module26	pe56842-1	-	-	0.594575	7.06879e-19
module26	pe56886-1	-	-	0.44378	3.13199e-10
module26	pe56897-2	-	-	0.513204	1.1001e-13
module26	pe56907-2	-	-	0.527848	1.61323e-14
module26	pe56985-2	-	-	0.403656	1.46086e-08
module26	pe57748-1	-	-	0.642087	1.1797e-22
module26	pe57866-2	-	-	0.495757	9.64018e-13
module26	pe58666-2	-	-	0.46569	3.07847e-11
module26	pe58763-1	-	-	0.403479	1.48417e-08
module26	pe58792-2	-	-	0.478704	7.16401e-12
module26	pe58803-1	-	-	0.521753	3.62727e-14
module26	pe58824-1	-	-	0.457995	7.08453e-11
module26	pe59021-1	-	-	0.946456	8.33459e-91
module26	pe59631-2	-	-	0.434074	8.31206e-10
module26	pe59808-1	-	-	0.348076	1.37725e-06
module26	pe60784-2	-	-	0.400392	1.9541e-08
module26	pe60829-1	-	-	0.695422	8.95706e-28
module26	qk086314-2	-	-	0.463283	4.00443e-11
module26	qk111097	-	-	0.36998	2.53895e-07
module27	ln0252	Salicylic acid O-caffeic acid	Organic acid and derivatives	0.470633	1.78218e-11
module27	ln0261-2	12,13-EODE	Lipids	0.628812	1.55946e-21
module27	ln0282	9-HOTrE	Lipids	0.349449	1.24332e-06
module27	ln0443	Hesperetin O-malonylhexoside	Flavonoids	0.420904	2.97814e-09
module27	ln0491	Gallic acid O-Hexoside	Organic acid and derivatives	0.741029	3.91615e-33
module27	lpm0801	Hypoxanthine	Nucleotide and derivatives	0.58756	2.26611e-18
module27	mr013	Trigonelline	Alkaloids	0.353279	9.32201e-07
module27	mr099	-	-	0.352675	9.75795e-07
module27	mr1050	-	-	0.503702	3.64289e-13
module27	mr1062	Xanthurenic acid O-hexoside	Nucleotide and derivatives	0.371437	2.25873e-07
module27	mr1170	-	-	0.410019	8.21033e-09
module27	mr122	9-Hydroxy-(10E,12Z,15Z)-octadecatrienoic acid	Lipids	0.395095	3.11265e-08
module27	mr1284	14,15-Dehydrocrepenynic acid	Lipids	0.370511	2.43324e-07
module27	mr1329	3,4-Dihydroxybenzaldehyde	Others	0.484019	3.88001e-12
module27	mr1440	-	-	0.367103	3.19352e-07
module27	mr194	-	-	0.34313	1.98318e-06
module27	mr2095	-	-	0.873929	1.319e-58
module27	mr678	5-Methoxy-N,N-dimethyltryptamine	Alkaloids	0.383241	8.56859e-08
module27	mr774-2	-	-	0.401708	1.73843e-08
module27	mr783	-	-	0.345556	1.65968e-06
module27	mr802	-	-	0.491589	1.59015e-12
module27	pe00308-2	-	-	0.359442	5.81829e-07
module27	pe03480-1	-	-	0.676638	7.55071e-26
module27	pe05012-1	-	-	0.53086	1.07451e-14
module27	pe07361-1	-	-	0.484796	3.54388e-12
module27	pe07434-2	-	-	0.510354	1.58157e-13
module27	pe07992-1	-	-	0.392964	3.74511e-08
module27	pe13145-2	-	-	0.426277	1.78121e-09
module27	pe13535-1	-	-	0.342179	2.12568e-06
module27	pe13556-1	-	-	0.526614	1.90323e-14
module27	pe13730-2	-	-	0.369964	2.54235e-07
module27	pe15528-1	-	-	0.349194	1.26722e-06
module27	pe15648-2	-	-	0.503642	3.66987e-13
module27	pe22385-2	-	-	0.377507	1.37864e-07
module27	pe23396-1	-	-	0.353639	9.07158e-07
module27	pe23638-2	-	-	0.427848	1.53006e-09
module27	pe25325-2	-	-	0.501843	4.58467e-13
module27	pe26352-1	-	-	0.604508	1.29258e-19
module27	pe27542-2	-	-	0.378674	1.25244e-07
module27	pe27622-2	-	-	0.364354	3.96777e-07
module27	pe28289-2	-	-	0.667547	5.75074e-25
module27	pe29305-2	-	-	0.494753	1.08814e-12
module27	pe29384-1	-	-	0.422988	2.44247e-09
module27	pe29410-1	-	-	0.397079	2.61705e-08
module27	pe30312-1	-	-	0.437771	5.75188e-10
module27	pe30392-1	-	-	0.368043	2.96374e-07
module27	pe34988-1	-	-	0.412906	6.29635e-09
module27	pe39892-1	-	-	0.406152	1.167e-08
module27	pe40873-1	-	-	0.347311	1.45773e-06
module27	pe42723-2	-	-	0.524296	2.59212e-14
module27	pe42752-2	-	-	0.484302	3.75413e-12
module27	pe43653-1	-	-	0.399016	2.20702e-08
module27	pe43678-1	-	-	0.36767	3.05296e-07
module27	pe44493-2	-	-	0.345208	1.70279e-06
module27	pe44547-2	-	-	0.426646	1.71884e-09
module27	pe44597-1	-	-	0.47727	8.43865e-12
module27	pe44617-1	-	-	0.35444	8.53673e-07
module27	pe46374-1	-	-	0.465328	3.20291e-11
module27	pe46518-1	-	-	0.346242	1.57776e-06
module27	pe48292-2	-	-	0.361753	4.86333e-07
module27	pe53063-2	-	-	0.541951	2.32219e-15
module27	pe54133-1	-	-	0.397845	2.44683e-08
module27	pe56842-1	-	-	0.502799	4.07397e-13
module27	pe56944-1	-	-	0.381074	1.0267e-07
module27	pe56956-2	-	-	0.347015	1.49005e-06
module27	pe57102-2	-	-	0.377642	1.36342e-07
module27	pe57242-2	9-Hydroxy-13-oxo-10-octadecenoic Acid	Lipids	0.371711	2.20936e-07
module27	pe57760-2	-	-	0.379931	1.12878e-07
module27	pe57866-2	-	-	0.384848	7.48659e-08
module27	pe57915-1	-	-	0.361168	5.08992e-07
module27	pe58803-1	-	-	0.610148	4.79628e-20
module27	pe58849-2	-	-	0.520039	4.54217e-14
module27	pe59812-1	-	-	0.392755	3.81334e-08
module27	pe60029-1	-	-	0.468888	2.16369e-11
module27	pe60636-2	-	-	0.385747	6.94005e-08
module27	pe60736-2	Protocatechuic acid O-glucoside	Organic acid and derivatives	0.557696	2.39e-16
module27	pe60795-1	-	-	0.487509	2.57872e-12
module27	pe60924-1	-	-	0.351951	1.03058e-06
module27	qk014848	-	-	0.366971	3.22702e-07
module27	qk080634	-	-	0.400318	1.96699e-08
module27	qk100757	-	-	0.420971	2.9594e-09
module27	qk106456-2	-	-	0.676548	7.70671e-26
module27	sn0612	UROCANIC ACID(RG)	Organic acid and derivatives	0.723328	6.31216e-31
module28	anthocya003	Pelargonidin 3-glucoside	Flavonoids	0.887645	7.46769e-63
module28	anthocya004	Delphinidin 3-O-glucoside (Mirtillin)	Flavonoids	0.5891	1.75886e-18
module28	ln0078	LysoPE 16:0	Lipids	0.457801	7.23358e-11
module28	ln0489	-	-	0.524449	2.53976e-14
module28	lpm0392	8-Chlro-1-tetrahydronorharmanone	Others	-0.392644	3.85033e-08
module28	mr018	Apigenin-5-O-glucoside	Flavonoids	0.680992	2.78211e-26
module28	mr048-2	Cyanidin 3,5-O-diglucoside (Cyanin)	Flavonoids	0.728249	1.59938e-31
module28	mr1145	Quercetin 3-O-glucoside (Isotrifoliin)	Flavonoids	0.645646	5.77768e-23
module28	mr1151	Prunin (Naringenin-7-O-glucoside)	Flavonoids	0.46831	2.3068e-11
module28	mr1155	-	-	0.351309	1.08156e-06
module28	mr1162	-	-	-0.386783	6.35785e-08
module28	mr738	-	-	-0.381588	9.83637e-08
module28	mws0169-P1	Cyanidin 3-O-rutinoside (Keracyanin)	Flavonoids	0.436708	6.39727e-10
module28	mws0170-P1	-	-	0.691209	2.49381e-27
module28	pe07757-1	-	-	0.351083	1.10012e-06
module28	pe10185-2	-	-	0.451802	1.3652e-10
module28	pe18467-1	-	-	0.401839	1.7183e-08
module28	pe20604-2	-	-	0.486038	3.06518e-12
module28	pe21403-1	-	-	0.476354	9.36418e-12
module28	pe22564-1	-	-	0.706873	5.0534e-29
module28	pe28308-1	-	-	-0.372886	2.00946e-07
module28	pe31598-1	-	-	0.366323	3.39693e-07
module28	pe33123-1	-	-	0.388775	5.36704e-08
module28	pe37072-1	-	-	0.384331	7.81954e-08
module28	pe37453-1	-	-	0.378483	1.27229e-07
module28	pe40866-1	-	-	0.492332	1.45519e-12
module28	pe42668-1	-	-	0.39532	3.05212e-08
module28	pe43036-1	-	-	0.40124	1.81239e-08
module28	pe44592-1	-	-	0.482777	4.48177e-12
module28	pe45656-1	-	-	0.343958	1.86648e-06
module28	pe46290-2	-	-	0.46989	1.93591e-11
module28	pe46462-1	-	-	0.349244	1.26253e-06
module28	pe47428-2	-	-	0.683548	1.53571e-26
module28	pe47470-2	-	-	0.632169	8.21475e-22
module28	pe48363-1	-	-	0.385333	7.18688e-08
module28	pe50204-2	-	-	0.538636	3.69268e-15
module28	pe50325-1	-	-	0.570015	3.7034e-17
module28	pe52121-1	-	-	0.529052	1.37197e-14
module28	pe52289-2	-	-	0.498994	6.50413e-13
module28	pe52299-1	-	-	0.492571	1.41407e-12
module28	pe54068-1	-	-	0.408599	9.34626e-09
module28	pe56300-1	-	-	0.37666	1.47792e-07
module28	pe56899-1	-	-	0.812015	3.41608e-44
module28	pe56984-1	-	-	0.398701	2.26919e-08
module28	pe58717-2	-	-	0.455083	9.66e-11
module28	pe58900-1	Quercetin O-acetylhexoside	Flavonoids	0.42337	2.35483e-09
module28	pe58985-1	-	-	0.436721	6.38893e-10
module28	pe59743-2	-	-	0.663614	1.35427e-24
module28	pe59764-1	-	-	-0.356424	7.33834e-07
module28	pe59866-1	-	-	0.414737	5.31348e-09
module28	pe60115-1	LysoPE 18:3	Lipids	0.38371	8.23802e-08
module28	pe60646-1	-	-	-0.359271	5.89565e-07
module28	pe60814-1	-	-	0.473841	1.24416e-11
module28	qk002018	-	-	-0.390316	4.70454e-08
module28	qk065471	-	-	0.4757	1.00854e-11
module28	qk067362-2	Eriodictyol-7-O-glucoside	Flavonoids	0.735579	1.95584e-32
module28	qk073110	4-Hydroxy-3-methoxybenzoate	Organic acid and derivatives	0.717107	3.43254e-30
module28	qk080708-2	-	-	0.632026	8.44267e-22
module28	qk084453	-	-	0.758507	1.69533e-35
module28	qk118797	Caftaric acid	Organic acid and derivatives	0.371271	2.28909e-07
module28	qk120658	methyl 3-O-beta-glucopyranosyl-gallate	Organic acid and derivatives	0.350969	1.10953e-06
module29	ln0443	Hesperetin O-malonylhexoside	Flavonoids	0.638087	2.60234e-22
module29	ln0470-2	-	-	0.514551	9.25519e-14
module29	ln0491	Gallic acid O-Hexoside	Organic acid and derivatives	0.534195	6.8185e-15
module29	lpm0441	-	-	0.393759	3.49595e-08
module29	lpm0801	Hypoxanthine	Nucleotide and derivatives	0.532522	8.57174e-15
module29	mr011	Feruloyl quinate	Organic acid and derivatives	0.522399	3.33155e-14
module29	mr013	Trigonelline	Alkaloids	0.442744	3.48089e-10
module29	mr036-2	-	-	0.36071	5.27427e-07
module29	mr1062	Xanthurenic acid O-hexoside	Nucleotide and derivatives	0.46521	3.24456e-11
module29	mr1161	Neochlorogenic acid (5-O-Caffeoylquinic acid)	Organic acid and derivatives	0.343957	1.86669e-06
module29	mr1170	-	-	0.531416	9.96339e-15
module29	mr1199	Chrysin-7-O-glucoside	Flavonoids	0.371631	2.22364e-07
module29	mr1295	-	-	0.597354	4.42071e-19
module29	mr1329	3,4-Dihydroxybenzaldehyde	Others	0.475943	9.81202e-12
module29	mr194	-	-	0.363431	4.26557e-07
module29	mr2039	-	-	0.363244	4.32863e-07
module29	mr2048	4-Pyridoxic acid	Vitamins	0.372821	2.01994e-07
module29	mr2058	-	-	0.446796	2.29792e-10
module29	mr958	-	-	0.679926	3.55848e-26
module29	pe05012-1	-	-	0.490069	1.90537e-12
module29	pe07700-1	-	-	0.493922	1.20256e-12
module29	pe07777-2	-	-	0.558644	2.07619e-16
module29	pe08814-1	-	-	0.424359	2.14216e-09
module29	pe09803-1	-	-	0.474474	1.15852e-11
module29	pe09838-2	-	-	0.456993	7.88499e-11
module29	pe13535-1	-	-	0.427559	1.5735e-09
module29	pe13556-1	-	-	0.647084	4.31824e-23
module29	pe13707-1	-	-	0.355196	8.05939e-07
module29	pe13730-2	-	-	0.508256	2.06162e-13
module29	pe14709-2	-	-	0.359713	5.69768e-07
module29	pe15528-1	-	-	0.355578	7.82826e-07
module29	pe16465-2	Maloyltartaric acid glucoside	Organic acid and derivatives	0.453153	1.18452e-10
module29	pe16473-1	-	-	0.475867	9.896e-12
module29	pe16683-1	-	-	0.391947	4.08878e-08
module29	pe17467-2	-	-	0.404449	1.36046e-08
module29	pe22385-2	-	-	0.427741	1.54604e-09
module29	pe23396-1	-	-	0.77436	8.02367e-38
module29	pe23638-2	-	-	0.36148	4.96775e-07
module29	pe24339-1	L-α-Glutamyl-L-Glutamic Acid	Amino acid and derivatives	0.361158	5.09377e-07
module29	pe25325-2	-	-	0.487279	2.64958e-12
module29	pe26352-1	-	-	0.543423	1.88699e-15
module29	pe26442-2	Phellodensin F	Others	0.384521	7.69552e-08
module29	pe27428-2	-	-	0.501338	4.87888e-13
module29	pe28289-2	-	-	0.366566	3.33236e-07
module29	pe29280-2	-	-	0.690003	3.33258e-27
module29	pe29305-2	-	-	0.53019	1.17659e-14
module29	pe29347-1	-	-	0.352	1.02679e-06
module29	pe29384-1	-	-	0.539754	3.15968e-15
module29	pe29410-1	-	-	0.41717	4.23433e-09
module29	pe30236-1	-	-	0.527177	1.76521e-14
module29	pe30387-2	-	-	0.480981	5.51578e-12
module29	pe30491-2	-	-	0.486085	3.04835e-12
module29	pe31302-1	-	-	0.380812	1.04923e-07
module29	pe35238-1	-	-	0.624022	3.8406e-21
module29	pe36018-1	Eudesmoyl quinic acid	Organic acid and derivatives	0.353101	9.44879e-07
module29	pe38037-2	-	-	0.456567	8.25114e-11
module29	pe38112-2	-	-	0.429769	1.26915e-09
module29	pe39042-1	-	-	0.466092	2.94554e-11
module29	pe39852-2	Feruloyl sorbitol	Organic acid and derivatives	0.442163	3.69295e-10
module29	pe40857-1	-	-	0.448248	1.97746e-10
module29	pe40873-1	-	-	0.466204	2.90956e-11
module29	pe42723-2	-	-	0.410655	7.74528e-09
module29	pe42738-1	-	-	0.391312	4.31875e-08
module29	pe42752-2	-	-	0.533037	7.98922e-15
module29	pe43653-1	-	-	0.403804	1.44159e-08
module29	pe44493-2	-	-	0.381739	9.71376e-08
module29	pe44652-2	-	-	0.389099	5.22061e-08
module29	pe46371-2	-	-	0.444493	2.91169e-10
module29	pe50291-1	-	-	0.660992	2.38013e-24
module29	pe53063-2	-	-	0.553846	4.21387e-16
module29	pe56842-1	-	-	0.370022	2.53042e-07
module29	pe57032-1	-	-	0.532661	8.41014e-15
module29	pe57051-1	-	-	0.402656	1.59762e-08
module29	pe57854-1	-	-	0.392871	3.77546e-08
module29	pe57855-1	-	-	0.679496	3.92813e-26
module29	pe57980-1	-	-	0.660776	2.49241e-24
module29	pe58004-1	-	-	0.407296	1.05212e-08
module29	pe58759-2	-	-	0.347039	1.48749e-06
module29	pe58763-1	-	-	0.395216	3.07999e-08
module29	pe58792-2	-	-	0.411898	6.90966e-09
module29	pe58824-1	-	-	0.414702	5.33071e-09
module29	pe58920-1	-	-	0.46391	3.7399e-11
module29	pe59822-1	-	-	0.352155	1.0148e-06
module29	pe60636-2	-	-	0.350584	1.14209e-06
module29	pe60641-1	-	-	0.355587	7.82264e-07
module29	pe60684-1	2,5-dihydroxy benzoic acid O-hexside	Organic acid and derivatives	0.359728	5.69134e-07
module29	qk006912	Hydroxy-methoxycinnamate	Coumarin and derivatives	0.555743	3.18945e-16
module29	qk009713	-	-	0.391964	4.08289e-08
module29	qk080634	-	-	0.522414	3.32464e-14
module29	qk080641	3-O-Feruloylquinic acid	Organic acid and derivatives	0.482538	4.60768e-12
module29	qk106456-2	-	-	0.408989	9.02054e-09
module29	sn0612	UROCANIC ACID(RG)	Organic acid and derivatives	0.465417	3.17195e-11
module30	pe27229-1	-	-	0.354558	8.46021e-07
module31	pe36378-1	-	-	0.380944	1.03782e-07
module33	anthocya005	Peonidin-3-O-glucoside	Flavonoids	-0.387391	6.03837e-08
module33	ln0489	-	-	0.380355	1.08982e-07
module33	mr1002	5,4'-Dihydroxy-7-methoxyflavanone (Sakuranetin)	Flavonoids	0.418977	3.57335e-09
module33	mr1062	Xanthurenic acid O-hexoside	Nucleotide and derivatives	-0.350301	1.16658e-06
module33	mr189	Indole-3-acetic acid (IAA)	Phytohormones	0.363391	4.27908e-07
module33	mr215	Sinapoyl malate	Organic acid and derivatives	-0.405363	1.25314e-08
module33	mr656	Pyridoxine	Vitamins	0.375951	1.56612e-07
module33	mr733	-	-	0.346782	1.51598e-06
module33	pe08809-1	-	-	-0.343743	1.89611e-06
module33	pe17467-2	-	-	-0.42765	1.55964e-09
module33	pe22355-2	-	-	0.453014	1.20197e-10
module33	pe23465-2	-	-	0.410402	7.92744e-09
module33	pe24339-1	L-α-Glutamyl-L-Glutamic Acid	Amino acid and derivatives	-0.350622	1.13885e-06
module33	pe27362-1	-	-	0.38989	4.8793e-08
module33	pe27378-1	-	-	-0.342903	2.01623e-06
module33	pe42686-1	-	-	0.384672	7.59823e-08
module33	pe44493-2	-	-	-0.353663	9.05509e-07
module33	pe44592-1	-	-	0.349621	1.22748e-06
module33	pe47470-2	-	-	0.367215	3.16512e-07
module33	pe56906-1	-	-	0.40123	1.81406e-08
module33	pe56944-1	-	-	-0.390602	4.59044e-08
module33	pe57866-2	-	-	-0.3491	1.2761e-06
module33	pe58794-1	-	-	0.366414	3.37268e-07
module33	pe58900-1	Quercetin O-acetylhexoside	Flavonoids	0.368911	2.76556e-07
module33	pe59866-1	-	-	0.372718	2.03685e-07
module33	qk002018	-	-	-0.346474	1.55094e-06
module33	qk028348-2	Xanthine	Nucleotide and derivatives	0.365164	3.72272e-07
module33	qk080655	-	-	0.346621	1.53419e-06
module33	qk105387-2	-	-	-0.393193	3.67173e-08
module34	mws0163-P2	-	-	0.420425	3.11653e-09
module34	pe09803-1	-	-	0.359723	5.69357e-07
module34	pe29325-1	-	-	0.393897	3.45418e-08
module34	pe39470-1	-	-	0.355786	7.70509e-07
module34	pe45484-2	-	-	0.428397	1.45056e-09
module34	pe56993-2	-	-	0.380198	1.10407e-07
module34	pe60691-1	-	-	0.3617	4.88344e-07
module35	mr1345	-	-	0.399134	2.18423e-08
module35	mr804	Guanine	Nucleotide and derivatives	0.397923	2.43018e-08
module35	pe00730-2	-	-	0.42059	3.06825e-09
module35	pe00753-1	-	-	0.382021	9.48812e-08
module35	pe06341-1	-	-	0.402634	1.6007e-08
module35	pe13556-1	-	-	0.368552	2.84582e-07
module35	pe14551-1	-	-	0.560925	1.47708e-16
module35	pe21934-2	-	-	0.539126	3.44893e-15
module35	pe23878-1	-	-	0.461358	4.93445e-11
module35	pe25325-2	-	-	0.347568	1.43017e-06
module35	pe26335-2	L-Isoleucyl-L-Aspartate	Amino acid and derivatives	0.352015	1.02561e-06
module35	pe27542-2	-	-	0.543031	1.99452e-15
module35	pe29261-1	-	-	0.362646	4.53597e-07
module35	pe35144-1	-	-	0.368775	2.79578e-07
module35	pe38900-2	-	-	0.393389	3.60973e-08
module35	pe40023-1	-	-	0.542319	2.20503e-15
module35	pe52683-1	-	-	0.469367	2.05182e-11
module35	pe57102-2	-	-	0.503835	3.58328e-13
module35	pe57191-1	-	-	0.387727	5.86837e-08
module35	pe60781-1	-	-	0.494901	1.06891e-12
module35	qk029424-2	-	-	0.399432	2.12753e-08
module35	qk086314-2	-	-	0.728212	1.6162e-31
module35	qk108307	N-acetyl-l-leucine	Amino acid and derivatives	0.411131	7.41448e-09
module35	qk109140-2	Methylcitric acid	Organic acid and derivatives	0.35338	9.25144e-07
module35	sn0622	-	-	0.396861	2.66747e-08
module35	sn0667	-	-	0.588709	1.87608e-18
module37	pe14794-1	-	-	0.384404	7.77146e-08
module37	pe21403-1	-	-	0.343229	1.96876e-06
module37	pe29464-1	-	-	0.516339	7.35021e-14
module37	pe50204-2	-	-	0.355412	7.92814e-07
module39	mr128	-	-	0.360861	5.21265e-07
module39	pe05442-1	-	-	0.354222	8.67889e-07
module39	pe20000-2	-	-	0.355409	7.92978e-07
module39	pe29860-2	-	-	0.357775	6.61589e-07
module40	mr1024	-	-	0.391183	4.36679e-08
module40	pe18390-2	-	-	0.359845	5.64001e-07
module40	pe42668-1	-	-	0.388836	5.33945e-08
module40	pe46290-2	-	-	0.410264	8.02808e-09
module40	pe48207-2	-	-	0.341672	2.20543e-06
module40	pe52121-1	-	-	0.36336	4.28958e-07
module40	pe60704-2	-	-	0.531956	9.25859e-15
module40	pe60814-1	-	-	0.343865	1.87928e-06
module41	pe04444-1	-	-	0.377761	1.35019e-07
module41	pe10804-1	-	-	0.364887	3.80468e-07
module41	pe58830-1	p-Coumaroyl threonic acid	Organic acid and derivatives	0.499423	6.17211e-13
module41	pe60691-1	-	-	0.488387	2.32521e-12
module41	pe60759-2	-	-	0.404721	1.32763e-08
module41	qk084475	Daphnetin glucoside	Coumarin and its derivatives	0.486233	2.99568e-12
module43	ln0252	Salicylic acid O-caffeic acid	Organic acid and derivatives	0.779983	1.08087e-38
module43	ln0443	Hesperetin O-malonylhexoside	Flavonoids	0.367771	3.02852e-07
module43	ln0719	-	-	0.459285	6.17003e-11
module43	lpm0095	-	-	0.361859	4.82307e-07
module43	mr013	Trigonelline	Alkaloids	0.414538	5.41256e-09
module43	mr036-2	-	-	0.35143	1.07179e-06
module43	mr122	9-Hydroxy-(10E,12Z,15Z)-octadecatrienoic acid	Lipids	0.465623	3.10115e-11
module43	mr1284	14,15-Dehydrocrepenynic acid	Lipids	0.420733	3.0269e-09
module43	mr1308	-	-	0.418018	3.91062e-09
module43	mr1329	3,4-Dihydroxybenzaldehyde	Others	0.718849	2.14637e-30
module43	mr678	5-Methoxy-N,N-dimethyltryptamine	Alkaloids	0.348477	1.33677e-06
module43	mr878	Oxaloglutaric acid	Organic acid and derivatives	0.375471	1.62884e-07
module43	pe02025-2	-	-	0.381678	9.76339e-08
module43	pe02062-2	-	-	0.434493	7.97454e-10
module43	pe03044-1	-	-	0.5113	1.40249e-13
module43	pe05012-1	-	-	0.545805	1.34576e-15
module43	pe07434-2	-	-	0.509221	1.82536e-13
module43	pe10995-1	-	-	0.553535	4.40985e-16
module43	pe11919-1	-	-	0.83809	1.63211e-49
module43	pe13145-2	-	-	0.737742	1.03808e-32
module43	pe15528-1	-	-	0.386849	6.32213e-08
module43	pe15579-1	-	-	0.539495	3.27588e-15
module43	pe16473-1	-	-	0.34418	1.83636e-06
module43	pe22385-2	-	-	0.404166	1.3955e-08
module43	pe23287-1	-	-	0.347736	1.41248e-06
module43	pe24593-2	-	-	0.594669	6.95757e-19
module43	pe26238-1	-	-	0.603733	1.47911e-19
module43	pe29294-1	-	-	0.588129	2.06384e-18
module43	pe29384-1	-	-	0.443808	3.1228e-10
module43	pe29410-1	-	-	0.356483	7.30502e-07
module43	pe30387-2	-	-	0.39799	2.41583e-08
module43	pe30472-2	-	-	0.690541	2.92852e-27
module43	pe36378-1	-	-	0.429461	1.30792e-09
module43	pe38900-2	-	-	0.404789	1.31959e-08
module43	pe46374-1	-	-	0.728519	1.48237e-31
module43	pe48204-1	-	-	0.44991	1.66385e-10
module43	pe48236-1	-	-	0.541093	2.61983e-15
module43	pe52305-1	-	-	0.54124	2.56638e-15
module43	pe54259-2	-	-	0.341573	2.22144e-06
module43	pe56260-1	-	-	0.69337	1.47812e-27
module43	pe56944-1	-	-	0.370179	2.4989e-07
module43	pe60736-2	Protocatechuic acid O-glucoside	Organic acid and derivatives	0.43654	6.50531e-10
module43	pe60776-1	Syringetin-3-O-galactoside	Flavonoids	0.406894	1.09124e-08
module43	qk022549	-	-	0.550705	6.6571e-16
module43	qk106456-2	-	-	0.47006	1.89973e-11
module43	sn0612	UROCANIC ACID(RG)	Organic acid and derivatives	0.491303	1.64543e-12
module44	anthocya003	Pelargonidin 3-glucoside	Flavonoids	0.419507	3.39889e-09
module44	anthocya004	Delphinidin 3-O-glucoside (Mirtillin)	Flavonoids	0.363021	4.40492e-07
module44	ln0489	-	-	0.407134	1.06777e-08
module44	mr018	Apigenin-5-O-glucoside	Flavonoids	0.494212	1.16145e-12
module44	mws0169-P1	Cyanidin 3-O-rutinoside (Keracyanin)	Flavonoids	0.566096	6.75918e-17
module44	pe27360-1	-	-	0.378363	1.28497e-07
module44	pe33123-1	-	-	0.3711	2.3207e-07
module44	pe52121-1	-	-	0.352832	9.64316e-07
module44	pe58717-2	-	-	0.475767	1.00093e-11
module44	pe58882-1	-	-	0.359661	5.72052e-07
module44	pe59743-2	-	-	0.742826	2.28451e-33
module44	pe60704-2	-	-	0.346656	1.53023e-06
module44	pe60814-1	-	-	0.365185	3.71635e-07
module44	qk065471	-	-	0.795333	3.31549e-41
module44	qk080708-2	-	-	0.369623	2.61263e-07
module44	qk084453	-	-	0.492683	1.39534e-12
module45	mr2030	-	-	0.578155	1.03453e-17
module45	pe01700-2	-	-	0.377285	1.40408e-07
module45	pe14092-1	-	-	0.350479	1.15114e-06
module45	pe33479-1	-	-	0.369748	2.58669e-07
module45	pe35406-1	-	-	0.385197	7.26976e-08
module45	pe45742-1	-	-	0.385667	6.98707e-08
module45	pe55261-1	-	-	0.465917	3.0028e-11
module45	pe59275-1	-	-	0.342104	2.13717e-06
module45	pe59653-1	Adenosine 3'-monophosphate	Nucleotide and derivatives	0.52474	2.44359e-14
module45	pe60239-1	-	-	0.387303	6.08333e-08
module45	qk062651	-	-	0.602288	1.89948e-19
module45	sn0636	Tricin	Flavonoids	0.566461	6.3929e-17
module45	sn0667	-	-	0.363442	4.26211e-07
module46	mr1345	-	-	0.368333	2.89599e-07
module46	mr1438	L-Asparagine	Amino acid and derivatives	0.380129	1.11048e-07
module46	pe00074-1	-	-	0.608934	5.9473e-20
module46	pe06415-1	-	-	0.346595	1.5371e-06
module46	pe08315-1	-	-	0.417543	4.0888e-09
module46	pe19456-1	-	-	0.417867	3.96644e-09
module46	pe30179-1	-	-	0.370906	2.35721e-07
module46	pe30199-2	-	-	0.440183	4.51297e-10
module46	pe57191-1	-	-	0.361599	4.92203e-07
module46	pe58859-2	-	-	0.446656	2.33134e-10
module46	qk109140-2	Methylcitric acid	Organic acid and derivatives	0.405449	1.24346e-08
module46	sn0622	-	-	0.366539	3.3395e-07
module47	pe07992-1	-	-	0.418536	3.72484e-09
module47	pe18081-1	-	-	0.349336	1.25387e-06
module47	pe30491-2	-	-	0.481463	5.21789e-12
