# Supplementary material for: Combined nature and human selections reshaped peach fruit metabolome
Source: Genome Biol. 2022 Jul 4;23:146. doi: 10.1186/s13059-022-02719-6 (PMC9254577; doi:10.1186/s13059-022-02719-6)
Supplement: Supplementary file 19 — Additional file 19: Table S18. List of identified cis-eQTLs. [file 13059_2022_2719_MOESM19_ESM.xlsx]

## Sheet: Sheet1
Additional file 19: Table S18. List of identified cis-eQTLs.
Chr.	Position (bp)	Gene	P value	Beta
1	403081	Prupe.1G004700.1	0.0015521	3.08875
1	418273	Prupe.1G004700.1	0.00189514	2.80594
1	546662	Prupe.1G006300.1	0.00146562	-0.717589
1	549522	Prupe.1G006300.1	0.00167619	-0.668952
1	571687	Prupe.1G006400.1	0.00116203	-3.62557
1	721406	Prupe.1G008700.1	0.000210336	0.847191
1	902760	Prupe.1G011600.1	0.000849072	7.65732
1	920725	Prupe.1G011700.1	0.00196225	-1.12028
1	920726	Prupe.1G011700.1	0.00196225	-1.12028
1	1103206	Prupe.1G015500.1	0.00126622	-0.937887
1	1147559	Prupe.1G015800.1	0.00158495	27.445
1	1175002	Prupe.1G017200.1	0.000479462	-0.652951
1	1183825	Prupe.1G017200.1	0.00189806	-0.61852
1	1201255	Prupe.1G017200.1	0.000857354	-0.459655
1	1201255	Prupe.1G017300.1	0.0013295	-1.51812
1	1203989	Prupe.1G017200.1	0.000105107	-0.562776
1	1203989	Prupe.1G017300.1	0.00130701	-1.60847
1	1208568	Prupe.1G017200.1	0.000406777	-0.650592
1	1208568	Prupe.1G017300.1	0.00145698	-2.0135
1	1208580	Prupe.1G017200.1	0.000400858	-0.651281
1	1208580	Prupe.1G017300.1	0.00128261	-2.03608
1	1209516	Prupe.1G017200.1	0.00107124	-0.589977
1	1211110	Prupe.1G017300.1	0.000720959	-2.11595
1	1212203	Prupe.1G017300.1	0.000459461	-2.32821
1	1212203	Prupe.1G017200.1	0.0008693	-0.646821
1	1283691	Prupe.1G019000.1	0.00179015	-1.9769
1	1288171	Prupe.1G019000.1	0.00162761	-1.42318
1	1289897	Prupe.1G019000.1	0.000841816	-2.28858
1	1295334	Prupe.1G019000.1	0.00148135	-2.24522
1	1309849	Prupe.1G019000.1	0.001808	1.65634
1	1309854	Prupe.1G019000.1	0.00193323	1.65868
1	1462478	Prupe.1G021400.1	0.0016666	61.3633
1	1463108	Prupe.1G021400.1	2.48913e-06	152.436
1	1463960	Prupe.1G021400.1	0.000533462	104.36
1	1464091	Prupe.1G021400.1	0.000923883	96.479
1	1465046	Prupe.1G021400.1	8.81781e-05	91.3932
1	1465066	Prupe.1G021400.1	0.00153837	64.703
1	1465096	Prupe.1G021400.1	0.000301541	89.7112
1	1465624	Prupe.1G021400.1	5.67262e-06	128.38
1	1466293	Prupe.1G021400.1	2.82262e-06	123.222
1	1466305	Prupe.1G021400.1	7.246e-06	116.669
1	1466723	Prupe.1G021400.1	0.00037672	104.969
1	1466993	Prupe.1G021400.1	0.000736334	99.1306
1	1467485	Prupe.1G021400.1	2.09969e-05	123.856
1	1467767	Prupe.1G021400.1	0.000314261	106.707
1	1468577	Prupe.1G021400.1	0.000773904	101.611
1	1469230	Prupe.1G021400.1	3.18976e-05	119.022
1	1469329	Prupe.1G021400.1	0.00124338	89.7749
1	1469331	Prupe.1G021400.1	0.000600817	97.7736
1	1469394	Prupe.1G021400.1	0.000143576	104.479
1	1470503	Prupe.1G021400.1	0.000534914	105.24
1	1470505	Prupe.1G021400.1	0.000462364	111.208
1	1470535	Prupe.1G021400.1	2.21199e-05	129.878
1	1470620	Prupe.1G021400.1	2.84547e-06	148.657
1	1470848	Prupe.1G021400.1	3.83922e-05	129.836
1	1471049	Prupe.1G021400.1	2.25844e-05	130.409
1	1474202	Prupe.1G021400.1	4.19854e-08	164.702
1	1476372	Prupe.1G021400.1	0.00193081	59.8478
1	1476419	Prupe.1G021400.1	0.000926421	67.6113
1	1489395	Prupe.1G021400.1	9.68893e-07	149.982
1	1490607	Prupe.1G021400.1	2.48836e-05	127.315
1	1493462	Prupe.1G021400.1	9.40938e-05	115.632
1	1503136	Prupe.1G021400.1	0.00174011	58.7934
1	1506419	Prupe.1G021400.1	3.51693e-07	145.377
1	1525077	Prupe.1G022400.1	0.00171164	-4.92776
1	1538862	Prupe.1G022400.1	0.00155643	-6.21247
1	1558963	Prupe.1G022400.1	0.00111211	-4.55072
1	1638804	Prupe.1G023700.1	3.86933e-06	7.0389
1	1646112	Prupe.1G023700.1	2.84257e-05	3.96306
1	1646150	Prupe.1G023700.1	0.000839754	3.344
1	1646817	Prupe.1G023700.1	0.00073796	3.25968
1	1654772	Prupe.1G023700.1	0.000381814	3.81205
1	1655035	Prupe.1G023700.1	0.00121014	3.46601
1	1658994	Prupe.1G023700.1	0.000525841	3.6799
1	1658994	Prupe.1G024200.1	0.00113168	4.34353
1	1659263	Prupe.1G024200.1	0.000296892	4.78948
1	1659263	Prupe.1G023700.1	0.00163328	3.33777
1	1661146	Prupe.1G024200.1	0.00147916	4.18939
1	1679099	Prupe.1G024200.1	0.000284488	4.58685
1	1679099	Prupe.1G024100.1	0.00152869	-2.14787
1	1680192	Prupe.1G024100.1	0.000201472	-2.23152
1	1680207	Prupe.1G024100.1	3.67644e-05	-2.46442
1	1680235	Prupe.1G024100.1	0.00111432	-1.95733
1	1680334	Prupe.1G024100.1	8.8161e-05	-2.37373
1	1680709	Prupe.1G024100.1	0.000100703	-2.63655
1	1680709	Prupe.1G024200.1	0.00101416	4.19757
1	1684314	Prupe.1G024200.1	0.00137185	4.36197
1	1687051	Prupe.1G024200.1	0.00177697	4.33784
1	1687619	Prupe.1G023700.1	7.77893e-05	6.19056
1	1687669	Prupe.1G023700.1	0.000580989	5.6984
1	1687703	Prupe.1G023700.1	0.00027767	5.88018
1	1687737	Prupe.1G023700.1	0.00111868	5.14054
1	1690016	Prupe.1G023700.1	1.44514e-05	6.31047
1	1691447	Prupe.1G023700.1	1.87638e-05	6.48957
1	1692010	Prupe.1G023700.1	1.26448e-06	7.51073
1	1693849	Prupe.1G023700.1	0.000603048	5.1522
1	1696398	Prupe.1G023700.1	0.000413713	5.77115
1	1700558	Prupe.1G024100.1	0.000430789	-2.64192
1	1708108	Prupe.1G024200.1	0.000641683	4.63051
1	1743201	Prupe.1G025200.1	6.2162e-05	0.737535
1	1757583	Prupe.1G025200.1	1.29908e-05	0.859354
1	1767827	Prupe.1G025200.1	0.000719882	0.622108
1	1910999	Prupe.1G027700.1	0.00119038	-0.166006
1	1990546	Prupe.1G028100.1	0.00162679	-0.763508
1	1999666	Prupe.1G028100.1	0.00168569	-0.88505
1	1999693	Prupe.1G028100.1	0.000235049	-1.01305
1	2190388	Prupe.1G030800.1	0.00163135	1.47804
1	2193334	Prupe.1G030800.1	0.000735944	2.07939
1	2193472	Prupe.1G030800.1	0.00160228	1.87585
1	2196864	Prupe.1G030800.1	0.00156236	1.75816
1	2213806	Prupe.1G030900.1	0.000932928	-5.43521
1	2353022	Prupe.1G033500.1	0.00149811	0.410511
1	2388475	Prupe.1G034300.1	0.00187226	-25.507
1	2388622	Prupe.1G034300.1	0.00187226	-25.507
1	2447870	Prupe.1G035200.1	0.000338208	3.67018
1	2448294	Prupe.1G035200.1	0.000873075	3.28499
1	2449572	Prupe.1G035200.1	0.000839561	3.41766
1	2449666	Prupe.1G035200.1	0.00110571	3.26386
1	2449702	Prupe.1G035200.1	0.000837956	3.39074
1	2450592	Prupe.1G035200.1	0.00100064	3.33347
1	2450756	Prupe.1G035200.1	0.00115214	3.28622
1	2450923	Prupe.1G035200.1	8.94057e-05	3.95753
1	2451119	Prupe.1G035200.1	0.00103755	3.19448
1	2451505	Prupe.1G035200.1	0.000933362	3.39683
1	2451691	Prupe.1G035200.1	0.00171145	3.17385
1	2452481	Prupe.1G035200.1	0.00171005	3.11785
1	2452551	Prupe.1G035200.1	0.00177275	3.14905
1	2452690	Prupe.1G035200.1	0.0013817	3.14693
1	2453187	Prupe.1G035200.1	0.00194657	3.1636
1	2453323	Prupe.1G035200.1	0.00052009	3.38902
1	2457408	Prupe.1G035200.1	0.0014641	3.10832
1	2457522	Prupe.1G035200.1	9.49756e-05	4.02039
1	2458415	Prupe.1G035200.1	0.000836767	3.42714
1	2458429	Prupe.1G035200.1	0.00137196	3.18189
1	2459722	Prupe.1G035200.1	0.00159458	3.23607
1	2460187	Prupe.1G035200.1	0.00104886	3.33983
1	2460189	Prupe.1G035200.1	0.00104886	3.33983
1	2460768	Prupe.1G035200.1	0.00102208	3.3195
1	2462323	Prupe.1G034900.1	0.00193033	3.89557
1	2544336	Prupe.1G036800.1	0.00112782	3.31234
1	2763281	Prupe.1G039100.1	0.00127455	-56.9994
1	2769982	Prupe.1G039100.1	0.000775149	-42.7386
1	2787355	Prupe.1G039100.1	0.00164466	-67.7938
1	2787913	Prupe.1G039100.1	0.00135739	91.5468
1	2788265	Prupe.1G039100.1	0.00120865	86.0495
1	2788404	Prupe.1G039100.1	0.00137633	90.7176
1	2809171	Prupe.1G039600.1	0.000310912	0.477723
1	2815360	Prupe.1G040000.1	0.000972066	0.851345
1	2816104	Prupe.1G040000.1	0.00151746	-1.78459
1	2816956	Prupe.1G040000.1	0.00188138	-1.37611
1	2818637	Prupe.1G039600.1	9.11417e-05	0.577005
1	2819157	Prupe.1G040000.1	0.000857791	0.913218
1	2819529	Prupe.1G040000.1	0.0015625	-1.65959
1	2819576	Prupe.1G040000.1	0.000972525	-1.69516
1	2821425	Prupe.1G040000.1	0.00151313	0.882277
1	2821426	Prupe.1G040000.1	0.00151313	0.882277
1	2821596	Prupe.1G040000.1	0.00140721	0.904491
1	2825261	Prupe.1G040000.1	0.000765571	-1.71731
1	2826742	Prupe.1G040000.1	0.00109776	0.944736
1	2828840	Prupe.1G040000.1	0.000719975	-1.6387
1	3250438	Prupe.1G045800.1	4.89516e-05	3.71915
1	3261930	Prupe.1G045800.1	0.00188431	3.05101
1	3263862	Prupe.1G045800.1	0.00037563	3.73403
1	3264442	Prupe.1G045800.1	0.000357045	3.41819
1	3264518	Prupe.1G045800.1	0.000116928	3.93386
1	3264519	Prupe.1G045800.1	0.000319005	3.62214
1	3264535	Prupe.1G045800.1	7.50714e-05	4.0126
1	3264583	Prupe.1G045800.1	0.000388031	3.46934
1	3264612	Prupe.1G045800.1	0.000574378	3.22759
1	3264652	Prupe.1G045800.1	0.00161256	3.13952
1	3264665	Prupe.1G045800.1	0.000450805	3.48674
1	3264814	Prupe.1G045800.1	0.00169602	3.2279
1	3264942	Prupe.1G045800.1	0.000164135	3.85861
1	3265046	Prupe.1G045800.1	2.12728e-05	4.25446
1	3265916	Prupe.1G045800.1	0.000188454	3.84741
1	3266805	Prupe.1G045800.1	0.000236058	3.55557
1	3267190	Prupe.1G045800.1	1.38726e-05	4.16616
1	3267503	Prupe.1G045800.1	8.26837e-06	4.49903
1	3267670	Prupe.1G045800.1	2.97017e-05	4.33711
1	3271249	Prupe.1G045800.1	0.00017966	3.78482
1	3271249	Prupe.1G046600.1	0.000319222	-8.32216
1	3274570	Prupe.1G045800.1	0.00011586	4.21185
1	3275182	Prupe.1G045800.1	0.000170436	3.6618
1	3278679	Prupe.1G045800.1	4.0283e-05	4.16041
1	3279197	Prupe.1G046600.1	0.000213308	-8.99339
1	3279197	Prupe.1G045800.1	0.000801539	3.57498
1	3279464	Prupe.1G045800.1	5.33242e-05	3.92094
1	3283454	Prupe.1G045800.1	0.000229403	3.76537
1	3283794	Prupe.1G046600.1	0.00079963	9.53382
1	3284561	Prupe.1G046600.1	0.00197834	8.43087
1	3284666	Prupe.1G045800.1	0.000113388	4.28874
1	3284666	Prupe.1G046600.1	0.000649908	-8.6962
1	3285215	Prupe.1G046600.1	0.00130825	8.59017
1	3285986	Prupe.1G046600.1	0.000631161	9.16935
1	3286062	Prupe.1G046600.1	0.00183377	8.44235
1	3286164	Prupe.1G046600.1	0.000959456	9.1578
1	3286245	Prupe.1G046600.1	0.000488017	9.5838
1	3286757	Prupe.1G046600.1	0.00102083	9.16643
1	3286803	Prupe.1G046600.1	0.000959456	9.1578
1	3289683	Prupe.1G046600.1	0.000187086	-8.88708
1	3289683	Prupe.1G045800.1	0.000213658	3.85536
1	3289889	Prupe.1G046600.1	0.00178307	8.90126
1	3289889	Prupe.1G045900.1	0.00180857	11.0536
1	3291742	Prupe.1G045800.1	0.00141563	3.41253
1	3295115	Prupe.1G046600.1	0.000277095	10.1764
1	3295580	Prupe.1G046600.1	0.000375626	9.96244
1	3297958	Prupe.1G046600.1	0.00182849	9.0051
1	3302325	Prupe.1G045900.1	0.00106256	10.4298
1	3303310	Prupe.1G046600.1	0.000342052	10.0288
1	3306751	Prupe.1G046600.1	9.82712e-05	-9.196
1	3306810	Prupe.1G046600.1	0.000604964	9.55751
1	3306823	Prupe.1G046600.1	0.000615337	9.0858
1	3307226	Prupe.1G046600.1	0.000604964	9.55751
1	3308524	Prupe.1G046600.1	0.000127281	10.359
1	3308887	Prupe.1G046600.1	0.00197438	8.87832
1	3310355	Prupe.1G046600.1	0.000963802	-8.05795
1	3316472	Prupe.1G046600.1	0.00159263	7.54903
1	3318549	Prupe.1G046600.1	0.000478808	-6.19608
1	3318869	Prupe.1G046600.1	0.000212392	-6.99533
1	3319560	Prupe.1G046600.1	0.00126939	8.99182
1	3325148	Prupe.1G046600.1	0.000449807	-6.87604
1	3327668	Prupe.1G046600.1	0.000745709	-6.34112
1	3328202	Prupe.1G046600.1	0.00144262	-5.91915
1	3328316	Prupe.1G046600.1	0.00143918	-6.06221
1	3328377	Prupe.1G046600.1	0.000444242	-6.77658
1	3328414	Prupe.1G046600.1	0.000993606	-6.22433
1	3328633	Prupe.1G046600.1	0.0015453	-5.93805
1	3328759	Prupe.1G046600.1	0.00159433	8.99312
1	3328981	Prupe.1G046600.1	0.000127589	-7.37582
1	3329143	Prupe.1G046600.1	0.000341944	-7.03863
1	3329221	Prupe.1G046600.1	0.00131749	-6.22922
1	3329557	Prupe.1G046600.1	0.000397958	-6.94559
1	3329716	Prupe.1G046600.1	0.000202906	-7.11214
1	3330116	Prupe.1G046600.1	0.000146451	-7.35584
1	3330248	Prupe.1G046600.1	0.00112623	-6.04405
1	3330362	Prupe.1G046600.1	0.000155585	-7.31146
1	3330584	Prupe.1G046600.1	0.000703291	-6.5503
1	3330607	Prupe.1G046600.1	0.000359773	-6.82117
1	3330839	Prupe.1G046600.1	0.000406545	-6.81863
1	3330918	Prupe.1G046600.1	0.000112236	-7.2699
1	3330944	Prupe.1G046600.1	0.000154037	-7.18685
1	3330993	Prupe.1G046600.1	0.000680672	-6.19192
1	3331207	Prupe.1G046600.1	0.000139391	-7.06904
1	3331438	Prupe.1G046600.1	0.00153672	-5.73397
1	3331528	Prupe.1G046600.1	0.00113944	-5.91052
1	3331554	Prupe.1G046600.1	0.000562605	-6.30763
1	3331807	Prupe.1G046600.1	0.00149703	-8.15818
1	3347860	Prupe.1G047800.1	0.00167544	1.48958
1	3347870	Prupe.1G047800.1	0.00141489	1.49608
1	3357666	Prupe.1G047800.1	0.00156327	2.02958
1	3364068	Prupe.1G047800.1	0.000832308	2.15512
1	3369386	Prupe.1G047800.1	0.00024964	2.52595
1	3393079	Prupe.1G047800.1	0.0015694	2.32714
1	3398794	Prupe.1G047800.1	0.00158845	2.29067
1	3398797	Prupe.1G047800.1	0.000964482	2.4076
1	3405950	Prupe.1G048900.1	0.00140183	-2.46587
1	3422639	Prupe.1G048500.1	0.00112351	0.991544
1	3427330	Prupe.1G048400.1	0.000523696	1.16694
1	3427450	Prupe.1G048400.1	0.0005889	1.10786
1	3427545	Prupe.1G048400.1	0.000501809	1.13546
1	3427977	Prupe.1G048400.1	0.000206935	1.32885
1	3428031	Prupe.1G048400.1	0.000512052	1.23262
1	3428073	Prupe.1G048400.1	0.000111479	1.36271
1	3430616	Prupe.1G048400.1	0.00122733	0.922736
1	3434646	Prupe.1G048400.1	0.000160026	1.28236
1	3435419	Prupe.1G048400.1	0.00193384	1.09993
1	3470732	Prupe.1G049400.1	0.00074452	-0.854332
1	3488198	Prupe.1G049400.1	0.0017041	-0.886526
1	3494376	Prupe.1G049400.1	4.11981e-05	-0.970894
1	3501225	Prupe.1G049400.1	0.00139313	-0.855677
1	3501933	Prupe.1G049400.1	0.00180202	-0.84385
1	3558002	Prupe.1G051000.1	0.00133518	-2.47157
1	3592260	Prupe.1G051000.1	0.0011162	-2.24775
1	3592740	Prupe.1G051000.1	0.000980881	-2.16048
1	3616356	Prupe.1G052300.1	0.001301	-0.961636
1	3616377	Prupe.1G052300.1	0.000186153	-1.11825
1	3648552	Prupe.1G052300.1	0.00013255	-2.45625
1	3653705	Prupe.1G052300.1	0.000678844	-2.2988
1	3654708	Prupe.1G052600.1	0.000506065	-0.527786
1	3658792	Prupe.1G052400.1	0.000509127	-9.97739
1	3700768	Prupe.1G053600.1	0.000689715	1.05494
1	3745686	Prupe.1G053600.1	0.00129737	1.47317
1	3745727	Prupe.1G053600.1	0.00129737	1.47317
1	3749054	Prupe.1G054000.1	0.0014217	1.86387
1	3753264	Prupe.1G054000.1	0.000345023	1.99276
1	3753601	Prupe.1G054000.1	0.000733702	2.07499
1	3754913	Prupe.1G053600.1	0.000243917	1.64733
1	3755618	Prupe.1G054000.1	6.98212e-05	2.26926
1	3756190	Prupe.1G054000.1	0.00131143	1.80935
1	3756590	Prupe.1G054000.1	0.000487675	2.04977
1	3756912	Prupe.1G053600.1	0.000720621	1.33976
1	3756912	Prupe.1G054000.1	0.00167467	1.82663
1	3757050	Prupe.1G053600.1	0.00197775	1.35268
1	3763575	Prupe.1G054000.1	0.000121905	2.42551
1	3764138	Prupe.1G054000.1	0.000216419	2.13693
1	3770228	Prupe.1G054000.1	0.00018085	2.35312
1	3777530	Prupe.1G054000.1	0.00057171	2.18753
1	3783631	Prupe.1G054000.1	0.00114673	2.03565
1	3792151	Prupe.1G054000.1	0.000437652	2.38871
1	4046080	Prupe.1G056400.1	0.00150879	1.32885
1	4046120	Prupe.1G056400.1	0.00163888	1.26662
1	4046121	Prupe.1G056400.1	0.00163888	1.26662
1	4046148	Prupe.1G056400.1	0.00176165	1.23452
1	4111761	Prupe.1G057400.1	0.00093571	-1.74276
1	4257096	Prupe.1G060800.1	0.00060716	-2.6468
1	4257787	Prupe.1G060800.1	0.00189459	-2.44335
1	4327516	Prupe.1G061100.1	0.000349921	-17.7048
1	4327516	Prupe.1G061000.1	0.00157736	-12.385
1	4380541	Prupe.1G061800.1	0.000878519	-8.40896
1	4382455	Prupe.1G061800.1	0.00130653	-6.5503
1	4386933	Prupe.1G061800.1	0.000906823	-8.13997
1	4387102	Prupe.1G061800.1	0.0009292	-8.37055
1	4510133	Prupe.1G063600.1	0.000992747	1.09647
1	4510283	Prupe.1G063600.1	0.000586248	1.02613
1	4510906	Prupe.1G063600.1	0.00126933	0.860674
1	4511994	Prupe.1G063600.1	0.00137437	1.01137
1	4609935	Prupe.1G064400.1	0.00188947	0.404139
1	4813693	Prupe.1G067200.1	0.000906812	1.13083
1	4821090	Prupe.1G067200.1	0.000989165	-1.82331
1	4821141	Prupe.1G067200.1	0.00174412	-1.82624
1	4828384	Prupe.1G067200.1	0.000724401	-1.93492
1	4829644	Prupe.1G067200.1	0.00182043	1.14568
1	4832836	Prupe.1G067200.1	0.000791115	-1.96853
1	4833511	Prupe.1G067200.1	0.00172277	1.1665
1	4833739	Prupe.1G067200.1	0.00109086	1.21647
1	4861514	Prupe.1G068600.1	0.000448552	-0.550173
1	4873867	Prupe.1G068000.1	0.00111154	-8.71806
1	4880120	Prupe.1G068600.1	0.00142676	-0.803841
1	4933029	Prupe.1G069700.1	0.00131245	2.23067
1	4933030	Prupe.1G069700.1	0.00131245	2.23067
1	4977061	Prupe.1G070500.1	0.00141875	-10.499
1	4988549	Prupe.1G070600.1	0.0013304	2.23794
1	4997025	Prupe.1G070700.1	0.00124756	1.72105
1	4997113	Prupe.1G070700.1	0.00033775	2.00246
1	4998293	Prupe.1G070700.1	0.000152387	2.08343
1	4998293	Prupe.1G070500.1	0.000886528	5.87701
1	4998332	Prupe.1G070700.1	0.000347663	1.94806
1	4998411	Prupe.1G070700.1	0.000498279	1.86298
1	4998433	Prupe.1G070700.1	0.00039047	1.87767
1	4998466	Prupe.1G070700.1	0.00173225	1.71215
1	4998706	Prupe.1G070700.1	9.56559e-05	2.1217
1	4998738	Prupe.1G070700.1	0.000168743	2.04736
1	4998739	Prupe.1G070700.1	0.000168743	2.04736
1	4998752	Prupe.1G070700.1	0.000278122	1.9785
1	4998777	Prupe.1G070700.1	0.000517202	1.75254
1	4999199	Prupe.1G070700.1	0.00176201	1.6596
1	4999242	Prupe.1G070700.1	0.0012691	1.73164
1	4999532	Prupe.1G070700.1	0.000234811	2.02737
1	4999532	Prupe.1G070500.1	0.00166013	5.57346
1	5011678	Prupe.1G071100.1	0.0015337	0.937068
1	5022405	Prupe.1G070700.1	0.00151181	1.68448
1	5028162	Prupe.1G070700.1	0.000384533	1.78379
1	5028162	Prupe.1G070600.1	0.000762543	2.28317
1	5029811	Prupe.1G070700.1	0.000413324	1.6968
1	5030526	Prupe.1G070700.1	0.000516288	1.65059
1	5033505	Prupe.1G070700.1	0.000735426	1.91092
1	5033558	Prupe.1G070700.1	0.000729552	1.94507
1	5034629	Prupe.1G070700.1	0.000897926	1.86866
1	5037010	Prupe.1G070700.1	0.000897926	1.86866
1	5039061	Prupe.1G070700.1	0.000373663	1.85356
1	5039230	Prupe.1G070700.1	0.0013818	1.70335
1	5044226	Prupe.1G070700.1	0.000472218	1.9864
1	5045671	Prupe.1G070700.1	0.00034738	1.90295
1	5045738	Prupe.1G070700.1	0.000885561	1.72629
1	5045814	Prupe.1G070700.1	0.000494828	1.8192
1	5045829	Prupe.1G070700.1	0.000437486	1.83846
1	5045862	Prupe.1G070700.1	0.00134771	1.74451
1	5045872	Prupe.1G070700.1	0.00116748	1.7944
1	5046006	Prupe.1G070700.1	0.00087965	1.76986
1	5046069	Prupe.1G070700.1	0.000683147	1.79155
1	5046441	Prupe.1G070700.1	0.00156435	1.58166
1	5046616	Prupe.1G070700.1	0.00198621	1.58327
1	5046861	Prupe.1G070700.1	0.00113037	1.68925
1	5047354	Prupe.1G070700.1	0.0019331	1.59013
1	5047484	Prupe.1G070700.1	0.00134779	1.69801
1	5047626	Prupe.1G070700.1	0.000473534	1.91601
1	5047756	Prupe.1G070700.1	0.000885839	1.72865
1	5164603	Prupe.1G072500.1	0.00196772	0.436837
1	5208793	Prupe.1G073100.1	0.000559629	-12.0234
1	5234944	Prupe.1G073600.1	0.000565451	0.855217
1	5235027	Prupe.1G073600.1	0.000190032	0.912565
1	5235062	Prupe.1G073600.1	0.000183014	0.904518
1	5330243	Prupe.1G074500.1	0.00117094	-1.98376
1	5330247	Prupe.1G074500.1	0.00138818	-1.96578
1	5381772	Prupe.1G075100.1	0.000214756	0.726128
1	5383864	Prupe.1G074800.1	0.0010063	2.29331
1	5384032	Prupe.1G074800.1	6.72354e-05	4.41506
1	5384062	Prupe.1G074800.1	0.000135457	2.70032
1	5386015	Prupe.1G075100.1	0.000773855	0.718726
1	5387003	Prupe.1G075100.1	0.00118337	0.704002
1	5389979	Prupe.1G075100.1	0.000870208	0.717097
1	5392433	Prupe.1G074800.1	0.000936637	2.20842
1	5395420	Prupe.1G074800.1	0.000117604	2.71387
1	5398882	Prupe.1G074900.1	0.000483029	1.14937
1	5399446	Prupe.1G074800.1	0.000789947	2.28663
1	5400057	Prupe.1G074800.1	0.00128347	1.9274
1	5400859	Prupe.1G074800.1	0.000268601	2.56874
1	5410541	Prupe.1G075100.1	0.00102711	0.515381
1	5411592	Prupe.1G075100.1	0.00116842	0.650592
1	5414890	Prupe.1G075100.1	0.000274424	0.540159
1	5417393	Prupe.1G075100.1	0.00183277	0.413044
1	5437380	Prupe.1G075600.1	0.00100032	-10.4104
1	5503473	Prupe.1G076500.1	0.00102382	0.3734
1	5503516	Prupe.1G076500.1	0.000798534	0.428721
1	5503613	Prupe.1G076500.1	0.000987672	0.432166
1	5503682	Prupe.1G076500.1	0.00087769	0.429759
1	5503689	Prupe.1G076500.1	0.00087769	0.429759
1	5503729	Prupe.1G076500.1	0.00183434	0.396424
1	5504105	Prupe.1G076500.1	0.00132965	0.407881
1	5504117	Prupe.1G076500.1	0.000753411	0.431779
1	5504121	Prupe.1G076500.1	0.000753411	0.431779
1	5504133	Prupe.1G076500.1	0.000834214	0.412233
1	5504141	Prupe.1G076500.1	0.00108373	0.399791
1	5504178	Prupe.1G076500.1	0.00181553	0.381199
1	5504317	Prupe.1G076500.1	0.00124196	0.407335
1	5504343	Prupe.1G076500.1	0.00134803	0.395975
1	5504363	Prupe.1G076500.1	0.00109958	0.406736
1	5505730	Prupe.1G076500.1	0.00061752	0.426066
1	5505900	Prupe.1G076500.1	0.00171557	0.401646
1	5505942	Prupe.1G076500.1	0.0011691	0.416889
1	5505979	Prupe.1G076500.1	0.00147375	0.401423
1	5507401	Prupe.1G076500.1	0.000778481	0.385708
1	5507413	Prupe.1G076500.1	0.000539995	0.405679
1	5513530	Prupe.1G076500.1	0.00197802	0.388134
1	5567383	Prupe.1G077000.1	0.000942287	1.33476
1	5567383	Prupe.1G076900.1	0.0010671	5.53327
1	5567547	Prupe.1G076900.1	0.000343351	6.30987
1	5567570	Prupe.1G076900.1	0.00179459	5.63438
1	5570669	Prupe.1G077000.1	0.000563399	1.47034
1	5580570	Prupe.1G076900.1	0.0011879	7.33662
1	5581572	Prupe.1G076900.1	0.00141839	7.25929
1	5586564	Prupe.1G077000.1	0.000426699	1.63863
1	5591069	Prupe.1G077000.1	0.00086629	-1.28963
1	5591541	Prupe.1G077000.1	0.00197899	1.17349
1	5595695	Prupe.1G077000.1	0.00103897	1.2179
1	5596165	Prupe.1G077000.1	0.000264774	-1.31357
1	5596357	Prupe.1G077000.1	2.57142e-05	1.54937
1	5598700	Prupe.1G077000.1	0.000381444	1.95449
1	5746645	Prupe.1G079100.1	0.00168113	-0.604918
1	5769804	Prupe.1G079100.1	0.000993824	-0.594928
1	5769804	Prupe.1G079600.1	0.00100248	-0.493869
1	5769804	Prupe.1G079400.1	0.00195709	-1.45848
1	5928803	Prupe.1G080900.1	0.00106086	-1.41147
1	5957544	Prupe.1G080900.1	0.00080993	-1.55887
1	6404599	Prupe.1G086000.1	0.000808182	-2.82466
1	6431171	Prupe.1G086600.1	0.00110359	-5.61066
1	6431175	Prupe.1G086600.1	0.0015802	-5.38891
1	6440938	Prupe.1G086700.1	0.00195602	-3.50681
1	6441805	Prupe.1G086600.1	0.0013718	-4.71851
1	6443143	Prupe.1G086600.1	0.0016891	-5.26991
1	6447306	Prupe.1G086600.1	0.00194288	-5.40818
1	6447323	Prupe.1G086600.1	0.00141662	-5.5189
1	6455892	Prupe.1G086600.1	0.000703308	-5.77234
1	6465808	Prupe.1G086600.1	0.00106456	-6.07073
1	6483101	Prupe.1G086600.1	0.00147501	-5.24281
1	6484762	Prupe.1G086600.1	0.00179473	-5.27993
1	6718265	Prupe.1G089600.1	0.000390667	4.85275
1	6718843	Prupe.1G089600.1	7.88948e-05	5.37329
1	6718955	Prupe.1G089600.1	0.000791077	4.5694
1	6719106	Prupe.1G089600.1	0.000411116	4.77757
1	6719116	Prupe.1G089600.1	0.000977261	4.43844
1	6720234	Prupe.1G089600.1	0.00174678	4.30256
1	6720573	Prupe.1G089600.1	0.000294841	4.99282
1	6720895	Prupe.1G089600.1	0.000956098	4.46483
1	6721011	Prupe.1G089600.1	0.00144557	4.32271
1	6724739	Prupe.1G089600.1	0.000457278	4.4579
1	6724858	Prupe.1G089600.1	0.00121829	4.27736
1	6725081	Prupe.1G089600.1	0.000786861	4.55226
1	6726566	Prupe.1G089600.1	0.000391193	4.40798
1	6726593	Prupe.1G089600.1	0.00108703	4.12082
1	6726600	Prupe.1G089600.1	0.000301521	4.51047
1	6728699	Prupe.1G089600.1	0.00196681	4.15883
1	6730600	Prupe.1G089600.1	0.00130655	4.25918
1	6730753	Prupe.1G089600.1	0.000998027	4.32649
1	6730897	Prupe.1G089600.1	0.00109586	4.31605
1	6731339	Prupe.1G089600.1	0.00165226	4.79623
1	6731745	Prupe.1G089600.1	0.00054996	4.52692
1	6732147	Prupe.1G089600.1	0.000843571	4.37037
1	6732177	Prupe.1G089600.1	0.00154168	4.2088
1	6732354	Prupe.1G089600.1	0.000483186	4.61795
1	6732396	Prupe.1G089600.1	0.000755249	4.31038
1	6732469	Prupe.1G089600.1	0.001819	4.19262
1	6732502	Prupe.1G089600.1	0.000599377	4.65416
1	6831849	Prupe.1G090300.1	2.566e-05	8.92562
1	6903403	Prupe.1G091600.1	0.00179178	-0.954485
1	6906369	Prupe.1G091700.1	0.0010538	-27.6139
1	6916832	Prupe.1G091700.1	0.00168161	-25.3143
1	6922188	Prupe.1G091700.1	0.0011844	-26.9399
1	6922203	Prupe.1G091700.1	0.00184745	-25.8742
1	6922245	Prupe.1G091700.1	0.000814111	-27.6968
1	6922303	Prupe.1G091700.1	0.000953504	-27.3097
1	6922361	Prupe.1G091700.1	0.00102272	-27.185
1	6922370	Prupe.1G091700.1	0.00181193	-25.8983
1	6922417	Prupe.1G091700.1	0.000914259	-28.018
1	6940057	Prupe.1G091700.1	0.000718358	-27.1458
1	6940321	Prupe.1G091700.1	0.00191156	-26.0297
1	6940593	Prupe.1G091700.1	0.00159794	-25.9621
1	6940728	Prupe.1G091700.1	0.000146729	-30.1411
1	6942265	Prupe.1G091700.1	0.00147631	-26.0846
1	6942640	Prupe.1G091700.1	0.000741654	-27.1308
1	7432428	Prupe.1G095000.1	0.0016489	0.355245
1	7765636	Prupe.1G097600.1	0.00157781	12.9793
1	7766423	Prupe.1G097600.1	0.00146057	13.2702
1	7767187	Prupe.1G097600.1	0.000229513	15.7241
1	7768444	Prupe.1G097600.1	7.39221e-05	16.9185
1	7768565	Prupe.1G097600.1	0.000156591	16.2526
1	7769032	Prupe.1G097600.1	0.000147221	15.8419
1	7769315	Prupe.1G097600.1	2.14823e-05	16.3328
1	7770300	Prupe.1G097600.1	0.000620515	13.2504
1	7770326	Prupe.1G097600.1	0.000434315	13.8822
1	7771530	Prupe.1G097600.1	0.000528775	14.1232
1	7771703	Prupe.1G097600.1	0.0006664	13.3078
1	7771887	Prupe.1G097600.1	3.50663e-05	16.9983
1	7771971	Prupe.1G097600.1	0.00128203	13.7257
1	7771988	Prupe.1G097600.1	0.00143234	12.9067
1	7772050	Prupe.1G097600.1	0.00176875	12.7446
1	7772164	Prupe.1G097600.1	0.000240339	15.4363
1	7772274	Prupe.1G097600.1	0.00120403	14.3531
1	7772794	Prupe.1G097600.1	2.37346e-05	18.9845
1	7778280	Prupe.1G097600.1	0.000528782	15.2394
1	7779241	Prupe.1G097600.1	0.000585816	14.8713
1	7779715	Prupe.1G097600.1	0.000154427	16.2899
1	7780999	Prupe.1G097600.1	0.000286315	15.5434
1	7781253	Prupe.1G097600.1	5.93513e-05	17.5939
1	7781832	Prupe.1G097600.1	0.00077158	14.3968
1	7782901	Prupe.1G097600.1	4.01342e-05	17.3137
1	7784652	Prupe.1G097600.1	1.591e-05	19.2458
1	7784988	Prupe.1G097600.1	0.000109427	16.6953
1	7785137	Prupe.1G097600.1	1.85582e-07	21.6487
1	7785367	Prupe.1G097600.1	0.000453386	14.9547
1	7785502	Prupe.1G097600.1	4.58942e-05	16.9666
1	7787280	Prupe.1G097600.1	7.81232e-06	20.4236
1	7792992	Prupe.1G097600.1	1.96752e-05	17.5494
1	7796426	Prupe.1G097600.1	0.000364934	16.3788
1	7796617	Prupe.1G097600.1	0.000353358	16.8554
1	7797203	Prupe.1G097600.1	0.000436354	13.1355
1	7798041	Prupe.1G097600.1	0.00126641	14.5179
1	7798384	Prupe.1G097600.1	0.000863932	15.2827
1	7799046	Prupe.1G097600.1	0.00167907	13.1434
1	7799129	Prupe.1G097600.1	7.79728e-05	17.625
1	7799143	Prupe.1G097600.1	0.000195297	15.7412
1	7800380	Prupe.1G097600.1	2.79911e-05	17.3943
1	7800505	Prupe.1G097600.1	0.00106795	12.5755
1	7800754	Prupe.1G097600.1	0.00138427	14.259
1	7801245	Prupe.1G097600.1	5.37204e-05	17.0636
1	7801662	Prupe.1G097600.1	0.000488645	14.5071
1	7804619	Prupe.1G097600.1	0.00031864	14.5135
1	7806015	Prupe.1G097600.1	0.000123341	15.084
1	7807014	Prupe.1G097600.1	0.000356622	12.9025
1	7809777	Prupe.1G097600.1	0.000110995	17.4558
1	7809991	Prupe.1G097600.1	4.06202e-06	19.9829
1	7813574	Prupe.1G097600.1	0.000692606	14.8581
1	7815289	Prupe.1G097600.1	0.00167648	13.9406
1	7898941	Prupe.1G098700.1	0.000920444	1.36009
1	7898977	Prupe.1G098700.1	0.000350605	1.44652
1	7899003	Prupe.1G098700.1	0.000428001	1.40985
1	7899054	Prupe.1G098700.1	0.00179361	1.2778
1	7918915	Prupe.1G099400.1	0.000644408	0.934313
1	7922286	Prupe.1G099400.1	0.000814923	0.873611
1	7926057	Prupe.1G099400.1	0.000235963	0.978944
1	7926579	Prupe.1G099400.1	0.00128192	0.782012
1	7943895	Prupe.1G099400.1	0.000369036	0.534091
1	7944671	Prupe.1G099400.1	0.00111734	0.903584
1	7989382	Prupe.1G100800.1	9.79493e-05	-2.0287
1	7989409	Prupe.1G100800.1	9.50148e-05	-2.02548
1	7989585	Prupe.1G100800.1	0.000306636	-1.81493
1	7989669	Prupe.1G100800.1	0.000220562	-1.87429
1	7990458	Prupe.1G100800.1	0.000967277	1.6954
1	7991112	Prupe.1G100800.1	0.000494803	1.69824
1	7991113	Prupe.1G100800.1	0.000710714	1.66724
1	7991189	Prupe.1G100800.1	2.39659e-05	-1.92877
1	7993213	Prupe.1G100800.1	1.91188e-05	-1.79159
1	7993284	Prupe.1G100800.1	1.55337e-05	-1.83944
1	7993877	Prupe.1G100800.1	0.000849345	-1.64944
1	7993913	Prupe.1G100800.1	0.000379518	-1.6549
1	7993930	Prupe.1G100800.1	0.000253421	-1.78549
1	7994172	Prupe.1G100800.1	0.00155176	-1.59779
1	7994272	Prupe.1G100800.1	3.09765e-05	-2.17085
1	7994512	Prupe.1G100800.1	0.00185206	1.79677
1	7994566	Prupe.1G100800.1	0.000275306	-1.82844
1	7994784	Prupe.1G100800.1	0.000199808	-1.89404
1	7995325	Prupe.1G100800.1	0.00158017	1.78822
1	7995380	Prupe.1G100800.1	0.00132578	1.77918
1	7995574	Prupe.1G100800.1	0.00188176	1.83576
1	7995666	Prupe.1G100800.1	0.000673963	-1.73678
1	7995984	Prupe.1G100800.1	0.000175359	-1.86477
1	7997248	Prupe.1G100800.1	0.00130342	1.81845
1	7997251	Prupe.1G100800.1	0.00127007	1.93027
1	7997957	Prupe.1G100800.1	0.00112971	1.82479
1	7998054	Prupe.1G100800.1	0.00121574	1.85441
1	7998070	Prupe.1G100800.1	0.00142884	1.86933
1	8000378	Prupe.1G100800.1	0.000826694	1.96951
1	8001192	Prupe.1G100200.1	0.000835588	1.8697
1	8002236	Prupe.1G100800.1	0.000740559	1.91584
1	8002360	Prupe.1G100800.1	0.000310836	-1.88346
1	8003926	Prupe.1G100800.1	0.00173579	1.8213
1	8004995	Prupe.1G100800.1	0.000176347	-1.45981
1	8006403	Prupe.1G100800.1	0.000169497	-1.70833
1	8007506	Prupe.1G100800.1	0.00121128	-1.53349
1	8007507	Prupe.1G100800.1	0.00121128	-1.53349
1	8007546	Prupe.1G100800.1	0.00033863	-1.78998
1	8007581	Prupe.1G100800.1	1.08489e-05	-2.14497
1	8008063	Prupe.1G100800.1	0.00168815	-1.58571
1	8008964	Prupe.1G100800.1	0.000563924	-1.76632
1	8009063	Prupe.1G100800.1	6.46713e-05	-1.93347
1	8009214	Prupe.1G100800.1	7.51212e-08	-2.40971
1	8009214	Prupe.1G100400.1	0.00129678	-1.26557
1	8009375	Prupe.1G100800.1	0.00126432	-1.54243
1	8009648	Prupe.1G100800.1	0.000536535	-1.55942
1	8009702	Prupe.1G100800.1	0.000473764	-1.65958
1	8009726	Prupe.1G100800.1	0.00165233	-1.45383
1	8009871	Prupe.1G100800.1	0.000254848	-1.60461
1	8010814	Prupe.1G100800.1	0.000463971	-1.76762
1	8011022	Prupe.1G100800.1	0.000196835	-2.01639
1	8024445	Prupe.1G100800.1	0.0010977	-1.46513
1	8028543	Prupe.1G100800.1	0.000333471	-1.86086
1	8028562	Prupe.1G100800.1	0.000479361	-1.83902
1	8028605	Prupe.1G100800.1	0.000507299	-1.87308
1	8028647	Prupe.1G100800.1	0.000857071	-1.7582
1	8028697	Prupe.1G100800.1	0.00109322	-1.66342
1	8028712	Prupe.1G100800.1	0.000420457	-1.75117
1	8028739	Prupe.1G100800.1	0.000195278	-1.22967
1	8031393	Prupe.1G100800.1	0.00195838	-1.44405
1	8032203	Prupe.1G100800.1	0.000705209	-1.64803
1	8032680	Prupe.1G100800.1	0.000247293	-1.65048
1	8033466	Prupe.1G100800.1	0.000665616	-1.56478
1	8034054	Prupe.1G100800.1	0.00118946	-1.62963
1	8034111	Prupe.1G100800.1	0.000872987	-1.65066
1	8034334	Prupe.1G100800.1	0.00010547	-1.83654
1	8034403	Prupe.1G100800.1	0.00163997	-1.53418
1	8036748	Prupe.1G100800.1	0.00125345	-1.571
1	8037047	Prupe.1G100800.1	0.000710712	-1.68612
1	8037080	Prupe.1G100800.1	0.000509111	-1.67309
1	8037964	Prupe.1G100800.1	0.00108433	-1.54074
1	8039123	Prupe.1G100800.1	0.00143036	-1.65663
1	8041060	Prupe.1G100800.1	0.000399404	-1.66176
1	8041061	Prupe.1G100800.1	0.000399404	-1.66176
1	8041293	Prupe.1G100800.1	0.000190113	-1.88882
1	8041458	Prupe.1G100800.1	0.00151859	-1.59241
1	8041815	Prupe.1G100800.1	0.000490339	-1.77929
1	8042433	Prupe.1G100800.1	0.000754502	-1.59769
1	8043027	Prupe.1G100800.1	8.06749e-05	-2.13213
1	8043132	Prupe.1G100800.1	0.000946761	-1.6861
1	8052352	Prupe.1G100800.1	0.00136088	-1.37678
1	8127959	Prupe.1G102000.1	0.000731982	0.927573
1	8144080	Prupe.1G102000.1	0.00107392	-0.797531
1	8146171	Prupe.1G102000.1	0.00161861	-0.810424
1	8146338	Prupe.1G102000.1	0.000650894	-0.8657
1	8146370	Prupe.1G102000.1	0.000633681	-0.868426
1	8149197	Prupe.1G102000.1	0.000244605	-0.884032
1	8150821	Prupe.1G102000.1	0.000433327	-1.55994
1	8172245	Prupe.1G102000.1	0.000536837	-0.812448
1	8291139	Prupe.1G103500.1	0.000626517	7.96286
1	8478778	Prupe.1G105200.1	0.000702081	-2.19009
1	8480245	Prupe.1G105500.1	0.00158537	0.398169
1	8481280	Prupe.1G105200.1	0.000900663	-1.97659
1	8481760	Prupe.1G105200.1	0.000842563	-2.1232
1	8481925	Prupe.1G105200.1	0.000417234	-2.32478
1	8485762	Prupe.1G106000.1	0.00130583	-0.543603
1	8489569	Prupe.1G106000.1	0.00140208	-0.462178
1	8491623	Prupe.1G105200.1	0.00145634	-2.06365
1	8492973	Prupe.1G105200.1	0.00153063	-2.05195
1	8494002	Prupe.1G105200.1	0.000183601	-2.31569
1	8494222	Prupe.1G105200.1	0.000138609	-2.36616
1	8494354	Prupe.1G105200.1	0.000660176	-2.08882
1	8495051	Prupe.1G105200.1	0.000381246	-2.34994
1	8495983	Prupe.1G105200.1	0.000624189	-2.08015
1	8502516	Prupe.1G105700.1	0.00118576	-2.82788
1	8513450	Prupe.1G105700.1	0.00180508	-2.95095
1	8695842	Prupe.1G108600.1	0.00113558	0.680133
1	8726096	Prupe.1G109700.1	0.000330885	4.28128
1	8959337	Prupe.1G112600.1	0.00185425	-0.402072
1	8989868	Prupe.1G112600.1	0.00179247	-0.366875
1	8993629	Prupe.1G112600.1	0.0019507	-0.389156
1	9029992	Prupe.1G114000.1	0.00172003	6.65801
1	9075437	Prupe.1G115000.1	0.00101361	-1.962
1	9076684	Prupe.1G114000.1	0.000557191	7.45862
1	9077651	Prupe.1G114000.1	0.000689798	-6.33479
1	9078349	Prupe.1G114400.1	0.00108439	-1.81833
1	9078397	Prupe.1G114000.1	0.000282727	-6.48618
1	9079814	Prupe.1G114000.1	0.000231494	-7.14333
1	9087666	Prupe.1G115000.1	0.00174597	-2.10512
1	9099239	Prupe.1G115000.1	0.0014064	-1.76114
1	9107185	Prupe.1G115000.1	0.00182115	-2.19769
1	9117502	Prupe.1G115000.1	0.000514367	-2.23158
1	9120622	Prupe.1G115000.1	0.000955881	-2.0703
1	9124421	Prupe.1G115000.1	0.00126551	-1.9791
1	9124604	Prupe.1G115000.1	0.00198503	-1.81695
1	9124612	Prupe.1G115000.1	0.00100942	-1.99137
1	9125074	Prupe.1G115000.1	0.00154996	-1.80639
1	9126436	Prupe.1G115000.1	0.00116595	-2.079
1	9126458	Prupe.1G115000.1	0.000769211	-2.09114
1	9634923	Prupe.1G123000.1	0.000233075	21.5143
1	9654531	Prupe.1G123000.1	0.00181151	14.4567
1	9654774	Prupe.1G123000.1	0.00102585	15.0157
1	9655262	Prupe.1G123000.1	0.000345008	14.5742
1	9655585	Prupe.1G123000.1	0.000668529	16.9192
1	9935036	Prupe.1G126700.1	0.000843414	5.32552
1	9935090	Prupe.1G126700.1	0.000430172	5.72479
1	9935888	Prupe.1G126700.1	0.00181582	5.071
1	9939234	Prupe.1G126700.1	0.00108418	5.0138
1	9943926	Prupe.1G126700.1	0.00106717	5.05541
1	9945870	Prupe.1G126700.1	0.00106717	5.05541
1	9994256	Prupe.1G128000.1	0.00184044	-4.65851
1	10012704	Prupe.1G128000.1	0.000447469	-5.27106
1	10021007	Prupe.1G128000.1	0.00177148	-4.55485
1	10029506	Prupe.1G128000.1	0.00194378	-4.55272
1	10039175	Prupe.1G128000.1	0.00028671	-5.19669
1	10039178	Prupe.1G128000.1	0.000325468	-5.21507
1	10039190	Prupe.1G128000.1	0.000590213	-5.0967
1	10039353	Prupe.1G128000.1	0.000359033	-5.14586
1	10039368	Prupe.1G128000.1	0.000560873	-5.11101
1	10043011	Prupe.1G128000.1	0.000713842	-4.84298
1	10664526	Prupe.1G134600.1	0.000223502	1.36916
1	10687225	Prupe.1G135500.1	0.0017844	-0.29555
1	10710823	Prupe.1G135500.1	0.00125173	-0.346401
1	10749580	Prupe.1G136500.1	0.00099685	0.749161
1	10750032	Prupe.1G137200.1	0.000401547	-13.4582
1	10754759	Prupe.1G137300.1	0.00137786	-2.14294
1	10766880	Prupe.1G137200.1	0.00187028	11.3609
1	10773228	Prupe.1G137200.1	0.00072939	12.3137
1	10773798	Prupe.1G137200.1	0.00180204	-15.8185
1	11017991	Prupe.1G140300.1	0.00195029	-0.603053
1	11018018	Prupe.1G140300.1	0.00181953	-0.626549
1	11064609	Prupe.1G141000.1	0.00144173	157.019
1	11064720	Prupe.1G141000.1	0.00197144	155.358
1	11065743	Prupe.1G141000.1	0.00121924	156.713
1	11066822	Prupe.1G141000.1	0.00121833	156.073
1	11066903	Prupe.1G141000.1	0.000131772	183.248
1	11067190	Prupe.1G141000.1	0.00190418	153.813
1	11067205	Prupe.1G141000.1	0.00142177	152.983
1	11067209	Prupe.1G141000.1	0.00103882	156.077
1	11067236	Prupe.1G141000.1	0.00183778	147.993
1	11067700	Prupe.1G141000.1	0.00162608	153.651
1	11067734	Prupe.1G141000.1	0.000476779	174.22
1	11067837	Prupe.1G141000.1	0.000882991	164.365
1	11067841	Prupe.1G141000.1	0.00113598	161.631
1	11067860	Prupe.1G141000.1	0.00112505	159.621
1	11068119	Prupe.1G141000.1	0.00106338	152.757
1	11069614	Prupe.1G141000.1	0.00166433	153.48
1	11070065	Prupe.1G141000.1	0.000301908	172.85
1	11070082	Prupe.1G141000.1	0.00047754	171.296
1	11070119	Prupe.1G141000.1	0.000727543	159.659
1	11070155	Prupe.1G141000.1	0.000340851	167.714
1	11070159	Prupe.1G141000.1	0.000591864	163.631
1	11070173	Prupe.1G141000.1	0.000749492	156.79
1	11070175	Prupe.1G141000.1	0.000832689	157.079
1	11070179	Prupe.1G141000.1	0.00110175	150.421
1	11070609	Prupe.1G141000.1	0.00116629	154.509
1	11070619	Prupe.1G141000.1	0.000925388	155.789
1	11071102	Prupe.1G141000.1	0.00199519	154.473
1	11071988	Prupe.1G141000.1	0.00170822	159.797
1	11071989	Prupe.1G141000.1	0.00170822	159.797
1	11072024	Prupe.1G141000.1	0.0012697	165.768
1	11072031	Prupe.1G141000.1	0.0012697	165.768
1	11072042	Prupe.1G141000.1	0.00187678	159.491
1	11072050	Prupe.1G141000.1	0.00187678	159.491
1	11072130	Prupe.1G141000.1	0.00130494	157.169
1	11072365	Prupe.1G141000.1	0.000714632	164.82
1	11073613	Prupe.1G141000.1	0.000342416	179.054
1	11073631	Prupe.1G141000.1	0.000641173	169.91
1	11074382	Prupe.1G141000.1	0.000703302	173.699
1	11075025	Prupe.1G141000.1	0.00101771	163.61
1	11075036	Prupe.1G141000.1	0.000910736	155.859
1	11075039	Prupe.1G141000.1	0.0014468	154.331
1	11075045	Prupe.1G141000.1	0.000540598	170.735
1	11075788	Prupe.1G141000.1	0.00148735	157.667
1	11077777	Prupe.1G141000.1	0.00172806	157.059
1	11077850	Prupe.1G141000.1	0.00118691	156.047
1	11078092	Prupe.1G141000.1	0.00182622	156.266
1	11078153	Prupe.1G141000.1	0.00129461	161.564
1	11078212	Prupe.1G141000.1	0.00117511	155.849
1	11078274	Prupe.1G141000.1	0.00126705	159.27
1	11078279	Prupe.1G141000.1	0.00180386	154.527
1	11078628	Prupe.1G141000.1	0.00196362	153.318
1	11078639	Prupe.1G141000.1	0.00147174	159.758
1	11079191	Prupe.1G141000.1	0.000421034	172.895
1	11079718	Prupe.1G141000.1	0.00128091	155.605
1	11079833	Prupe.1G141000.1	0.00136542	159.558
1	11080925	Prupe.1G141000.1	0.00126287	152.158
1	11082239	Prupe.1G141000.1	0.00198525	152.478
1	11084371	Prupe.1G141000.1	0.00106072	153.006
1	11085378	Prupe.1G141000.1	0.000757691	160.084
1	11085430	Prupe.1G141000.1	0.00089118	153.758
1	11085499	Prupe.1G141000.1	0.000432229	168.618
1	11086339	Prupe.1G141000.1	0.00147069	158.055
1	11086475	Prupe.1G141000.1	0.00119245	160.102
1	11089709	Prupe.1G141000.1	0.000180126	168.417
1	11090935	Prupe.1G141000.1	0.000637318	155.27
1	11092604	Prupe.1G141000.1	0.0019314	132.658
1	11092650	Prupe.1G141000.1	0.00118802	212.551
1	11115394	Prupe.1G141000.1	0.00141286	124.612
1	11124294	Prupe.1G141800.1	0.000931233	2.99945
1	11125374	Prupe.1G141800.1	0.0011706	2.94707
1	11140542	Prupe.1G141800.1	0.000728806	3.03091
1	11141880	Prupe.1G141800.1	0.00124481	2.92523
1	11143267	Prupe.1G141800.1	0.00141376	2.95227
1	11146744	Prupe.1G141800.1	0.0002026	3.20807
1	11147200	Prupe.1G141800.1	0.00133697	2.91352
1	11147324	Prupe.1G141800.1	0.00141376	2.95227
1	11148064	Prupe.1G141800.1	0.00145494	2.88569
1	11148348	Prupe.1G141800.1	0.00147734	2.93394
1	11148410	Prupe.1G141800.1	0.00103013	2.88157
1	11148679	Prupe.1G141800.1	0.00115711	2.9786
1	11148723	Prupe.1G141800.1	0.00141376	2.95227
1	11149230	Prupe.1G141800.1	0.000522331	2.76619
1	11149999	Prupe.1G141800.1	0.00151385	2.93394
1	11150045	Prupe.1G141800.1	0.00191364	2.84841
1	11150099	Prupe.1G141800.1	0.00195197	2.90543
1	11150858	Prupe.1G141800.1	0.00114407	2.68105
1	11154426	Prupe.1G141800.1	0.00198258	2.74885
1	11154877	Prupe.1G141800.1	0.000252842	3.47498
1	11164641	Prupe.1G141800.1	0.00194621	2.75714
1	11168051	Prupe.1G141800.1	0.00110941	3.08854
1	11443589	Prupe.1G145900.1	0.00190054	-18.9977
1	11522705	Prupe.1G146400.1	0.000183719	1.48468
1	11523984	Prupe.1G146400.1	0.000334055	1.45029
1	11525368	Prupe.1G146400.1	0.000640434	1.29215
1	11611801	Prupe.1G147900.1	0.00185233	0.721305
1	11614824	Prupe.1G147900.1	0.00128177	0.779541
1	11625939	Prupe.1G147900.1	0.000448159	0.949043
1	11625939	Prupe.1G148500.1	0.00117881	0.374719
1	11625951	Prupe.1G147900.1	0.00061353	0.920634
1	11625951	Prupe.1G148500.1	0.00197625	0.355393
1	11627880	Prupe.1G148500.1	0.0019341	0.656944
1	11639108	Prupe.1G147900.1	0.000400181	0.898898
1	11639108	Prupe.1G148500.1	0.000671669	0.36852
1	11641697	Prupe.1G148500.1	0.00135072	0.336916
1	11649310	Prupe.1G148500.1	0.00187941	0.621903
1	11713046	Prupe.1G149600.1	0.000124987	10.7802
1	11713050	Prupe.1G149600.1	0.000124987	10.7802
1	11717183	Prupe.1G149600.1	0.000456907	10.1595
1	11726390	Prupe.1G149600.1	0.00192867	10.5073
1	11727066	Prupe.1G149600.1	0.000173871	13.5195
1	11727442	Prupe.1G149600.1	0.000119042	12.1384
1	11727525	Prupe.1G149600.1	0.00181848	10.0063
1	11727810	Prupe.1G149600.1	0.00102341	10.2929
1	11727815	Prupe.1G149700.1	0.00147399	-16.5853
1	11727833	Prupe.1G149700.1	0.00159652	-16.2269
1	11728728	Prupe.1G149600.1	0.00180115	10.3035
1	11733287	Prupe.1G149600.1	0.00118993	8.78554
1	11740217	Prupe.1G149600.1	0.00184052	9.38558
1	11749218	Prupe.1G149600.1	0.000899616	10.1961
1	11749444	Prupe.1G149600.1	0.000183785	10.8412
1	11749862	Prupe.1G149600.1	0.00172038	9.1169
1	11759037	Prupe.1G149600.1	0.000538154	10.4803
1	11764549	Prupe.1G149600.1	0.00140857	9.69181
1	11766573	Prupe.1G149600.1	0.00105417	8.53203
1	11766964	Prupe.1G149600.1	0.000372884	11.0035
1	11767492	Prupe.1G149600.1	0.000452808	10.3659
1	11770161	Prupe.1G149600.1	0.000995318	10.1394
1	11792200	Prupe.1G150400.1	0.00163136	7.2503
1	11825651	Prupe.1G150400.1	0.000190728	8.29031
1	11991514	Prupe.1G151600.1	0.000502764	-2.05846
1	11991522	Prupe.1G151600.1	7.74978e-05	-1.93549
1	11991594	Prupe.1G151600.1	9.49508e-05	-2.16145
1	11991602	Prupe.1G151600.1	0.000260163	-2.02759
1	12175518	Prupe.1G154700.1	0.000818811	-0.735969
1	12299408	Prupe.1G155400.1	0.00168224	-1.13257
1	12299601	Prupe.1G155400.1	0.00107727	-1.19285
1	12303108	Prupe.1G155400.1	0.000266111	-1.36255
1	12441045	Prupe.1G157200.1	0.0019646	-0.358987
1	12463375	Prupe.1G157300.1	0.00130103	1.26071
1	12464085	Prupe.1G157300.1	0.000522671	1.39782
1	12470807	Prupe.1G157300.1	0.0012739	1.47363
1	12474115	Prupe.1G157300.1	0.00181525	1.56636
1	12591374	Prupe.1G158500.1	0.000580656	0.312392
1	12591624	Prupe.1G158500.1	0.0010589	0.282382
1	12709389	Prupe.1G159900.1	0.000411531	-1.22081
1	12743182	Prupe.1G159900.1	0.00105507	-0.944877
1	12805911	Prupe.1G160800.1	0.000788977	12.1881
1	12806016	Prupe.1G160800.1	0.00121659	11.5887
1	12806079	Prupe.1G160800.1	0.000672933	12.714
1	12806622	Prupe.1G160800.1	0.00175256	11.4579
1	12810260	Prupe.1G160800.1	0.00178898	11.2748
1	12816747	Prupe.1G160800.1	0.00190972	10.8625
1	12819104	Prupe.1G160800.1	0.000847762	11.084
1	12850987	Prupe.1G161200.1	0.00192187	1.71507
1	12863599	Prupe.1G161200.1	0.00100954	1.77516
1	12867044	Prupe.1G161200.1	0.00188102	1.61637
1	12868903	Prupe.1G161200.1	0.000700577	1.93173
1	12869574	Prupe.1G161200.1	0.000137008	1.53482
1	12870693	Prupe.1G161200.1	0.00167474	1.20855
1	12873978	Prupe.1G161200.1	0.0011611	1.19447
1	12873980	Prupe.1G161200.1	0.0011611	1.19447
1	12891495	Prupe.1G161200.1	0.00112367	1.31032
1	12892773	Prupe.1G161200.1	0.000563568	1.36215
1	13221818	Prupe.1G164100.1	0.00177133	1.90494
1	13264297	Prupe.1G164600.1	0.00127485	-11.6267
1	13397085	Prupe.1G165500.1	0.0014467	-0.816024
1	13672376	Prupe.1G168100.1	0.000849037	-0.662154
1	13709576	Prupe.1G168100.1	0.00194954	0.676037
1	13996646	Prupe.1G170300.1	0.00102213	-1.30845
1	14019368	Prupe.1G170100.1	0.000222088	-0.435312
1	14026886	Prupe.1G170100.1	0.00123459	-0.442083
1	14200266	Prupe.1G171000.1	0.000704418	17.1783
1	14236758	Prupe.1G171000.1	0.00125737	14.3649
1	14236772	Prupe.1G171000.1	0.0018386	14.0792
1	14412679	Prupe.1G172800.1	0.00199318	-20.9845
1	14453658	Prupe.1G172800.1	0.00128573	-19.4336
1	14453685	Prupe.1G172800.1	0.00128573	-19.4336
1	14454093	Prupe.1G172800.1	0.000446714	-18.7401
1	14457483	Prupe.1G172800.1	0.00148466	-19.0012
1	14457484	Prupe.1G172800.1	0.00148466	-19.0012
1	14654919	Prupe.1G174400.1	0.000759742	2.09092
1	14661843	Prupe.1G174100.1	0.00031556	-5.21958
1	14681534	Prupe.1G174400.1	0.00197173	2.08859
1	14681615	Prupe.1G174400.1	0.00197173	2.08859
1	14725640	Prupe.1G174900.1	0.00163229	-0.404866
1	14725657	Prupe.1G174900.1	0.000940224	-0.427262
1	14726734	Prupe.1G174900.1	0.00144339	-0.439436
1	14726735	Prupe.1G174900.1	0.00144339	-0.439436
1	14726776	Prupe.1G174900.1	0.00157826	-0.434585
1	14726832	Prupe.1G174900.1	0.00102618	-0.406416
1	14726855	Prupe.1G174900.1	0.000651134	-0.467854
1	14737206	Prupe.1G174900.1	0.000613182	-0.463185
1	14739029	Prupe.1G174900.1	0.00118417	-0.375297
1	14755185	Prupe.1G174900.1	0.000910709	-0.488901
1	14866874	Prupe.1G175900.1	0.000959034	-0.537951
1	15107942	Prupe.1G177100.1	0.00122177	-4.50151
1	15601439	Prupe.1G180000.1	0.000232233	13.7586
1	15976977	Prupe.1G182100.1	0.00114202	-0.606593
1	16050595	Prupe.1G182600.1	0.000563587	6.60819
1	16055430	Prupe.1G182600.1	0.00121363	6.07045
1	16056340	Prupe.1G182600.1	0.000666806	6.39084
1	16070309	Prupe.1G182600.1	0.00188965	5.33082
1	16212253	Prupe.1G183300.1	0.00041755	-8.3992
1	16877927	Prupe.1G186200.1	0.000421642	-1.4163
1	16952399	Prupe.1G186600.1	0.00163581	-2.97177
1	17234292	Prupe.1G187900.1	0.00161219	1.48731
1	17419917	Prupe.1G189000.1	0.00034014	-8.8492
1	17558488	Prupe.1G189800.1	0.00177412	-18.9081
1	17597116	Prupe.1G190500.1	1.40752e-05	2.71378
1	17600943	Prupe.1G190500.1	0.00104439	2.04386
1	17605385	Prupe.1G190500.1	0.000481026	2.28309
1	17619196	Prupe.1G190500.1	0.000195669	2.34005
1	17619211	Prupe.1G190500.1	0.00010473	2.52719
1	17752176	Prupe.1G192000.1	0.000977429	-3.87151
1	17752179	Prupe.1G191800.1	0.00138815	1.1202
1	17763595	Prupe.1G191800.1	0.000361667	1.18205
1	17789217	Prupe.1G192000.1	0.00113726	-2.0905
1	17789218	Prupe.1G192000.1	0.00113726	-2.0905
1	17812423	Prupe.1G192000.1	0.000158609	-4.19891
1	17812467	Prupe.1G192000.1	0.000107325	-4.11389
1	17812568	Prupe.1G192000.1	0.00025484	-3.92014
1	17813527	Prupe.1G192000.1	0.0011587	-3.27247
1	17813528	Prupe.1G192000.1	0.0011587	-3.27247
1	17813567	Prupe.1G192000.1	9.0589e-06	-4.51516
1	17813646	Prupe.1G192000.1	0.00100728	-3.28892
1	17814481	Prupe.1G192000.1	0.000146892	-3.5879
1	18026559	Prupe.1G192600.1	0.00170947	-2.50633
1	18444485	Prupe.1G194800.1	0.000391089	65.3444
1	18738628	Prupe.1G196300.1	0.000231749	-2.64985
1	18738638	Prupe.1G196300.1	7.17687e-05	-2.82318
1	18738688	Prupe.1G196300.1	0.00129703	-2.24086
1	18738819	Prupe.1G196300.1	0.00106454	-2.6689
1	18739289	Prupe.1G196300.1	0.000741237	-2.511
1	18739295	Prupe.1G196300.1	0.00177023	-2.37124
1	18739302	Prupe.1G196300.1	0.000741237	-2.511
1	18740434	Prupe.1G196300.1	0.00104074	-2.2847
1	18783940	Prupe.1G197200.1	0.00185801	1.92709
1	18787597	Prupe.1G197100.1	0.00185325	5.96703
1	18872581	Prupe.1G197700.1	0.000628615	3.47082
1	18873549	Prupe.1G197700.1	0.00192365	2.59046
1	18874760	Prupe.1G197700.1	0.00169466	2.87396
1	18875277	Prupe.1G197700.1	0.000610312	3.28131
1	19132503	Prupe.1G198700.1	6.55034e-05	5.71685
1	19195081	Prupe.1G198900.1	0.00145233	-1.55133
1	19522369	Prupe.1G200100.1	0.000478728	0.831271
1	19525687	Prupe.1G200100.1	0.000327042	0.906285
1	19543667	Prupe.1G200100.1	0.00135024	0.779621
1	19546637	Prupe.1G200100.1	0.00065011	0.885297
1	19546907	Prupe.1G200100.1	0.00163662	0.81723
1	19551817	Prupe.1G200200.1	0.00179997	2.21865
1	19553056	Prupe.1G200100.1	0.00130788	0.867602
1	19606671	Prupe.1G200300.1	0.00143962	3.53251
1	20248592	Prupe.1G203200.1	0.000907644	-3.57786
1	20250886	Prupe.1G203200.1	0.00072719	-3.92811
1	20251151	Prupe.1G203200.1	0.00072914	-3.85889
1	22343408	Prupe.1G209800.1	0.000913549	6.75413
1	22343435	Prupe.1G209800.1	0.000882665	6.33278
1	22343517	Prupe.1G209800.1	0.000930785	5.74171
1	22343532	Prupe.1G209800.1	0.00180016	5.44734
1	22343628	Prupe.1G209700.1	0.000868522	-0.487404
1	22344192	Prupe.1G209800.1	0.000161591	6.32778
1	22344371	Prupe.1G209800.1	0.00197212	5.82883
1	22344657	Prupe.1G209800.1	0.00155079	5.90208
1	22345150	Prupe.1G209800.1	0.00045212	6.19543
1	22345863	Prupe.1G209800.1	0.000390278	6.43008
1	22345863	Prupe.1G209900.1	0.0008439	5.26035
1	22345879	Prupe.1G209800.1	9.75375e-05	8.18627
1	22345879	Prupe.1G209900.1	0.0003276	6.56753
1	22346150	Prupe.1G209800.1	0.000263634	7.41656
1	22346150	Prupe.1G209900.1	0.00159804	5.59109
1	22346604	Prupe.1G209800.1	0.000590214	6.23625
1	22346810	Prupe.1G209800.1	0.00146451	5.76466
1	22348075	Prupe.1G209800.1	0.000354876	6.35127
1	22348448	Prupe.1G209800.1	0.00118967	5.97041
1	22348646	Prupe.1G209800.1	0.000842184	5.64146
1	22348646	Prupe.1G209900.1	0.00119519	4.75383
1	22349799	Prupe.1G209800.1	0.0016039	5.641
1	22351605	Prupe.1G209800.1	0.000885872	6.03988
1	22351607	Prupe.1G209800.1	0.000975242	5.83855
1	22351765	Prupe.1G209800.1	0.000926266	6.13652
1	22351766	Prupe.1G209800.1	0.000926266	6.13652
1	22351807	Prupe.1G209800.1	5.65252e-05	7.22824
1	22351807	Prupe.1G209900.1	0.00151785	4.97962
1	22353825	Prupe.1G209800.1	0.000715844	5.23267
1	22356174	Prupe.1G209800.1	0.000247926	6.54375
1	22356181	Prupe.1G209800.1	0.000622709	6.2778
1	22356242	Prupe.1G209800.1	0.00104269	6.1229
1	22356252	Prupe.1G209800.1	0.00150567	5.96149
1	22357243	Prupe.1G209800.1	0.00104646	5.71514
1	22377899	Prupe.1G209800.1	0.000307422	7.3153
1	22377899	Prupe.1G209900.1	0.000770613	5.92763
1	22385685	Prupe.1G209800.1	0.000227353	6.92035
1	22385762	Prupe.1G209800.1	0.000562798	6.48926
1	22385854	Prupe.1G209800.1	1.17206e-05	8.84473
1	22385854	Prupe.1G209900.1	0.000298125	6.38485
1	22385878	Prupe.1G209800.1	2.66587e-05	8.38101
1	22385878	Prupe.1G209900.1	0.000657095	5.94563
1	22385904	Prupe.1G209800.1	0.000192866	7.33556
1	22386004	Prupe.1G209800.1	0.000379904	7.16675
1	22386225	Prupe.1G209800.1	0.000145722	7.82215
1	22386610	Prupe.1G209900.1	0.00121216	5.48626
1	22386797	Prupe.1G209800.1	0.000278868	6.41162
1	22388368	Prupe.1G209800.1	0.000504744	6.61928
1	22388605	Prupe.1G209800.1	0.000393946	7.09015
1	22389723	Prupe.1G209800.1	0.000332737	7.09744
1	22391825	Prupe.1G209800.1	0.00155242	6.26036
1	22392451	Prupe.1G209800.1	0.000394166	7.23988
1	22392775	Prupe.1G209800.1	0.000302155	7.38724
1	22392775	Prupe.1G209900.1	0.00150458	5.65165
1	22392822	Prupe.1G209800.1	0.000384789	7.32958
1	22392822	Prupe.1G209900.1	0.00148092	5.71182
1	22393093	Prupe.1G209800.1	0.000495257	6.79207
1	22393093	Prupe.1G209900.1	0.000827106	5.66317
1	22394718	Prupe.1G209900.1	0.0019762	5.15666
1	22394785	Prupe.1G209800.1	7.47042e-05	7.77441
1	22394915	Prupe.1G209800.1	0.000307639	7.02894
1	22394915	Prupe.1G209900.1	0.000494642	5.89337
1	22572436	Prupe.1G212400.1	0.00155878	-19.2786
1	22691575	Prupe.1G213300.1	0.000243258	-1.26872
1	22706988	Prupe.1G213400.1	0.000772046	-10.1144
1	22707459	Prupe.1G213300.1	8.38677e-05	-1.73498
1	22725174	Prupe.1G213900.1	0.00103509	-1.56269
1	22862716	Prupe.1G215400.1	0.000928409	2.57225
1	22862718	Prupe.1G215400.1	0.000670473	2.59019
1	23312752	Prupe.1G218300.1	0.00141933	38.6421
1	23313275	Prupe.1G218300.1	0.0016433	34.3234
1	23313312	Prupe.1G218300.1	0.000424185	40.9314
1	23313650	Prupe.1G218300.1	0.000475176	38.8561
1	23313882	Prupe.1G218300.1	0.000873079	43.487
1	23314036	Prupe.1G218300.1	0.000404917	41.2116
1	23314382	Prupe.1G218300.1	0.00128134	37.2279
1	23492948	Prupe.1G220300.1	0.00142136	2.49188
1	23545480	Prupe.1G220700.1	0.0012636	39.3432
1	23567658	Prupe.1G221500.1	0.00162872	3.79159
1	23670136	Prupe.1G222900.1	0.00193752	-2.45721
1	23803634	Prupe.1G224300.1	0.00149373	-2.3156
1	23803642	Prupe.1G224300.1	0.000969779	-2.43553
1	23906951	Prupe.1G225900.1	0.000367937	4.96719
1	23907028	Prupe.1G225900.1	0.000244248	5.05772
1	23908996	Prupe.1G225900.1	0.000938378	4.50565
1	23909364	Prupe.1G225900.1	7.70539e-05	5.0317
1	23909382	Prupe.1G225900.1	0.000157185	4.80837
1	23910526	Prupe.1G225900.1	0.000660343	4.45737
1	23916131	Prupe.1G225900.1	0.000105731	9.73133
1	23917210	Prupe.1G225900.1	0.000106741	5.24944
1	23917262	Prupe.1G225900.1	0.000147167	5.03443
1	23919038	Prupe.1G225600.1	0.000666736	8.13546
1	23928851	Prupe.1G225900.1	0.000318695	8.54711
1	23930159	Prupe.1G225900.1	0.000513719	8.42942
1	23931927	Prupe.1G225900.1	0.000513719	8.42942
1	23931966	Prupe.1G225900.1	0.000513719	8.42942
1	23937595	Prupe.1G225900.1	0.000195854	8.12312
1	23938049	Prupe.1G225900.1	0.000277104	8.9166
1	23942273	Prupe.1G226400.1	0.001779	1.11105
1	23942448	Prupe.1G225900.1	0.000489319	8.3118
1	23945057	Prupe.1G225900.1	0.000100115	8.91346
1	24075514	Prupe.1G227200.1	0.0017939	0.647894
1	24129724	Prupe.1G228200.1	0.00113567	58.3067
1	24142299	Prupe.1G228600.1	0.000773684	55.613
1	24142299	Prupe.1G228200.1	0.00125683	72.0622
1	24162259	Prupe.1G228900.1	0.00166316	-6.07705
1	24170483	Prupe.1G228900.1	0.00127914	-7.0567
1	24198954	Prupe.1G228800.1	0.00193563	1.88067
1	24198991	Prupe.1G228800.1	0.00137481	1.95009
1	24200045	Prupe.1G229300.1	0.000122347	-7.7464
1	24323993	Prupe.1G230200.1	0.000802242	-14.4425
1	24689517	Prupe.1G231600.1	0.00085143	1.38884
1	24693094	Prupe.1G232100.1	0.00198605	-0.381351
1	24788660	Prupe.1G233200.1	0.00107761	-1.46725
1	24790218	Prupe.1G233200.1	0.000313427	-1.6855
1	24790558	Prupe.1G233200.1	0.00159443	-1.58693
1	25179264	Prupe.1G237600.1	5.89276e-05	5.64285
1	25204141	Prupe.1G237600.1	0.000623221	4.4161
1	25205431	Prupe.1G237600.1	0.00137811	4.39466
1	25206367	Prupe.1G237600.1	0.000405842	4.56517
1	25206373	Prupe.1G237600.1	0.000980229	4.36078
1	25206382	Prupe.1G237600.1	0.000980229	4.36078
1	25206389	Prupe.1G237600.1	0.000980229	4.36078
1	25206408	Prupe.1G237600.1	0.000476074	4.60236
1	25206421	Prupe.1G237600.1	0.000989819	4.40197
1	25206954	Prupe.1G237600.1	0.000191592	5.20698
1	25207218	Prupe.1G237600.1	0.000915649	3.96381
1	25207380	Prupe.1G237600.1	0.000951978	3.98603
1	25207484	Prupe.1G237600.1	0.000576848	4.9375
1	25208067	Prupe.1G237600.1	0.0012722	3.7079
1	25208133	Prupe.1G237600.1	0.000256038	4.26539
1	25209576	Prupe.1G237600.1	0.00151453	3.49759
1	25209745	Prupe.1G237600.1	0.000519486	3.85262
1	25209746	Prupe.1G237600.1	0.000365875	3.8906
1	25209789	Prupe.1G237600.1	0.00111604	3.65524
1	25215879	Prupe.1G237600.1	7.7833e-05	5.14228
1	25229245	Prupe.1G237600.1	0.000980806	4.50645
1	25229301	Prupe.1G237600.1	0.000586067	4.67396
1	25229528	Prupe.1G237600.1	0.000448864	4.40496
1	25229777	Prupe.1G237600.1	0.000367686	4.15867
1	25233725	Prupe.1G237600.1	0.000402247	4.48919
1	25234808	Prupe.1G237600.1	0.00155432	3.62349
1	25329576	Prupe.1G238400.1	0.000852643	3.60085
1	25442878	Prupe.1G240400.1	0.00191687	8.15285
1	25457451	Prupe.1G240400.1	0.000605098	13.368
1	25752225	Prupe.1G244300.1	0.00192548	0.643991
1	25754054	Prupe.1G244300.1	0.000751437	0.710079
1	25756053	Prupe.1G244300.1	0.000206637	0.768235
1	25757433	Prupe.1G244300.1	0.000570758	0.693605
1	25770257	Prupe.1G244300.1	0.00131485	0.688012
1	25778196	Prupe.1G244300.1	0.00037607	0.726208
1	25785150	Prupe.1G244300.1	0.000859473	0.752892
1	25955721	Prupe.1G246200.1	0.000861733	-4.00536
1	25956445	Prupe.1G246200.1	0.000722295	-4.4574
1	25959544	Prupe.1G246100.1	0.000298345	5.17011
1	25959957	Prupe.1G246300.1	0.000978811	-1.72705
1	25960265	Prupe.1G246100.1	0.00190239	4.23515
1	25966620	Prupe.1G246100.1	0.00149009	4.41249
1	25966889	Prupe.1G246100.1	0.000509822	4.919
1	25967838	Prupe.1G246200.1	0.00119828	-3.13953
1	26099528	Prupe.1G248000.1	0.000387881	-9.07341
1	26234253	Prupe.1G250300.1	0.00123156	-5.92506
1	26234438	Prupe.1G250300.1	0.00182662	-5.78881
1	26291096	Prupe.1G251800.1	3.59281e-05	1.43627
1	26291106	Prupe.1G251800.1	4.264e-05	1.41519
1	26291107	Prupe.1G251800.1	0.000571523	1.3304
1	26292967	Prupe.1G251800.1	0.000711887	1.05932
1	26300820	Prupe.1G251800.1	0.00154013	1.01828
1	26302541	Prupe.1G251800.1	0.00130789	1.01127
1	26303310	Prupe.1G251800.1	0.00183178	0.972275
1	26304192	Prupe.1G251800.1	0.000389331	1.24573
1	26304193	Prupe.1G251800.1	0.000393415	1.2757
1	26304251	Prupe.1G251800.1	0.000451939	1.06809
1	26595940	Prupe.1G255500.1	0.000676058	198.693
1	26870629	Prupe.1G259700.1	0.00017655	0.585455
1	26870756	Prupe.1G259700.1	0.000354432	0.525352
1	26878840	Prupe.1G259700.1	0.000597545	0.515072
1	27089893	Prupe.1G262400.1	0.000317898	-2.30621
1	27117123	Prupe.1G262400.1	0.00140544	-2.40069
1	27270917	Prupe.1G264000.1	3.3702e-06	11.9837
1	27276240	Prupe.1G264000.1	3.17985e-06	12.4547
1	27279134	Prupe.1G264000.1	0.000290229	8.78241
1	27296796	Prupe.1G264000.1	0.000917408	7.25109
1	27335169	Prupe.1G265600.1	0.000551396	-78.813
1	27581621	Prupe.1G268200.1	0.00164232	-9.4245
1	27622890	Prupe.1G269100.1	0.00191574	-4.4134
1	28026966	Prupe.1G274500.1	0.00139552	-6.41846
1	28145246	Prupe.1G276500.1	0.000259499	2.93327
1	28145999	Prupe.1G276500.1	0.000929474	2.57678
1	28146288	Prupe.1G276500.1	0.00150372	2.38968
1	28146795	Prupe.1G276500.1	2.25748e-05	3.38112
1	28148734	Prupe.1G276500.1	0.00157501	2.64095
1	28150619	Prupe.1G276500.1	0.000939071	2.6314
1	28150646	Prupe.1G276500.1	0.00138681	2.48236
1	28150749	Prupe.1G276500.1	0.000719212	2.68935
1	28150753	Prupe.1G276500.1	0.000753603	2.72855
1	28150807	Prupe.1G276500.1	0.000396646	2.87047
1	28150921	Prupe.1G276500.1	0.000212949	2.88924
1	28151118	Prupe.1G276500.1	3.3932e-05	2.89751
1	28151456	Prupe.1G276500.1	0.000946248	2.70549
1	28152505	Prupe.1G276500.1	0.00103738	2.65852
1	28152596	Prupe.1G276500.1	0.000700827	2.77489
1	28152721	Prupe.1G276500.1	0.000241803	3.04886
1	28152728	Prupe.1G276500.1	0.000533097	2.88356
1	28152732	Prupe.1G276500.1	0.000407549	2.94055
1	28152935	Prupe.1G276500.1	0.00154869	2.61597
1	28153502	Prupe.1G276500.1	0.00115756	2.73624
1	28153616	Prupe.1G276500.1	0.0018952	2.59787
1	28153852	Prupe.1G276500.1	0.00184487	2.55076
1	28154330	Prupe.1G276500.1	0.000856563	2.7558
1	28155671	Prupe.1G276500.1	0.00102019	2.83435
1	28157265	Prupe.1G276500.1	0.00118339	2.97983
1	28159264	Prupe.1G276500.1	0.000449706	3.18686
1	28160977	Prupe.1G276500.1	0.000214111	3.27127
1	28161039	Prupe.1G276500.1	0.000872754	3.01969
1	28162462	Prupe.1G276500.1	0.00129479	2.8338
1	28162861	Prupe.1G276500.1	0.0010795	2.96806
1	28169327	Prupe.1G276500.1	0.000185129	3.24603
1	28170395	Prupe.1G276500.1	0.000791066	2.98172
1	28171015	Prupe.1G276500.1	0.000560765	3.01122
1	28171433	Prupe.1G276500.1	0.00195528	2.6785
1	28171460	Prupe.1G276500.1	0.000126357	3.31319
1	28171560	Prupe.1G276500.1	0.00139595	2.84324
1	28173291	Prupe.1G276500.1	0.000442231	3.11045
1	28174206	Prupe.1G276500.1	0.000233345	3.1948
1	28174592	Prupe.1G276500.1	0.000632513	3.13516
1	28175154	Prupe.1G276500.1	0.00125017	3.00053
1	28175160	Prupe.1G276500.1	0.00166874	2.92495
1	28175328	Prupe.1G276500.1	0.00098732	3.06115
1	28175394	Prupe.1G276500.1	0.00098732	3.06115
1	28175514	Prupe.1G276500.1	0.00098732	3.06115
1	28175679	Prupe.1G276500.1	0.00098732	3.06115
1	28175716	Prupe.1G276500.1	0.00098732	3.06115
1	28175767	Prupe.1G276500.1	0.00098732	3.06115
1	28175781	Prupe.1G276500.1	0.00098732	3.06115
1	28175836	Prupe.1G276500.1	0.00098732	3.06115
1	28176479	Prupe.1G276500.1	0.000786987	2.59159
1	28176481	Prupe.1G276500.1	0.000786987	2.59159
1	28176656	Prupe.1G276500.1	0.00122864	2.79219
1	28176676	Prupe.1G276500.1	0.00192329	2.70262
1	28176697	Prupe.1G276500.1	0.0014991	2.74002
1	28176712	Prupe.1G276500.1	0.00152679	2.79469
1	28176938	Prupe.1G276500.1	0.00161382	2.82385
1	28177137	Prupe.1G276500.1	0.000444369	3.01443
1	28177183	Prupe.1G276500.1	0.00183659	2.71419
1	28177290	Prupe.1G276500.1	0.000267916	3.34367
1	28177454	Prupe.1G276500.1	0.000209116	3.22538
1	28177457	Prupe.1G276500.1	0.000116532	3.31447
1	28177562	Prupe.1G276500.1	0.000118603	3.3973
1	28177579	Prupe.1G276500.1	0.000157933	3.37575
1	28177586	Prupe.1G276500.1	0.000105393	3.42479
1	28177590	Prupe.1G276500.1	5.36203e-05	3.60299
1	28177592	Prupe.1G276500.1	5.36203e-05	3.60299
1	28177627	Prupe.1G276500.1	0.000187066	3.37702
1	28178728	Prupe.1G276500.1	0.000449208	3.10744
1	28178787	Prupe.1G276500.1	0.000454014	3.13964
1	28178788	Prupe.1G276500.1	0.000454014	3.13964
1	28180177	Prupe.1G276500.1	0.000986856	2.936
1	28180183	Prupe.1G276500.1	0.00165557	2.75098
1	28180431	Prupe.1G276500.1	0.000103378	3.39131
1	28181361	Prupe.1G276500.1	3.03543e-05	3.66852
1	28182171	Prupe.1G276500.1	0.0010107	2.98445
1	28182364	Prupe.1G276500.1	0.00098732	3.06115
1	28184184	Prupe.1G276500.1	0.00117667	3.01635
1	28184376	Prupe.1G276500.1	0.000192807	2.9858
1	28185092	Prupe.1G276500.1	0.000988257	3.06131
1	28185613	Prupe.1G276500.1	0.000414197	3.10124
1	28187787	Prupe.1G276500.1	0.000743722	2.51611
1	28190112	Prupe.1G276500.1	0.000381751	3.53343
1	28190112	Prupe.1G277500.1	0.00199809	-32.295
1	28190125	Prupe.1G276500.1	0.000298921	2.58808
1	28191138	Prupe.1G276500.1	0.000591825	3.2245
1	28192004	Prupe.1G276500.1	0.000112017	2.93082
1	28192075	Prupe.1G276500.1	0.000808731	2.50427
1	28192155	Prupe.1G276500.1	0.000360093	2.73211
1	28192223	Prupe.1G276500.1	3.27677e-05	3.10298
1	28196670	Prupe.1G276500.1	0.000429615	2.34202
1	28204167	Prupe.1G276500.1	5.09639e-05	3.11072
1	28234987	Prupe.1G278100.1	0.000720624	0.720303
1	28234994	Prupe.1G278100.1	0.00156757	1.00569
1	28238236	Prupe.1G278100.1	0.000768402	1.18658
1	28239960	Prupe.1G278100.1	0.000531877	1.11583
1	28242595	Prupe.1G278100.1	0.00052347	1.01697
1	28242846	Prupe.1G278100.1	0.000659906	1.02264
1	28242859	Prupe.1G278100.1	0.000331364	1.03442
1	28244231	Prupe.1G278100.1	0.000575988	1.09637
1	28246380	Prupe.1G278100.1	0.000229215	1.29566
1	28247604	Prupe.1G278100.1	0.00193539	0.868854
1	28250838	Prupe.1G278100.1	0.00144445	0.936517
1	28253044	Prupe.1G278100.1	0.00164573	0.94507
1	28253844	Prupe.1G278100.1	0.00175685	0.932997
1	28257379	Prupe.1G278100.1	0.0015833	0.925007
1	28257781	Prupe.1G278100.1	0.000166712	1.24832
1	28335240	Prupe.1G279300.1	0.00097894	3.86578
1	28438954	Prupe.1G281100.1	0.00169444	2.91797
1	28440995	Prupe.1G281100.1	0.0017543	3.00278
1	28454083	Prupe.1G281100.1	0.00119476	2.66205
1	28505550	Prupe.1G281700.1	0.00181048	-1.30284
1	28510446	Prupe.1G281700.1	0.000100652	-1.51637
1	28516643	Prupe.1G283200.1	0.000362786	-4.74598
1	28516646	Prupe.1G283200.1	0.000362786	-4.74598
1	28516703	Prupe.1G283200.1	0.00109537	-4.19922
1	28516721	Prupe.1G283200.1	0.000819004	-4.43148
1	28529421	Prupe.1G283000.1	0.000262759	-5.60126
1	28529436	Prupe.1G283000.1	0.000334074	-5.5327
1	28537712	Prupe.1G283200.1	0.000550127	-3.40759
1	28537728	Prupe.1G283200.1	0.000550127	-3.40759
1	28540510	Prupe.1G283200.1	0.000554911	-3.30363
1	28861391	Prupe.1G289000.1	0.00141856	-2.30407
1	28985407	Prupe.1G291100.1	0.00109104	1.48927
1	29090473	Prupe.1G293400.1	0.000387115	-4.07142
1	29091196	Prupe.1G293400.1	0.000202007	6.02898
1	29093745	Prupe.1G293400.1	1.17383e-05	3.29128
1	29098123	Prupe.1G293400.1	0.000637825	2.6439
1	29098129	Prupe.1G293400.1	7.59708e-05	3.28319
1	29098595	Prupe.1G293400.1	0.000437055	2.66324
1	29098627	Prupe.1G293400.1	0.000407337	2.73564
1	29098653	Prupe.1G293400.1	0.0014123	2.39144
1	29098656	Prupe.1G293400.1	0.0014123	2.39144
1	29099009	Prupe.1G293400.1	0.000165928	2.89915
1	29099151	Prupe.1G293400.1	0.00152262	2.32698
1	29099157	Prupe.1G293400.1	0.000280013	2.96572
1	29099509	Prupe.1G293400.1	0.000843153	2.64477
1	29099566	Prupe.1G293400.1	3.65308e-05	3.38402
1	29099566	Prupe.1G293500.1	0.00199136	5.94068
1	29099720	Prupe.1G293400.1	6.17219e-05	3.2313
1	29100081	Prupe.1G293400.1	2.02834e-05	3.65083
1	29100145	Prupe.1G293400.1	0.000634884	2.95233
1	29100399	Prupe.1G293400.1	0.00112159	2.66918
1	29100400	Prupe.1G293400.1	0.000629341	2.82074
1	29100409	Prupe.1G293400.1	0.000403224	2.94249
1	29100428	Prupe.1G293400.1	0.000122426	3.18412
1	29100437	Prupe.1G293400.1	0.000121485	3.15777
1	29100454	Prupe.1G293400.1	0.00012305	3.12803
1	29100527	Prupe.1G293400.1	0.000345507	3.0816
1	29101122	Prupe.1G293400.1	0.00154895	2.76732
1	29101130	Prupe.1G293400.1	3.94459e-05	3.56275
1	29101141	Prupe.1G293400.1	9.44111e-05	3.35644
1	29101554	Prupe.1G293400.1	0.000240758	3.14852
1	29101556	Prupe.1G293400.1	0.000134893	3.29561
1	29101578	Prupe.1G293400.1	0.000278128	3.11791
1	29101624	Prupe.1G293400.1	0.000129394	3.1521
1	29101637	Prupe.1G293400.1	8.49244e-05	3.32029
1	29101639	Prupe.1G293400.1	8.57562e-05	3.32339
1	29101797	Prupe.1G293400.1	0.00127876	2.68578
1	29102297	Prupe.1G293400.1	5.71046e-05	3.42853
1	29102387	Prupe.1G293400.1	7.34747e-05	3.41756
1	29103042	Prupe.1G293400.1	5.87445e-05	3.38986
1	29103320	Prupe.1G293400.1	0.000109671	3.05052
1	29103449	Prupe.1G293400.1	7.65286e-05	3.25004
1	29103568	Prupe.1G293400.1	8.18129e-06	3.63971
1	29103647	Prupe.1G293400.1	0.000156528	3.1684
1	29103820	Prupe.1G293400.1	5.26637e-05	3.49839
1	29103874	Prupe.1G293400.1	3.27692e-05	3.58906
1	29104675	Prupe.1G293400.1	0.00045963	2.84249
1	29104788	Prupe.1G293400.1	5.24158e-05	3.49617
1	29104981	Prupe.1G293400.1	0.000202991	3.27915
1	29105126	Prupe.1G293400.1	5.24158e-05	3.49617
1	29105818	Prupe.1G293400.1	9.00281e-06	3.62848
1	29106041	Prupe.1G293400.1	3.64548e-07	4.3121
1	29106041	Prupe.1G293500.1	0.00128411	6.46754
1	29106051	Prupe.1G293400.1	9.15738e-07	4.19387
1	29106051	Prupe.1G293500.1	0.00113363	6.57217
1	29106141	Prupe.1G293400.1	0.000168442	3.17875
1	29106276	Prupe.1G293400.1	0.00013083	3.20133
1	29106283	Prupe.1G293400.1	7.31078e-05	3.3458
1	29106345	Prupe.1G293400.1	0.000353683	3.05355
1	29110620	Prupe.1G293400.1	0.000206408	3.14062
1	29110620	Prupe.1G293500.1	0.00113783	6.41838
1	29114460	Prupe.1G293400.1	0.00157089	2.59166
1	29115906	Prupe.1G293400.1	5.5204e-05	3.0515
1	29118615	Prupe.1G293400.1	0.000118987	2.90045
1	29118640	Prupe.1G293400.1	0.000399765	2.58926
1	29118645	Prupe.1G293400.1	0.000687098	2.4862
1	29118676	Prupe.1G293400.1	0.000235736	2.73347
1	29120772	Prupe.1G293400.1	9.94782e-07	3.65195
1	29120772	Prupe.1G293500.1	0.000717005	5.95947
1	29123233	Prupe.1G293400.1	0.000235546	3.26558
1	29123365	Prupe.1G293400.1	0.000271653	3.05153
1	29130595	Prupe.1G293400.1	0.000192397	2.7494
1	29131014	Prupe.1G293400.1	8.17053e-07	3.73861
1	29133333	Prupe.1G293400.1	4.53225e-05	3.49944
1	29141990	Prupe.1G293500.1	0.00168406	5.54628
1	29145435	Prupe.1G293500.1	0.00199901	5.44843
1	29316847	Prupe.1G297300.1	0.00157895	0.570622
1	29483368	Prupe.1G299800.1	0.00025479	-0.394941
1	29492271	Prupe.1G299500.1	6.89574e-05	45.0849
1	29493120	Prupe.1G299500.1	6.89574e-05	45.0849
1	29688150	Prupe.1G302500.1	0.00134012	7.89018
1	29704720	Prupe.1G302500.1	0.000398454	7.92585
1	29704724	Prupe.1G302500.1	0.00038267	8.10629
1	29709230	Prupe.1G302500.1	0.00180174	7.31973
1	29710052	Prupe.1G302500.1	0.00154188	7.58026
1	29710792	Prupe.1G302500.1	0.00105265	7.94703
1	29710866	Prupe.1G302500.1	0.000773283	8.1066
1	29711175	Prupe.1G302500.1	0.000175712	8.90178
1	29711304	Prupe.1G302500.1	0.00118888	8.04801
1	29711375	Prupe.1G302500.1	0.000259	8.47888
1	29712920	Prupe.1G302500.1	0.000766544	7.81054
1	29713014	Prupe.1G302500.1	0.000506031	8.02693
1	29713965	Prupe.1G302500.1	6.463e-05	9.42111
1	29715726	Prupe.1G302500.1	0.00109059	7.89404
1	29715736	Prupe.1G302500.1	0.00109059	7.89404
1	29715741	Prupe.1G302500.1	0.00168928	7.74068
1	29716391	Prupe.1G302500.1	0.000311727	8.06519
1	29718382	Prupe.1G302500.1	0.000447126	8.17475
1	29718402	Prupe.1G302500.1	0.000245095	8.93328
1	29720066	Prupe.1G302500.1	0.000517928	7.8843
1	29768248	Prupe.1G303800.1	0.00178013	-5.70183
1	29917107	Prupe.1G306000.1	0.000982851	-2.00974
1	29986624	Prupe.1G306600.1	1.22727e-05	1.94266
1	29988865	Prupe.1G306600.1	0.00123101	1.72526
1	29991503	Prupe.1G306800.1	0.00107985	-2.3121
1	29994256	Prupe.1G307900.1	0.00195346	2.55683
1	29995231	Prupe.1G307900.1	0.00126104	2.7121
1	29995354	Prupe.1G306600.1	0.00133262	1.5723
1	29996196	Prupe.1G306600.1	0.000421833	1.73058
1	29997398	Prupe.1G306800.1	0.00166614	-2.21675
1	29998323	Prupe.1G306600.1	0.000890566	1.56715
1	29998425	Prupe.1G306600.1	0.000458315	1.64379
1	29998425	Prupe.1G306800.1	0.000741669	-2.22546
1	30004599	Prupe.1G307900.1	0.00192542	2.69088
1	30013034	Prupe.1G307900.1	0.00165114	2.56085
1	30013361	Prupe.1G307900.1	0.000139869	3.17807
1	30013377	Prupe.1G307900.1	0.000382065	2.97287
1	30246793	Prupe.1G311800.1	0.000235678	7.08463
1	30257960	Prupe.1G311300.1	0.00189595	5.35268
1	30261719	Prupe.1G311700.1	0.00150458	-3.50575
1	30305119	Prupe.1G313100.1	9.89329e-05	1.60943
1	30312001	Prupe.1G313100.1	0.000575438	-1.44945
1	30312091	Prupe.1G312100.1	0.000131985	2.6437
1	30312092	Prupe.1G312100.1	0.000131985	2.6437
1	30312128	Prupe.1G312100.1	0.000308852	2.38814
1	30312213	Prupe.1G312100.1	0.000441568	2.38686
1	30312214	Prupe.1G312100.1	0.00182037	2.08525
1	30312502	Prupe.1G313100.1	0.000187183	2.10423
1	30312955	Prupe.1G313100.1	6.56449e-05	1.88475
1	30312955	Prupe.1G312100.1	0.000769462	1.85004
1	30313017	Prupe.1G313100.1	0.000127422	1.8393
1	30313017	Prupe.1G312100.1	0.000623122	1.90896
1	30313022	Prupe.1G313100.1	0.000233488	1.77134
1	30313022	Prupe.1G312100.1	0.000800443	1.87406
1	30326771	Prupe.1G313100.1	0.000950764	1.74861
1	30328377	Prupe.1G313100.1	0.000521735	1.95522
1	30343978	Prupe.1G313100.1	0.00106906	1.89254
1	30346755	Prupe.1G313000.1	0.00155185	-69.5576
1	30574263	Prupe.1G318000.1	0.0016605	-1.34318
1	30574362	Prupe.1G318000.1	0.000785288	-1.39397
1	30574367	Prupe.1G318000.1	0.00105392	-1.38103
1	30575139	Prupe.1G318000.1	0.000760769	-1.37579
1	30581435	Prupe.1G318000.1	0.00129041	-1.30889
1	30591128	Prupe.1G318000.1	0.00131662	-1.34677
1	30591655	Prupe.1G318000.1	0.00189209	-1.35823
1	30592465	Prupe.1G318000.1	0.00128084	-1.37439
1	30597851	Prupe.1G318000.1	0.00146844	-1.27979
1	30600885	Prupe.1G318000.1	0.00185104	-1.27962
1	30601827	Prupe.1G318000.1	0.00121417	-1.38073
1	30611515	Prupe.1G318000.1	0.0011238	-1.06815
1	30613853	Prupe.1G318000.1	8.00897e-05	-1.34149
1	30618620	Prupe.1G318000.1	0.000851953	-1.43876
1	30618623	Prupe.1G318000.1	0.000851953	-1.43876
1	30621922	Prupe.1G318000.1	0.00136479	-1.16607
1	30630487	Prupe.1G319400.1	0.00110597	1.35539
1	30633199	Prupe.1G319400.1	0.00174725	1.31451
1	30633557	Prupe.1G319400.1	0.000676323	1.47143
1	30633558	Prupe.1G319400.1	0.000676323	1.47143
1	30633568	Prupe.1G319400.1	0.00102722	1.4591
1	30687574	Prupe.1G319300.1	0.00164531	-0.316913
1	30688762	Prupe.1G320200.1	0.00152432	0.494983
1	30805015	Prupe.1G321400.1	0.00193572	0.542324
1	30817509	Prupe.1G321400.1	0.000790506	0.543544
1	30819950	Prupe.1G322700.1	0.00116583	-5.69811
1	30850849	Prupe.1G323300.1	0.00127441	0.383822
1	30855759	Prupe.1G322500.1	0.00137037	6.00531
1	30856110	Prupe.1G323300.1	0.000769641	0.475048
1	30862352	Prupe.1G322500.1	0.000153272	7.14377
1	30862352	Prupe.1G322400.1	0.0016165	7.21357
1	30881310	Prupe.1G323300.1	0.00133845	-0.369954
1	30933737	Prupe.1G324300.1	0.000899225	2.15424
1	30935312	Prupe.1G324300.1	0.000274799	2.55614
1	30943621	Prupe.1G324300.1	0.000894971	2.51032
1	31434220	Prupe.1G331400.1	0.000979886	-1.93065
1	31439656	Prupe.1G331900.1	0.0011504	-6.61249
1	31500487	Prupe.1G332800.1	9.59666e-05	1.38161
1	31505546	Prupe.1G332800.1	0.00149541	1.15209
1	31509518	Prupe.1G332800.1	5.39357e-05	1.21336
1	31526517	Prupe.1G332800.1	7.75357e-05	1.25032
1	31538394	Prupe.1G332800.1	1.28933e-05	1.40216
1	31550194	Prupe.1G332800.1	0.00123885	1.01764
1	31990544	Prupe.1G340400.1	0.00190105	3.29666
1	32001627	Prupe.1G340400.1	0.00166236	3.4222
1	32320752	Prupe.1G345900.1	0.000280948	11.8124
1	32320818	Prupe.1G345900.1	0.00167195	9.63958
1	32321489	Prupe.1G345900.1	9.14671e-05	12.0412
1	32321498	Prupe.1G345900.1	0.000119599	12.1226
1	32326030	Prupe.1G345900.1	3.83107e-05	11.7628
1	32326030	Prupe.1G345100.1	0.000547401	0.737619
1	32326047	Prupe.1G345900.1	0.000406127	9.55866
1	32326047	Prupe.1G345100.1	0.00163696	0.633848
1	32326099	Prupe.1G345900.1	0.000195013	10.6333
1	32326099	Prupe.1G345100.1	0.000394234	0.751855
1	32533305	Prupe.1G348900.1	0.0017807	0.69622
1	32561552	Prupe.1G349200.1	0.00126329	1.93702
1	32577871	Prupe.1G349500.1	0.00174917	-1.79777
1	32585734	Prupe.1G349900.1	0.000252821	-2.09085
1	32677027	Prupe.1G351400.1	0.000812774	0.775854
1	32740699	Prupe.1G352500.1	0.00105105	0.37562
1	32741878	Prupe.1G352500.1	0.000708365	0.378298
1	32741880	Prupe.1G352500.1	0.0010307	0.369981
1	32741911	Prupe.1G352500.1	0.000390404	0.378869
1	32742680	Prupe.1G352500.1	0.00121338	0.364744
1	32742741	Prupe.1G352500.1	0.000341898	0.399721
1	32743188	Prupe.1G352500.1	0.00153781	0.367696
1	32763374	Prupe.1G352500.1	0.00184231	0.37477
1	32849992	Prupe.1G353200.1	0.00196035	-1.09644
1	33062236	Prupe.1G356800.1	0.00191232	1.49185
1	33067105	Prupe.1G356400.1	0.000757713	1483.11
1	33107244	Prupe.1G357500.1	0.00198721	3.52678
1	33159162	Prupe.1G358700.1	0.000761395	-0.262091
1	33159780	Prupe.1G358700.1	0.00174206	-0.241235
1	33163144	Prupe.1G358700.1	0.00131415	-0.234946
1	33163357	Prupe.1G358700.1	0.000771422	-0.257363
1	33163376	Prupe.1G358700.1	0.000808411	-0.252182
1	33163406	Prupe.1G358700.1	0.00114228	-0.246204
1	33164314	Prupe.1G358700.1	0.00081191	-0.251397
1	33166497	Prupe.1G358700.1	0.000887557	-0.253747
1	33167383	Prupe.1G358700.1	0.00160369	-0.247724
1	33167457	Prupe.1G358700.1	0.000698849	-0.261026
1	33192009	Prupe.1G359600.1	0.000968252	0.880082
1	33192083	Prupe.1G359600.1	0.000325036	1.04658
1	33208952	Prupe.1G359600.1	8.23443e-08	1.97416
1	33209223	Prupe.1G359600.1	2.88548e-07	1.91507
1	33210655	Prupe.1G359600.1	0.00150894	0.956357
1	33220044	Prupe.1G359500.1	0.00114047	-0.452574
1	33220499	Prupe.1G359600.1	0.00076301	0.762441
1	33318801	Prupe.1G362500.1	1.97895e-05	2.12228
1	33320694	Prupe.1G362500.1	0.00174189	1.30682
1	33320967	Prupe.1G362500.1	0.000701998	1.40132
1	33321183	Prupe.1G362500.1	0.000160447	1.44897
1	33321393	Prupe.1G362500.1	2.46855e-05	2.23777
1	33321578	Prupe.1G362500.1	0.00145142	1.2409
1	33321596	Prupe.1G362500.1	8.97197e-05	1.80373
1	33321672	Prupe.1G362500.1	1.63395e-05	2.14819
1	33321774	Prupe.1G362500.1	0.00100214	1.5174
1	33321859	Prupe.1G362500.1	2.1887e-05	1.68938
1	33322509	Prupe.1G362500.1	0.000483725	1.73066
1	33322757	Prupe.1G362500.1	0.000914353	1.67879
1	33322982	Prupe.1G362500.1	5.1868e-05	2.20767
1	33323098	Prupe.1G362500.1	2.11231e-05	2.22094
1	33323512	Prupe.1G362500.1	0.00013528	1.98512
1	33324379	Prupe.1G362500.1	0.00036856	1.81982
1	33324915	Prupe.1G362500.1	1.34016e-06	2.4845
1	33325063	Prupe.1G362500.1	2.99523e-06	2.36414
1	33325493	Prupe.1G362500.1	0.00022517	1.89378
1	33325557	Prupe.1G362500.1	1.21374e-08	2.77301
1	33325893	Prupe.1G362500.1	3.93732e-05	2.11384
1	33325940	Prupe.1G362500.1	2.46855e-05	2.23777
1	33326559	Prupe.1G362500.1	0.0010445	1.35118
1	33326569	Prupe.1G362500.1	1.71037e-06	2.80359
1	33326584	Prupe.1G362500.1	7.05293e-05	3.15543
1	33326607	Prupe.1G362500.1	0.000970976	3.23964
1	33326921	Prupe.1G362500.1	0.000437812	1.52143
1	33326932	Prupe.1G362500.1	0.000447718	1.46427
1	33327032	Prupe.1G362500.1	0.000378506	1.44581
1	33327498	Prupe.1G362500.1	0.000703165	1.36323
1	33327568	Prupe.1G362500.1	5.15169e-05	2.10059
1	33327806	Prupe.1G362500.1	1.44997e-05	2.21047
1	33328832	Prupe.1G362500.1	0.000742745	1.35556
1	33329256	Prupe.1G362500.1	4.9112e-07	2.42561
1	33329256	Prupe.1G362800.1	0.000194916	2.76243
1	33329269	Prupe.1G362500.1	3.2597e-07	2.48618
1	33329269	Prupe.1G362800.1	0.000255004	2.74178
1	33329279	Prupe.1G362500.1	1.14175e-06	2.26964
1	33329642	Prupe.1G362500.1	1.25796e-05	1.73685
1	33329642	Prupe.1G362800.1	0.000505556	2.11399
1	33329723	Prupe.1G362500.1	0.00174382	1.50707
1	33329841	Prupe.1G362500.1	4.73887e-06	2.2989
1	33329841	Prupe.1G362800.1	0.000462935	2.6947
1	33330017	Prupe.1G362500.1	0.00146819	1.62155
1	33330973	Prupe.1G362500.1	0.00130101	1.479
1	33331105	Prupe.1G362500.1	4.31685e-05	1.55613
1	33331105	Prupe.1G362800.1	0.000606347	1.98862
1	33331382	Prupe.1G362500.1	0.000521325	1.96001
1	33331912	Prupe.1G362500.1	8.55851e-06	2.19203
1	33331912	Prupe.1G362800.1	0.000124131	2.88159
1	33332131	Prupe.1G362500.1	6.93059e-05	2.01885
1	33332131	Prupe.1G362800.1	0.000854942	2.57814
1	33333182	Prupe.1G362500.1	0.000171457	1.99754
1	33333201	Prupe.1G362500.1	0.000340755	1.8351
1	33333328	Prupe.1G362500.1	0.000469906	1.79876
1	33334654	Prupe.1G362500.1	0.000419094	1.97703
1	33336057	Prupe.1G362500.1	0.00137443	1.27402
1	33339448	Prupe.1G362500.1	1.71732e-06	2.51329
1	33339448	Prupe.1G362800.1	0.000273345	2.93266
1	33340412	Prupe.1G362500.1	0.000621147	2.07433
1	33347262	Prupe.1G362500.1	0.000430887	1.48388
1	33350045	Prupe.1G362500.1	0.0001033	2.11809
1	33373266	Prupe.1G362500.1	0.000898447	1.31027
1	33373379	Prupe.1G362800.1	7.37086e-05	2.36961
1	33373379	Prupe.1G362500.1	0.000372299	1.41093
1	33373407	Prupe.1G362500.1	0.000837651	1.36274
1	33373903	Prupe.1G362800.1	0.000742519	2.03942
1	33373903	Prupe.1G362500.1	0.0017429	1.2528
1	33373963	Prupe.1G362800.1	0.000233435	2.25496
1	33373963	Prupe.1G362500.1	0.000682043	1.37847
1	33374341	Prupe.1G362500.1	9.04384e-05	1.6247
1	33374341	Prupe.1G362800.1	0.000385129	2.23895
1	33374407	Prupe.1G362500.1	0.000240343	1.5251
1	33374407	Prupe.1G362800.1	0.00155107	1.99951
1	33394871	Prupe.1G363500.1	0.00157276	1.57764
1	33395133	Prupe.1G363500.1	0.00026397	1.88466
1	33396780	Prupe.1G363500.1	1.74519e-05	2.20408
1	33399927	Prupe.1G363500.1	4.8172e-05	1.99882
1	33401959	Prupe.1G363500.1	0.000392899	1.69348
1	33402260	Prupe.1G363500.1	0.000434657	1.7441
1	33416201	Prupe.1G363500.1	0.00013063	1.94339
1	33418110	Prupe.1G363500.1	1.66693e-05	2.15719
1	33427268	Prupe.1G363500.1	1.18152e-05	2.05706
1	33430376	Prupe.1G363500.1	5.66829e-06	2.01774
1	33430376	Prupe.1G363800.1	0.00102598	3.33172
1	33442594	Prupe.1G363500.1	5.61289e-05	1.74487
1	33444414	Prupe.1G363500.1	1.18152e-05	2.05706
1	33446209	Prupe.1G363500.1	0.000182781	1.55968
1	33446355	Prupe.1G363500.1	0.000676591	1.20457
1	33447758	Prupe.1G363500.1	0.000774312	1.19589
1	33449482	Prupe.1G363500.1	0.000468695	1.23026
1	33449652	Prupe.1G363500.1	0.00161395	1.08397
1	33449738	Prupe.1G363500.1	0.000155632	1.6051
1	33450709	Prupe.1G363500.1	0.000164257	1.66566
1	33452532	Prupe.1G363500.1	0.000772449	1.51941
1	33456095	Prupe.1G363500.1	3.96589e-05	1.71308
1	33782871	Prupe.1G370400.1	0.000581037	2.12383
1	33786355	Prupe.1G370400.1	0.000620023	2.05628
1	33786513	Prupe.1G370400.1	0.00143524	1.90862
1	33786552	Prupe.1G370400.1	0.00101368	1.96451
1	33829452	Prupe.1G370400.1	0.00113677	2.03103
1	33850207	Prupe.1G371100.1	0.00118208	2.28139
1	33971623	Prupe.1G374400.1	6.29243e-05	185.079
1	33977740	Prupe.1G374400.1	0.000471582	149.249
1	33990174	Prupe.1G374400.1	0.00156163	103.876
1	33997613	Prupe.1G374400.1	0.000595673	129.746
1	33997900	Prupe.1G374400.1	0.000382743	141.965
1	33998037	Prupe.1G374400.1	0.0009845	139.161
1	33998309	Prupe.1G374400.1	0.000310491	150.909
1	33998859	Prupe.1G374400.1	0.000441199	144.552
1	33998861	Prupe.1G374400.1	0.000319532	141.422
1	33999172	Prupe.1G374400.1	0.00172513	123.554
1	34006516	Prupe.1G374400.1	0.000290002	147.475
1	34026781	Prupe.1G374400.1	0.000730112	132.053
1	34078775	Prupe.1G375200.1	0.00191229	5.00188
1	34103836	Prupe.1G376600.1	9.62864e-05	4.3548
1	34107351	Prupe.1G376600.1	0.000566464	3.66212
1	34111280	Prupe.1G376400.1	0.00178951	49.9041
1	34115370	Prupe.1G376600.1	5.69842e-05	4.266
1	34128181	Prupe.1G376400.1	0.00194252	33.9829
1	34130305	Prupe.1G376600.1	0.00109232	3.64164
1	34148930	Prupe.1G376600.1	0.00178878	3.54378
1	34168085	Prupe.1G376900.1	0.00103327	-5.64402
1	34331812	Prupe.1G381500.1	0.0010541	0.81
1	34442508	Prupe.1G383600.1	0.00113948	-1.47583
1	34442524	Prupe.1G383600.1	0.0019648	-1.3806
1	34463606	Prupe.1G384500.1	0.0015931	-1.48726
1	34463611	Prupe.1G384500.1	0.00127888	-1.50261
1	34463615	Prupe.1G384500.1	0.00167814	-1.45834
1	34472956	Prupe.1G384500.1	0.00175878	-1.30333
1	34475730	Prupe.1G384500.1	0.000734886	-1.61791
1	34623979	Prupe.1G386100.1	0.000267796	-4.59015
1	34774770	Prupe.1G389600.1	0.00101479	0.812308
1	34830062	Prupe.1G389800.1	0.000154003	0.712208
1	34830063	Prupe.1G389800.1	0.000154003	0.712208
1	34830893	Prupe.1G389800.1	0.0012744	0.616257
1	34881199	Prupe.1G391900.1	0.00168154	3.57451
1	34908236	Prupe.1G392300.1	0.00191619	-1.79209
1	34913248	Prupe.1G392300.1	0.00122554	1.75018
1	34928941	Prupe.1G392400.1	0.00146497	-8.30424
1	34986233	Prupe.1G392800.1	0.00126753	-0.579727
1	34986240	Prupe.1G392800.1	0.000785101	-0.584621
1	35059674	Prupe.1G394600.1	0.000529491	-0.207831
1	35156758	Prupe.1G397200.1	0.00185741	109.266
1	35156945	Prupe.1G397200.1	0.000502091	119.906
1	35156945	Prupe.1G396900.1	0.00097101	1.52831
1	35157390	Prupe.1G397200.1	0.00173181	109.148
1	35288859	Prupe.1G398900.1	0.00119953	2.30477
1	35292012	Prupe.1G398600.1	0.00117569	7.63633
1	35300720	Prupe.1G398900.1	0.000854875	-2.19159
1	35301109	Prupe.1G398900.1	0.000721242	-2.27308
1	35495596	Prupe.1G403200.1	0.00187861	-0.826116
1	35501860	Prupe.1G403200.1	0.00153138	-0.76636
1	35502051	Prupe.1G403200.1	0.0013401	-0.770958
1	35507872	Prupe.1G403200.1	0.00159067	-0.828498
1	35507893	Prupe.1G403200.1	0.00159067	-0.828498
1	35510899	Prupe.1G403200.1	0.00170113	-0.848042
1	35511337	Prupe.1G403200.1	0.00157554	-0.838617
1	35511932	Prupe.1G403200.1	0.00149765	-0.769002
1	35512131	Prupe.1G403200.1	0.00161349	-0.819608
1	35512668	Prupe.1G403200.1	0.00135826	-0.865464
1	35513508	Prupe.1G403200.1	0.00119563	-0.85876
1	35514521	Prupe.1G403200.1	0.000406928	-0.933488
1	35514522	Prupe.1G403200.1	0.000406928	-0.933488
1	35514563	Prupe.1G403200.1	0.000221028	-0.965091
1	35543536	Prupe.1G403200.1	7.58649e-05	-1.02653
1	35673562	Prupe.1G405600.1	0.00174022	0.256364
1	35721741	Prupe.1G407400.1	0.00100653	1.03795
1	35721769	Prupe.1G407400.1	0.00034077	1.12527
1	35729634	Prupe.1G408100.1	0.00123787	-1.35607
1	35738121	Prupe.1G408100.1	0.00141245	-1.40447
1	35738864	Prupe.1G408100.1	0.00112811	-1.37941
1	35739892	Prupe.1G407400.1	0.00186786	1.06998
1	35740290	Prupe.1G407400.1	0.000248421	0.924246
1	35740290	Prupe.1G408100.1	0.000413676	1.46958
1	35740302	Prupe.1G408100.1	0.000303492	1.53619
1	35740302	Prupe.1G407400.1	0.000343178	0.924393
1	35740351	Prupe.1G407400.1	7.45941e-05	1.04172
1	35740351	Prupe.1G408100.1	0.000880871	1.45025
1	35740359	Prupe.1G407400.1	0.000101435	1.01332
1	35740359	Prupe.1G408100.1	0.00168728	1.35847
1	35741550	Prupe.1G407400.1	0.000909473	0.864113
1	35741551	Prupe.1G407400.1	0.000724039	0.886581
1	35741555	Prupe.1G407400.1	0.000285094	0.943148
1	35741694	Prupe.1G407400.1	0.00124753	0.812461
1	35743857	Prupe.1G407400.1	0.000330431	0.926142
1	35744006	Prupe.1G407400.1	0.00014561	1.0105
1	35744372	Prupe.1G407400.1	0.000566134	0.926746
1	35745185	Prupe.1G407400.1	0.000566134	0.926746
1	35745495	Prupe.1G407400.1	0.00023055	0.949933
1	35745790	Prupe.1G407400.1	0.0016323	0.794783
1	35745790	Prupe.1G408100.1	0.00164815	1.30837
1	35746172	Prupe.1G407400.1	0.00118187	0.832182
1	35746850	Prupe.1G407400.1	0.000624378	0.904047
1	35747039	Prupe.1G407400.1	0.00166319	0.971089
1	35751045	Prupe.1G407400.1	0.00151189	1.08267
1	35757965	Prupe.1G407400.1	0.00024143	1.14322
1	35758177	Prupe.1G407400.1	0.000292468	0.960084
1	35759281	Prupe.1G408100.1	0.00145017	1.34193
1	35759281	Prupe.1G407400.1	0.00159099	0.807758
1	35765752	Prupe.1G407800.1	0.000298733	0.380206
1	35765752	Prupe.1G407700.1	0.00177969	0.655014
1	35837681	Prupe.1G409600.1	0.0014709	2.50231
1	35864158	Prupe.1G410300.1	0.00174172	-0.508058
1	35930812	Prupe.1G411100.1	0.00173263	-3.55536
1	35942945	Prupe.1G412200.1	0.00198759	1.40011
1	35952263	Prupe.1G412200.1	0.000179525	1.72911
1	35967090	Prupe.1G412200.1	0.000685856	1.51656
1	35967095	Prupe.1G412200.1	0.000685856	1.51656
1	35967106	Prupe.1G412200.1	0.00122215	1.45915
1	35968301	Prupe.1G412200.1	0.000833058	1.57028
1	35972767	Prupe.1G412200.1	0.00133371	1.52554
1	35972775	Prupe.1G412200.1	0.00133371	1.52554
1	35975842	Prupe.1G412200.1	9.13371e-05	1.87812
1	35976458	Prupe.1G412200.1	0.000313766	1.67528
1	35996414	Prupe.1G412200.1	0.000252876	1.39699
1	36036784	Prupe.1G413100.1	0.00159706	1.51753
1	36120476	Prupe.1G415400.1	0.000518013	-2.80117
1	36137517	Prupe.1G415400.1	0.00112353	-2.84033
1	36155899	Prupe.1G416600.1	0.00163461	1.65013
1	36155959	Prupe.1G416600.1	0.00178726	1.61762
1	36156018	Prupe.1G416600.1	0.00153177	1.56906
1	36156241	Prupe.1G416600.1	0.00170794	1.60066
1	36157069	Prupe.1G416600.1	8.57413e-05	2.51472
1	36161932	Prupe.1G416600.1	0.000136678	2.79798
1	36162550	Prupe.1G416600.1	0.000580174	-1.45269
1	36165238	Prupe.1G416600.1	0.000644103	2.21209
1	36165566	Prupe.1G416600.1	0.000933563	2.43989
1	36165579	Prupe.1G416600.1	0.0014451	2.32562
1	36169831	Prupe.1G416600.1	0.000261133	2.65406
1	36184154	Prupe.1G416800.1	0.000367283	-9.64313
1	36185340	Prupe.1G416600.1	0.00140579	2.16122
1	36190827	Prupe.1G416600.1	0.00193959	1.78094
1	36193781	Prupe.1G416600.1	0.00182872	2.18884
1	36198960	Prupe.1G417600.1	0.00116358	-1.32771
1	36199379	Prupe.1G417600.1	0.00118804	-1.33482
1	36199881	Prupe.1G416800.1	0.00163458	-8.2982
1	36201800	Prupe.1G416800.1	0.000352216	-9.39852
1	36205197	Prupe.1G417600.1	0.000978264	-1.25856
1	36206697	Prupe.1G417600.1	0.00160747	-1.29131
1	36208193	Prupe.1G417600.1	0.000379335	-1.40857
1	36208812	Prupe.1G417600.1	0.00198364	-1.21245
1	36324467	Prupe.1G420200.1	0.00145561	10.8684
1	36325012	Prupe.1G420200.1	0.00017838	12.0391
1	36325047	Prupe.1G420200.1	0.00100562	10.4948
1	36326277	Prupe.1G420200.1	0.000730325	10.3689
1	36340853	Prupe.1G420200.1	0.00022628	11.9774
1	36671352	Prupe.1G426600.1	0.0014755	-3.03358
1	36938291	Prupe.1G431300.1	0.000925177	0.846502
1	37203697	Prupe.1G435800.1	7.18353e-06	1.7666
1	37243401	Prupe.1G437400.1	0.00138234	1.16191
1	37245341	Prupe.1G437400.1	0.000666581	1.24407
1	37247123	Prupe.1G437400.1	0.000806435	1.24858
1	37251544	Prupe.1G437400.1	0.00081134	1.26227
1	37252937	Prupe.1G437400.1	0.00095097	1.27314
1	37253325	Prupe.1G437400.1	0.00140535	1.1978
1	37253345	Prupe.1G437400.1	0.00195567	1.19003
1	37253488	Prupe.1G437400.1	0.00186923	1.18698
1	37254641	Prupe.1G437400.1	0.00183689	1.21628
1	37277796	Prupe.1G437400.1	0.00179089	1.10357
1	37279546	Prupe.1G437400.1	0.00189279	1.09607
1	37283023	Prupe.1G437400.1	0.00193169	1.08604
1	37283488	Prupe.1G437400.1	0.000698983	1.1763
1	37283545	Prupe.1G437400.1	0.00138863	1.08667
1	37283745	Prupe.1G437400.1	0.000439449	1.2711
1	37283745	Prupe.1G438300.1	0.00163004	-0.934857
1	37283754	Prupe.1G437400.1	0.000618706	1.22934
1	37283754	Prupe.1G438300.1	0.00164228	-0.926992
1	37284097	Prupe.1G437400.1	0.000314237	1.2008
1	37286054	Prupe.1G437400.1	0.000625745	1.3373
1	37286287	Prupe.1G437400.1	0.00196194	1.18051
1	37286947	Prupe.1G437400.1	0.00114028	1.25729
1	37287647	Prupe.1G437400.1	0.000663974	1.33482
1	37288005	Prupe.1G437400.1	0.00016724	1.45599
1	37292488	Prupe.1G437400.1	0.000132305	1.4912
1	37293894	Prupe.1G437400.1	0.0014947	1.20011
1	37294293	Prupe.1G437400.1	0.000728581	1.34285
1	37294380	Prupe.1G437400.1	0.00073847	1.32125
1	37295373	Prupe.1G437400.1	0.000524068	1.41936
1	37295571	Prupe.1G437400.1	0.000321506	1.43258
1	37296921	Prupe.1G437400.1	0.000356392	1.44107
1	37299757	Prupe.1G437400.1	0.00073919	1.38119
1	37436586	Prupe.1G440800.1	0.00159263	-1.28443
1	37436590	Prupe.1G440800.1	0.00176564	-1.34729
1	37442478	Prupe.1G440800.1	0.000668378	-1.3139
1	37443098	Prupe.1G440800.1	8.63859e-05	-1.54668
1	37452796	Prupe.1G440800.1	0.000636812	-1.38686
1	37454910	Prupe.1G440800.1	0.000894961	-1.44187
1	37459154	Prupe.1G440800.1	0.000817912	-1.47877
1	37465224	Prupe.1G440800.1	0.000846847	-1.4922
1	37467894	Prupe.1G440800.1	0.00133708	-1.4613
1	37471272	Prupe.1G440800.1	0.00115434	-1.41933
1	37471339	Prupe.1G440800.1	0.00159307	-1.32933
1	37471893	Prupe.1G440800.1	0.00121137	-1.44616
1	37473248	Prupe.1G440800.1	0.000170388	-1.59766
1	37473276	Prupe.1G440800.1	0.00152081	-1.35497
1	37476318	Prupe.1G440800.1	0.000831913	-1.49085
1	37773621	Prupe.1G447100.1	0.0014331	2.58786
1	37777841	Prupe.1G447100.1	0.0008762	-3.73892
1	37802984	Prupe.1G446700.1	0.00148524	-57.2164
1	37805772	Prupe.1G447700.1	0.00191421	1.62681
1	37809860	Prupe.1G447700.1	0.000142946	1.80791
1	37818034	Prupe.1G447700.1	0.00113398	1.50788
1	37818764	Prupe.1G447700.1	0.00104666	1.5261
1	37820328	Prupe.1G447700.1	0.000113374	1.67448
1	37829278	Prupe.1G447700.1	0.000907561	1.5657
1	37831483	Prupe.1G447100.1	0.000799145	3.1408
1	37832258	Prupe.1G447700.1	0.00150526	1.48834
1	37835586	Prupe.1G447100.1	0.00100226	3.12161
1	37842420	Prupe.1G447700.1	0.000864981	1.6283
1	37883587	Prupe.1G449000.1	0.00177436	-0.839739
1	37883591	Prupe.1G449000.1	0.00171276	-0.802189
1	37907830	Prupe.1G449900.1	0.0014228	-2.79
1	37916576	Prupe.1G449900.1	0.0013659	4.50114
1	37972841	Prupe.1G451200.1	0.00097435	2.62208
1	37982545	Prupe.1G451200.1	0.00182288	2.60674
1	37987345	Prupe.1G451200.1	0.000405794	-2.72803
1	37999979	Prupe.1G451200.1	0.000361941	-2.7126
1	38028814	Prupe.1G451900.1	0.00100129	37.391
1	38031377	Prupe.1G451800.1	0.000280395	0.666719
1	38032736	Prupe.1G451200.1	0.00186578	2.40223
1	38056541	Prupe.1G451900.1	0.000674452	36.1521
1	38173978	Prupe.1G454000.1	0.0017171	-0.212848
1	38184399	Prupe.1G454000.1	0.00042258	-0.21594
1	38253136	Prupe.1G456100.1	0.00152257	-3.35553
1	38303741	Prupe.1G457200.1	0.000377324	0.207125
1	38344838	Prupe.1G457500.1	0.00191495	0.754003
1	38530208	Prupe.1G461100.1	0.00167354	-0.476179
1	40222739	Prupe.1G482000.1	0.00133125	38.6944
1	40391249	Prupe.1G485100.1	6.43322e-05	-9.41002
1	40435921	Prupe.1G485100.1	0.00183981	-8.39828
1	40984674	Prupe.1G493100.1	0.00105853	9.39086
1	40984931	Prupe.1G492700.1	0.00117726	-0.477136
1	40984931	Prupe.1G492900.1	0.00145066	-8.04772
1	40984931	Prupe.1G493100.1	0.00167793	8.51974
1	41000551	Prupe.1G493100.1	0.00104821	10.1369
1	41001371	Prupe.1G493100.1	0.0014884	9.49975
1	41003523	Prupe.1G493100.1	0.00162942	10.1154
1	41034276	Prupe.1G494100.1	0.000251675	26.9449
1	41035033	Prupe.1G494100.1	0.000210101	24.5676
1	41035328	Prupe.1G494100.1	0.000106763	30.5344
1	41037684	Prupe.1G494100.1	0.000187407	28.1253
1	41037688	Prupe.1G494100.1	3.70252e-05	35.3004
1	41038281	Prupe.1G494100.1	0.000531013	25.0868
1	41038319	Prupe.1G494100.1	0.000799178	23.7342
1	41038659	Prupe.1G494100.1	5.12521e-05	34.423
1	41040381	Prupe.1G494300.1	0.00060414	-21.1837
1	41044395	Prupe.1G494300.1	0.000772835	-15.432
1	41045718	Prupe.1G494300.1	0.00139762	-17.2604
1	41086495	Prupe.1G494100.1	0.000243326	26.5998
1	41086495	Prupe.1G494300.1	0.00113844	-18.4441
1	41086536	Prupe.1G494100.1	0.000171324	26.7308
1	41086536	Prupe.1G494300.1	0.000276728	-20.1693
1	41086571	Prupe.1G494300.1	0.00112638	-18.3922
1	41086571	Prupe.1G494100.1	0.00158374	22.9234
1	41086683	Prupe.1G494100.1	0.00031377	25.4114
1	41086683	Prupe.1G494300.1	0.00127891	-17.7511
1	41086688	Prupe.1G494100.1	0.000115411	27.6949
1	41086688	Prupe.1G494300.1	0.000953109	-18.5832
1	41086712	Prupe.1G494100.1	0.000388672	25.5833
1	41086712	Prupe.1G494300.1	0.00197178	-17.4512
1	41086741	Prupe.1G494100.1	0.000293463	26.2693
1	41086741	Prupe.1G494300.1	0.000747933	-19.0945
1	41098459	Prupe.1G494300.1	0.00147828	-19.7951
1	41589491	Prupe.1G503200.1	0.00150988	0.406841
1	41590174	Prupe.1G503200.1	0.00131726	0.425896
1	41592202	Prupe.1G503200.1	0.00115609	0.396233
1	41594239	Prupe.1G503200.1	0.00163435	0.422273
1	41640911	Prupe.1G503200.1	0.00121948	0.458815
1	41687388	Prupe.1G504000.1	0.00194622	3.31162
1	41691473	Prupe.1G504000.1	0.00155965	3.38995
1	41691995	Prupe.1G504000.1	0.00154331	3.12749
1	41692462	Prupe.1G504000.1	0.000954799	3.31804
1	41692462	Prupe.1G504900.1	0.00105161	-1.48491
1	41695966	Prupe.1G504800.1	0.00135978	-6.13404
1	41695966	Prupe.1G504900.1	0.00168714	-1.79348
1	41711609	Prupe.1G504900.1	8.20481e-05	-2.30641
1	41796181	Prupe.1G506400.1	0.000611329	0.306349
1	41889211	Prupe.1G507700.1	0.000444777	-0.319107
1	41891380	Prupe.1G508100.1	0.00147969	1.51745
1	41894714	Prupe.1G508100.1	0.00172766	1.62741
1	41900909	Prupe.1G508100.1	0.000749505	1.78035
1	41913947	Prupe.1G508100.1	0.000671143	1.5956
1	41921499	Prupe.1G508100.1	0.000432973	1.80693
1	41923299	Prupe.1G508100.1	0.00060853	1.78081
1	41928252	Prupe.1G508100.1	0.000914129	1.67221
1	41929280	Prupe.1G508100.1	0.000843052	1.74739
1	41935384	Prupe.1G508100.1	0.000352672	1.85378
1	41936934	Prupe.1G508100.1	9.61553e-05	2.09645
1	41938931	Prupe.1G508100.1	0.000821979	1.68651
1	41939226	Prupe.1G508100.1	0.000946115	1.6753
1	41942126	Prupe.1G508100.1	0.000709692	1.70647
1	41942211	Prupe.1G508100.1	0.000415509	1.78525
1	41943360	Prupe.1G508100.1	0.000821979	1.68651
1	41944873	Prupe.1G508100.1	0.000459698	1.82906
1	41945075	Prupe.1G508100.1	0.00122697	1.55839
1	41972519	Prupe.1G508700.1	0.00172447	-0.407658
1	41973768	Prupe.1G508700.1	0.000752922	-0.505381
1	41974167	Prupe.1G508700.1	0.000900932	0.567591
1	42629841	Prupe.1G518900.1	0.00118305	1.24356
1	42804548	Prupe.1G522600.1	0.000879284	11.7397
1	42804573	Prupe.1G522600.1	0.000945067	12.5185
1	42827597	Prupe.1G523200.1	0.00111091	0.258451
1	42827598	Prupe.1G523200.1	0.00111091	0.258451
1	42828626	Prupe.1G523200.1	0.000912824	0.31527
1	42832485	Prupe.1G522600.1	0.000451923	14.9554
1	42861543	Prupe.1G523500.1	0.00130227	-7.59283
1	42993843	Prupe.1G524600.1	0.00172547	3.53165
1	43097008	Prupe.1G526800.1	0.00133055	-2.01852
1	43097009	Prupe.1G526800.1	0.00133055	-2.01852
1	43098366	Prupe.1G526800.1	9.92986e-05	-1.90242
1	43102826	Prupe.1G526800.1	0.000693652	-1.91187
1	43106480	Prupe.1G526800.1	0.00145365	-1.71199
1	43109715	Prupe.1G526800.1	0.000462492	-1.87919
1	43120133	Prupe.1G526800.1	0.00176711	-1.69922
1	43124885	Prupe.1G527000.1	0.00180701	-3.82465
1	43149159	Prupe.1G527000.1	0.0015132	-4.29349
1	43151703	Prupe.1G527000.1	0.000227965	-4.6043
1	43161061	Prupe.1G527000.1	0.00162158	-3.98934
1	43165288	Prupe.1G527000.1	0.00162839	-4.30124
1	43167165	Prupe.1G527000.1	0.000761976	-4.38115
1	43200144	Prupe.1G528100.1	0.00045029	17.3588
1	43200152	Prupe.1G528100.1	0.00045029	17.3588
1	43212300	Prupe.1G528100.1	0.0017893	15.6617
1	43212618	Prupe.1G528400.1	0.000925573	4.27178
1	43213509	Prupe.1G528100.1	0.000720186	19.0544
1	43216099	Prupe.1G528100.1	9.88807e-05	29.4875
1	43230730	Prupe.1G528100.1	0.000488904	19.3886
1	43539640	Prupe.1G532900.1	0.000547945	1.47254
1	43540991	Prupe.1G532900.1	0.00175897	1.39492
1	43549655	Prupe.1G532900.1	0.000639004	1.37645
1	43551398	Prupe.1G532900.1	0.00023473	1.42045
1	43551398	Prupe.1G532800.1	0.00199659	14.1563
1	43551523	Prupe.1G532900.1	4.1466e-05	2.06657
1	43558863	Prupe.1G532900.1	0.00175897	1.39492
1	43569543	Prupe.1G532900.1	0.001049	1.19817
1	43582637	Prupe.1G532900.1	0.000212505	1.78288
1	43605581	Prupe.1G534000.1	8.08421e-05	-1.10091
1	43605775	Prupe.1G534000.1	0.00155773	-0.929489
1	43606346	Prupe.1G534000.1	0.00155773	-0.929489
1	43609787	Prupe.1G533900.1	0.00181072	1.11442
1	43610029	Prupe.1G534000.1	0.000895505	-0.909447
1	43678345	Prupe.1G534700.1	0.000159554	6.41439
1	43678347	Prupe.1G534700.1	0.000159554	6.41439
1	43678421	Prupe.1G534700.1	0.000506151	6.31868
1	43678740	Prupe.1G534700.1	0.000148541	7.0891
1	43689166	Prupe.1G534000.1	0.000303376	-1.55491
1	43694555	Prupe.1G534000.1	0.00108717	-0.812745
1	43696893	Prupe.1G534000.1	0.000200731	-0.801167
1	43698613	Prupe.1G534000.1	0.00112045	-1.10031
1	43890587	Prupe.1G537100.1	0.000781755	-1.57175
1	44003630	Prupe.1G538400.1	0.000858652	-3.02178
1	44109913	Prupe.1G540200.1	0.001217	16.8197
1	44166482	Prupe.1G540300.1	0.00180924	-2.39928
1	44166720	Prupe.1G540700.1	0.00155436	-116.908
1	44270049	Prupe.1G541600.1	0.0012145	-0.583679
1	44277989	Prupe.1G541600.1	0.00167623	-0.671826
1	44282614	Prupe.1G541800.1	0.000197806	4.82955
1	44534042	Prupe.1G545000.1	0.00163998	-0.155261
1	44707338	Prupe.1G547200.1	0.00193615	-0.867583
1	44709625	Prupe.1G547200.1	0.00123163	-0.957871
1	44717626	Prupe.1G547200.1	0.000323221	-1.05051
1	44717742	Prupe.1G547200.1	0.00094278	-0.972142
1	44718831	Prupe.1G547200.1	0.00187649	-0.906251
1	44718994	Prupe.1G547200.1	0.00154087	-0.930767
1	44721722	Prupe.1G547200.1	0.00184625	-0.864506
1	44721765	Prupe.1G547200.1	0.00178357	-0.890786
1	44721777	Prupe.1G547200.1	0.00153877	-0.917063
1	44721838	Prupe.1G547200.1	0.00154087	-0.930767
1	44721841	Prupe.1G547200.1	0.0013914	-0.900781
1	44721872	Prupe.1G547200.1	0.00137182	-0.940381
1	44721874	Prupe.1G547200.1	0.00137182	-0.940381
1	44721893	Prupe.1G547200.1	0.00137182	-0.940381
1	44721905	Prupe.1G547200.1	0.00137182	-0.940381
1	44722075	Prupe.1G547200.1	0.00121889	-0.941759
1	44722106	Prupe.1G547200.1	0.00121889	-0.941759
1	44722159	Prupe.1G547200.1	0.00175566	-0.919855
1	44723009	Prupe.1G547200.1	0.00169874	-0.894757
1	44723306	Prupe.1G547200.1	0.000363075	-1.05821
1	44723331	Prupe.1G547200.1	0.000211924	-1.16172
1	44723345	Prupe.1G547200.1	0.000231205	-1.1352
1	44723354	Prupe.1G547200.1	0.000249991	-1.1107
1	44723361	Prupe.1G547200.1	0.000249991	-1.1107
1	44723969	Prupe.1G547200.1	0.000769164	-0.897892
[truncated: 7,257 more rows]
