# Supplementary material for: Combined nature and human selections reshaped peach fruit metabolome
Source: Genome Biol. 2022 Jul 4;23:146. doi: 10.1186/s13059-022-02719-6 (PMC9254577; doi:10.1186/s13059-022-02719-6)
Supplement: Supplementary file 20 — Additional file 20: Table S19. List of identified trans-eQTLs. [file 13059_2022_2719_MOESM20_ESM.xlsx]

## Sheet: Sheet1
Additional file 20: Table S19. List of identified trans-eQTLs.
Chr.	Position (bp)	Gene	P value	Beta
1	19727	Prupe.7G170800.1	2.02e-07	23.0872
1	19727	Prupe.1G355900.1	8.6e-07	13.7515
1	129708	Prupe.1G067900.1	1.09e-08	7.73922
1	129708	Prupe.5G106500.1	1.39e-08	8.13834
1	129708	Prupe.6G202100.1	1.59e-07	1.46827
1	129708	Prupe.5G109700.1	1.62e-07	53.7461
1	129708	Prupe.1G045900.1	1.91e-07	18.0246
1	129708	Prupe.1G093900.1	2.65e-07	30.4906
1	129708	Prupe.2G224200.1	1.22e-06	32.9582
1	129708	Prupe.2G043600.1	1.56e-06	34.4354
1	129708	Prupe.5G194600.1	1.89e-06	4.96492
1	177957	Prupe.7G201100.1	6.11e-08	1.96153
1	177957	Prupe.3G066400.1	1.12e-06	9.45303
1	177957	Prupe.3G256700.1	1.15e-06	0.988567
1	177957	Prupe.4G125000.1	1.21e-06	5.18024
1	177957	Prupe.5G082300.1	1.52e-06	1.1018
1	177957	Prupe.1G459000.1	1.55e-06	2.43956
1	177957	Prupe.8G271800.1	1.58e-06	0.996057
1	214237	Prupe.1G245700.1	1.52e-06	1.45214
1	267535	Prupe.8G227800.1	1.64e-06	85.2299
1	280510	Prupe.8G227800.1	9.35e-07	89.9484
1	280623	Prupe.8G227800.1	2.91e-07	92.8113
1	282655	Prupe.8G227800.1	8.59e-07	90.8268
1	285234	Prupe.8G227800.1	2.74e-07	88.337
1	288136	Prupe.8G227800.1	6.7e-07	80.4261
1	292724	Prupe.8G227800.1	6.5e-07	96.1928
1	298501	Prupe.8G227800.1	6.78e-07	92.285
1	322184	Prupe.6G340000.1	1.09e-06	96.036
1	322184	Prupe.6G135000.1	1.79e-06	11.6528
1	340279	Prupe.2G098700.1	5.61e-07	21.4392
1	362963	Prupe.3G014900.1	2.91e-07	5.19763
1	362963	Prupe.8G097300.1	1.15e-06	13.1284
1	362963	Prupe.6G202100.1	1.45e-06	1.59984
1	362963	Prupe.5G241000.1	1.5e-06	1.32906
1	362963	Prupe.4G012500.1	1.87e-06	6.20546
1	362965	Prupe.3G014900.1	2.91e-07	5.19763
1	362965	Prupe.8G097300.1	1.15e-06	13.1284
1	362965	Prupe.6G202100.1	1.45e-06	1.59984
1	362965	Prupe.5G241000.1	1.5e-06	1.32906
1	362965	Prupe.4G012500.1	1.87e-06	6.20546
1	371392	Prupe.6G202100.1	4.5e-07	1.47096
1	371392	Prupe.6G235600.1	1.22e-06	10.7776
1	371392	Prupe.3G013800.1	1.49e-06	3.27403
1	371400	Prupe.6G202100.1	4.5e-07	1.47096
1	371400	Prupe.6G235600.1	1.22e-06	10.7776
1	371400	Prupe.3G013800.1	1.49e-06	3.27403
1	371427	Prupe.6G202100.1	2.7e-08	1.98287
1	371427	Prupe.4G136500.1	1e-06	1.27632
1	371427	Prupe.1G486800.1	1.81e-06	40.2273
1	371427	Prupe.2G043600.1	1.85e-06	43.7538
1	371674	Prupe.8G028700.1	1.28e-06	7.83331
1	371834	Prupe.2G098700.1	5.67e-07	20.6128
1	371834	Prupe.4G197500.1	9.94e-07	8.98109
1	371834	Prupe.2G296600.1	1.28e-06	11.2061
1	371834	Prupe.1G220700.1	1.62e-06	59.6393
1	371834	Prupe.1G200300.1	1.9e-06	7.93934
1	377148	Prupe.1G120700.1	2.4e-07	295.48
1	377148	Prupe.3G215700.1	1.86e-06	23.7641
1	377148	Prupe.5G178200.1	1.89e-06	1.13028
1	377148	Prupe.8G227800.1	1.94e-06	61.7759
1	377245	Prupe.5G117200.1	2.92e-07	4.44618
1	377245	Prupe.1G120700.1	1.34e-06	284.253
1	377245	Prupe.3G215700.1	1.84e-06	24.3336
1	377245	Prupe.8G227800.1	1.86e-06	63.3321
1	377343	Prupe.1G120700.1	1.27e-06	294.468
1	377351	Prupe.1G120700.1	1.48e-07	310.751
1	377351	Prupe.3G215700.1	8.51e-07	25.3484
1	383469	Prupe.6G202100.1	1.75e-07	1.79419
1	383469	Prupe.6G277500.1	1.71e-06	64.4129
1	401664	Prupe.5G194600.1	2.25e-08	5.60865
1	401664	Prupe.1G299500.1	3.67e-08	63.7644
1	401664	Prupe.3G014900.1	8.85e-08	4.46411
1	401664	Prupe.2G043600.1	9.65e-08	36.9642
1	401664	Prupe.8G097300.1	1.35e-07	11.6879
1	401664	Prupe.7G165700.1	9.34e-07	15.6704
1	401664	Prupe.6G239300.1	9.77e-07	6.3252
1	401664	Prupe.1G426400.1	1.02e-06	32.589
1	403081	Prupe.6G202100.1	2.27e-08	1.88645
1	404391	Prupe.6G202100.1	2.12e-07	1.86032
1	404391	Prupe.3G008600.1	1.55e-06	15.2966
1	410524	Prupe.7G041200.1	6.67e-10	26.341
1	410524	Prupe.6G202100.1	1.31e-09	1.85109
1	410524	Prupe.5G109700.1	1.95e-09	67.1498
1	410524	Prupe.1G093900.1	2.01e-09	38.6969
1	410524	Prupe.6G277500.1	3.84e-09	70.2284
1	410524	Prupe.6G039700.1	6.39e-09	10.9346
1	410524	Prupe.1G478800.1	1.83e-08	3.65767
1	410524	Prupe.7G062600.1	2.45e-08	2.2553
1	410524	Prupe.2G043600.1	2.7e-08	43.5062
1	410524	Prupe.8G165400.1	3.19e-08	7.28188
1	410524	Prupe.1G045900.1	3.27e-08	20.999
1	410524	Prupe.4G217800.1	3.62e-08	3.3251
1	410524	Prupe.3G312900.1	3.85e-08	3.65438
1	410524	Prupe.6G059600.1	4.22e-08	5.52246
1	410524	Prupe.6G156300.1	4.26e-08	11.272
1	410524	Prupe.7G114400.1	4.49e-08	2.08003
1	410524	Prupe.1G299500.1	7.17e-08	70.7875
1	410524	Prupe.7G250500.1	7.49e-08	1.45746
1	410524	Prupe.5G106500.1	8.53e-08	8.51222
1	410524	Prupe.1G523100.1	8.74e-08	0.90304
1	410524	Prupe.1G047700.1	1.13e-07	1.17947
1	410524	Prupe.6G073900.1	1.16e-07	1.58038
1	410524	Prupe.1G504000.1	2.14e-07	8.4131
1	410524	Prupe.1G580700.1	2.14e-07	6.84694
1	410524	Prupe.1G165500.1	2.43e-07	1.61648
1	410524	Prupe.4G200200.1	2.45e-07	1.0667
1	410524	Prupe.1G225800.1	2.58e-07	5.02572
1	410524	Prupe.5G109500.1	2.63e-07	44.8812
1	410524	Prupe.3G146500.1	2.68e-07	3.21344
1	410524	Prupe.8G182300.1	2.82e-07	16.0402
1	410524	Prupe.7G001200.1	3.03e-07	26.847
1	410524	Prupe.2G014500.1	3.16e-07	0.983107
1	410524	Prupe.6G238500.1	3.2e-07	12.8884
1	410524	Prupe.6G008300.1	3.84e-07	8.78663
1	410524	Prupe.8G232700.1	5.02e-07	5.59509
1	410524	Prupe.1G242800.1	5.2e-07	5.62907
1	410524	Prupe.5G091000.1	5.26e-07	4.68035
1	410524	Prupe.6G223400.1	5.57e-07	63.8243
1	410524	Prupe.6G259200.1	5.62e-07	2.47986
1	410524	Prupe.6G174800.1	5.93e-07	2.38609
1	410524	Prupe.5G089600.1	6.4e-07	4.14542
1	410524	Prupe.6G284000.1	6.76e-07	173.997
1	410524	Prupe.4G136500.1	6.87e-07	1.11604
1	410524	Prupe.6G358500.1	7.04e-07	4.69058
1	410524	Prupe.3G043900.1	8.84e-07	1.00371
1	410524	Prupe.8G231700.1	8.85e-07	-9.24182
1	410524	Prupe.4G192700.1	8.88e-07	2.48234
1	410524	Prupe.1G362500.1	9.86e-07	2.76486
1	410524	Prupe.1G486800.1	9.91e-07	35.5009
1	410524	Prupe.1G505900.1	9.95e-07	2.74442
1	410524	Prupe.7G239700.1	9.96e-07	5.30684
1	410524	Prupe.5G132700.1	1.06e-06	57.1451
1	410524	Prupe.1G074800.1	1.27e-06	5.05976
1	410524	Prupe.5G232000.1	1.35e-06	2.56272
1	410524	Prupe.3G030200.1	1.39e-06	2.98328
1	410524	Prupe.4G012500.1	1.41e-06	5.8716
1	410524	Prupe.2G256900.1	1.42e-06	6.53913
1	410524	Prupe.8G097300.1	1.49e-06	12.1626
1	410524	Prupe.2G224200.1	1.75e-06	35.845
1	410524	Prupe.1G276000.1	1.79e-06	8.04865
1	410524	Prupe.5G074700.1	1.82e-06	1.87842
1	410524	Prupe.8G264300.1	1.82e-06	247.149
1	410524	Prupe.8G224500.1	1.85e-06	41.5675
1	410524	Prupe.5G241000.1	1.89e-06	1.23267
1	410524	Prupe.1G234400.1	1.92e-06	1.88678
1	416481	Prupe.6G202100.1	3.9e-11	2.12989
1	416481	Prupe.5G106500.1	4.76e-10	10.4094
1	416481	Prupe.1G093900.1	8.22e-10	42.1388
1	416481	Prupe.7G062600.1	8.54e-10	2.62171
1	416481	Prupe.6G039700.1	9.71e-10	12.2143
1	416481	Prupe.6G277500.1	1.67e-09	76.4254
1	416481	Prupe.1G478800.1	3.02e-09	4.09016
1	416481	Prupe.7G011900.1	3.31e-09	1.12176
1	416481	Prupe.5G109700.1	4.67e-09	70.0253
1	416481	Prupe.1G580700.1	5.54e-09	8.12743
1	416481	Prupe.1G523100.1	6.51e-09	1.03695
1	416481	Prupe.7G041200.1	7.46e-09	26.4535
1	416481	Prupe.8G165400.1	8.73e-09	8.04841
1	416481	Prupe.2G157000.1	1.22e-08	10.2096
1	416481	Prupe.2G206800.1	1.66e-08	3.21461
1	416481	Prupe.1G165500.1	1.87e-08	1.86441
1	416481	Prupe.5G091000.1	2.26e-08	5.51508
1	416481	Prupe.1G303800.1	2.45e-08	16.9162
1	416481	Prupe.4G217800.1	2.97e-08	3.56514
1	416481	Prupe.8G232700.1	3.2e-08	6.51622
1	416481	Prupe.6G119600.1	3.87e-08	9.36737
1	416481	Prupe.5G217400.1	4.53e-08	3.85621
1	416481	Prupe.2G043600.1	5.22e-08	45.483
1	416481	Prupe.1G047700.1	6.04e-08	1.28215
1	416481	Prupe.1G523200.1	8.02e-08	0.781082
1	416481	Prupe.1G200300.1	8.06e-08	9.49145
1	416481	Prupe.4G012500.1	8.97e-08	6.88912
1	416481	Prupe.1G242800.1	9.14e-08	6.35941
1	416481	Prupe.4G136500.1	1.02e-07	1.2693
1	416481	Prupe.7G001200.1	1.1e-07	29.5928
1	416481	Prupe.6G361300.1	1.18e-07	1.39071
1	416481	Prupe.6G222100.1	1.18e-07	12.8358
1	416481	Prupe.4G074600.1	1.24e-07	14.5519
1	416481	Prupe.7G114400.1	1.4e-07	2.14054
1	416481	Prupe.1G362500.1	1.44e-07	3.15163
1	416481	Prupe.1G074800.1	1.48e-07	5.81772
1	416481	Prupe.6G090400.1	1.54e-07	5.46468
1	416481	Prupe.6G059600.1	1.57e-07	5.65081
1	416481	Prupe.5G031100.1	1.58e-07	1.74338
1	416481	Prupe.7G250500.1	1.64e-07	1.51526
1	416481	Prupe.8G002300.1	1.65e-07	2.86954
1	416481	Prupe.6G174800.1	1.67e-07	2.65687
1	416481	Prupe.1G299500.1	1.77e-07	73.3231
1	416481	Prupe.5G109500.1	1.88e-07	48.3851
1	416481	Prupe.7G067500.1	1.92e-07	11.9959
1	416481	Prupe.3G146500.1	1.94e-07	3.46248
1	416481	Prupe.3G312900.1	1.95e-07	3.7026
1	416481	Prupe.2G272300.1	2.02e-07	27.5716
1	416481	Prupe.6G284000.1	2.11e-07	193.165
1	416481	Prupe.6G329800.1	2.16e-07	23.294
1	416481	Prupe.1G174800.1	2.33e-07	0.753405
1	416481	Prupe.6G156300.1	2.37e-07	11.3819
1	416481	Prupe.6G259200.1	2.4e-07	2.72271
1	416481	Prupe.6G022700.1	2.84e-07	5.50374
1	416481	Prupe.7G125300.1	2.85e-07	5.38797
1	416481	Prupe.1G225800.1	3.17e-07	5.31966
1	416481	Prupe.1G504000.1	3.23e-07	8.84431
1	416481	Prupe.6G008300.1	3.42e-07	9.40437
1	416481	Prupe.1G067900.1	3.45e-07	8.18609
1	416481	Prupe.6G193400.1	3.54e-07	45.314
1	416481	Prupe.2G224200.1	3.69e-07	40.476
1	416481	Prupe.3G030200.1	4.08e-07	3.32728
1	416481	Prupe.1G045900.1	4.09e-07	20.6484
1	416481	Prupe.2G205100.1	4.42e-07	2.80774
1	416481	Prupe.8G038900.1	4.67e-07	16.6509
1	416481	Prupe.5G132700.1	5.22e-07	62.5252
1	416481	Prupe.6G031600.1	5.29e-07	7.04804
1	416481	Prupe.2G276900.1	5.34e-07	3.62083
1	416481	Prupe.4G282300.1	5.4e-07	8.86532
1	416481	Prupe.8G264300.1	5.56e-07	275.475
1	416481	Prupe.7G153200.1	5.85e-07	21.9217
1	416481	Prupe.4G158000.1	5.99e-07	5.57983
1	416481	Prupe.5G203100.1	6.2e-07	37.1904
1	416481	Prupe.6G358500.1	6.3e-07	5.02029
1	416481	Prupe.1G506600.1	6.61e-07	8.17772
1	416481	Prupe.2G181900.1	7.01e-07	1.89692
1	416481	Prupe.4G192700.1	7.02e-07	2.66914
1	416481	Prupe.6G344100.1	7.42e-07	1.4984
1	416481	Prupe.6G073900.1	7.76e-07	1.57845
1	416481	Prupe.5G089600.1	7.88e-07	4.38559
1	416481	Prupe.3G019000.1	7.92e-07	81.5532
1	416481	Prupe.1G505900.1	8.25e-07	2.94606
1	416481	Prupe.7G200900.1	8.51e-07	6.59661
1	416481	Prupe.6G223400.1	8.57e-07	66.9732
1	416481	Prupe.1G045200.1	8.73e-07	2.36499
1	416481	Prupe.5G074700.1	9.8e-07	2.05053
1	416481	Prupe.2G256900.1	1.01e-06	7.06107
1	416481	Prupe.6G196900.1	1.03e-06	100.466
1	416481	Prupe.6G238500.1	1.38e-06	13.0253
1	416481	Prupe.8G163000.1	1.46e-06	38.1953
1	416481	Prupe.2G243000.1	1.49e-06	-7.61488
1	416481	Prupe.6G306900.1	1.49e-06	3.64733
1	416481	Prupe.3G003800.1	1.6e-06	10.6306
1	416481	Prupe.6G220500.1	1.68e-06	4.47219
1	416481	Prupe.7G171900.1	1.68e-06	2.57323
1	416481	Prupe.2G014500.1	1.68e-06	0.985455
1	416481	Prupe.4G072500.1	1.71e-06	7.36588
1	416481	Prupe.8G029200.1	1.72e-06	3.99138
1	416481	Prupe.4G114200.1	1.73e-06	0.711743
1	416481	Prupe.7G239700.1	1.77e-06	5.53354
1	416481	Prupe.3G303400.1	1.83e-06	5.588
1	416481	Prupe.8G029000.1	1.83e-06	8.6665
1	416481	Prupe.3G314000.1	1.9e-06	2.45317
1	416481	Prupe.8G066700.1	1.91e-06	1.07751
1	416481	Prupe.1G018500.1	1.94e-06	3.78474
1	416491	Prupe.1G504000.1	1.52e-09	9.37307
1	416491	Prupe.1G377400.1	2.69e-09	176.658
1	416491	Prupe.7G041200.1	4.05e-09	24.422
1	416491	Prupe.6G202100.1	8.25e-09	1.71137
1	416491	Prupe.1G165500.1	1.71e-08	1.69827
1	416491	Prupe.4G049600.1	1.88e-08	259.087
1	416491	Prupe.4G136500.1	1.94e-08	1.21174
1	416491	Prupe.2G091300.1	3.27e-08	5.81431
1	416491	Prupe.7G171900.1	4.54e-08	2.64541
1	416491	Prupe.7G264100.1	5.81e-08	13.873
1	416491	Prupe.8G091100.1	8.91e-08	4.43582
1	416491	Prupe.4G201400.1	9.09e-08	138.482
1	416491	Prupe.1G093900.1	9.36e-08	33.6986
1	416491	Prupe.2G043600.1	1.19e-07	40.2837
1	416491	Prupe.6G119600.1	1.28e-07	8.20437
1	416491	Prupe.8G016800.1	1.52e-07	-7.65217
1	416491	Prupe.5G217400.1	1.54e-07	3.37296
1	416491	Prupe.4G217800.1	2.18e-07	3.04482
1	416491	Prupe.6G156300.1	2.42e-07	10.334
1	416491	Prupe.6G039700.1	2.51e-07	9.49573
1	416491	Prupe.2G224200.1	2.79e-07	37.1327
1	416491	Prupe.7G067500.1	2.88e-07	10.7529
1	416491	Prupe.1G299500.1	2.89e-07	65.5359
1	416491	Prupe.1G588300.1	3.03e-07	5.98092
1	416491	Prupe.5G031100.1	3.07e-07	1.54929
1	416491	Prupe.5G243500.1	3.36e-07	2.31092
1	416491	Prupe.5G232000.1	3.75e-07	2.60163
1	416491	Prupe.8G028700.1	4.26e-07	8.59251
1	416491	Prupe.6G193400.1	4.39e-07	40.8664
1	416491	Prupe.6G350000.1	4.58e-07	6.26351
1	416491	Prupe.1G478800.1	5.49e-07	3.18107
1	416491	Prupe.5G089600.1	5.54e-07	4.03627
1	416491	Prupe.7G255800.1	5.78e-07	1.57701
1	416491	Prupe.8G056000.1	5.96e-07	-7.66406
1	416491	Prupe.1G348400.1	6.85e-07	-5.64894
1	416491	Prupe.5G106500.1	6.86e-07	7.68529
1	416491	Prupe.7G267600.1	7.09e-07	-4.1894
1	416491	Prupe.1G303800.1	7.41e-07	13.7643
1	416491	Prupe.1G524600.1	7.99e-07	9.20504
1	416491	Prupe.3G165400.1	8.61e-07	-14.0736
1	416491	Prupe.6G277500.1	8.94e-07	57.5415
1	416491	Prupe.6G220500.1	9.38e-07	4.15542
1	416491	Prupe.7G001200.1	9.38e-07	24.9719
1	416491	Prupe.5G109700.1	1e-06	53.8595
1	416491	Prupe.4G282300.1	1.01e-06	7.87276
1	416491	Prupe.7G062600.1	1.01e-06	1.93365
1	416491	Prupe.1G580700.1	1.15e-06	6.2473
1	416491	Prupe.8G097300.1	1.15e-06	11.8971
1	416491	Prupe.5G153700.1	1.15e-06	-10.0236
1	416491	Prupe.6G043300.1	1.28e-06	20.404
1	416491	Prupe.6G012700.1	1.31e-06	7.09564
1	416491	Prupe.6G348300.1	1.33e-06	2.1204
1	416491	Prupe.7G161100.1	1.37e-06	1034.53
1	416491	Prupe.4G156900.1	1.44e-06	-11.6816
1	416491	Prupe.2G157000.1	1.49e-06	7.9343
1	416491	Prupe.7G011900.1	1.63e-06	0.839522
1	416491	Prupe.2G206800.1	1.67e-06	2.50851
1	416491	Prupe.3G241500.1	1.67e-06	12.9997
1	416491	Prupe.6G097000.1	1.74e-06	3.69497
1	416491	Prupe.3G006100.1	1.81e-06	7.19352
1	416491	Prupe.6G329800.1	1.87e-06	19.568
1	416491	Prupe.5G048800.1	1.91e-06	0.890757
1	416491	Prupe.5G143100.1	1.91e-06	6.65039
1	416491	Prupe.8G264300.1	1.92e-06	238.858
1	416558	Prupe.6G202100.1	8.72e-11	2.15792
1	416558	Prupe.1G093900.1	3.34e-10	44.2904
1	416558	Prupe.6G039700.1	5.87e-10	12.726
1	416558	Prupe.1G523100.1	3.8e-09	1.08284
1	416558	Prupe.5G106500.1	4.6e-09	10.1495
1	416558	Prupe.5G217400.1	1.03e-08	4.14141
1	416558	Prupe.6G277500.1	1.17e-08	74.8697
1	416558	Prupe.2G157000.1	1.23e-08	10.5123
1	416558	Prupe.1G200300.1	1.82e-08	10.2134
1	416558	Prupe.7G011900.1	1.94e-08	1.10198
1	416558	Prupe.8G232700.1	2.12e-08	6.79045
1	416558	Prupe.7G062600.1	2.44e-08	2.476
1	416558	Prupe.5G109700.1	3.46e-08	68.2507
1	416558	Prupe.1G523200.1	3.6e-08	0.824019
1	416558	Prupe.4G012500.1	3.66e-08	7.28974
1	416558	Prupe.1G580700.1	4.36e-08	7.90253
1	416558	Prupe.5G091000.1	4.66e-08	5.56089
1	416558	Prupe.1G303800.1	5.6e-08	17.0017
1	416558	Prupe.7G001200.1	5.65e-08	31.1078
1	416558	Prupe.6G119600.1	5.79e-08	9.53083
1	416558	Prupe.1G362500.1	5.89e-08	3.33791
1	416558	Prupe.1G047700.1	6.29e-08	1.3187
1	416558	Prupe.8G264300.1	6.47e-08	304.618
1	416558	Prupe.1G242800.1	7.56e-08	6.5877
1	416558	Prupe.2G272300.1	7.75e-08	29.2808
1	416558	Prupe.2G206800.1	8.52e-08	3.15441
1	416558	Prupe.6G284000.1	9.41e-08	204.177
1	416558	Prupe.1G074800.1	9.87e-08	6.06908
1	416558	Prupe.7G067500.1	1.1e-07	12.5766
1	416558	Prupe.2G043600.1	1.14e-07	45.7222
1	416558	Prupe.7G041200.1	1.19e-07	25.1358
1	416558	Prupe.6G361300.1	1.22e-07	1.43058
1	416558	Prupe.1G165500.1	1.22e-07	1.81487
1	416558	Prupe.1G478800.1	1.33e-07	3.78273
1	416558	Prupe.6G008300.1	1.42e-07	9.97409
1	416558	Prupe.3G030200.1	1.44e-07	3.54865
1	416558	Prupe.6G222100.1	1.54e-07	13.1063
1	416558	Prupe.1G225800.1	1.6e-07	5.60548
1	416558	Prupe.6G174800.1	1.78e-07	2.73017
1	416558	Prupe.4G074600.1	2.08e-07	14.735
1	416558	Prupe.2G256900.1	2.11e-07	7.68624
1	416558	Prupe.1G505900.1	2.11e-07	3.18247
1	416558	Prupe.6G193400.1	2.16e-07	47.4557
1	416558	Prupe.6G223400.1	2.26e-07	72.2931
1	416558	Prupe.1G045200.1	2.39e-07	2.5495
1	416558	Prupe.8G165400.1	2.54e-07	7.48993
1	416558	Prupe.4G158000.1	2.92e-07	5.89273
1	416558	Prupe.7G153200.1	3.1e-07	23.0847
1	416558	Prupe.6G329800.1	3.12e-07	23.6906
1	416558	Prupe.6G156300.1	3.17e-07	11.606
1	416558	Prupe.6G022700.1	3.25e-07	5.64146
1	416558	Prupe.6G090400.1	3.34e-07	5.48377
1	416558	Prupe.4G136500.1	3.4e-07	1.25611
1	416558	Prupe.2G181900.1	3.97e-07	1.99355
1	416558	Prupe.7G200900.1	4.13e-07	6.97274
1	416558	Prupe.5G089600.1	4.27e-07	4.61705
1	416558	Prupe.1G234000.1	4.77e-07	310.089
1	416558	Prupe.5G031100.1	4.93e-07	1.72712
1	416558	Prupe.4G217800.1	5.6e-07	3.3398
1	416558	Prupe.4G114200.1	5.66e-07	0.764448
1	416558	Prupe.6G144300.1	5.76e-07	12.1369
1	416558	Prupe.4G112100.1	5.94e-07	1.90851
1	416558	Prupe.5G048800.1	7.27e-07	1.04741
1	416558	Prupe.3G150100.1	7.62e-07	3.76931
1	416558	Prupe.4G072500.1	8.11e-07	7.8052
1	416558	Prupe.6G220500.1	8.46e-07	4.72762
1	416558	Prupe.1G178600.1	9.27e-07	2.58805
1	416558	Prupe.1G174800.1	9.29e-07	0.738795
1	416558	Prupe.8G002300.1	9.32e-07	2.78126
1	416558	Prupe.7G171900.1	1.04e-06	2.69956
1	416558	Prupe.1G033200.1	1.09e-06	10.4527
1	416558	Prupe.5G243500.1	1.1e-06	2.50897
1	416558	Prupe.4G128200.1	1.14e-06	25.9476
1	416558	Prupe.5G132700.1	1.22e-06	62.4092
1	416558	Prupe.2G276900.1	1.22e-06	3.61629
1	416558	Prupe.8G038900.1	1.29e-06	16.5163
1	416558	Prupe.1G045900.1	1.34e-06	20.3561
1	416558	Prupe.4G069700.1	1.37e-06	5.00645
1	416558	Prupe.8G163000.1	1.4e-06	39.4027
1	416558	Prupe.1G125700.1	1.4e-06	1.68493
1	416558	Prupe.8G045200.1	1.43e-06	47.8146
1	416558	Prupe.3G312900.1	1.49e-06	3.54485
1	416558	Prupe.4G192700.1	1.53e-06	2.6693
1	416558	Prupe.4G228000.1	1.57e-06	5.66874
1	416558	Prupe.1G276000.1	1.66e-06	8.86201
1	416558	Prupe.6G306900.1	1.7e-06	3.73694
1	416558	Prupe.1G018500.1	1.75e-06	3.91382
1	416558	Prupe.7G114400.1	1.77e-06	2.01319
1	416558	Prupe.3G003000.1	1.86e-06	0.846489
1	416558	Prupe.1G223500.1	1.87e-06	1.59506
1	416558	Prupe.1G067900.1	1.87e-06	7.91812
1	416558	Prupe.1G561900.1	1.91e-06	5.03238
1	416817	Prupe.6G202100.1	6.58e-11	2.0909
1	416817	Prupe.7G062600.1	2.27e-10	2.67979
1	416817	Prupe.6G277500.1	4.21e-10	78.2985
1	416817	Prupe.4G217800.1	6.28e-10	3.90607
1	416817	Prupe.1G093900.1	7.55e-10	41.8872
1	416817	Prupe.6G039700.1	1.53e-09	11.9879
1	416817	Prupe.8G232700.1	1.79e-09	6.98027
1	416817	Prupe.1G478800.1	1.87e-09	4.10623
1	416817	Prupe.5G106500.1	1.99e-09	9.98481
1	416817	Prupe.1G523100.1	3.23e-09	1.04743
1	416817	Prupe.1G580700.1	4.93e-09	8.08741
1	416817	Prupe.7G041200.1	5.39e-09	26.4691
1	416817	Prupe.5G109700.1	5.57e-09	69.1515
1	416817	Prupe.8G165400.1	6.88e-09	8.03537
1	416817	Prupe.2G206800.1	1.76e-08	3.18389
1	416817	Prupe.5G091000.1	2.16e-08	5.47875
1	416817	Prupe.1G165500.1	2.58e-08	1.83277
1	416817	Prupe.7G011900.1	2.94e-08	1.04907
1	416817	Prupe.6G059600.1	3.31e-08	5.88204
1	416817	Prupe.2G157000.1	4.75e-08	9.74278
1	416817	Prupe.1G200300.1	6.31e-08	9.48764
1	416817	Prupe.6G174800.1	6.39e-08	2.71685
1	416817	Prupe.7G114400.1	8.24e-08	2.15936
1	416817	Prupe.6G259200.1	8.4e-08	2.79451
1	416817	Prupe.2G043600.1	8.98e-08	44.3775
1	416817	Prupe.1G047700.1	1.02e-07	1.25167
1	416817	Prupe.6G156300.1	1.03e-07	11.6018
1	416817	Prupe.1G242800.1	1.1e-07	6.27163
1	416817	Prupe.1G523200.1	1.13e-07	0.766587
1	416817	Prupe.7G001200.1	1.16e-07	29.3089
1	416817	Prupe.1G299500.1	1.32e-07	73.4359
1	416817	Prupe.8G002300.1	1.37e-07	2.8637
1	416817	Prupe.1G045900.1	1.41e-07	21.2347
1	416817	Prupe.1G504000.1	1.46e-07	9.01004
1	416817	Prupe.1G505900.1	1.54e-07	3.09799
1	416817	Prupe.3G312900.1	1.81e-07	3.68255
1	416817	Prupe.3G146500.1	1.87e-07	3.43931
1	416817	Prupe.1G174800.1	1.93e-07	0.752138
1	416817	Prupe.5G109500.1	1.99e-07	47.9094
1	416817	Prupe.6G361300.1	2.03e-07	1.35544
1	416817	Prupe.6G358500.1	2.06e-07	5.17751
1	416817	Prupe.3G030200.1	2.08e-07	3.37754
1	416817	Prupe.6G329800.1	2.58e-07	22.9724
1	416817	Prupe.4G158000.1	2.67e-07	5.69456
1	416817	Prupe.7G250500.1	2.85e-07	1.47595
1	416817	Prupe.6G073900.1	2.93e-07	1.62097
1	416817	Prupe.6G090400.1	2.94e-07	5.30632
1	416817	Prupe.4G200200.1	3.35e-07	1.1161
1	416817	Prupe.2G224200.1	3.62e-07	40.1846
1	416817	Prupe.6G284000.1	3.68e-07	188.031
1	416817	Prupe.6G119600.1	3.74e-07	8.64159
1	416817	Prupe.1G362500.1	3.78e-07	3.02705
1	416817	Prupe.4G136500.1	3.82e-07	1.20525
1	416817	Prupe.2G272300.1	3.89e-07	26.751
1	416817	Prupe.4G012500.1	4.07e-07	6.50114
1	416817	Prupe.5G031100.1	4.26e-07	1.67249
1	416817	Prupe.6G008300.1	4.42e-07	9.24647
1	416817	Prupe.1G303800.1	4.53e-07	15.2969
1	416817	Prupe.5G217400.1	4.57e-07	3.54911
1	416817	Prupe.8G163000.1	4.7e-07	39.5226
1	416817	Prupe.6G031600.1	4.82e-07	7.01536
1	416817	Prupe.2G014500.1	4.93e-07	1.02359
1	416817	Prupe.1G074800.1	5.03e-07	5.53659
1	416817	Prupe.1G045200.1	6.07e-07	2.37772
1	416817	Prupe.4G074600.1	6.08e-07	13.6763
1	416817	Prupe.8G066700.1	6.76e-07	1.11213
1	416817	Prupe.1G046600.1	6.93e-07	16.167
1	416817	Prupe.2G205100.1	7.07e-07	2.73902
1	416817	Prupe.6G196900.1	7.35e-07	100.948
1	416817	Prupe.1G225800.1	7.52e-07	5.1181
1	416817	Prupe.3G019000.1	8.06e-07	80.8549
1	416817	Prupe.3G150100.1	8.12e-07	3.62261
1	416817	Prupe.7G067500.1	8.13e-07	11.3151
1	416817	Prupe.1G111800.1	8.96e-07	6.28821
1	416817	Prupe.4G192700.1	8.99e-07	2.62395
1	416817	Prupe.2G256900.1	9.19e-07	7.0301
1	416817	Prupe.7G125300.1	9.24e-07	5.12588
1	416817	Prupe.6G017700.1	9.72e-07	2.708
1	416817	Prupe.4G114200.1	9.84e-07	0.721651
1	416817	Prupe.5G203100.1	1.05e-06	36.1859
1	416817	Prupe.5G132700.1	1.16e-06	60.2297
1	416817	Prupe.1G223500.1	1.16e-06	1.56519
1	416817	Prupe.6G238500.1	1.21e-06	12.9887
1	416817	Prupe.1G234400.1	1.24e-06	2.02978
1	416817	Prupe.8G264300.1	1.24e-06	265.322
1	416817	Prupe.5G089600.1	1.48e-06	4.24855
1	416817	Prupe.6G222100.1	1.57e-06	11.6255
1	416817	Prupe.7G239700.1	1.57e-06	5.51487
1	416817	Prupe.1G506600.1	1.64e-06	7.83956
1	416817	Prupe.2G276900.1	1.69e-06	3.44033
1	416817	Prupe.3G314000.1	1.69e-06	2.44482
1	416817	Prupe.2G243000.1	1.77e-06	-7.50382
1	416817	Prupe.7G200900.1	1.95e-06	6.33943
1	416817	Prupe.3G315700.1	1.97e-06	0.359194
1	421753	Prupe.1G571400.1	1.93e-06	0.854574
1	431246	Prupe.6G169400.1	1.23e-06	8.684
1	431246	Prupe.1G451400.1	1.27e-06	1.47337
1	437329	Prupe.1G451400.1	6.09e-07	1.54215
1	441604	Prupe.5G100500.1	1.64e-06	14.117
1	441750	Prupe.1G451400.1	1.15e-06	1.53247
1	518567	Prupe.1G389600.1	9.68e-07	0.9072
1	518576	Prupe.1G389600.1	2.21e-07	1.03003
1	518576	Prupe.3G254500.1	6.27e-07	7.48914
1	518802	Prupe.1G389600.1	7.56e-07	0.985001
1	524103	Prupe.1G389600.1	9.79e-08	1.06434
1	526753	Prupe.1G389600.1	2.54e-07	1.04751
1	526855	Prupe.1G389600.1	4.11e-07	1.03033
1	526855	Prupe.3G254500.1	1.52e-06	7.40124
1	527990	Prupe.3G254500.1	3.23e-07	7.42891
1	530825	Prupe.1G389600.1	1.48e-08	1.01836
1	530825	Prupe.1G264000.1	1.01e-06	11.9371
1	530913	Prupe.1G389600.1	9.54e-07	0.882348
1	530913	Prupe.2G134300.1	1.14e-06	2.72333
1	530913	Prupe.1G360200.1	1.91e-06	20.5037
1	531358	Prupe.1G360200.1	2.91e-07	21.5861
1	543616	Prupe.1G451400.1	6.3e-07	1.56551
1	543616	Prupe.6G340000.1	1.08e-06	63.9715
1	543616	Prupe.1G571400.1	1.31e-06	0.827637
1	545502	Prupe.4G271700.1	1.72e-06	3.87133
1	546810	Prupe.1G451400.1	2.07e-07	1.51135
1	546812	Prupe.1G451400.1	2.07e-07	1.51135
1	546829	Prupe.1G293400.1	1.78e-07	4.04781
1	546829	Prupe.6G340000.1	9.88e-07	59.9926
1	546829	Prupe.1G451400.1	1.68e-06	1.41005
1	546830	Prupe.1G293400.1	1.78e-07	4.04781
1	546830	Prupe.6G340000.1	9.88e-07	59.9926
1	546830	Prupe.1G451400.1	1.68e-06	1.41005
1	549169	Prupe.1G360200.1	7.07e-07	21.2561
1	549617	Prupe.1G293400.1	7.15e-07	4.03225
1	549617	Prupe.8G180900.1	7.52e-07	1.96659
1	549617	Prupe.2G015400.1	8.41e-07	3.0626
1	549617	Prupe.1G021400.1	9.71e-07	100.571
1	551950	Prupe.1G571400.1	1.45e-06	0.857731
1	552257	Prupe.1G451400.1	6.02e-07	1.55838
1	554880	Prupe.4G271700.1	1.72e-06	3.87133
1	557041	Prupe.1G451400.1	3.05e-08	1.76415
1	558055	Prupe.8G180900.1	1.17e-06	2.05855
1	565171	Prupe.1G451400.1	5.87e-07	1.5734
1	565431	Prupe.1G451400.1	6.42e-08	1.67539
1	565431	Prupe.2G015400.1	6.64e-07	3.13636
1	565431	Prupe.1G025200.1	1.5e-06	0.606307
1	565881	Prupe.4G057200.1	3.81e-07	3.49101
1	565881	Prupe.1G025200.1	1.41e-06	0.568378
1	569286	Prupe.6G061000.1	2.19e-07	4.4478
1	569286	Prupe.1G268900.1	2.3e-07	14.7261
1	569286	Prupe.6G169400.1	3.5e-07	9.5966
1	569286	Prupe.7G045500.1	3.76e-07	4.61224
1	569286	Prupe.4G110600.1	3.83e-07	2.69205
1	569286	Prupe.2G154600.1	6.47e-07	7.68998
1	569286	Prupe.1G451400.1	7.87e-07	1.58345
1	569286	Prupe.8G180900.1	8.06e-07	2.04721
1	569286	Prupe.8G076900.1	1.34e-06	3.80724
1	569286	Prupe.4G148300.1	1.4e-06	2.16983
1	569286	Prupe.6G104200.1	1.69e-06	2.22756
1	569286	Prupe.2G169700.1	1.91e-06	1.2037
1	570720	Prupe.1G360200.1	1.64e-06	20.6242
1	587479	Prupe.1G360200.1	8.34e-07	19.9444
1	587479	Prupe.1G036800.1	1.62e-06	4.61973
1	587479	Prupe.5G143600.1	1.95e-06	4.93688
1	587715	Prupe.1G360200.1	1.02e-06	19.4182
1	588589	Prupe.4G201400.1	1.62e-06	98.1849
1	601063	Prupe.6G278100.1	4.53e-07	67.3752
1	635520	Prupe.7G164900.1	3.68e-07	3.6372
1	635520	Prupe.5G031300.1	1.45e-06	1.02823
1	635635	Prupe.5G031300.1	1.62e-06	1.07922
1	640891	Prupe.8G180900.1	1.52e-06	2.02172
1	640894	Prupe.8G180900.1	1.52e-06	2.02172
1	643295	Prupe.4G271700.1	1.04e-08	4.13607
1	643295	Prupe.1G571400.1	2.56e-07	0.855361
1	643295	Prupe.2G015300.1	2.58e-07	1.12923
1	643295	Prupe.8G262100.1	2.72e-07	5.91338
1	643295	Prupe.4G148300.1	2.9e-07	2.19551
1	643295	Prupe.4G188800.1	3.09e-07	0.52237
1	643295	Prupe.1G451400.1	5.24e-07	1.53571
1	643295	Prupe.6G340000.1	5.71e-07	63.8276
1	643295	Prupe.7G269600.1	7.7e-07	8.15935
1	643295	Prupe.6G232000.1	8.26e-07	1.48951
1	643295	Prupe.1G313100.1	1.03e-06	2.20744
1	643295	Prupe.7G128900.1	1.07e-06	5.99623
1	643295	Prupe.7G211300.1	1.5e-06	3.80033
1	643295	Prupe.1G418700.1	1.66e-06	2.9481
1	643295	Prupe.4G035200.1	1.67e-06	1.71193
1	644398	Prupe.1G268900.1	4.43e-07	14.2634
1	644398	Prupe.4G148300.1	1.29e-06	2.15629
1	644402	Prupe.1G268900.1	1.42e-07	14.965
1	644402	Prupe.4G148300.1	5.41e-07	2.24842
1	644402	Prupe.2G015300.1	1.25e-06	1.11654
1	644402	Prupe.3G066300.1	1.77e-06	10.4061
1	644411	Prupe.4G148300.1	5.24e-07	2.22913
1	644411	Prupe.1G268900.1	7.43e-07	13.9984
1	644411	Prupe.1G313100.1	1.36e-06	2.26377
1	644411	Prupe.2G015300.1	1.43e-06	1.10009
1	644488	Prupe.1G451400.1	3.95e-07	1.62479
1	644488	Prupe.4G148300.1	6.77e-07	2.23209
1	644499	Prupe.1G451400.1	2.93e-07	1.65777
1	644499	Prupe.4G148300.1	9.13e-07	2.22909
1	644499	Prupe.4G271700.1	1.61e-06	3.71405
1	644499	Prupe.2G015400.1	1.87e-06	3.13337
1	644522	Prupe.2G184400.1	1.49e-06	-0.559669
1	644536	Prupe.1G451400.1	8.2e-07	1.5818
1	644536	Prupe.2G184400.1	1.84e-06	-0.576209
1	644546	Prupe.1G451400.1	1.24e-06	1.55791
1	644555	Prupe.1G451400.1	1.47e-06	1.57871
1	644561	Prupe.1G451400.1	1.47e-06	1.57871
1	644600	Prupe.7G211300.1	1.82e-07	4.21175
1	644600	Prupe.1G451400.1	2.08e-07	1.62933
1	644600	Prupe.4G148300.1	2.14e-07	2.27924
1	644600	Prupe.2G015300.1	2.28e-07	1.16525
1	644600	Prupe.2G015400.1	3.69e-07	3.23327
1	644600	Prupe.3G124300.1	4.38e-07	0.784394
1	644600	Prupe.1G313100.1	4.94e-07	2.33052
1	644600	Prupe.6G340000.1	5.2e-07	65.8107
1	644600	Prupe.4G271700.1	5.33e-07	3.76084
1	644600	Prupe.6G169400.1	5.45e-07	9.27817
1	644600	Prupe.7G045500.1	6.18e-07	4.45009
1	644600	Prupe.2G154600.1	7.69e-07	7.50429
1	644600	Prupe.1G174100.1	8.58e-07	5.04766
1	644600	Prupe.7G269600.1	9.89e-07	8.30713
1	644600	Prupe.2G184400.1	1.02e-06	-0.578507
1	644600	Prupe.1G566600.1	1.13e-06	7.26345
1	644600	Prupe.1G571400.1	1.21e-06	0.831364
1	644600	Prupe.1G203200.1	1.44e-06	4.42199
1	644600	Prupe.1G040000.1	1.76e-06	1.31181
1	644622	Prupe.1G451400.1	1.11e-07	1.71295
1	644622	Prupe.2G015400.1	4.19e-07	3.31587
1	644622	Prupe.6G169400.1	8.48e-07	9.40455
1	644622	Prupe.8G180900.1	1.45e-06	2.02549
1	644622	Prupe.4G271700.1	1.49e-06	3.72851
1	644622	Prupe.7G045500.1	1.77e-06	4.40569
1	644844	Prupe.1G451400.1	7.36e-07	1.62447
1	649847	Prupe.1G451400.1	4.65e-08	1.66353
1	649847	Prupe.4G148300.1	5.49e-07	2.1489
1	649847	Prupe.5G018200.1	5.73e-07	107.628
1	649847	Prupe.1G571400.1	7.36e-07	0.824831
1	649847	Prupe.4G271700.1	7.66e-07	3.615
1	649847	Prupe.3G124300.1	1.09e-06	0.739049
1	649847	Prupe.1G313100.1	1.11e-06	2.20359
1	649847	Prupe.2G015400.1	1.22e-06	3.01472
1	649847	Prupe.6G340000.1	1.3e-06	61.9548
1	649847	Prupe.2G015300.1	1.48e-06	1.06073
1	649847	Prupe.6G339400.1	1.53e-06	4.04121
1	649847	Prupe.7G045500.1	1.78e-06	4.16457
1	649847	Prupe.1G174100.1	1.79e-06	4.77962
1	649847	Prupe.2G154600.1	1.81e-06	7.0741
1	649893	Prupe.1G451400.1	1.92e-07	1.56278
1	650544	Prupe.1G451400.1	2.94e-07	1.66369
1	657293	Prupe.3G088100.1	5.69e-07	9.0296
1	660985	Prupe.7G264100.1	4.65e-08	11.3641
1	683709	Prupe.1G360200.1	8.99e-07	19.1062
1	684518	Prupe.6G237000.1	7.41e-07	7.9396
1	684518	Prupe.4G045500.1	8.2e-07	8.56327
1	691657	Prupe.4G201400.1	5.54e-07	77.5328
1	691657	Prupe.6G104200.1	1.8e-06	-2.07095
1	695632	Prupe.7G019500.1	1.51e-06	-1.498
1	696166	Prupe.7G019500.1	9.38e-07	-1.52838
1	696381	Prupe.1G323300.1	1.71e-06	-0.598993
1	706500	Prupe.7G073800.1	1.74e-06	-8.07688
1	707174	Prupe.5G084800.1	9.64e-08	-2.83158
1	707174	Prupe.7G019500.1	1.11e-07	-1.47859
1	707174	Prupe.8G052200.1	3.65e-07	-1.89606
1	707174	Prupe.8G082300.1	8.16e-07	-1.50917
1	707174	Prupe.4G239600.1	1.39e-06	-6.66061
1	707260	Prupe.8G115700.1	5.58e-07	-1.62574
1	707260	Prupe.6G234300.1	1.13e-06	4.14163
1	707260	Prupe.2G299600.1	1.8e-06	2.42043
1	711703	Prupe.5G194600.1	5.72e-07	3.65703
1	712654	Prupe.5G194600.1	5.72e-07	3.65703
1	734137	Prupe.7G238700.1	2.62e-09	35.2958
1	734137	Prupe.1G318800.1	2.23e-08	26.4709
1	734137	Prupe.6G012700.1	2.59e-08	9.59371
1	734137	Prupe.1G446700.1	8.48e-08	240.018
1	734137	Prupe.6G042300.1	1.92e-07	12.4776
1	734137	Prupe.3G107100.1	3.83e-07	5.40969
1	734137	Prupe.5G243500.1	6.34e-07	2.6822
1	734137	Prupe.1G420200.1	7.03e-07	31.4694
1	734137	Prupe.1G126700.1	7.36e-07	12.0319
1	734137	Prupe.5G030000.1	7.83e-07	13.9279
1	734137	Prupe.7G260300.1	8.54e-07	4.42784
1	734137	Prupe.4G050800.1	9.5e-07	583.011
1	734137	Prupe.8G102500.1	1.15e-06	55.9434
1	734137	Prupe.7G156400.1	1.82e-06	17.5357
1	767230	Prupe.6G012700.1	2.19e-09	9.39558
1	767230	Prupe.7G238700.1	7.08e-08	29.5514
1	767230	Prupe.5G243500.1	8.09e-08	2.63562
1	767230	Prupe.7G260300.1	3.59e-07	4.18877
1	767230	Prupe.3G107100.1	4.23e-07	4.94419
1	767230	Prupe.5G143000.1	8.66e-07	10.6914
1	767230	Prupe.8G102500.1	1.17e-06	51.263
1	767230	Prupe.5G221400.1	1.18e-06	287.103
1	767230	Prupe.5G126500.1	1.68e-06	2.55421
1	824358	Prupe.8G227800.1	5.19e-08	93.5908
1	824358	Prupe.3G215700.1	4.24e-07	33.5706
1	824358	Prupe.1G351600.1	6.54e-07	12.6256
1	830263	Prupe.4G201400.1	1.55e-06	76.5227
1	841059	Prupe.3G104100.1	2.71e-07	3.28553
1	841059	Prupe.8G077000.1	1.42e-06	1.22483
1	882891	Prupe.1G120700.1	2.63e-07	314.274
1	882891	Prupe.4G107600.1	6.26e-07	3.20672
1	903202	Prupe.6G099700.1	9.63e-07	19.0926
1	920749	Prupe.6G366100.1	1.19e-06	-4.03934
1	921969	Prupe.8G172600.1	3.22e-07	11.4848
1	923180	Prupe.6G099700.1	1.13e-06	18.4666
1	938703	Prupe.5G050300.1	8.89e-08	11.5093
1	938703	Prupe.6G099700.1	9.47e-08	21.2172
1	938703	Prupe.1G360100.1	1.62e-07	5.84357
1	938703	Prupe.8G214600.1	7.75e-07	3.12844
1	938703	Prupe.2G303400.1	1.62e-06	30.4933
1	966024	Prupe.7G165000.1	2.78e-07	4.64542
1	966026	Prupe.7G165000.1	3.67e-07	4.5588
1	966104	Prupe.2G296600.1	2.78e-07	13.2125
1	966104	Prupe.5G050300.1	3.89e-07	10.3257
1	967165	Prupe.7G165000.1	1.78e-06	4.00806
1	967166	Prupe.7G165000.1	1.78e-06	4.00806
1	973154	Prupe.1G220700.1	4.65e-09	70.967
1	973154	Prupe.2G098700.1	1.65e-08	22.7918
1	973154	Prupe.3G013800.1	9.06e-08	3.77864
1	973154	Prupe.2G193700.1	1.8e-07	5.13418
1	973154	Prupe.6G162100.1	3.04e-07	6.01558
1	973154	Prupe.6G043300.1	4.25e-07	21.6114
1	973154	Prupe.6G079100.1	4.59e-07	43.7675
1	973154	Prupe.8G178800.1	5.06e-07	2.02673
1	973154	Prupe.4G197500.1	5.17e-07	9.09538
1	973154	Prupe.4G002600.1	5.36e-07	4.53072
1	973154	Prupe.3G289200.1	1.26e-06	68.8298
1	973154	Prupe.3G215000.1	1.35e-06	5.15681
1	973154	Prupe.3G177400.1	1.56e-06	18.7259
1	973154	Prupe.1G246000.1	1.72e-06	198.262
1	973154	Prupe.4G201900.1	1.77e-06	5.75151
1	973154	Prupe.1G522600.1	1.8e-06	15.9225
1	977433	Prupe.1G220700.1	9.77e-08	58.3267
1	977433	Prupe.2G098700.1	7.08e-07	18.1198
1	977433	Prupe.1G246000.1	9.96e-07	181.494
1	977433	Prupe.8G028700.1	1.37e-06	7.50129
1	977433	Prupe.1G508100.1	1.76e-06	2.50507
1	979234	Prupe.5G208400.1	1e-07	-22.2217
1	979234	Prupe.1G220700.1	1.82e-07	53.7605
1	979234	Prupe.3G013800.1	3.75e-07	3.03874
1	979234	Prupe.8G050600.1	7.2e-07	6.61742
1	979234	Prupe.6G162100.1	1.65e-06	4.76492
1	979294	Prupe.1G578900.1	8.85e-08	6.17035
1	979294	Prupe.5G208400.1	1.3e-07	-21.3456
1	979294	Prupe.1G220700.1	1.88e-07	52.0098
1	979294	Prupe.3G013800.1	5.96e-07	2.89521
1	979294	Prupe.8G028700.1	6.33e-07	7.03251
1	979294	Prupe.8G050600.1	6.58e-07	6.43014
1	979294	Prupe.6G162100.1	6.68e-07	4.77594
1	979294	Prupe.7G258700.1	1.05e-06	1.85865
1	979294	Prupe.5G204600.1	1.46e-06	3.46913
1	979795	Prupe.1G220700.1	6.93e-07	53.8745
1	979795	Prupe.1G246000.1	1.42e-06	176.751
1	979795	Prupe.2G098700.1	1.44e-06	17.4147
1	979804	Prupe.1G220700.1	3.02e-07	56.5721
1	979804	Prupe.2G098700.1	6.77e-07	18.2683
1	979804	Prupe.1G522600.1	1.75e-06	14.3775
1	980437	Prupe.1G220700.1	5.06e-07	53.9793
1	980504	Prupe.1G220700.1	1.16e-07	62.4603
1	980504	Prupe.3G228300.1	1.92e-06	3.82649
1	981251	Prupe.1G220700.1	1.11e-08	66.6413
1	981251	Prupe.2G098700.1	1.21e-07	20.6383
1	981251	Prupe.8G050600.1	2.51e-07	7.82981
1	981251	Prupe.1G522600.1	5.04e-07	16.0483
1	981251	Prupe.6G232100.1	7.18e-07	29.6554
1	981251	Prupe.8G178800.1	8.04e-07	1.9151
1	981251	Prupe.3G289200.1	8.46e-07	67.1474
1	981251	Prupe.4G059600.1	8.54e-07	290.239
1	981251	Prupe.5G208400.1	1.03e-06	-23.3811
1	981251	Prupe.4G197500.1	1.18e-06	8.47775
1	981251	Prupe.7G258700.1	1.38e-06	2.16536
1	981251	Prupe.1G430300.1	1.5e-06	234.347
1	981251	Prupe.7G123100.1	1.93e-06	6.1
1	982474	Prupe.1G220700.1	3.27e-08	61.5122
1	982474	Prupe.3G013800.1	2.29e-07	3.35266
1	982474	Prupe.2G098700.1	4.69e-07	18.7621
1	982474	Prupe.8G050600.1	5.63e-07	7.24334
1	982474	Prupe.6G162100.1	8.1e-07	5.3121
1	982474	Prupe.5G208400.1	1.15e-06	-22.153
1	984533	Prupe.5G208400.1	1.67e-06	-18.9754
1	985750	Prupe.1G220700.1	1.82e-06	46.4597
1	985750	Prupe.5G208400.1	1.86e-06	-18.8209
1	987213	Prupe.1G220700.1	1.28e-07	54.0662
1	987213	Prupe.5G208400.1	3.4e-07	-21.223
1	987213	Prupe.3G013800.1	9.34e-07	2.92375
1	988248	Prupe.1G220700.1	1.24e-06	50.8061
1	988799	Prupe.1G220700.1	4.39e-07	51.3085
1	988799	Prupe.3G013800.1	5.04e-07	2.95764
1	988799	Prupe.4G202100.1	1.22e-06	2.85303
1	988799	Prupe.6G351000.1	1.66e-06	5.30042
1	991341	Prupe.1G220700.1	3.63e-07	53.5519
1	991726	Prupe.5G208400.1	6.46e-07	-18.3444
1	1031785	Prupe.2G071800.1	1.84e-08	7.29
1	1031785	Prupe.1G021400.1	2.54e-08	163.379
1	1031785	Prupe.8G232200.1	3.4e-08	850.271
1	1031785	Prupe.4G154300.1	6.85e-08	15.9595
1	1031785	Prupe.3G088100.1	1.63e-07	12.3714
1	1031785	Prupe.6G339400.1	2.38e-07	6.24302
1	1031785	Prupe.2G263300.1	3.6e-07	5.67416
1	1031785	Prupe.3G112700.1	4.59e-07	19.4077
1	1031785	Prupe.1G268900.1	8.74e-07	19.4075
1	1031785	Prupe.4G101000.1	1.78e-06	1.25069
1	1035448	Prupe.1G220700.1	5.95e-07	52.7402
1	1049248	Prupe.1G220700.1	2.07e-07	55.5942
1	1049248	Prupe.3G013800.1	1.08e-06	3.0365
1	1062211	Prupe.1G220700.1	1.05e-06	52.1872
1	1073943	Prupe.5G208400.1	1.58e-07	-18.7261
1	1074219	Prupe.7G073800.1	1.76e-06	-8.44571
1	1104281	Prupe.2G163800.1	7.61e-07	-3.87232
1	1144524	Prupe.6G143100.1	1.55e-06	1.40954
1	1146850	Prupe.6G143100.1	7.86e-07	1.49883
1	1147705	Prupe.6G143100.1	4.86e-07	1.52515
1	1147705	Prupe.1G220700.1	1.83e-06	52.2447
1	1167231	Prupe.2G193700.1	1.07e-06	3.42537
1	1173866	Prupe.2G085300.1	8.63e-07	73.4514
1	1175002	Prupe.1G220700.1	4.17e-08	57.9939
1	1175002	Prupe.2G098700.1	9.8e-07	17.3431
1	1175002	Prupe.6G143100.1	1.8e-06	1.41617
1	1175002	Prupe.3G177400.1	1.82e-06	16.1583
1	1175706	Prupe.6G217700.1	1.66e-06	2.83255
1	1176072	Prupe.1G220700.1	3.21e-07	53.2162
1	1178969	Prupe.1G220700.1	1.29e-06	51.7181
1	1178969	Prupe.1G291100.1	1.89e-06	2.95696
1	1179082	Prupe.6G043300.1	2.59e-07	17.9021
1	1179082	Prupe.2G193700.1	6.81e-07	3.99302
1	1179082	Prupe.1G220700.1	1.68e-06	47.9569
1	1181168	Prupe.6G143100.1	1.94e-06	1.20334
1	1181264	Prupe.2G193700.1	6.28e-07	3.66545
1	1181872	Prupe.6G043300.1	2.41e-07	16.9347
1	1182007	Prupe.1G504000.1	1.1e-06	5.86511
1	1182007	Prupe.3G006100.1	1.53e-06	5.52357
1	1182110	Prupe.6G043300.1	5.55e-07	16.1241
1	1182110	Prupe.2G193700.1	1.13e-06	3.62392
1	1182388	Prupe.3G106900.1	1.72e-06	9.4835
1	1182632	Prupe.8G028700.1	1.14e-06	5.8335
1	1182632	Prupe.6G043300.1	1.45e-06	14.2924
1	1182926	Prupe.6G043300.1	1.33e-06	16.1755
1	1182926	Prupe.2G193700.1	1.89e-06	3.68135
1	1183825	Prupe.1G220700.1	7.45e-07	55.9739
1	1184118	Prupe.6G043300.1	1.63e-06	15.5924
1	1185231	Prupe.6G043300.1	8.15e-07	16.06
1	1186653	Prupe.6G043300.1	1.62e-06	15.417
1	1186653	Prupe.1G220700.1	1.62e-06	44.2039
1	1187166	Prupe.6G043300.1	1.73e-06	15.6556
1	1187273	Prupe.6G043300.1	1.34e-06	15.8622
1	1187795	Prupe.6G043300.1	8.92e-07	15.8857
1	1189292	Prupe.2G193700.1	1.75e-06	3.59603
1	1189404	Prupe.6G043300.1	8.5e-08	17.9146
1	1189404	Prupe.2G193700.1	1.85e-07	4.03206
1	1189425	Prupe.6G043300.1	2.12e-07	17.0713
1	1189425	Prupe.2G193700.1	2.13e-07	3.9386
1	1189428	Prupe.6G043300.1	2.12e-07	17.0713
1	1189428	Prupe.2G193700.1	2.13e-07	3.9386
1	1190393	Prupe.6G143100.1	5.64e-07	1.57042
1	1190393	Prupe.8G028700.1	9.46e-07	7.8229
1	1190393	Prupe.1G220700.1	1.21e-06	54.9652
1	1190393	Prupe.1G503100.1	1.25e-06	3.49363
1	1190393	Prupe.4G201900.1	1.26e-06	5.37067
1	1190393	Prupe.1G508100.1	1.64e-06	2.58263
1	1190399	Prupe.6G143100.1	5.64e-07	1.57042
1	1190399	Prupe.8G028700.1	9.46e-07	7.8229
1	1190399	Prupe.1G220700.1	1.21e-06	54.9652
1	1190399	Prupe.1G503100.1	1.25e-06	3.49363
1	1190399	Prupe.4G201900.1	1.26e-06	5.37067
1	1190399	Prupe.1G508100.1	1.64e-06	2.58263
1	1190425	Prupe.6G097600.1	9.39e-07	3.45115
1	1190425	Prupe.1G291100.1	1.02e-06	3.33188
1	1190425	Prupe.3G038900.1	1.3e-06	7.73759
1	1190425	Prupe.3G209500.1	1.33e-06	7.83909
1	1190660	Prupe.2G085300.1	1.83e-06	75.7062
1	1191826	Prupe.6G217700.1	1.45e-06	2.48485
1	1201234	Prupe.1G549600.1	4.5e-07	3.72895
1	1201255	Prupe.1G224100.1	8.48e-07	3.53285
1	1201255	Prupe.1G291200.1	8.65e-07	4.87497
1	1201255	Prupe.6G217700.1	1.47e-06	2.29172
1	1201552	Prupe.4G181500.1	1.86e-06	52.5974
1	1201600	Prupe.6G288300.1	1.19e-06	2.64568
1	1202621	Prupe.2G085300.1	1.22e-06	81.6648
1	1204971	Prupe.3G209500.1	1.21e-06	7.46936
1	1204971	Prupe.1G220700.1	1.68e-06	53.4648
1	1206335	Prupe.6G217700.1	7.61e-07	3.13355
1	1206578	Prupe.6G217700.1	9.68e-08	3.4498
1	1206578	Prupe.3G209500.1	7.93e-07	7.31475
1	1206578	Prupe.6G042600.1	1.34e-06	15.5119
1	1207105	Prupe.6G043300.1	1.06e-07	21.9579
1	1207105	Prupe.4G002600.1	1.42e-06	4.23951
1	1207107	Prupe.6G043300.1	5.78e-07	20.2477
1	1207107	Prupe.8G028700.1	1e-06	8.02378
1	1207243	Prupe.3G209500.1	7.39e-07	7.33405
1	1207243	Prupe.6G217700.1	7.92e-07	3.21145
1	1207243	Prupe.6G234300.1	1.66e-06	5.22861
1	1208485	Prupe.8G028700.1	1.55e-07	7.41455
1	1208485	Prupe.6G217700.1	3.8e-07	3.08922
1	1208485	Prupe.5G080700.1	1.11e-06	5.40914
1	1208485	Prupe.4G201900.1	1.95e-06	4.69834
1	1208568	Prupe.6G217700.1	6.01e-07	3.16815
1	1208580	Prupe.6G217700.1	5.54e-07	3.17756
1	1208598	Prupe.6G217700.1	3.49e-07	3.22964
1	1208609	Prupe.6G217700.1	3.64e-07	3.26651
1	1208674	Prupe.6G217700.1	6.53e-07	3.18949
1	1208674	Prupe.8G028700.1	1.84e-06	7.14192
1	1208838	Prupe.8G028700.1	3.39e-07	7.34826
1	1209267	Prupe.6G217700.1	7.54e-07	3.06353
1	1209516	Prupe.3G269200.1	1.02e-07	3.27079
1	1209516	Prupe.6G217700.1	2.56e-07	3.19162
1	1209516	Prupe.5G166500.1	1.04e-06	1.7918
1	1209516	Prupe.6G042600.1	1.28e-06	14.839
1	1209516	Prupe.7G176400.1	1.46e-06	8.4809
1	1209592	Prupe.3G209500.1	7.36e-07	7.5603
1	1209592	Prupe.1G220700.1	1.43e-06	53.4588
1	1209654	Prupe.6G217700.1	1.02e-06	2.94732
1	1210085	Prupe.8G028700.1	1.87e-07	7.87554
1	1210085	Prupe.4G006100.1	1.06e-06	2.61982
1	1210085	Prupe.4G201900.1	1.29e-06	5.10342
1	1210085	Prupe.1G246000.1	1.9e-06	173.092
1	1210271	Prupe.6G217700.1	3.66e-07	3.20174
1	1210271	Prupe.4G201900.1	1.81e-06	4.87784
1	1210271	Prupe.8G028700.1	1.93e-06	7.0099
1	1210299	Prupe.6G217700.1	3.19e-07	3.2169
1	1210300	Prupe.6G217700.1	3.19e-07	3.2169
1	1210303	Prupe.6G217700.1	3.41e-07	3.1711
1	1211110	Prupe.1G508100.1	1.98e-06	2.35616
1	1212203	Prupe.6G217700.1	5.36e-07	3.35187
1	1228869	Prupe.6G143100.1	1.34e-07	1.49195
1	1228869	Prupe.8G028700.1	1.28e-06	6.9976
1	1228869	Prupe.4G201900.1	1.44e-06	4.83415
1	1228869	Prupe.6G217700.1	1.71e-06	2.97068
1	1229668	Prupe.1G447700.1	5.96e-07	3.44918
1	1229668	Prupe.2G098700.1	1.35e-06	18.8385
1	1230104	Prupe.3G209500.1	4.88e-07	7.91774
1	1230104	Prupe.6G217700.1	4.89e-07	3.47581
1	1230104	Prupe.6G143100.1	7.74e-07	1.56812
1	1230104	Prupe.1G291100.1	1.04e-06	3.24039
1	1230104	Prupe.6G042600.1	1.29e-06	16.5177
1	1230104	Prupe.3G038900.1	1.74e-06	7.44508
1	1230113	Prupe.3G209500.1	4.88e-07	7.91774
1	1230113	Prupe.6G217700.1	4.89e-07	3.47581
1	1230113	Prupe.6G143100.1	7.74e-07	1.56812
1	1230113	Prupe.1G291100.1	1.04e-06	3.24039
1	1230113	Prupe.6G042600.1	1.29e-06	16.5177
1	1230113	Prupe.3G038900.1	1.74e-06	7.44508
1	1230125	Prupe.6G217700.1	7.77e-07	3.39106
1	1230125	Prupe.3G209500.1	8.93e-07	7.68465
1	1230125	Prupe.6G042600.1	1.94e-06	16.1302
1	1230125	Prupe.6G143100.1	1.98e-06	1.50075
1	1230664	Prupe.3G209500.1	7.13e-08	8.74206
1	1230664	Prupe.6G217700.1	1.48e-07	3.75056
1	1230664	Prupe.6G042600.1	2.61e-07	18.1312
1	1230664	Prupe.7G220500.1	1.21e-06	9.20483
1	1231986	Prupe.1G508100.1	1.44e-07	3.16649
1	1231986	Prupe.6G097600.1	2.5e-07	3.91865
1	1231986	Prupe.2G098700.1	2.75e-07	21.6561
1	1231986	Prupe.6G276500.1	3.05e-07	4.12906
1	1231986	Prupe.1G291100.1	3.18e-07	3.76449
1	1231986	Prupe.8G050600.1	3.72e-07	8.32948
1	1231986	Prupe.2G296600.1	6.3e-07	11.7891
1	1231986	Prupe.6G059300.1	6.57e-07	10.0138
1	1231986	Prupe.1G298300.1	7.83e-07	6.05584
1	1231986	Prupe.4G019800.1	1.16e-06	9.34804
1	1231986	Prupe.3G184800.1	1.41e-06	4.85397
1	1231986	Prupe.2G319000.1	1.7e-06	8.82402
1	1231991	Prupe.2G098700.1	4.63e-08	24.0942
1	1231991	Prupe.8G050600.1	5e-08	9.34171
1	1231991	Prupe.1G508100.1	1.05e-07	3.36202
1	1231991	Prupe.2G296600.1	1.06e-07	13.1633
1	1231991	Prupe.6G276500.1	2.38e-07	4.37689
1	1231991	Prupe.1G291100.1	5.18e-07	3.89003
1	1231991	Prupe.1G220700.1	5.53e-07	66.8681
1	1231991	Prupe.2G319000.1	1.46e-06	9.3292
1	1232012	Prupe.1G508100.1	2.99e-07	3.05854
1	1232012	Prupe.6G276500.1	3.45e-07	4.06922
1	1232012	Prupe.2G098700.1	4.25e-07	21.1139
1	1232012	Prupe.6G097600.1	5.45e-07	3.77478
1	1232012	Prupe.1G291100.1	5.91e-07	3.64529
1	1232012	Prupe.8G050600.1	7.84e-07	8.02629
1	1232012	Prupe.4G019800.1	8.96e-07	9.34179
1	1232012	Prupe.1G298300.1	9.35e-07	5.95401
1	1232012	Prupe.2G296600.1	1.03e-06	11.4574
1	1232012	Prupe.3G184800.1	1.29e-06	4.81995
1	1232012	Prupe.6G059300.1	1.44e-06	9.62216
1	1245976	Prupe.6G132400.1	1.27e-06	1.49005
1	1258255	Prupe.6G132400.1	1.37e-06	1.71139
1	1258255	Prupe.2G206300.1	1.61e-06	4.3098
1	1270889	Prupe.6G132400.1	1.15e-06	1.81311
1	1271536	Prupe.6G132400.1	1.87e-06	1.74011
1	1279316	Prupe.6G132400.1	1.86e-06	1.55625
1	1282063	Prupe.1G299100.1	8.86e-07	2.74918
1	1282548	Prupe.1G445500.1	3.7e-07	0.423699
1	1282573	Prupe.1G445500.1	3.59e-07	0.406724
1	1282575	Prupe.1G445500.1	3.54e-07	0.413191
1	1287250	Prupe.6G132400.1	7.11e-07	2.23404
1	1288900	Prupe.6G132400.1	1.57e-06	1.76485
1	1289200	Prupe.7G011800.1	4.71e-07	-3.66267
1	1291647	Prupe.1G299100.1	1.05e-06	2.67681
1	1298397	Prupe.6G132400.1	1.9e-06	1.61274
1	1305011	Prupe.6G132400.1	1.75e-06	1.58198
1	1319860	Prupe.6G132400.1	1.41e-06	1.65173
1	1325534	Prupe.6G143100.1	4.83e-07	1.6231
1	1325534	Prupe.5G074700.1	5.9e-07	1.82865
1	1325534	Prupe.3G038900.1	6.59e-07	7.86012
1	1325534	Prupe.3G006100.1	1.06e-06	7.07466
1	1330703	Prupe.4G201900.1	1.11e-06	5.34894
1	1339107	Prupe.1G495800.1	1.91e-06	-3.56759
1	1339368	Prupe.1G299100.1	6.36e-07	2.65243
1	1339368	Prupe.1G321700.1	1.79e-06	-3.75592
1	1342646	Prupe.6G132400.1	1.45e-06	1.75763
1	1346519	Prupe.7G170800.1	3.59e-07	20.4718
1	1348591	Prupe.3G038900.1	3.71e-08	8.63331
1	1348591	Prupe.6G143100.1	7.89e-08	1.72315
1	1348591	Prupe.6G097600.1	2.29e-07	3.59254
1	1348591	Prupe.4G181500.1	3.62e-07	78.1441
1	1348591	Prupe.7G087200.1	4.33e-07	33.8088
1	1348822	Prupe.6G043300.1	1.2e-08	23.0183
1	1348822	Prupe.6G143100.1	3.06e-08	1.78547
1	1348822	Prupe.5G074700.1	3.1e-08	2.02541
1	1348822	Prupe.3G038900.1	5.16e-07	7.98474
1	1348822	Prupe.7G243500.1	8.99e-07	3.60114
1	1348822	Prupe.3G006100.1	1.2e-06	7.08901
1	1349121	Prupe.6G143100.1	1.36e-09	1.89825
1	1349121	Prupe.6G043300.1	2.04e-08	22.2108
1	1349121	Prupe.3G038900.1	7.52e-08	8.33571
1	1349121	Prupe.5G074700.1	1.78e-07	1.87924
1	1349121	Prupe.1G220700.1	2.41e-07	59.0273
1	1349121	Prupe.1G246100.1	3.09e-07	5.89248
1	1349121	Prupe.1G508100.1	6.96e-07	2.7041
1	1349121	Prupe.1G265600.1	7.03e-07	106.783
1	1349121	Prupe.3G209500.1	7.86e-07	7.80909
1	1349121	Prupe.7G235900.1	8.37e-07	1.14361
1	1349121	Prupe.2G316000.1	1.1e-06	0.908371
1	1349121	Prupe.2G109100.1	1.44e-06	2.14242
1	1349121	Prupe.5G034700.1	1.82e-06	2.24477
1	1349121	Prupe.1G246000.1	1.95e-06	184.284
1	1349237	Prupe.3G044600.1	6.12e-07	8.03629
1	1349381	Prupe.2G085300.1	1.57e-07	103.943
1	1349381	Prupe.1G220700.1	4.86e-07	68.163
1	1349415	Prupe.6G143100.1	3.76e-08	2.01874
1	1349415	Prupe.1G220700.1	1.01e-07	70.5169
1	1349415	Prupe.2G098700.1	1.46e-07	23.1567
1	1349415	Prupe.6G240400.1	1.68e-07	1.32824
1	1349415	Prupe.6G276500.1	8.47e-07	4.16894
1	1349415	Prupe.2G085300.1	1.08e-06	95.367
1	1349415	Prupe.2G296600.1	1.41e-06	11.9774
1	1349415	Prupe.1G508100.1	1.92e-06	3.02138
1	1351632	Prupe.6G143100.1	4.83e-08	1.98302
1	1351632	Prupe.1G220700.1	6.87e-08	70.6387
1	1351632	Prupe.2G098700.1	3.25e-07	22.3147
1	1351632	Prupe.6G240400.1	8.18e-07	1.24398
1	1351632	Prupe.6G043300.1	1.21e-06	22.3314
1	1351632	Prupe.4G201900.1	1.28e-06	6.25415
1	1351632	Prupe.1G246000.1	1.71e-06	212.938
1	1351896	Prupe.1G220700.1	7.92e-08	64.66
1	1351896	Prupe.4G201900.1	2.35e-07	6.11082
1	1351896	Prupe.6G240400.1	2.52e-07	1.19232
1	1351896	Prupe.6G143100.1	2.56e-07	1.72905
1	1351896	Prupe.3G209500.1	6.74e-07	8.29909
1	1351896	Prupe.1G503100.1	7.09e-07	3.82297
1	1351896	Prupe.8G028700.1	7.52e-07	8.45067
1	1351896	Prupe.1G471200.1	1.48e-06	0.986807
1	1351896	Prupe.2G098700.1	1.62e-06	19.3387
1	1351896	Prupe.6G043300.1	1.88e-06	20.1783
1	1352238	Prupe.6G132400.1	9.02e-07	1.41875
1	1355091	Prupe.2G316000.1	1.82e-07	0.859107
1	1355091	Prupe.8G029800.1	1.74e-06	42.4023
1	1355374	Prupe.8G029800.1	9.2e-08	51.4966
1	1355374	Prupe.6G143100.1	9.55e-07	1.5176
1	1355374	Prupe.1G120700.1	9.59e-07	341.44
1	1355374	Prupe.4G107600.1	1.06e-06	3.57746
1	1355374	Prupe.2G316000.1	1.82e-06	0.866101
1	1355469	Prupe.2G316000.1	7.33e-08	0.957374
1	1355469	Prupe.8G029800.1	6.47e-07	47.6536
1	1355469	Prupe.5G074700.1	1.17e-06	1.68913
1	1355739	Prupe.7G006400.1	3.73e-08	1.07999
1	1355739	Prupe.5G074700.1	6.32e-07	1.60657
1	1355846	Prupe.5G074700.1	5.94e-08	1.73243
1	1355846	Prupe.7G006400.1	8.43e-08	1.05047
1	1355902	Prupe.7G006400.1	1.34e-06	0.991574
1	1355964	Prupe.2G316000.1	2.39e-07	0.856849
1	1356729	Prupe.5G074700.1	3.93e-07	1.59135
1	1356729	Prupe.4G217800.1	1.37e-06	2.35497
1	1356730	Prupe.5G074700.1	3.93e-07	1.59135
1	1356730	Prupe.4G217800.1	1.37e-06	2.35497
1	1374426	Prupe.3G209500.1	3.7e-07	8.32961
1	1374426	Prupe.6G046100.1	1.44e-06	-2.87534
1	1382629	Prupe.1G549600.1	1.66e-06	3.63479
1	1397934	Prupe.3G215700.1	1.98e-06	29.0095
1	1397959	Prupe.3G215700.1	2.57e-07	32.9224
1	1397959	Prupe.4G181500.1	5e-07	78.6408
1	1397959	Prupe.2G195400.1	1.28e-06	8.14367
1	1399301	Prupe.4G181500.1	1.54e-06	82.3607
1	1399578	Prupe.3G215700.1	1.02e-07	33.1271
1	1399578	Prupe.2G195400.1	4.32e-07	8.27292
1	1399578	Prupe.5G133300.1	1.69e-06	18.2933
1	1399578	Prupe.8G227800.1	1.83e-06	77.8841
1	1399578	Prupe.4G181500.1	1.89e-06	73.0259
1	1399589	Prupe.3G215700.1	1.54e-07	32.7545
1	1399589	Prupe.2G195400.1	1.13e-06	8.00192
1	1413054	Prupe.2G098700.1	3.15e-07	21.8036
1	1413054	Prupe.2G296600.1	1.7e-06	11.4844
1	1413079	Prupe.2G098700.1	5.45e-07	20.3158
1	1413079	Prupe.8G178800.1	1.13e-06	1.9584
1	1413113	Prupe.7G243500.1	1.63e-06	3.5511
1	1413163	Prupe.6G143100.1	2.35e-07	1.66654
1	1413163	Prupe.7G243500.1	4.88e-07	3.66238
1	1413163	Prupe.1G220700.1	5.04e-07	58.4405
1	1419612	Prupe.2G316000.1	1.66e-06	0.736614
1	1420148	Prupe.2G316000.1	4.57e-07	0.834115
1	1420173	Prupe.2G316000.1	1.26e-06	0.78111
1	1421249	Prupe.2G316000.1	1.19e-07	0.780744
1	1421249	Prupe.5G074700.1	9.31e-07	1.41051
1	1421320	Prupe.8G028700.1	1.74e-06	6.3616
1	1421549	Prupe.4G161200.1	1.22e-06	2.15799
1	1421560	Prupe.4G161200.1	5.19e-07	2.27313
1	1421888	Prupe.6G217700.1	1.68e-07	2.98467
1	1421912	Prupe.6G217700.1	4.17e-07	2.80176
1	1421975	Prupe.2G316000.1	1.05e-06	0.757601
1	1421975	Prupe.5G074700.1	1.22e-06	1.46092
1	1423035	Prupe.2G316000.1	4.56e-07	0.776107
1	1423066	Prupe.2G316000.1	9.15e-07	0.738594
1	1423178	Prupe.5G074700.1	4.78e-07	1.4204
1	1423178	Prupe.2G316000.1	7.01e-07	0.722301
1	1423819	Prupe.2G316000.1	6.12e-07	0.764827
1	1423819	Prupe.6G217700.1	1.24e-06	2.77634
1	1423838	Prupe.1G220700.1	6.68e-07	57.4578
1	1423838	Prupe.2G261800.1	1.24e-06	-3.95491
1	1423842	Prupe.6G217700.1	7.96e-07	2.68822
1	1423878	Prupe.6G217700.1	3.45e-07	2.95919
1	1423878	Prupe.6G042600.1	1.8e-06	13.7152
1	1423878	Prupe.4G201400.1	1.82e-06	99.2212
1	1425335	Prupe.6G043300.1	1.8e-06	15.3469
1	1425351	Prupe.6G043300.1	1.09e-06	16.1823
1	1425355	Prupe.6G043300.1	1.09e-06	16.1823
1	1425564	Prupe.3G013800.1	1.15e-07	3.9183
1	1425564	Prupe.6G043300.1	4.46e-07	22.5393
1	1425564	Prupe.2G098700.1	5.79e-07	21.2759
1	1425598	Prupe.8G227800.1	4.65e-11	131.336
1	1425598	Prupe.2G316000.1	1.41e-10	1.47882
1	1425598	Prupe.2G195400.1	4.34e-10	12.608
1	1425598	Prupe.5G117200.1	1.42e-09	7.99183
1	1425598	Prupe.3G215700.1	4.93e-09	45.3721
1	1425598	Prupe.1G351600.1	6.47e-09	17.2075
1	1425598	Prupe.8G199600.1	1.1e-08	12.8894
1	1425598	Prupe.4G205000.1	1.25e-08	148.089
1	1425598	Prupe.5G133300.1	2.11e-08	26.5957
1	1425598	Prupe.2G264700.1	2.15e-08	15.802
1	1425598	Prupe.1G120700.1	2.6e-08	500.339
1	1425598	Prupe.5G186300.1	2.83e-08	26.3125
1	1425598	Prupe.7G115100.1	4.55e-08	16.6456
1	1425598	Prupe.2G048000.1	6.27e-08	8.76416
1	1425598	Prupe.2G249100.1	6.41e-08	47.4435
1	1425598	Prupe.7G262200.1	8.7e-08	38.4568
1	1425598	Prupe.6G081700.1	9.05e-08	29.5116
1	1425598	Prupe.5G034700.1	9.26e-08	3.15468
1	1425598	Prupe.5G117100.1	1.03e-07	60.1372
1	1425598	Prupe.6G042300.1	1.61e-07	12.7098
1	1425598	Prupe.7G166400.1	1.91e-07	88.1489
1	1425598	Prupe.1G522200.1	2.54e-07	28.6207
1	1425598	Prupe.4G181500.1	2.95e-07	98.2346
1	1425598	Prupe.5G175900.1	2.96e-07	3.33512
1	1425598	Prupe.7G161200.1	3.3e-07	158.946
1	1425598	Prupe.2G135200.1	3.43e-07	141.905
1	1425598	Prupe.4G119300.1	4.08e-07	322.094
1	1425598	Prupe.4G201300.1	5.17e-07	5.98229
1	1425598	Prupe.4G107600.1	8.29e-07	4.70105
1	1425598	Prupe.1G322700.1	1.26e-06	15.5436
1	1425598	Prupe.8G268300.1	1.44e-06	1.65277
1	1425598	Prupe.6G077300.1	1.69e-06	34.0707
1	1426252	Prupe.4G201400.1	7.49e-07	101.599
1	1426252	Prupe.6G217700.1	8.94e-07	2.83053
1	1426252	Prupe.6G042600.1	1.88e-06	13.55
1	1426620	Prupe.1G220700.1	1.23e-07	49.4279
1	1426620	Prupe.1G246000.1	9.84e-07	155.002
1	1426620	Prupe.8G214600.1	9.95e-07	1.97979
1	1426620	Prupe.6G143100.1	1.37e-06	1.2613
1	1426620	Prupe.6G043300.1	1.87e-06	15.6454
1	1436001	Prupe.6G143100.1	3.07e-07	1.82434
1	1436001	Prupe.2G098700.1	1.21e-06	20.7668
1	1436001	Prupe.7G123100.1	1.75e-06	6.67858
1	1457676	Prupe.2G263300.1	3.11e-07	6.18324
1	1457676	Prupe.1G021400.1	1.49e-06	154.66
1	1463108	Prupe.2G263300.1	6.66e-07	6.0548
1	1463960	Prupe.2G071800.1	1.19e-06	6.3701
1	1465096	Prupe.2G071800.1	3.17e-08	5.9297
1	1465624	Prupe.2G071800.1	3.27e-10	7.66499
1	1465624	Prupe.2G263300.1	3.01e-07	5.43012
1	1466293	Prupe.2G071800.1	1.36e-07	6.08277
1	1466305	Prupe.2G071800.1	3.08e-07	5.83698
1	1466723	Prupe.2G071800.1	4.01e-08	6.99875
1	1466993	Prupe.2G071800.1	1.33e-06	6.17618
1	1467485	Prupe.2G071800.1	2.86e-08	7.0229
1	1467767	Prupe.2G071800.1	8.81e-07	6.34055
1	1468577	Prupe.2G071800.1	1.58e-07	6.85537
1	1468698	Prupe.2G071800.1	7.29e-08	6.64336
1	1469230	Prupe.2G071800.1	1.01e-07	6.63775
1	1469329	Prupe.2G071800.1	1.06e-08	6.82488
1	1469331	Prupe.2G071800.1	2.99e-09	7.24208
1	1469359	Prupe.2G071800.1	4.08e-08	6.8324
1	1469394	Prupe.2G071800.1	9.07e-08	6.37133
1	1470505	Prupe.2G263300.1	1.86e-06	5.6364
1	1470535	Prupe.5G237700.1	4.17e-07	23.5895
1	1470535	Prupe.2G263300.1	4.99e-07	5.75354
1	1470535	Prupe.6G251300.1	1.85e-06	36.889
1	1470620	Prupe.2G263300.1	2.63e-07	6.13392
1	1470620	Prupe.2G071800.1	6.51e-07	6.95808
1	1470620	Prupe.3G083500.1	7.29e-07	0.929079
1	1470620	Prupe.4G154300.1	1.47e-06	15.3542
1	1470620	Prupe.1G070700.1	1.61e-06	3.83259
1	1470848	Prupe.1G346500.1	4.3e-07	3.11755
1	1471049	Prupe.1G346500.1	1.38e-06	2.91799
1	1474202	Prupe.2G263300.1	9e-08	6.07553
1	1474202	Prupe.5G237700.1	9.79e-08	24.6867
1	1474202	Prupe.1G023700.1	1.25e-07	7.9367
1	1474202	Prupe.1G070700.1	2.19e-07	3.94025
1	1474202	Prupe.4G249300.1	4.67e-07	2.99537
1	1474202	Prupe.1G025200.1	5.02e-07	0.917425
1	1474202	Prupe.4G154300.1	7.76e-07	15.0466
1	1474202	Prupe.8G168200.1	1.11e-06	13.1894
1	1474202	Prupe.4G249500.1	1.19e-06	42.2176
1	1474202	Prupe.1G129900.1	1.2e-06	3.99876
1	1474202	Prupe.6G339400.1	1.29e-06	6.01113
1	1474202	Prupe.1G451400.1	1.44e-06	2.18702
1	1474202	Prupe.5G184200.1	1.91e-06	-4.95338
1	1489395	Prupe.2G263300.1	6.04e-07	5.76209
1	1489395	Prupe.3G088100.1	1.22e-06	11.9167
1	1489395	Prupe.1G070700.1	1.34e-06	3.73378
1	1505787	Prupe.3G308400.1	1.14e-06	-0.68995
1	1506419	Prupe.2G263300.1	3.15e-07	5.50956
1	1506419	Prupe.1G025200.1	3.21e-07	0.880475
1	1539447	Prupe.2G263300.1	6.94e-08	6.49136
1	1539447	Prupe.4G154300.1	2.74e-07	16.5451
1	1539447	Prupe.2G071800.1	4.75e-07	7.13425
1	1549928	Prupe.2G085300.1	1.57e-06	87.4092
1	1549958	Prupe.2G085300.1	6.56e-07	90.3312
1	1551885	Prupe.1G021400.1	5.82e-07	150.616
1	1551885	Prupe.4G249300.1	1.58e-06	2.8527
1	1552341	Prupe.5G208400.1	1.07e-06	-18.2895
1	1552341	Prupe.7G243500.1	1.82e-06	2.76572
1	1553326	Prupe.2G085300.1	2.73e-07	97.4283
1	1556242	Prupe.2G017300.1	4.38e-07	2.42313
1	1556327	Prupe.1G392500.1	6.84e-07	7.17583
1	1556327	Prupe.8G104400.1	8.6e-07	3.76939
1	1556327	Prupe.4G089800.1	8.66e-07	1.93522
1	1556327	Prupe.4G125000.1	9.84e-07	4.11275
1	1556327	Prupe.4G286600.1	1.73e-06	0.681994
1	1556327	Prupe.1G165000.1	1.8e-06	2.87282
1	1556327	Prupe.7G201100.1	1.91e-06	1.37096
1	1556622	Prupe.8G031500.1	1.17e-07	1.26417
1	1558750	Prupe.8G031500.1	2.46e-07	1.28445
1	1559132	Prupe.2G085300.1	3.76e-08	100.709
1	1560719	Prupe.3G281300.1	1.1e-06	1.15405
1	1560719	Prupe.5G013200.1	1.38e-06	0.725476
1	1561016	Prupe.2G263300.1	2.9e-07	5.99851
1	1561016	Prupe.2G071800.1	1.3e-06	6.65373
1	1564064	Prupe.2G085300.1	1.42e-07	99.3341
1	1570370	Prupe.2G085300.1	3.78e-07	90.4983
1	1570370	Prupe.1G220700.1	1.75e-06	58.2631
1	1576911	Prupe.2G085300.1	1.29e-08	109.674
1	1576911	Prupe.1G220700.1	3.69e-07	67.4003
1	1576911	Prupe.3G209500.1	8.9e-07	9.00586
1	1576911	Prupe.6G237000.1	1.1e-06	7.50418
1	1586537	Prupe.6G275300.1	2.97e-07	13.252
1	1586537	Prupe.7G214000.1	1.25e-06	-23.7707
1	1586537	Prupe.6G260800.1	1.42e-06	2.86006
1	1587851	Prupe.2G263300.1	9.25e-08	5.80572
1	1587851	Prupe.4G249500.1	3.8e-07	42.099
1	1610508	Prupe.6G135000.1	6.89e-07	11.5651
1	1610508	Prupe.5G018200.1	1.87e-06	151.69
1	1610508	Prupe.1G023700.1	1.88e-06	7.18652
1	1617156	Prupe.1G021400.1	1.94e-07	150.948
1	1617156	Prupe.2G263300.1	7.42e-07	5.43835
1	1623504	Prupe.4G249500.1	4.08e-07	35.2708
1	1623504	Prupe.3G113500.1	1.7e-06	10.0233
1	1623504	Prupe.8G202300.1	1.78e-06	0.856066
1	1626376	Prupe.2G263300.1	1.97e-07	5.83724
1	1627349	Prupe.2G263300.1	5.18e-07	5.68711
1	1627757	Prupe.1G025200.1	1.48e-06	0.863634
1	1627820	Prupe.1G025200.1	6.43e-07	0.930827
1	1627820	Prupe.2G263300.1	6.56e-07	5.81677
1	1638804	Prupe.2G263300.1	1.08e-06	5.61225
1	1644434	Prupe.2G263300.1	2.72e-07	5.70907
1	1646112	Prupe.1G141800.1	3.73e-07	3.12379
1	1646112	Prupe.1G571400.1	3.74e-07	0.776518
1	1646150	Prupe.1G571400.1	1.42e-06	0.775281
1	1646817	Prupe.1G571400.1	9.52e-08	0.821892
1	1646817	Prupe.4G196900.1	1.11e-06	-0.777636
1	1646817	Prupe.4G151600.1	1.52e-06	31.9742
1	1655494	Prupe.7G073800.1	4.35e-07	12.4498
1	1655495	Prupe.7G073800.1	4.35e-07	12.4498
1	1658022	Prupe.1G293400.1	6.23e-08	4.33896
1	1658022	Prupe.6G169400.1	1.17e-07	9.45687
1	1658022	Prupe.1G203200.1	1.77e-07	4.61281
1	1658022	Prupe.7G045500.1	1.84e-07	4.49049
1	1658022	Prupe.1G268900.1	3.52e-07	13.7948
1	1658022	Prupe.2G154600.1	4.33e-07	7.41437
1	1658022	Prupe.8G180900.1	5.43e-07	1.97382
1	1658022	Prupe.3G192500.1	5.71e-07	1.80698
1	1658022	Prupe.6G339400.1	7.33e-07	4.12875
1	1658022	Prupe.4G148300.1	9e-07	2.097
1	1658022	Prupe.4G271700.1	9.67e-07	3.56114
1	1658022	Prupe.8G265800.1	9.83e-07	6.74492
1	1658022	Prupe.1G346500.1	9.87e-07	1.97219
1	1658022	Prupe.5G075500.1	1.04e-06	8.98401
1	1658022	Prupe.2G015300.1	1.38e-06	1.05686
1	1658022	Prupe.2G211000.1	1.44e-06	2.00297
1	1658022	Prupe.1G451400.1	1.46e-06	1.4701
1	1658022	Prupe.8G076900.1	1.49e-06	3.60314
1	1658022	Prupe.1G025200.1	1.54e-06	0.591774
1	1658022	Prupe.1G313100.1	1.79e-06	2.14912
1	1658022	Prupe.7G118300.1	1.93e-06	5.09312
1	1663569	Prupe.4G249500.1	1.39e-06	36.8994
1	1668730	Prupe.4G172600.1	1.52e-06	16.2077
1	1672942	Prupe.4G172600.1	1.7e-07	15.4286
1	1676597	Prupe.6G237200.1	1.94e-06	18.1074
1	1687669	Prupe.2G263300.1	3.84e-07	6.25247
1	1687703	Prupe.2G263300.1	5.84e-07	6.02704
1	1687737	Prupe.2G263300.1	1.27e-06	5.69088
1	1691447	Prupe.2G071800.1	2.17e-07	6.89575
1	1691447	Prupe.2G263300.1	1.24e-06	5.53257
1	1691447	Prupe.5G237700.1	1.87e-06	22.1856
1	1691526	Prupe.7G214200.1	6.57e-07	5.20994
1	1692010	Prupe.2G071800.1	9.27e-08	7.29524
1	1692010	Prupe.2G263300.1	4.32e-07	5.91951
1	1696398	Prupe.2G263300.1	3.34e-07	6.20475
1	1702161	Prupe.2G263300.1	1.34e-06	5.93519
1	1703034	Prupe.1G293400.1	1.44e-06	4.02412
1	1703904	Prupe.2G263300.1	6.61e-07	5.98566
1	1703904	Prupe.3G088100.1	1.61e-06	12.2847
1	1706448	Prupe.2G263300.1	4.02e-07	5.99418
1	1706448	Prupe.1G021400.1	9.31e-07	154.021
1	1706448	Prupe.6G135000.1	1.53e-06	11.6635
1	1714736	Prupe.6G278000.1	4.91e-07	18.4171
1	1715514	Prupe.1G299100.1	2.2e-07	2.20794
1	1735711	Prupe.1G253100.1	1.99e-09	16.9913
1	1735711	Prupe.6G071800.1	8.89e-08	12.998
1	1735711	Prupe.6G162600.1	9.28e-08	6.42863
1	1735711	Prupe.4G149500.1	1.66e-07	4.17048
1	1735711	Prupe.8G134900.1	3.5e-07	6.6888
1	1735711	Prupe.2G190100.1	3.76e-07	5.24145
1	1735711	Prupe.5G035400.1	4.7e-07	21.6548
1	1735711	Prupe.3G039200.1	1.57e-06	15.0555
1	1736667	Prupe.7G243500.1	6.01e-07	3.22645
1	1743201	Prupe.2G263300.1	1.35e-06	5.5106
1	1743201	Prupe.5G237700.1	1.92e-06	22.1434
1	1756012	Prupe.4G200200.1	1.07e-07	0.840379
1	1756012	Prupe.1G253100.1	5.5e-07	11.7372
1	1762694	Prupe.6G054500.1	6.39e-07	5.94657
1	1769016	Prupe.5G123800.1	1.03e-09	60.4922
1	1769016	Prupe.8G150400.1	8.1e-09	21.2809
1	1769016	Prupe.8G268800.1	3.7e-08	17.605
1	1769016	Prupe.2G149600.1	4.32e-07	7.122
1	1769016	Prupe.6G008800.1	9.77e-07	28.8274
1	1769027	Prupe.5G123800.1	1.03e-09	60.4922
1	1769027	Prupe.8G150400.1	8.1e-09	21.2809
1	1769027	Prupe.8G268800.1	3.7e-08	17.605
1	1769027	Prupe.2G149600.1	4.32e-07	7.122
1	1769027	Prupe.6G008800.1	9.77e-07	28.8274
1	1769087	Prupe.8G268800.1	2.46e-08	18.2066
1	1769087	Prupe.5G123800.1	7.44e-08	55.0946
1	1769087	Prupe.4G143700.1	2.66e-07	335.035
1	1769087	Prupe.7G156400.1	3.63e-07	17.8212
1	1769087	Prupe.8G197300.1	5.33e-07	4.81405
1	1769087	Prupe.8G197100.1	7.69e-07	17.3515
1	1769087	Prupe.8G150400.1	8.24e-07	18.8151
1	1769087	Prupe.6G260800.1	9.51e-07	3.27419
1	1769087	Prupe.2G264700.1	1.65e-06	12.9268
1	1773669	Prupe.8G268800.1	1.39e-07	14.8549
1	1773669	Prupe.8G150400.1	1.03e-06	16.0478
1	1773669	Prupe.5G123800.1	1.24e-06	43.0118
1	1773741	Prupe.5G123800.1	2.53e-07	40.5321
1	1773741	Prupe.8G268800.1	2.75e-07	12.9242
1	1773741	Prupe.8G150400.1	1.08e-06	14.2574
1	1774348	Prupe.5G123800.1	2.68e-07	46.4332
1	1774411	Prupe.7G156400.1	3.42e-07	14.8785
1	1774411	Prupe.7G196500.1	1.46e-06	7.86844
1	1774411	Prupe.4G143700.1	1.47e-06	262.307
1	1775728	Prupe.2G206300.1	1.91e-06	3.47787
1	1776435	Prupe.5G123800.1	2.83e-07	34.1592
1	1778741	Prupe.2G243000.1	2.61e-07	4.8468
1	1778757	Prupe.2G243000.1	1.25e-06	4.54475
1	1778967	Prupe.2G243000.1	8.46e-07	4.66422
1	1781340	Prupe.6G222700.1	1.47e-06	-5.18342
1	1800143	Prupe.8G150400.1	1.08e-06	17.861
1	1800143	Prupe.6G008800.1	1.14e-06	28.0893
1	1808261	Prupe.1G299100.1	1.76e-06	2.31661
1	1808990	Prupe.2G323100.1	5.59e-07	2.28147
1	1808998	Prupe.2G323100.1	5.59e-07	2.28147
1	1834280	Prupe.8G268800.1	1.52e-07	14.0028
1	1834280	Prupe.3G242600.1	6.67e-07	8.44848
1	1834280	Prupe.6G260800.1	6.69e-07	2.69689
1	1834280	Prupe.6G042300.1	7.27e-07	9.27183
1	1834280	Prupe.1G482200.1	8.31e-07	8.84797
1	1834280	Prupe.6G008800.1	9.06e-07	24.02
1	1834280	Prupe.5G194600.1	1.05e-06	5.01221
1	1834280	Prupe.8G265900.1	1.25e-06	5.7997
1	1835571	Prupe.6G236400.1	8.46e-07	-1.20131
1	1835571	Prupe.3G112500.1	1.73e-06	-2.36347
1	1837412	Prupe.6G202000.1	3.82e-07	3.59947
1	1839055	Prupe.4G045500.1	2.78e-08	9.39909
1	1839055	Prupe.4G091400.1	8.45e-08	4.43519
1	1839055	Prupe.6G278100.1	6.8e-07	72.8116
1	1858878	Prupe.8G150400.1	1.35e-06	15.7078
1	1867791	Prupe.7G158400.1	1.43e-06	4.3424
1	1873115	Prupe.1G074900.1	1.5e-07	2.79443
1	1873115	Prupe.1G048800.1	2.26e-07	10.2262
1	1873115	Prupe.3G067400.1	6.29e-07	21.5643
1	1881660	Prupe.2G295300.1	1.68e-06	105.261
1	1885093	Prupe.8G180900.1	1.84e-06	1.92258
1	1947027	Prupe.6G340000.1	1.58e-06	90.9753
1	1964058	Prupe.2G098700.1	3.03e-07	22.6026
1	1964058	Prupe.1G220700.1	5.48e-07	66.6307
1	1964058	Prupe.7G258700.1	1.04e-06	2.47097
1	1964058	Prupe.1G412200.1	1.54e-06	3.2671
1	1964058	Prupe.1G324300.1	1.73e-06	3.98572
1	1965464	Prupe.1G324300.1	4.36e-07	3.97425
1	1965464	Prupe.7G258700.1	5.96e-07	2.38937
1	1965464	Prupe.2G098700.1	1.4e-06	20.2508
1	1965668	Prupe.2G098700.1	1.15e-06	20.5978
1	1965668	Prupe.1G220700.1	1.58e-06	61.2491
1	1979061	Prupe.1G367200.1	1.87e-06	-0.340198
1	1990020	Prupe.7G045500.1	7.68e-09	4.32553
1	1990020	Prupe.3G094400.1	3.63e-07	-2.59511
1	1990020	Prupe.8G180900.1	4.44e-07	1.74321
1	1990020	Prupe.1G061800.1	5.41e-07	7.88897
1	1990020	Prupe.4G101000.1	9.4e-07	0.773238
1	1990020	Prupe.1G268900.1	9.73e-07	11.6603
1	1990020	Prupe.6G111800.1	9.92e-07	0.871996
1	1990020	Prupe.2G071800.1	1.22e-06	3.83331
1	1990020	Prupe.1G293400.1	1.28e-06	3.43075
1	1990020	Prupe.3G088100.1	1.38e-06	6.91607
1	1990020	Prupe.4G073100.1	1.72e-06	1.95265
1	1990020	Prupe.4G014600.1	1.9e-06	11.3832
1	1990546	Prupe.1G387900.1	4.19e-07	-3.28237
1	1990546	Prupe.5G031300.1	1.96e-06	0.959688
1	1998650	Prupe.1G346500.1	1.2e-06	2.94274
1	2003303	Prupe.4G202100.1	1.15e-06	3.53727
1	2005202	Prupe.7G189100.1	1.74e-06	5.54552
1	2005273	Prupe.1G025200.1	6.19e-07	0.842237
1	2022557	Prupe.2G098700.1	1.73e-06	20.2235
1	2026749	Prupe.2G098700.1	7.21e-07	20.8335
1	2027432	Prupe.2G098700.1	1.52e-06	19.3617
1	2027542	Prupe.2G098700.1	1.32e-06	19.2042
1	2027673	Prupe.2G098700.1	1.41e-06	19.9216
1	2027677	Prupe.2G098700.1	1.64e-06	19.5078
1	2035040	Prupe.1G268900.1	9.49e-07	15.834
1	2035059	Prupe.1G268900.1	1.31e-06	15.8831
1	2035335	Prupe.2G263300.1	1.48e-06	5.12016
1	2036693	Prupe.2G263300.1	1.83e-06	5.24617
1	2041453	Prupe.2G263300.1	4.48e-09	6.47599
1	2041453	Prupe.6G002700.1	9.08e-08	4.86706
1	2041453	Prupe.3G261300.1	5.04e-07	3.94797
1	2041453	Prupe.2G071800.1	5.35e-07	6.56203
1	2041453	Prupe.4G173000.1	7.45e-07	4.87442
1	2041453	Prupe.5G075900.1	7.62e-07	4.83742
1	2041453	Prupe.7G068000.1	1.04e-06	2.72812
1	2041453	Prupe.3G113500.1	1.5e-06	12.2763
1	2041453	Prupe.6G034100.1	1.92e-06	3.96216
1	2119682	Prupe.7G258700.1	4.56e-07	2.19574
1	2119682	Prupe.6G334600.1	1.77e-06	1.835
1	2119720	Prupe.6G334600.1	1.05e-06	1.83975
1	2119720	Prupe.7G257700.1	1.34e-06	1.95213
1	2121836	Prupe.2G098700.1	1.28e-06	19.5911
1	2122130	Prupe.2G098700.1	1.91e-07	22.7918
1	2122130	Prupe.7G045000.1	7.15e-07	56.8655
1	2122130	Prupe.4G197500.1	8.85e-07	9.60735
1	2122130	Prupe.7G258700.1	1.08e-06	2.45068
1	2122130	Prupe.1G220700.1	1.53e-06	63.6655
1	2122130	Prupe.7G232100.1	1.92e-06	68.6655
1	2122130	Prupe.1G412200.1	1.98e-06	3.2118
1	2122148	Prupe.2G098700.1	1.91e-07	22.7918
1	2122148	Prupe.7G045000.1	7.15e-07	56.8655
1	2122148	Prupe.4G197500.1	8.85e-07	9.60735
1	2122148	Prupe.7G258700.1	1.08e-06	2.45068
1	2122148	Prupe.1G220700.1	1.53e-06	63.6655
1	2122148	Prupe.7G232100.1	1.92e-06	68.6655
1	2122148	Prupe.1G412200.1	1.98e-06	3.2118
1	2124661	Prupe.5G173700.1	5.19e-07	10.4405
1	2124661	Prupe.1G472400.1	9.52e-07	2.25301
1	2126435	Prupe.2G249100.1	3.99e-07	46.294
1	2126435	Prupe.6G223000.1	1.15e-06	4.61604
1	2133121	Prupe.3G158400.1	6.64e-07	3.15414
1	2133121	Prupe.8G161300.1	1.89e-06	10.9432
1	2142165	Prupe.5G173700.1	1.17e-07	11.3469
1	2142165	Prupe.1G472400.1	5.14e-07	2.38191
1	2142165	Prupe.2G098700.1	1.18e-06	20.0632
1	2142165	Prupe.8G178800.1	1.27e-06	1.98124
1	2142165	Prupe.1G412200.1	1.3e-06	3.06598
1	2144025	Prupe.3G046400.1	7.57e-07	-3.97482
1	2144025	Prupe.2G256800.1	9.58e-07	1.52944
1	2144520	Prupe.2G098700.1	2.68e-07	22.8744
1	2144520	Prupe.8G050600.1	5.74e-07	8.65565
1	2144520	Prupe.1G508100.1	6.92e-07	3.16587
1	2145879	Prupe.2G109100.1	5.72e-07	2.07463
1	2152553	Prupe.7G191200.1	1.48e-06	3.97819
1	2152553	Prupe.1G431000.1	1.77e-06	249.46
1	2152563	Prupe.1G431000.1	9.02e-07	249.692
1	2152635	Prupe.1G264000.1	2.25e-07	11.3597
1	2152635	Prupe.6G295500.1	8.93e-07	41.2859
1	2152635	Prupe.7G066100.1	9.7e-07	1.01516
1	2152635	Prupe.3G004300.1	1.25e-06	18.2345
1	2152635	Prupe.4G019800.1	1.59e-06	8.26413
1	2152669	Prupe.5G173700.1	1.81e-06	9.90438
1	2152669	Prupe.2G098700.1	1.83e-06	18.9683
1	2152741	Prupe.6G058400.1	9.6e-07	28.5564
1	2152741	Prupe.4G202100.1	1.21e-06	3.6243
1	2152741	Prupe.7G142800.1	1.83e-06	-1.79764
1	2153139	Prupe.1G264000.1	5.17e-08	11.2848
1	2153139	Prupe.7G066100.1	1.97e-07	1.01808
1	2153139	Prupe.6G058400.1	1.39e-06	23.5109
1	2153139	Prupe.3G004300.1	1.59e-06	17.1315
1	2153323	Prupe.1G508100.1	1.73e-06	2.59335
1	2153327	Prupe.1G508100.1	1.6e-06	2.56466
1	2153584	Prupe.1G264000.1	1.46e-07	11.3769
1	2153584	Prupe.7G066100.1	9.96e-07	1.00134
1	2153856	Prupe.1G264000.1	1.23e-07	11.3022
1	2153856	Prupe.7G066100.1	8.98e-07	0.993147
1	2154047	Prupe.1G264000.1	1.23e-07	11.3022
1	2154047	Prupe.7G066100.1	8.98e-07	0.993147
1	2154835	Prupe.1G068600.1	1.13e-06	-0.781962
1	2156195	Prupe.1G264000.1	1.94e-07	9.0289
1	2156445	Prupe.1G264000.1	1.06e-06	8.58588
1	2156690	Prupe.1G264000.1	1.23e-07	11.3022
1	2156690	Prupe.7G066100.1	8.98e-07	0.993147
1	2163400	Prupe.1G264000.1	2.63e-07	11.0229
1	2167051	Prupe.1G412200.1	2.47e-07	3.02515
1	2167051	Prupe.6G332400.1	5.25e-07	3.49042
1	2167051	Prupe.7G191200.1	1.18e-06	4.08589
1	2167051	Prupe.6G058400.1	1.42e-06	25.1235
1	2167051	Prupe.1G472400.1	1.49e-06	2.12822
1	2167051	Prupe.1G508100.1	1.58e-06	2.63865
1	2171327	Prupe.7G066100.1	1.31e-06	1.00333
1	2171327	Prupe.2G134300.1	1.72e-06	2.43956
1	2174969	Prupe.4G089800.1	3.93e-07	1.71066
1	2174969	Prupe.2G201100.1	1.86e-06	-0.528304
1	2176195	Prupe.2G109100.1	2.03e-07	2.15313
1	2179326	Prupe.1G488300.1	1.72e-06	1.15454
1	2182706	Prupe.6G311800.1	1.89e-06	12.161
1	2205464	Prupe.5G237700.1	6.85e-07	19.6712
1	2212275	Prupe.1G508100.1	1.07e-06	2.812
1	2212275	Prupe.2G098700.1	1.16e-06	19.589
1	2212275	Prupe.4G079600.1	1.76e-06	1.36809
1	2219643	Prupe.8G247400.1	1.99e-06	-1.02137
1	2222255	Prupe.1G549600.1	1.66e-06	4.16551
1	2291605	Prupe.4G109100.1	1.58e-06	2.54392
1	2291699	Prupe.6G108800.1	6.21e-08	80.8643
1	2291699	Prupe.2G301600.1	9.24e-07	90.7809
1	2291699	Prupe.6G278700.1	9.37e-07	4.04328
1	2291699	Prupe.4G109100.1	1.79e-06	2.45466
1	2294140	Prupe.5G057500.1	7.44e-08	-1.11926
1	2294140	Prupe.4G160100.1	7.91e-07	-1.00334
1	2295069	Prupe.4G249300.1	1.19e-06	2.22344
1	2295215	Prupe.4G160100.1	1.86e-06	-1.01193
1	2296292	Prupe.8G223200.1	2.98e-07	0.842211
1	2296292	Prupe.5G097500.1	7.61e-07	-5.05391
1	2296719	Prupe.8G223200.1	4.38e-07	0.890301
1	2297651	Prupe.4G109100.1	6.49e-07	2.75122
1	2299287	Prupe.6G108800.1	1e-06	73.5833
1	2300238	Prupe.6G251700.1	1.37e-06	8.97249
1	2308630	Prupe.1G265600.1	9.37e-07	105.595
1	2308630	Prupe.4G181500.1	1.09e-06	74.0091
1	2311877	Prupe.1G226000.1	1.61e-06	97.0774
1	2311885	Prupe.1G226000.1	1.61e-06	97.0774
1	2312049	Prupe.6G251700.1	2.46e-07	10.2124
1	2312049	Prupe.2G195400.1	2.69e-07	9.57075
1	2312049	Prupe.4G181500.1	2.79e-07	89.166
1	2312049	Prupe.8G227800.1	3.2e-07	94.5247
1	2312049	Prupe.1G322700.1	5.23e-07	14.5468
1	2312049	Prupe.2G034500.1	1.17e-06	-0.81522
1	2312049	Prupe.2G048000.1	1.68e-06	7.08627
1	2312049	Prupe.5G133300.1	1.96e-06	20.6985
1	2312194	Prupe.5G074700.1	1.25e-07	2.1325
1	2312194	Prupe.6G223000.1	6.87e-07	4.02676
1	2312194	Prupe.5G117200.1	1.64e-06	5.71409
1	2312206	Prupe.5G074700.1	1.25e-07	2.1325
1	2312206	Prupe.6G223000.1	6.87e-07	4.02676
1	2312206	Prupe.5G117200.1	1.64e-06	5.71409
1	2312240	Prupe.6G321100.1	1.11e-06	9.83959
1	2312702	Prupe.5G074700.1	1.17e-06	1.88593
1	2312871	Prupe.6G321100.1	1.76e-06	11.9554
1	2313516	Prupe.1G226000.1	1.32e-07	99.5614
1	2313516	Prupe.4G109100.1	1.06e-06	2.48899
1	2313563	Prupe.1G226000.1	4.46e-08	107.182
1	2313563	Prupe.4G109100.1	1.03e-06	2.5935
1	2314695	Prupe.3G280600.1	1.8e-06	1.40068
1	2314813	Prupe.4G249300.1	6.78e-07	2.2514
1	2314939	Prupe.1G226000.1	1.06e-07	106.096
1	2314939	Prupe.4G109100.1	1.63e-07	2.81342
1	2315123	Prupe.4G109100.1	1.65e-06	2.68276
1	2315197	Prupe.1G226000.1	1.29e-06	94.613
1	2315996	Prupe.1G558800.1	7.74e-07	1.62141
1	2315996	Prupe.6G288300.1	1.38e-06	2.87996
1	2316504	Prupe.4G109100.1	1.1e-06	2.62551
1	2316504	Prupe.6G321100.1	1.32e-06	11.6626
1	2316504	Prupe.6G223000.1	1.68e-06	3.87308
1	2316555	Prupe.8G075000.1	1.03e-06	36.1521
1	2316617	Prupe.1G226000.1	1.23e-06	96.5096
1	2316642	Prupe.1G226000.1	4.52e-08	108.924
1	2316642	Prupe.4G213900.1	5.77e-07	42.6028
1	2316642	Prupe.6G321100.1	1.18e-06	11.7362
1	2316642	Prupe.2G033300.1	1.3e-06	2.92791
1	2316642	Prupe.4G088200.1	1.58e-06	12.2178
1	2316642	Prupe.3G191900.1	1.76e-06	46.6689
1	2316642	Prupe.6G173300.1	1.84e-06	11.9664
1	2316685	Prupe.1G226000.1	2.77e-07	100.903
1	2316685	Prupe.4G213900.1	1.62e-06	40.2161
1	2316870	Prupe.1G226000.1	9.95e-09	111.59
1	2316870	Prupe.7G158400.1	3.9e-07	3.88036
1	2316870	Prupe.6G223000.1	4.55e-07	3.99793
1	2316870	Prupe.6G173300.1	5.49e-07	12.2909
1	2316870	Prupe.4G109100.1	8.43e-07	2.60745
1	2317354	Prupe.6G321100.1	7.83e-09	12.5983
1	2317354	Prupe.1G226000.1	3.4e-07	93.4734
1	2317354	Prupe.7G221500.1	4.03e-07	6.73956
1	2317354	Prupe.4G213900.1	5.77e-07	39.0021
1	2317354	Prupe.4G115500.1	1.11e-06	-3.78117
1	2317413	Prupe.5G022600.1	1.82e-06	21.9522
1	2318451	Prupe.4G109100.1	1.28e-06	2.59062
1	2318577	Prupe.1G226000.1	6.71e-08	102.104
1	2318577	Prupe.6G321100.1	7.41e-07	11.3285
1	2318577	Prupe.4G109100.1	1.97e-06	2.43912
1	2318751	Prupe.1G226000.1	5.35e-07	98.5216
1	2318857	Prupe.1G226000.1	9.5e-08	97.7748
1	2318870	Prupe.1G226000.1	1.59e-08	100.849
1	2318870	Prupe.2G033300.1	1.6e-06	2.60936
1	2318965	Prupe.7G162400.1	7.1e-08	3.43195
1	2318965	Prupe.2G195400.1	1.43e-06	7.59685
1	2319100	Prupe.4G109100.1	1.94e-07	2.56838
1	2319100	Prupe.2G301300.1	1.84e-06	167.086
1	2319152	Prupe.2G301300.1	1.01e-06	175
1	2319524	Prupe.1G558800.1	1.81e-07	1.91245
1	2319524	Prupe.5G074700.1	6.03e-07	2.31059
1	2319524	Prupe.1G309300.1	7.86e-07	43.1426
1	2319524	Prupe.2G249100.1	9.95e-07	43.81
1	2319524	Prupe.8G227800.1	1.11e-06	101.086
1	2319857	Prupe.5G117200.1	1.13e-08	7.52091
1	2319857	Prupe.5G074700.1	7.17e-08	2.42929
1	2319857	Prupe.4G088200.1	1.59e-07	14.8905
1	2319857	Prupe.2G249100.1	5.82e-07	43.761
1	2319857	Prupe.7G158400.1	6.51e-07	4.35942
1	2319857	Prupe.8G227800.1	7.26e-07	100.58
1	2319857	Prupe.6G251700.1	1.38e-06	10.5114
1	2319857	Prupe.5G117100.1	1.46e-06	54.401
1	2319857	Prupe.2G195400.1	1.53e-06	9.84355
1	2319857	Prupe.6G223000.1	1.54e-06	4.37146
1	2319880	Prupe.5G074700.1	1.67e-08	2.44267
1	2319880	Prupe.5G117200.1	8.77e-08	6.8272
1	2319880	Prupe.2G249100.1	1.3e-06	40.9209
1	2319880	Prupe.2G195400.1	1.43e-06	9.50785
1	2319880	Prupe.1G558800.1	1.56e-06	1.67045
1	2319893	Prupe.4G181500.1	5.98e-08	89.0611
1	2319893	Prupe.2G195400.1	3.45e-07	9.02162
1	2319893	Prupe.5G074700.1	6.12e-07	1.96268
1	2319893	Prupe.3G239900.1	8.83e-07	11.8532
1	2319893	Prupe.5G133300.1	1.04e-06	20.168
1	2319893	Prupe.8G227800.1	1.41e-06	85.117
1	2319893	Prupe.3G280600.1	1.59e-06	1.45716
1	2319893	Prupe.1G265600.1	1.8e-06	112.298
1	2319893	Prupe.5G117200.1	1.97e-06	5.5101
1	2319900	Prupe.3G280600.1	8.78e-08	1.72475
1	2319900	Prupe.5G074700.1	9.45e-08	2.23611
1	2319900	Prupe.3G239900.1	2.63e-07	13.2381
1	2319900	Prupe.5G117200.1	5.62e-07	6.18189
1	2319900	Prupe.4G181500.1	1.59e-06	85.115
1	2320059	Prupe.6G251700.1	9.44e-07	9.15883
1	2320059	Prupe.2G195400.1	1.96e-06	8.36874
1	2320163	Prupe.2G033300.1	1.19e-06	3.08402
1	2321980	Prupe.6G278700.1	1.45e-07	4.07544
1	2322325	Prupe.6G251700.1	3.59e-08	9.80556
1	2322325	Prupe.8G227800.1	8.03e-08	89.3743
1	2322325	Prupe.2G195400.1	1.44e-07	8.83173
1	2322325	Prupe.3G215700.1	2.71e-07	32.9977
1	2322325	Prupe.6G260800.1	4.02e-07	2.92574
1	2322325	Prupe.5G133300.1	5.16e-07	19.672
1	2322325	Prupe.4G088200.1	8.48e-07	11.591
1	2322325	Prupe.5G117200.1	1.48e-06	5.29838
1	2322335	Prupe.6G251700.1	4.3e-07	9.64704
1	2322335	Prupe.4G088200.1	7.63e-07	12.3982
1	2322335	Prupe.5G117200.1	1.55e-06	5.63496
1	2331770	Prupe.1G446700.1	1.63e-06	204.515
1	2333300	Prupe.1G446700.1	1.37e-09	261.475
1	2333300	Prupe.1G015800.1	9.04e-08	58.8818
1	2333300	Prupe.1G121800.1	1.34e-07	6.99731
1	2333300	Prupe.4G143700.1	1.49e-07	347.307
1	2333300	Prupe.3G219100.1	1.62e-07	50.3629
1	2333300	Prupe.1G459400.1	6.81e-07	31.4765
1	2333300	Prupe.2G318000.1	1.93e-06	0.843046
1	2335638	Prupe.1G459400.1	1.33e-07	26.1913
1	2335638	Prupe.5G001700.1	1.37e-07	21.1047
1	2335638	Prupe.7G196500.1	1.58e-07	8.17811
1	2335638	Prupe.1G420200.1	1.86e-07	25.2435
1	2335638	Prupe.2G264700.1	2.95e-07	11.0148
1	2335638	Prupe.7G220500.1	2.96e-07	8.97707
1	2335638	Prupe.3G107100.1	3.55e-07	4.15411
1	2335638	Prupe.4G181500.1	3.69e-07	73.7192
1	2335638	Prupe.1G224100.1	4.83e-07	5.04152
1	2335638	Prupe.5G206400.1	4.97e-07	2.01748
1	2335638	Prupe.1G212400.1	5.16e-07	46.8906
1	2335638	Prupe.4G009600.1	6.5e-07	23.6471
1	2335638	Prupe.4G006400.1	6.82e-07	33.6959
1	2335638	Prupe.6G097600.1	7.54e-07	3.25205
1	2335638	Prupe.1G291200.1	8.35e-07	6.82519
1	2335638	Prupe.4G008800.1	9.4e-07	11.344
1	2335638	Prupe.8G197100.1	1.21e-06	13.6484
1	2335638	Prupe.1G189800.1	1.51e-06	22.1527
1	2335638	Prupe.6G033600.1	1.69e-06	3.80644
1	2335638	Prupe.7G238700.1	1.84e-06	22.0294
1	2335638	Prupe.4G239400.1	1.87e-06	112.226
1	2335638	Prupe.5G079800.1	1.87e-06	19.0374
1	2337738	Prupe.4G213900.1	1.47e-06	33.7787
1	2341404	Prupe.4G181500.1	4.34e-08	73.7632
1	2341404	Prupe.4G107600.1	1.74e-06	3.22782
1	2348527	Prupe.2G098700.1	1.27e-06	18.3306
1	2357159	Prupe.4G021400.1	1.32e-08	50.7225
1	2357159	Prupe.3G254500.1	1.39e-06	7.57954
1	2357685	Prupe.8G030000.1	6.45e-07	9.6868
1	2359978	Prupe.1G224100.1	6.89e-07	5.66846
1	2360062	Prupe.1G446700.1	8e-07	202.247
1	2360246	Prupe.1G446700.1	1.22e-06	209.063
1	2365020	Prupe.3G254500.1	1.34e-06	6.87672
1	2366609	Prupe.2G295300.1	1.12e-06	98.7975
1	2368341	Prupe.1G187900.1	1.92e-06	1.65034
1	2371069	Prupe.1G224100.1	8.1e-09	5.12493
1	2371069	Prupe.3G308700.1	1.22e-08	5.455
1	2371069	Prupe.6G132300.1	4.43e-07	6.49367
1	2371069	Prupe.2G190700.1	6.41e-07	3.05587
1	2371069	Prupe.1G482200.1	7.29e-07	7.84383
1	2371069	Prupe.8G112000.1	1.35e-06	1.09665
1	2371069	Prupe.7G238700.1	1.35e-06	19.9926
1	2371069	Prupe.6G138100.1	1.79e-06	0.399671
1	2374414	Prupe.6G143100.1	1.92e-06	1.3743
1	2375637	Prupe.6G240100.1	1.76e-06	-1.17906
1	2376454	Prupe.6G043300.1	1.72e-06	16.4901
1	2377248	Prupe.2G301300.1	1.51e-07	208.57
1	2377248	Prupe.1G012200.1	7.63e-07	14.8076
1	2377248	Prupe.6G008800.1	1.86e-06	28.1621
1	2377276	Prupe.2G144400.1	6.93e-08	8.58283
1	2377276	Prupe.8G268800.1	1.4e-07	14.58
1	2377276	Prupe.8G150400.1	1.31e-06	15.608
1	2377276	Prupe.3G178700.1	1.69e-06	2.72576
1	2379368	Prupe.5G237700.1	4.19e-07	20.4582
1	2379368	Prupe.2G263300.1	9.14e-07	4.88153
1	2387980	Prupe.2G195400.1	3.9e-08	7.02426
1	2387980	Prupe.8G227800.1	1.51e-07	66.9209
1	2387980	Prupe.3G215700.1	2e-07	25.4672
1	2387980	Prupe.2G264700.1	2.2e-07	9.20121
1	2387980	Prupe.5G133300.1	2.68e-07	15.3744
1	2387980	Prupe.8G199600.1	3.73e-07	7.2348
1	2387980	Prupe.4G119300.1	4.2e-07	201.251
1	2387980	Prupe.5G186300.1	4.59e-07	15.0573
1	2387980	Prupe.8G197100.1	5.57e-07	11.6162
1	2387980	Prupe.2G048000.1	1.06e-06	4.98012
1	2387980	Prupe.7G238700.1	1.16e-06	18.5516
1	2387980	Prupe.6G077300.1	1.23e-06	21.5736
1	2387980	Prupe.1G482200.1	1.35e-06	7.07052
1	2387980	Prupe.1G074900.1	1.84e-06	1.64224
1	2387980	Prupe.8G197300.1	1.94e-06	3.0337
1	2388475	Prupe.2G195400.1	9.77e-08	8.09073
1	2388475	Prupe.7G161200.1	1.25e-06	112.195
1	2388622	Prupe.2G195400.1	9.77e-08	8.09073
1	2388622	Prupe.7G161200.1	1.25e-06	112.195
1	2389360	Prupe.2G263300.1	8.69e-07	5.13297
1	2389477	Prupe.4G249500.1	2.35e-07	40.2433
1	2389477	Prupe.2G263300.1	3.4e-07	5.23021
1	2389477	Prupe.4G249300.1	1.24e-06	2.5989
1	2389908	Prupe.4G249500.1	3.79e-07	38.7292
1	2389908	Prupe.2G263300.1	9.6e-07	4.92894
1	2389908	Prupe.4G249300.1	1.8e-06	2.50575
1	2390894	Prupe.4G249500.1	3.74e-07	38.8075
1	2390894	Prupe.2G263300.1	9.1e-07	4.94671
1	2390894	Prupe.1G505400.1	1.33e-06	19.5858
1	2391027	Prupe.4G249500.1	8.03e-07	38.335
1	2392375	Prupe.1G174900.1	1.21e-07	-0.531841
1	2392375	Prupe.4G249500.1	2.88e-07	38.1994
1	2392375	Prupe.2G263300.1	4.14e-07	4.96459
1	2392375	Prupe.7G101000.1	4.72e-07	-1.57423
1	2392375	Prupe.7G253800.1	1.06e-06	13.963
1	2392375	Prupe.1G478200.1	1.6e-06	-2.6074
1	2392375	Prupe.3G219300.1	1.77e-06	5.7317
1	2392405	Prupe.4G249500.1	1.44e-07	38.7579
1	2392405	Prupe.6G224400.1	1.47e-06	6.45089
1	2392405	Prupe.2G263300.1	1.96e-06	4.64505
1	2392418	Prupe.4G249500.1	9.25e-08	40.147
1	2392418	Prupe.2G263300.1	4.26e-07	5.02273
1	2392418	Prupe.4G249300.1	1.37e-06	2.5055
1	2392849	Prupe.1G268900.1	7.31e-07	16.7108
1	2392849	Prupe.2G263300.1	1.53e-06	4.60227
1	2393529	Prupe.4G249500.1	9.61e-08	38.7363
1	2393529	Prupe.4G249300.1	7.56e-07	2.47535
1	2393529	Prupe.2G263300.1	1.09e-06	4.68856
1	2393529	Prupe.2G109900.1	1.17e-06	72.287
1	2393711	Prupe.2G263300.1	1.05e-06	4.67487
1	2394885	Prupe.8G101500.1	4.76e-07	170.328
1	2395139	Prupe.4G267100.1	3.9e-07	8.89874
1	2395164	Prupe.4G267100.1	1.53e-07	8.55255
1	2395164	Prupe.1G224100.1	4.58e-07	5.14945
1	2395164	Prupe.5G079800.1	4.7e-07	20.4409
1	2395164	Prupe.5G030000.1	6.01e-07	10.9803
1	2395372	Prupe.7G212700.1	1.13e-06	7.12112
1	2395634	Prupe.2G263300.1	7.56e-07	4.86154
1	2395759	Prupe.4G249500.1	1.02e-06	37.039
1	2395759	Prupe.4G249300.1	1.26e-06	2.51814
1	2408413	Prupe.4G249500.1	1.13e-06	36.7305
1	2424925	Prupe.4G249500.1	1.87e-07	36.9451
1	2424925	Prupe.4G249300.1	1e-06	2.38665
1	2426192	Prupe.4G249500.1	1.34e-06	37.0265
1	2428032	Prupe.8G227800.1	1.19e-06	100.086
1	2428032	Prupe.2G249100.1	1.23e-06	43.1326
1	2428042	Prupe.4G249500.1	7.34e-07	37.7071
1	2428042	Prupe.2G263300.1	1.77e-06	4.79922
1	2428134	Prupe.8G227800.1	1.72e-07	110.362
1	2428134	Prupe.1G351600.1	3.61e-07	15.7894
1	2428134	Prupe.2G249100.1	9.47e-07	44.8686
1	2428134	Prupe.1G558800.1	1.31e-06	1.82193
1	2428869	Prupe.6G086100.1	1.34e-06	-0.33309
1	2428869	Prupe.1G563700.1	1.92e-06	-0.879858
1	2429028	Prupe.4G249500.1	4.99e-07	34.8142
1	2429037	Prupe.4G249500.1	2.22e-07	37.6012
1	2429064	Prupe.4G249500.1	4.12e-07	35.0308
1	2430055	Prupe.6G350000.1	1.49e-08	5.67781
1	2430055	Prupe.5G194600.1	2.08e-07	4.67987
1	2430055	Prupe.1G299500.1	3.31e-07	53.1265
1	2430055	Prupe.2G043600.1	6.65e-07	30.9405
1	2430055	Prupe.3G266200.1	8.09e-07	6.87807
1	2430055	Prupe.2G121200.1	1.67e-06	3.20883
1	2430870	Prupe.1G446700.1	1.75e-06	167.298
1	2431019	Prupe.1G405600.1	9.03e-07	0.499316
1	2431285	Prupe.2G121200.1	8.48e-07	3.4965
1	2431285	Prupe.6G366200.1	1.68e-06	-5.89814
1	2431402	Prupe.2G263300.1	1.61e-07	5.18647
1	2431402	Prupe.4G249500.1	5.29e-07	37.8382
1	2431402	Prupe.6G002700.1	1.43e-06	3.92745
1	2441192	Prupe.1G253100.1	3.38e-08	13.8288
1	2441192	Prupe.6G162600.1	2.54e-07	5.46163
1	2441192	Prupe.5G117200.1	2.96e-07	4.86495
1	2441192	Prupe.8G076900.1	4.15e-07	-5.30746
1	2441192	Prupe.2G190100.1	5.26e-07	4.54729
1	2441192	Prupe.5G117100.1	7.9e-07	39.774
1	2441192	Prupe.5G074700.1	1.35e-06	1.56877
1	2441192	Prupe.7G170100.1	1.79e-06	26.4673
1	2441192	Prupe.4G152300.1	1.85e-06	4.97169
1	2441192	Prupe.6G071800.1	1.99e-06	10.2256
1	2446326	Prupe.8G062400.1	1.17e-06	-0.650386
1	2446382	Prupe.8G062400.1	1.17e-06	-0.650386
1	2447074	Prupe.6G054500.1	1.37e-06	5.83753
1	2447155	Prupe.8G062400.1	1.17e-06	-0.650386
1	2447181	Prupe.6G054500.1	2.28e-07	6.43915
1	2447181	Prupe.8G076900.1	1.19e-06	-5.78333
1	2447181	Prupe.3G198000.1	1.48e-06	1.85618
1	2447870	Prupe.2G123700.1	1.9e-08	25.2734
1	2447870	Prupe.7G269900.1	5.33e-08	12.8253
1	2447870	Prupe.1G303800.1	1.67e-07	10.879
1	2447870	Prupe.1G362800.1	3.84e-07	3.14887
1	2447870	Prupe.7G270100.1	5.73e-07	-3.58172
1	2447870	Prupe.7G170100.1	6.64e-07	24.201
1	2447870	Prupe.5G091000.1	6.87e-07	3.36969
1	2447870	Prupe.6G162600.1	8.65e-07	4.60563
1	2447870	Prupe.1G026400.1	8.81e-07	3.22569
1	2447870	Prupe.3G198000.1	8.84e-07	1.47235
1	2447870	Prupe.6G361300.1	1.01e-06	0.880474
1	2447870	Prupe.8G119300.1	1.1e-06	3.15706
1	2447870	Prupe.4G102200.1	1.19e-06	0.498241
1	2447870	Prupe.1G580700.1	1.21e-06	4.6797
1	2447870	Prupe.4G105000.1	1.27e-06	-5.21236
1	2447870	Prupe.6G020200.1	1.31e-06	3.95693
1	2447870	Prupe.5G106500.1	1.45e-06	5.60821
1	2447870	Prupe.6G238500.1	1.53e-06	8.84748
1	2447870	Prupe.2G184400.1	1.72e-06	0.678961
1	2447870	Prupe.6G022700.1	1.89e-06	3.50065
1	2447911	Prupe.7G170100.1	1.88e-08	26.7565
1	2447911	Prupe.7G238700.1	6.46e-08	20.1601
1	2447911	Prupe.4G072500.1	2.16e-07	5.3424
1	2447911	Prupe.2G123700.1	2.46e-07	23.0471
1	2447911	Prupe.6G238500.1	2.48e-07	9.32424
1	2447911	Prupe.2G026000.1	3.71e-07	2.39312
1	2447911	Prupe.3G215700.1	3.96e-07	24.5049
1	2447911	Prupe.6G012700.1	4.47e-07	5.46692
1	2447911	Prupe.7G269900.1	4.77e-07	11.7794
1	2447911	Prupe.1G303800.1	5.33e-07	10.3151
1	2447911	Prupe.2G010400.1	5.89e-07	99.6219
1	2447911	Prupe.1G236900.1	5.99e-07	3.73482
1	2447911	Prupe.4G112100.1	5.99e-07	1.24657
1	2447911	Prupe.4G030000.1	6.55e-07	12.6389
1	2447911	Prupe.1G588300.1	6.75e-07	4.30575
1	2447911	Prupe.4G129200.1	7.4e-07	19.3679
1	2447911	Prupe.6G306900.1	7.7e-07	2.51655
1	2447911	Prupe.7G027300.1	8.83e-07	5.53455
1	2447911	Prupe.4G152300.1	8.95e-07	4.4419
1	2447911	Prupe.8G223200.1	9.85e-07	1.03442
1	2447911	Prupe.2G276900.1	9.88e-07	2.38187
1	2447911	Prupe.6G350000.1	1.07e-06	4.49705
1	2447911	Prupe.3G198000.1	1.07e-06	1.44248
1	2447911	Prupe.1G362800.1	1.11e-06	2.9889
1	2447911	Prupe.1G405600.1	1.12e-06	0.397246
1	2447911	Prupe.6G162600.1	1.16e-06	4.49419
1	2447911	Prupe.1G322700.1	1.28e-06	9.56946
1	2447911	Prupe.8G119300.1	1.37e-06	3.08954
1	2447911	Prupe.2G182100.1	1.38e-06	1.06641
1	2447911	Prupe.1G126700.1	1.47e-06	7.31296
1	2447911	Prupe.7G067900.1	1.7e-06	0.71961
1	2447911	Prupe.1G580700.1	1.72e-06	4.55429
1	2447911	Prupe.6G022700.1	1.95e-06	3.4499
1	2448048	Prupe.6G022700.1	3.13e-08	3.92022
1	2448048	Prupe.2G123700.1	4.27e-08	24.0595
1	2448048	Prupe.3G052500.1	1.62e-07	1.59442
1	2448048	Prupe.1G362800.1	1.93e-07	3.141
1	2448048	Prupe.6G162600.1	2.55e-07	4.68693
1	2448048	Prupe.1G303800.1	8.2e-07	10.0293
1	2448048	Prupe.6G361300.1	8.26e-07	0.86434
1	2448048	Prupe.5G154500.1	8.48e-07	2.5345
1	2448048	Prupe.2G276900.1	9.61e-07	2.35498
1	2448048	Prupe.6G306900.1	1.24e-06	2.44146
1	2448048	Prupe.8G233900.1	1.29e-06	2.56851
1	2448048	Prupe.1G045200.1	1.31e-06	1.54791
1	2448048	Prupe.4G208800.1	1.32e-06	4.84297
1	2448048	Prupe.1G236900.1	1.38e-06	3.57499
1	2448048	Prupe.4G247400.1	1.42e-06	6.92493
1	2448048	Prupe.1G572500.1	1.54e-06	2.66684
1	2448048	Prupe.8G094400.1	1.8e-06	5.17504
1	2448048	Prupe.4G105000.1	1.84e-06	-5.00642
1	2448140	Prupe.7G170100.1	4.15e-07	22.2752
1	2448140	Prupe.4G072500.1	4.67e-07	4.77246
1	2448140	Prupe.8G223200.1	6.4e-07	0.964126
1	2448140	Prupe.1G322700.1	6.67e-07	8.99462
1	2448140	Prupe.3G198000.1	9.76e-07	1.3277
1	2448140	Prupe.3G039800.1	1.29e-06	2.61032
1	2448140	Prupe.1G303800.1	1.56e-06	9.08956
1	2448140	Prupe.6G012700.1	1.61e-06	4.7819
1	2448140	Prupe.1G126700.1	1.73e-06	6.66495
1	2448140	Prupe.7G238700.1	1.91e-06	16.4375
1	2448140	Prupe.4G030000.1	1.93e-06	11.127
1	2448294	Prupe.7G170100.1	5.26e-08	25.3045
1	2448294	Prupe.6G238500.1	7.49e-08	9.44466
1	2448294	Prupe.4G105000.1	1e-07	-5.47369
1	2448294	Prupe.8G223200.1	1.35e-07	1.08025
1	2448294	Prupe.8G076900.1	1.66e-07	-4.63572
1	2448294	Prupe.1G303800.1	1.82e-07	10.4298
1	2448294	Prupe.4G030000.1	3.3e-07	12.6191
1	2448294	Prupe.1G362800.1	4.12e-07	3.02009
1	2448294	Prupe.6G306900.1	4.44e-07	2.50162
1	2448294	Prupe.4G072500.1	4.73e-07	5.06757
1	2448294	Prupe.7G114400.1	5.24e-07	1.34191
1	2448294	Prupe.6G022700.1	6.1e-07	3.5132
1	2448294	Prupe.2G010400.1	6.64e-07	96.6563
1	2448294	Prupe.1G236900.1	6.88e-07	3.62113
1	2448294	Prupe.4G112100.1	7.74e-07	1.2035
1	2448294	Prupe.1G067900.1	8.04e-07	5.20754
1	2448294	Prupe.1G353800.1	9e-07	7.24029
1	2448294	Prupe.5G175900.1	9.33e-07	1.92149
1	2448294	Prupe.5G074700.1	9.53e-07	1.34592
1	2448294	Prupe.5G117100.1	9.66e-07	33.4274
1	2448294	Prupe.6G261700.1	9.78e-07	-3.1011
1	2448294	Prupe.8G031500.1	1.07e-06	1.58651
1	2448294	Prupe.3G198000.1	1.14e-06	1.40193
1	2448294	Prupe.6G162600.1	1.16e-06	4.37897
1	2448294	Prupe.1G336600.1	1.35e-06	3.31167
1	2448294	Prupe.2G215600.1	1.41e-06	5.39464
1	2448294	Prupe.3G127700.1	1.52e-06	3.26539
1	2448294	Prupe.1G405500.1	1.78e-06	0.461964
1	2448294	Prupe.4G242200.1	1.96e-06	1.19736
1	2448451	Prupe.1G303800.1	8.71e-08	10.8199
1	2448451	Prupe.3G198000.1	1.01e-07	1.54489
1	2448451	Prupe.6G361300.1	1.18e-07	0.92367
1	2448451	Prupe.6G022700.1	1.6e-07	3.72724
1	2448451	Prupe.6G306900.1	1.93e-07	2.60749
1	2448451	Prupe.1G174800.1	4.44e-07	0.48956
1	2448451	Prupe.4G112100.1	4.48e-07	1.24367
1	2448451	Prupe.1G362800.1	4.88e-07	3.04179
1	2448451	Prupe.4G030000.1	5.68e-07	12.5433
1	2448451	Prupe.3G019000.1	5.8e-07	54.7973
1	2448451	Prupe.1G165500.1	6.76e-07	1.10437
1	2448451	Prupe.4G105000.1	6.85e-07	-5.19614
1	2448451	Prupe.1G033200.1	7.22e-07	6.84657
1	2448451	Prupe.8G223200.1	8.13e-07	1.02867
1	2448451	Prupe.1G236900.1	8.16e-07	3.64594
1	2448451	Prupe.2G276900.1	9.62e-07	2.35408
1	2448451	Prupe.7G170100.1	9.86e-07	23.233
1	2448451	Prupe.3G314000.1	1.01e-06	1.67007
1	2448451	Prupe.4G072500.1	1.03e-06	4.99073
1	2448451	Prupe.2G123700.1	1.15e-06	21.5362
1	2448451	Prupe.7G269900.1	1.15e-06	11.2612
1	2448451	Prupe.7G114400.1	1.23e-06	1.3175
1	2448451	Prupe.4G137700.1	1.23e-06	1.59834
1	2448451	Prupe.3G287500.1	1.29e-06	9.32851
1	2448451	Prupe.1G580700.1	1.75e-06	4.49349
1	2448451	Prupe.4G200200.1	1.82e-06	0.702134
1	2448451	Prupe.1G067900.1	1.83e-06	5.11303
1	2448451	Prupe.1G232700.1	1.84e-06	3.02379
1	2448451	Prupe.6G238500.1	1.95e-06	8.53735
1	2448451	Prupe.1G040000.1	1.95e-06	-1.52381
1	2448716	Prupe.1G405600.1	7.71e-07	0.38817
1	2448716	Prupe.4G112100.1	8.8e-07	1.1845
1	2448716	Prupe.3G132200.1	1.32e-06	0.503967
1	2448893	Prupe.6G350000.1	2.06e-07	4.59829
1	2448893	Prupe.4G072500.1	2.88e-07	5.10342
1	2448893	Prupe.7G238700.1	2.98e-07	18.5099
1	2448893	Prupe.7G170100.1	3.21e-07	23.6342
1	2448893	Prupe.1G303800.1	6.28e-07	9.89178
[truncated: 283,424+ more rows]
