# Supplementary material for: Combined nature and human selections reshaped peach fruit metabolome
Source: Genome Biol. 2022 Jul 4;23:146. doi: 10.1186/s13059-022-02719-6 (PMC9254577; doi:10.1186/s13059-022-02719-6)
Supplement: Supplementary file 21 — Additional file 21: Table S20. List of eQTL hotspots. [file 13059_2022_2719_MOESM21_ESM.xlsx]

## Sheet: sheet1
Supplementary Table 20 List of eQTL hotspots.
Chr	Start (bp)	End (bp)	Gene number	Gene ID
Pp01	2000001	3000000	541	Prupe.4G202100.1,Prupe.7G189100.1,Prupe.1G025200.1,Prupe.2G098700.1,Prupe.1G268900.1,Prupe.2G263300.1,Prupe.6G002700.1,Prupe.3G261300.1,Prupe.2G071800.1,Prupe.4G173000.1,Prupe.5G075900.1,Prupe.7G068000.1,Prupe.3G113500.1,Prupe.6G034100.1,Prupe.7G258700.1,Prupe.6G334600.1,Prupe.7G257700.1,Prupe.7G045000.1,Prupe.4G197500.1,Prupe.1G220700.1,Prupe.7G232100.1,Prupe.1G412200.1,Prupe.5G173700.1,Prupe.1G…
Pp01	3000001	4000000	502	Prupe.1G508100.1,Prupe.2G134300.1,Prupe.2G123000.1,Prupe.4G019800.1,Prupe.7G176400.1,Prupe.1G264000.1,Prupe.2G173000.1,Prupe.1G232600.1,Prupe.7G264100.1,Prupe.6G223000.1,Prupe.4G229700.1,Prupe.2G109100.1,Prupe.1G021400.1,Prupe.2G015400.1,Prupe.7G045500.1,Prupe.1G330500.1,Prupe.6G196900.1,Prupe.8G091100.1,Prupe.1G165500.1,Prupe.4G086100.1,Prupe.4G136500.1,Prupe.1G247100.1,Prupe.3G088100.1,Prupe.6G…
Pp01	4000001	5000000	381	Prupe.1G247500.1,Prupe.2G263300.1,Prupe.1G021400.1,Prupe.1G056400.1,Prupe.6G132400.1,Prupe.1G515700.1,Prupe.8G032600.1,Prupe.6G315500.1,Prupe.8G150600.1,Prupe.6G293300.1,Prupe.1G187900.1,Prupe.1G451400.1,Prupe.6G046700.1,Prupe.2G206300.1,Prupe.2G071800.1,Prupe.1G023700.1,Prupe.7G262500.1,Prupe.1G025200.1,Prupe.1G487500.1,Prupe.1G505400.1,Prupe.4G249500.1,Prupe.3G088100.1,Prupe.4G271700.1,Prupe.3G…
Pp01	5000001	6000000	370	Prupe.1G071100.1,Prupe.3G060500.1,Prupe.1G102400.1,Prupe.7G257700.1,Prupe.1G508100.1,Prupe.1G561800.1,Prupe.1G111500.1,Prupe.7G257500.1,Prupe.5G204600.1,Prupe.4G201900.1,Prupe.7G007400.1,Prupe.2G315000.1,Prupe.2G140200.1,Prupe.1G412200.1,Prupe.6G018200.1,Prupe.5G031400.1,Prupe.4G121400.1,Prupe.3G175100.1,Prupe.4G217800.1,Prupe.8G127000.1,Prupe.2G195400.1,Prupe.4G248400.1,Prupe.4G112100.1,Prupe.1G…
Pp01	6000001	7000000	476	Prupe.7G250400.1,Prupe.3G123200.1,Prupe.7G148200.1,Prupe.2G109900.1,Prupe.6G251300.1,Prupe.7G253800.1,Prupe.1G322500.1,Prupe.1G322400.1,Prupe.5G194600.1,Prupe.1G210500.1,Prupe.1G021400.1,Prupe.6G340000.1,Prupe.5G237700.1,Prupe.5G018200.1,Prupe.3G088100.1,Prupe.7G128900.1,Prupe.6G135000.1,Prupe.6G359900.1,Prupe.7G253100.1,Prupe.4G035200.1,Prupe.1G174900.1,Prupe.6G224400.1,Prupe.1G097600.1,Prupe.2G…
Pp01	8000001	9000000	352	Prupe.1G100800.1,Prupe.1G100200.1,Prupe.1G100400.1,Prupe.1G174800.1,Prupe.8G066700.1,Prupe.4G112100.1,Prupe.1G523100.1,Prupe.6G277500.1,Prupe.5G243500.1,Prupe.4G242300.1,Prupe.1G084500.1,Prupe.3G150100.1,Prupe.3G303400.1,Prupe.3G295300.1,Prupe.6G012700.1,Prupe.6G356500.1,Prupe.3G132200.1,Prupe.6G350100.1,Prupe.3G057300.1,Prupe.8G017000.1,Prupe.1G578000.1,Prupe.1G572500.1,Prupe.1G377400.1,Prupe.2G…
Pp01	28000001	29000000	287	Prupe.1G274500.1,Prupe.1G463400.1,Prupe.1G021400.1,Prupe.3G312900.1,Prupe.3G051500.1,Prupe.1G129900.1,Prupe.2G211400.1,Prupe.1G043700.1,Prupe.1G357900.1,Prupe.3G113200.1,Prupe.4G158300.1,Prupe.4G177500.1,Prupe.2G289300.1,Prupe.6G320300.1,Prupe.6G005900.1,Prupe.7G073400.1,Prupe.5G075900.1,Prupe.3G088100.1,Prupe.1G131300.1,Prupe.4G271700.1,Prupe.5G057100.1,Prupe.3G151500.1,Prupe.1G484300.1,Prupe.8G…
Pp01	29000001	30000000	319	Prupe.1G040000.1,Prupe.1G478400.1,Prupe.3G243500.1,Prupe.1G322500.1,Prupe.1G322400.1,Prupe.2G277800.1,Prupe.7G148200.1,Prupe.4G120200.1,Prupe.2G024000.1,Prupe.1G293400.1,Prupe.5G173700.1,Prupe.1G021400.1,Prupe.1G070700.1,Prupe.4G271700.1,Prupe.6G339400.1,Prupe.1G293500.1,Prupe.5G080300.1,Prupe.3G088100.1,Prupe.1G077000.1,Prupe.1G237600.1,Prupe.4G249500.1,Prupe.7G145200.1,Prupe.5G237700.1,Prupe.5G…
Pp01	33000001	34000000	418	Prupe.1G356800.1,Prupe.1G356400.1,Prupe.5G057100.1,Prupe.1G313100.1,Prupe.6G228900.1,Prupe.7G269600.1,Prupe.1G220700.1,Prupe.2G098700.1,Prupe.1G526700.1,Prupe.1G357500.1,Prupe.6G339400.1,Prupe.1G507500.1,Prupe.1G360300.1,Prupe.2G025100.1,Prupe.2G158500.1,Prupe.1G358700.1,Prupe.2G259200.1,Prupe.8G137600.1,Prupe.1G040000.1,Prupe.6G086700.1,Prupe.8G264300.1,Prupe.7G179500.1,Prupe.2G135200.1,Prupe.1G…
Pp01	44000001	45000000	328	Prupe.1G538400.1,Prupe.4G036300.1,Prupe.1G220700.1,Prupe.5G083500.1,Prupe.1G585200.1,Prupe.1G124500.1,Prupe.3G013800.1,Prupe.2G098700.1,Prupe.8G091100.1,Prupe.2G102100.1,Prupe.5G208400.1,Prupe.4G102200.1,Prupe.6G196900.1,Prupe.3G173800.1,Prupe.2G256400.1,Prupe.6G045600.1,Prupe.8G066400.1,Prupe.6G317600.1,Prupe.1G409600.1,Prupe.6G202000.1,Prupe.6G351900.1,Prupe.1G177600.1,Prupe.6G217200.1,Prupe.2G…
Pp02	1	1000000	524	Prupe.3G102100.1,Prupe.4G169000.1,Prupe.1G026400.1,Prupe.5G224300.1,Prupe.4G159700.1,Prupe.6G077300.1,Prupe.4G208000.1,Prupe.3G085100.1,Prupe.4G242800.1,Prupe.4G226700.1,Prupe.6G252400.1,Prupe.7G262200.1,Prupe.8G134800.1,Prupe.4G087300.1,Prupe.1G262700.1,Prupe.6G162600.1,Prupe.3G035700.1,Prupe.1G368000.1,Prupe.8G119500.1,Prupe.5G166300.1,Prupe.7G122000.1,Prupe.5G002800.1,Prupe.2G284200.1,Prupe.3G…
Pp02	9000001	10000000	641	Prupe.7G189100.1,Prupe.3G243100.1,Prupe.5G242100.1,Prupe.1G225900.1,Prupe.4G119300.1,Prupe.1G036800.1,Prupe.2G181900.1,Prupe.3G014900.1,Prupe.1G486800.1,Prupe.4G012500.1,Prupe.6G223400.1,Prupe.1G306100.1,Prupe.1G426400.1,Prupe.8G097300.1,Prupe.4G072500.1,Prupe.1G353800.1,Prupe.1G234000.1,Prupe.1G549600.1,Prupe.7G256100.1,Prupe.1G268900.1,Prupe.1G203200.1,Prupe.8G137600.1,Prupe.2G167700.1,Prupe.3G…
Pp02	11000001	12000000	441	Prupe.2G072900.1,Prupe.3G260200.1,Prupe.4G271700.1,Prupe.3G198800.1,Prupe.5G062000.1,Prupe.1G220700.1,Prupe.1G108700.1,Prupe.3G186500.1,Prupe.5G050100.1,Prupe.3G289200.1,Prupe.6G079100.1,Prupe.1G397600.1,Prupe.4G197500.1,Prupe.6G236400.1,Prupe.4G049600.1,Prupe.1G460200.1,Prupe.2G258500.1,Prupe.8G047500.1,Prupe.4G174400.1,Prupe.2G305500.1,Prupe.6G303600.1,Prupe.7G262000.1,Prupe.8G160700.1,Prupe.6G…
Pp02	12000001	13000000	215	Prupe.1G346500.1,Prupe.4G271700.1,Prupe.8G151800.1,Prupe.4G239600.1,Prupe.7G267400.1,Prupe.1G238700.1,Prupe.2G098700.1,Prupe.1G220700.1,Prupe.6G288600.1,Prupe.5G185000.1,Prupe.6G074600.1,Prupe.5G129600.1,Prupe.6G067000.1,Prupe.1G522600.1,Prupe.7G123100.1,Prupe.3G177400.1,Prupe.1G471000.1,Prupe.3G228300.1,Prupe.1G570800.1,Prupe.3G285500.1,Prupe.7G157000.1,Prupe.1G313100.1,Prupe.3G124300.1,Prupe.5G…
Pp02	17000001	18000000	343	Prupe.2G143300.1,Prupe.2G111900.1,Prupe.6G315500.1,Prupe.2G107700.1,Prupe.7G206400.1,Prupe.4G260400.1,Prupe.1G379000.1,Prupe.1G354600.1,Prupe.3G232700.1,Prupe.1G313100.1,Prupe.1G306000.1,Prupe.2G191800.1,Prupe.6G232000.1,Prupe.6G228900.1,Prupe.1G264000.1,Prupe.1G545100.1,Prupe.1G389600.1,Prupe.2G098700.1,Prupe.6G276500.1,Prupe.1G220700.1,Prupe.5G083500.1,Prupe.2G296600.1,Prupe.2G114100.1,Prupe.3G…
Pp02	18000001	19000000	900	Prupe.2G124300.1,Prupe.8G067300.1,Prupe.6G086700.1,Prupe.1G161500.1,Prupe.2G060400.1,Prupe.6G148800.1,Prupe.6G054500.1,Prupe.4G067800.1,Prupe.6G071800.1,Prupe.2G140600.1,Prupe.4G115500.1,Prupe.6G315500.1,Prupe.1G255000.1,Prupe.6G139200.1,Prupe.3G108700.1,Prupe.1G253100.1,Prupe.7G061500.1,Prupe.7G219100.1,Prupe.4G036800.1,Prupe.8G024500.1,Prupe.3G198000.1,Prupe.8G134900.1,Prupe.8G222400.1,Prupe.5G…
Pp02	20000001	21000000	298	Prupe.1G015800.1,Prupe.2G279700.1,Prupe.7G057000.1,Prupe.5G062000.1,Prupe.6G068800.1,Prupe.4G086400.1,Prupe.1G569300.1,Prupe.7G063200.1,Prupe.3G232700.1,Prupe.1G235200.1,Prupe.2G191800.1,Prupe.2G315000.1,Prupe.2G267100.1,Prupe.1G488500.1,Prupe.1G570800.1,Prupe.7G232100.1,Prupe.4G275500.1,Prupe.7G126200.1,Prupe.7G090300.1,Prupe.2G090800.1,Prupe.2G144300.1,Prupe.3G175100.1,Prupe.7G238700.1,Prupe.6G…
Pp02	22000001	23000000	479	Prupe.3G177700.1,Prupe.6G209300.1,Prupe.1G225900.1,Prupe.2G174200.1,Prupe.1G015800.1,Prupe.6G242800.1,Prupe.5G117000.1,Prupe.2G249100.1,Prupe.1G558800.1,Prupe.3G039200.1,Prupe.5G201000.1,Prupe.4G040600.1,Prupe.6G223000.1,Prupe.7G138800.1,Prupe.8G245700.1,Prupe.3G006000.1,Prupe.2G316000.1,Prupe.5G074700.1,Prupe.3G178800.1,Prupe.3G280600.1,Prupe.2G190100.1,Prupe.4G248400.1,Prupe.1G253300.1,Prupe.1G…
Pp03	6000001	7000000	277	Prupe.1G366900.1,Prupe.1G508100.1,Prupe.6G077300.1,Prupe.2G098700.1,Prupe.7G136200.1,Prupe.1G573300.1,Prupe.5G204600.1,Prupe.2G327900.1,Prupe.3G081400.1,Prupe.2G324400.1,Prupe.3G081700.1,Prupe.3G081600.1,Prupe.3G082200.1,Prupe.1G220700.1,Prupe.1G405600.1,Prupe.2G072000.1,Prupe.3G209100.1,Prupe.7G074200.1,Prupe.5G230100.1,Prupe.2G200900.1,Prupe.2G042400.1,Prupe.4G201400.1,Prupe.3G215700.1,Prupe.4G…
Pp03	11000001	12000000	257	Prupe.4G027300.1,Prupe.2G135200.1,Prupe.5G155300.1,Prupe.1G041600.1,Prupe.4G030300.1,Prupe.1G097600.1,Prupe.4G049500.1,Prupe.1G329300.1,Prupe.1G342700.1,Prupe.1G379600.1,Prupe.2G189600.1,Prupe.7G018500.1,Prupe.6G125700.1,Prupe.8G008000.1,Prupe.1G011200.1,Prupe.6G113900.1,Prupe.1G418000.1,Prupe.8G231800.1,Prupe.3G123900.1,Prupe.8G136000.1,Prupe.8G025300.1,Prupe.1G466700.1,Prupe.1G039600.1,Prupe.1G…
Pp04	1	1000000	335	Prupe.2G098700.1,Prupe.2G324400.1,Prupe.2G296600.1,Prupe.7G228000.1,Prupe.1G541800.1,Prupe.1G220700.1,Prupe.6G276500.1,Prupe.7G240600.1,Prupe.8G066400.1,Prupe.7G165200.1,Prupe.1G146400.1,Prupe.6G031300.1,Prupe.5G164400.1,Prupe.8G178800.1,Prupe.1G225600.1,Prupe.8G089100.1,Prupe.6G012700.1,Prupe.1G377400.1,Prupe.1G426400.1,Prupe.6G350100.1,Prupe.2G043600.1,Prupe.2G091600.1,Prupe.7G079900.1,Prupe.6G…
Pp04	3000001	4000000	284	Prupe.6G086700.1,Prupe.1G253100.1,Prupe.6G071800.1,Prupe.8G134900.1,Prupe.3G198000.1,Prupe.6G139200.1,Prupe.5G117000.1,Prupe.3G280600.1,Prupe.6G288300.1,Prupe.3G039200.1,Prupe.2G249100.1,Prupe.4G066000.1,Prupe.5G201000.1,Prupe.5G161600.1,Prupe.6G054500.1,Prupe.3G013800.1,Prupe.3G215000.1,Prupe.3G283200.1,Prupe.1G146400.1,Prupe.8G263800.1,Prupe.2G140600.1,Prupe.6G038100.1,Prupe.2G269800.1,Prupe.1G…
Pp04	8000001	9000000	263	Prupe.3G232700.1,Prupe.3G197000.1,Prupe.2G279800.1,Prupe.1G163100.1,Prupe.4G052400.1,Prupe.1G203200.1,Prupe.3G255500.1,Prupe.5G018200.1,Prupe.4G143300.1,Prupe.4G143400.1,Prupe.5G019500.1,Prupe.3G243500.1,Prupe.3G196900.1,Prupe.7G161700.1,Prupe.1G129700.1,Prupe.1G461300.1,Prupe.1G483200.1,Prupe.1G331900.1,Prupe.6G340000.1,Prupe.1G484800.1,Prupe.2G206900.1,Prupe.7G219900.1,Prupe.6G081500.1,Prupe.1G…
Pp04	12000001	13000000	369	Prupe.4G197400.1,Prupe.7G189700.1,Prupe.8G193300.1,Prupe.7G203100.1,Prupe.1G293400.1,Prupe.1G187900.1,Prupe.1G021400.1,Prupe.1G322300.1,Prupe.1G313900.1,Prupe.8G137600.1,Prupe.6G079400.1,Prupe.6G132400.1,Prupe.2G206900.1,Prupe.1G129700.1,Prupe.3G197000.1,Prupe.6G081500.1,Prupe.7G094800.1,Prupe.2G083900.1,Prupe.7G161700.1,Prupe.1G077000.1,Prupe.2G322900.1,Prupe.4G271700.1,Prupe.5G053500.1,Prupe.6G…
Pp04	13000001	14000000	497	Prupe.4G176000.1,Prupe.8G082300.1,Prupe.4G271700.1,Prupe.1G418700.1,Prupe.4G209400.1,Prupe.4G208800.1,Prupe.3G215700.1,Prupe.4G217800.1,Prupe.6G339400.1,Prupe.1G389600.1,Prupe.5G117000.1,Prupe.7G189700.1,Prupe.6G147000.1,Prupe.1G332800.1,Prupe.7G244100.1,Prupe.3G039200.1,Prupe.7G138800.1,Prupe.4G040600.1,Prupe.1G302800.1,Prupe.5G201000.1,Prupe.6G315700.1,Prupe.2G249100.1,Prupe.4G007500.1,Prupe.8G…
Pp05	1000001	2000000	585	Prupe.5G010000.1,Prupe.5G009800.1,Prupe.5G204600.1,Prupe.8G142000.1,Prupe.3G175300.1,Prupe.2G135200.1,Prupe.1G015800.1,Prupe.6G097600.1,Prupe.8G150400.1,Prupe.7G073800.1,Prupe.1G504000.1,Prupe.6G012700.1,Prupe.2G035500.1,Prupe.5G208400.1,Prupe.5G046300.1,Prupe.1G030800.1,Prupe.7G027300.1,Prupe.3G238000.1,Prupe.8G184800.1,Prupe.6G236300.1,Prupe.2G327900.1,Prupe.8G231800.1,Prupe.1G233300.1,Prupe.8G…
Pp05	2000001	3000000	587	Prupe.6G361300.1,Prupe.7G064400.1,Prupe.1G579100.1,Prupe.3G029400.1,Prupe.8G066700.1,Prupe.6G350100.1,Prupe.1G379700.1,Prupe.8G119300.1,Prupe.2G298100.1,Prupe.2G124200.1,Prupe.3G074200.1,Prupe.4G124300.1,Prupe.4G112100.1,Prupe.1G379600.1,Prupe.8G078200.1,Prupe.2G308500.1,Prupe.3G052500.1,Prupe.2G084400.1,Prupe.5G019100.1,Prupe.5G109700.1,Prupe.2G010400.1,Prupe.2G135200.1,Prupe.1G377400.1,Prupe.6G…
Pp05	4000001	5000000	363	Prupe.3G039800.1,Prupe.5G035400.1,Prupe.8G107600.1,Prupe.2G322700.1,Prupe.2G135200.1,Prupe.6G296100.1,Prupe.5G079300.1,Prupe.1G329000.1,Prupe.1G446700.1,Prupe.5G031100.1,Prupe.5G037000.1,Prupe.7G073800.1,Prupe.4G242300.1,Prupe.5G236200.1,Prupe.1G389600.1,Prupe.6G329200.1,Prupe.2G292300.1,Prupe.8G094100.1,Prupe.5G037600.1,Prupe.7G259500.1,Prupe.3G127200.1,Prupe.1G235200.1,Prupe.6G351900.1,Prupe.6G…
Pp05	6000001	7000000	848	Prupe.4G275600.1,Prupe.5G046300.1,Prupe.1G482200.1,Prupe.3G114100.1,Prupe.3G269200.1,Prupe.2G312500.1,Prupe.5G208400.1,Prupe.2G216400.1,Prupe.5G057100.1,Prupe.5G056900.1,Prupe.4G248400.1,Prupe.2G195400.1,Prupe.8G127000.1,Prupe.3G108700.1,Prupe.1G409600.1,Prupe.1G504000.1,Prupe.1G549600.1,Prupe.5G117100.1,Prupe.2G195100.1,Prupe.7G262200.1,Prupe.5G117200.1,Prupe.6G223000.1,Prupe.6G162600.1,Prupe.5G…
Pp05	7000001	8000000	497	Prupe.3G004400.1,Prupe.2G247600.1,Prupe.1G330500.1,Prupe.1G504000.1,Prupe.6G362600.1,Prupe.1G105000.1,Prupe.2G121200.1,Prupe.6G127400.1,Prupe.2G178100.1,Prupe.4G049600.1,Prupe.3G259100.1,Prupe.5G143100.1,Prupe.7G264100.1,Prupe.4G144200.1,Prupe.4G174400.1,Prupe.7G062600.1,Prupe.6G223000.1,Prupe.2G085400.1,Prupe.2G279700.1,Prupe.3G186500.1,Prupe.3G006100.1,Prupe.5G146300.1,Prupe.8G228200.1,Prupe.8G…
Pp05	11000001	12000000	432	Prupe.5G104000.1,Prupe.3G176600.1,Prupe.1G330500.1,Prupe.4G102200.1,Prupe.7G073800.1,Prupe.7G264100.1,Prupe.7G217800.1,Prupe.2G215600.1,Prupe.3G037300.1,Prupe.1G446600.1,Prupe.3G137500.1,Prupe.4G176000.1,Prupe.6G144900.1,Prupe.1G342700.1,Prupe.3G003800.1,Prupe.6G339400.1,Prupe.1G233300.1,Prupe.1G293400.1,Prupe.7G045500.1,Prupe.5G204600.1,Prupe.7G152600.1,Prupe.6G018200.1,Prupe.8G257500.1,Prupe.1G…
Pp05	13000001	14000000	522	Prupe.5G138600.1,Prupe.5G138300.1,Prupe.5G138700.1,Prupe.8G066700.1,Prupe.2G311700.1,Prupe.1G401800.1,Prupe.2G211400.1,Prupe.1G513000.1,Prupe.2G084200.1,Prupe.1G501900.1,Prupe.6G255400.1,Prupe.2G175500.1,Prupe.2G010400.1,Prupe.8G031500.1,Prupe.8G119500.1,Prupe.2G084400.1,Prupe.2G200900.1,Prupe.5G142900.1,Prupe.1G572500.1,Prupe.1G523200.1,Prupe.4G112100.1,Prupe.1G460700.1,Prupe.8G013300.1,Prupe.1G…
Pp05	14000001	15000000	512	Prupe.6G141100.1,Prupe.7G268800.1,Prupe.5G159400.1,Prupe.2G098700.1,Prupe.6G276500.1,Prupe.1G220700.1,Prupe.2G293900.1,Prupe.4G197500.1,Prupe.1G360200.1,Prupe.6G067000.1,Prupe.1G460200.1,Prupe.8G028700.1,Prupe.4G201900.1,Prupe.2G296600.1,Prupe.3G184800.1,Prupe.6G043300.1,Prupe.7G191200.1,Prupe.2G193700.1,Prupe.2G172100.1,Prupe.7G157800.1,Prupe.5G083500.1,Prupe.5G129600.1,Prupe.7G243900.1,Prupe.8G…
Pp05	17000001	18000000	540	Prupe.5G194600.1,Prupe.1G093900.1,Prupe.6G039700.1,Prupe.2G043600.1,Prupe.6G008300.1,Prupe.1G225800.1,Prupe.2G272300.1,Prupe.2G310800.1,Prupe.8G097300.1,Prupe.1G588300.1,Prupe.1G303800.1,Prupe.1G067900.1,Prupe.1G544900.1,Prupe.1G377400.1,Prupe.2G052500.1,Prupe.1G561900.1,Prupe.1G084400.1,Prupe.1G145800.1,Prupe.6G366200.1,Prupe.1G354700.1,Prupe.4G110600.1,Prupe.1G346500.1,Prupe.1G332800.1,Prupe.7G…
Pp06	8000001	9000000	405	Prupe.2G042100.1,Prupe.4G139000.1,Prupe.8G134200.1,Prupe.8G028700.1,Prupe.7G146900.1,Prupe.3G048500.1,Prupe.1G578900.1,Prupe.6G113600.1,Prupe.5G099800.1,Prupe.4G272100.1,Prupe.5G204600.1,Prupe.6G113700.1,Prupe.3G186500.1,Prupe.4G174400.1,Prupe.4G201900.1,Prupe.3G023300.1,Prupe.1G563900.1,Prupe.1G456000.1,Prupe.1G356400.1,Prupe.1G246000.1,Prupe.7G176400.1,Prupe.3G207800.1,Prupe.2G293900.1,Prupe.8G…
Pp06	9000001	10000000	397	Prupe.7G045000.1,Prupe.2G296600.1,Prupe.2G098700.1,Prupe.7G243900.1,Prupe.3G053000.1,Prupe.6G276500.1,Prupe.1G220700.1,Prupe.2G140200.1,Prupe.6G262900.1,Prupe.1G466400.1,Prupe.4G197500.1,Prupe.5G080700.1,Prupe.8G201400.1,Prupe.4G019800.1,Prupe.8G178800.1,Prupe.6G121700.1,Prupe.5G208400.1,Prupe.5G117000.1,Prupe.6G223400.1,Prupe.4G201900.1,Prupe.2G134300.1,Prupe.3G004300.1,Prupe.1G298300.1,Prupe.6G…
Pp06	10000001	11000000	649	Prupe.6G033600.1,Prupe.6G128600.1,Prupe.6G128700.1,Prupe.1G577900.1,Prupe.4G140500.1,Prupe.2G277200.1,Prupe.5G127500.1,Prupe.2G098700.1,Prupe.6G043300.1,Prupe.6G237000.1,Prupe.6G217700.1,Prupe.5G080700.1,Prupe.4G201900.1,Prupe.7G243500.1,Prupe.7G165000.1,Prupe.1G111800.1,Prupe.1G329500.1,Prupe.6G073900.1,Prupe.6G343400.1,Prupe.2G243000.1,Prupe.2G311700.1,Prupe.3G292400.1,Prupe.6G196900.1,Prupe.5G…
Pp06	11000001	12000000	622	Prupe.7G199000.1,Prupe.6G042600.1,Prupe.6G217700.1,Prupe.7G270100.1,Prupe.5G208400.1,Prupe.7G229300.1,Prupe.3G259100.1,Prupe.7G202200.1,Prupe.1G222700.1,Prupe.8G160200.1,Prupe.1G386800.1,Prupe.6G234300.1,Prupe.1G550700.1,Prupe.5G026000.1,Prupe.2G252900.1,Prupe.7G188800.1,Prupe.1G235200.1,Prupe.1G578900.1,Prupe.1G319400.1,Prupe.3G186500.1,Prupe.4G201900.1,Prupe.4G197500.1,Prupe.2G098700.1,Prupe.4G…
Pp06	17000001	18000000	334	Prupe.8G031500.1,Prupe.2G195400.1,Prupe.5G117000.1,Prupe.1G165700.1,Prupe.7G057000.1,Prupe.7G027300.1,Prupe.3G039200.1,Prupe.2G249100.1,Prupe.5G201000.1,Prupe.4G040600.1,Prupe.2G316000.1,Prupe.5G194600.1,Prupe.1G506600.1,Prupe.4G205100.1,Prupe.6G258700.1,Prupe.3G127700.1,Prupe.1G351600.1,Prupe.1G302700.1,Prupe.7G165000.1,Prupe.1G523900.1,Prupe.6G022700.1,Prupe.3G175100.1,Prupe.6G356500.1,Prupe.6G…
Pp06	18000001	19000000	291	Prupe.1G333400.1,Prupe.7G138400.1,Prupe.4G085800.1,Prupe.6G341900.1,Prupe.3G236100.1,Prupe.3G085100.1,Prupe.7G204500.1,Prupe.3G107100.1,Prupe.4G086300.1,Prupe.1G134800.1,Prupe.3G112500.1,Prupe.8G076900.1,Prupe.5G234300.1,Prupe.1G302700.1,Prupe.6G077300.1,Prupe.8G166600.1,Prupe.7G057000.1,Prupe.4G244300.1,Prupe.8G028700.1,Prupe.1G486200.1,Prupe.4G247300.1,Prupe.5G189700.1,Prupe.7G073800.1,Prupe.5G…
Pp06	23000001	24000000	404	Prupe.2G154600.1,Prupe.2G263300.1,Prupe.7G128900.1,Prupe.7G049100.1,Prupe.4G035200.1,Prupe.7G219900.1,Prupe.7G247800.1,Prupe.1G061500.1,Prupe.2G259400.1,Prupe.5G006400.1,Prupe.1G456300.1,Prupe.8G141300.1,Prupe.1G463400.1,Prupe.3G042200.1,Prupe.4G276300.1,Prupe.5G149700.1,Prupe.1G155400.1,Prupe.6G226300.1,Prupe.1G478400.1,Prupe.1G507500.1,Prupe.2G305500.1,Prupe.1G310700.1,Prupe.1G322400.1,Prupe.1G…
Pp06	26000001	27000000	187	Prupe.6G276100.1,Prupe.3G264100.1,Prupe.2G263300.1,Prupe.1G456300.1,Prupe.4G059900.1,Prupe.3G039200.1,Prupe.4G040600.1,Prupe.5G201000.1,Prupe.2G249100.1,Prupe.8G031200.1,Prupe.6G359100.1,Prupe.7G244100.1,Prupe.7G138800.1,Prupe.1G558800.1,Prupe.8G193300.1,Prupe.4G007500.1,Prupe.2G190100.1,Prupe.8G139700.1,Prupe.2G202900.1,Prupe.5G117000.1,Prupe.5G074700.1,Prupe.4G282200.1,Prupe.4G054900.1,Prupe.6G…
Pp07	1000001	2000000	388	Prupe.1G036800.1,Prupe.6G035300.1,Prupe.7G144800.1,Prupe.5G030000.1,Prupe.2G052500.1,Prupe.6G347600.1,Prupe.3G176600.1,Prupe.7G027600.1,Prupe.6G290700.1,Prupe.1G168000.1,Prupe.3G177400.1,Prupe.6G043300.1,Prupe.8G052200.1,Prupe.3G290300.1,Prupe.8G235100.1,Prupe.1G562700.1,Prupe.7G010600.1,Prupe.1G531900.1,Prupe.1G389600.1,Prupe.1G063000.1,Prupe.7G011100.1,Prupe.8G200300.1,Prupe.2G243000.1,Prupe.5G…
Pp07	2000001	3000000	439	Prupe.2G275800.1,Prupe.7G218300.1,Prupe.2G022000.1,Prupe.7G214800.1,Prupe.2G102100.1,Prupe.1G329500.1,Prupe.5G173600.1,Prupe.1G119000.1,Prupe.3G053000.1,Prupe.7G198800.1,Prupe.1G330100.1,Prupe.1G214100.1,Prupe.2G008800.1,Prupe.2G269100.1,Prupe.4G209500.1,Prupe.5G183900.1,Prupe.7G157900.1,Prupe.2G292500.1,Prupe.1G557900.1,Prupe.6G037500.1,Prupe.4G270500.1,Prupe.7G090500.1,Prupe.1G447700.1,Prupe.5G…
Pp07	5000001	6000000	255	Prupe.3G135900.1,Prupe.4G096600.1,Prupe.5G075100.1,Prupe.7G027300.1,Prupe.2G065300.1,Prupe.1G268900.1,Prupe.8G180900.1,Prupe.6G281800.1,Prupe.8G200800.1,Prupe.7G224900.1,Prupe.6G197600.1,Prupe.7G022800.1,Prupe.1G340400.1,Prupe.1G355600.1,Prupe.6G269500.1,Prupe.5G055100.1,Prupe.6G339400.1,Prupe.4G258400.1,Prupe.8G167300.1,Prupe.8G038400.1,Prupe.1G387900.1,Prupe.4G274500.1,Prupe.3G142000.1,Prupe.7G…
Pp07	6000001	7000000	219	Prupe.7G045000.1,Prupe.2G296600.1,Prupe.8G251300.1,Prupe.2G324400.1,Prupe.1G585400.1,Prupe.3G196700.1,Prupe.6G031300.1,Prupe.2G303400.1,Prupe.7G228000.1,Prupe.2G083400.1,Prupe.7G165200.1,Prupe.2G317100.1,Prupe.2G099900.1,Prupe.1G141000.1,Prupe.6G345100.1,Prupe.3G184900.1,Prupe.8G127500.1,Prupe.2G160100.1,Prupe.6G295500.1,Prupe.1G135400.1,Prupe.5G050300.1,Prupe.1G044000.1,Prupe.8G174500.1,Prupe.7G…
Pp07	11000001	12000000	273	Prupe.7G072600.1,Prupe.2G296600.1,Prupe.6G031300.1,Prupe.7G072500.1,Prupe.5G154800.1,Prupe.3G219100.1,Prupe.1G120700.1,Prupe.7G073400.1,Prupe.1G553800.1,Prupe.1G366900.1,Prupe.8G172600.1,Prupe.1G508100.1,Prupe.4G036600.1,Prupe.7G074200.1,Prupe.7G176400.1,Prupe.2G029900.1,Prupe.4G019800.1,Prupe.5G080700.1,Prupe.6G276500.1,Prupe.6G059300.1,Prupe.2G140200.1,Prupe.7G232100.1,Prupe.2G098700.1,Prupe.4G…
Pp07	12000001	13000000	444	Prupe.7G084800.1,Prupe.7G084600.1,Prupe.7G085400.1,Prupe.2G098700.1,Prupe.1G220700.1,Prupe.4G006100.1,Prupe.1G508100.1,Prupe.8G028700.1,Prupe.4G197500.1,Prupe.3G289200.1,Prupe.1G246000.1,Prupe.8G127500.1,Prupe.3G198800.1,Prupe.7G123100.1,Prupe.1G395600.1,Prupe.7G228000.1,Prupe.5G129600.1,Prupe.1G585400.1,Prupe.7G191200.1,Prupe.6G067000.1,Prupe.2G309200.1,Prupe.6G276500.1,Prupe.7G264900.1,Prupe.1G…
Pp07	14000001	15000000	246	Prupe.1G508100.1,Prupe.7G232100.1,Prupe.4G019800.1,Prupe.1G472400.1,Prupe.4G079600.1,Prupe.6G332400.1,Prupe.7G157800.1,Prupe.7G191200.1,Prupe.1G326900.1,Prupe.6G067000.1,Prupe.3G202300.1,Prupe.6G276500.1,Prupe.1G553800.1,Prupe.7G101600.1,Prupe.5G038800.1,Prupe.1G264000.1,Prupe.5G080700.1,Prupe.1G379300.1,Prupe.1G366900.1,Prupe.6G081500.1,Prupe.7G114800.1,Prupe.7G114700.1,Prupe.2G296600.1,Prupe.1G…
Pp08	5000001	6000000	363	Prupe.6G034100.1,Prupe.1G019000.1,Prupe.8G151100.1,Prupe.4G065400.1,Prupe.1G105500.1,Prupe.6G336800.1,Prupe.8G047500.1,Prupe.6G139200.1,Prupe.5G133100.1,Prupe.2G247600.1,Prupe.6G086700.1,Prupe.3G198000.1,Prupe.1G558800.1,Prupe.6G288300.1,Prupe.4G164000.1,Prupe.3G123200.1,Prupe.2G249100.1,Prupe.3G280600.1,Prupe.6G321100.1,Prupe.8G094100.1,Prupe.5G201000.1,Prupe.1G364500.1,Prupe.4G066000.1,Prupe.5G…
Pp08	8000001	9000000	280	Prupe.7G217500.1,Prupe.1G563200.1,Prupe.8G037100.1,Prupe.2G242900.1,Prupe.6G055700.1,Prupe.7G164900.1,Prupe.7G230800.1,Prupe.6G350000.1,Prupe.4G249600.1,Prupe.8G271600.1,Prupe.3G165300.1,Prupe.7G104100.1,Prupe.4G205400.1,Prupe.2G012200.1,Prupe.3G293600.1,Prupe.8G150900.1,Prupe.6G261900.1,Prupe.1G302800.1,Prupe.3G157200.1,Prupe.2G249100.1,Prupe.4G248400.1,Prupe.7G138800.1,Prupe.6G288300.1,Prupe.3G…
Pp08	10000001	11000000	441	Prupe.6G086700.1,Prupe.1G253100.1,Prupe.6G329500.1,Prupe.3G184600.1,Prupe.5G132900.1,Prupe.8G134900.1,Prupe.5G041000.1,Prupe.1G539000.1,Prupe.6G054500.1,Prupe.7G162800.1,Prupe.4G102200.1,Prupe.6G178200.1,Prupe.1G306000.1,Prupe.2G258000.1,Prupe.5G072700.1,Prupe.1G024200.1,Prupe.6G071800.1,Prupe.2G060600.1,Prupe.5G171400.1,Prupe.8G050800.1,Prupe.1G177500.1,Prupe.8G096600.1,Prupe.7G123500.1,Prupe.2G…
Pp08	12000001	13000000	320	Prupe.5G241500.1,Prupe.2G324400.1,Prupe.7G019400.1,Prupe.8G087300.1,Prupe.6G097600.1,Prupe.6G035300.1,Prupe.1G570800.1,Prupe.8G066400.1,Prupe.8G087000.1,Prupe.4G011300.1,Prupe.8G204500.1,Prupe.2G101300.1,Prupe.1G375200.1,Prupe.3G286700.1,Prupe.7G188600.1,Prupe.7G062100.1,Prupe.5G165400.1,Prupe.1G396300.1,Prupe.1G100700.1,Prupe.7G055000.1,Prupe.6G224100.1,Prupe.4G248100.1,Prupe.7G189200.1,Prupe.5G…
Pp08	15000001	16000000	340	Prupe.6G086700.1,Prupe.6G345500.1,Prupe.3G088100.1,Prupe.5G161600.1,Prupe.5G243500.1,Prupe.4G282300.1,Prupe.1G561900.1,Prupe.6G039700.1,Prupe.1G093900.1,Prupe.1G335100.1,Prupe.6G064700.1,Prupe.3G150100.1,Prupe.3G003800.1,Prupe.1G523100.1,Prupe.2G043600.1,Prupe.1G045900.1,Prupe.6G008300.1,Prupe.6G277500.1,Prupe.8G127000.1,Prupe.8G137600.1,Prupe.2G121200.1,Prupe.3G165500.1,Prupe.6G350000.1,Prupe.6G…
