# Supplementary material for: Combined nature and human selections reshaped peach fruit metabolome
Source: Genome Biol. 2022 Jul 4;23:146. doi: 10.1186/s13059-022-02719-6 (PMC9254577; doi:10.1186/s13059-022-02719-6)
Supplement: Supplementary file 22 — Additional file 22: Table S21. Browning indexes (△A) of the 186 peach accessions. [file 13059_2022_2719_MOESM22_ESM.xlsx]

## Sheet: Sheet1
Additional file 22: Table S21. Browning indexes (△A) of the 186 peach accessions.
Accession ID	Average browning index (ΔA)
Pch002	0.039
Pch003	0.041
Pch004	0.036
Pch005	0.021
Pch006	0.032
Pch007	0.054
Pch008	0.0515
Pch009	0.05
Pch010	0.186
Pch011	0.0505
Pch012	0.0415
Pch013	0.06
Pch014	0.0865
Pch015	0.0825
Pch019	0.0315
Pch020	0.063
Pch023	0.011
Pch024	0.0885
Pch025	0.0605
Pch026	0.0525
Pch027	0.082
Pch029	0.0535
Pch030	0.054
Pch033	0.0555
Pch034	0.0505
Pch036	0.085
Pch037	0.051
Pch038	0.0255
Pch039	0.1365
Pch041	0.037
Pch043	0.095
Pch044	0.0575
Pch045	0.0435
Pch046	0.078
Pch048	0.106
Pch049	0.062
Pch050	0.02
Pch051	0.0555
Pch053	0.076
Pch054	0.1015
Pch055	0.201
Pch057	0.099
Pch058	0.07
Pch059	0.0495
Pch060	0.062
Pch061	0.043
Pch062	0.033
Pch063	0.0845
Pch064	0.055
Pch066	0.0755
Pch068	0.1775
Pch070	0.0025
Pch071	0.0575
Pch072	0.0395
Pch075	0.066
Pch077	0.0335
Pch078	0.0465
Pch079	0.049
Pch080	0.0335
Pch081	0.0725
Pch082	0.059
Pch083	0.0785
Pch084	0.0945
Pch086	0.0795
Pch088	0.0575
Pch089	0.0935
Pch090	0.05
Pch091	0.065
Pch092	0.0555
Pch093	0.051
Pch095	0.114
Pch096	0.144
Pch100	0.0565
Pch102	0.062
Pch105	0.0705
Pch107	0.046
Pch108	0.094
Pch109	0.127
Pch110	0.073
Pch112	0.1085
Pch115	0.0595
Pch117	0.1075
Pch118	0.0345
Pch120	0.07
Pch124	0.051
Pch125	0.045
Pch126	0.0775
Pch127	0.078
Pch130	0.0535
Pch131	0.0375
Pch132	0.0605
Pch133	0.038
Pch134	0.096
Pch136	0.1055
Pch138	0.0655
Pch139	0.1105
Pch141	0.11
Pch142	0.031
Pch144	0.0235
Pch147	0.052
Pch148	0.0755
Pch150	0.024
Pch151	0.056
Pch153	0.0885
Pch154	0.0525
Pch156	0.032
Pch157	0.053
Pch158	0.047
Pch160	0.0565
Pch161	0.0735
Pch162	0.129
Pch163	0.0075
Pch164	0.0245
Pch165	0.0355
Pch166	0.006
Pch167	0.032
Pch168	0.053
Pch169	0.054
Pch170	0.094
Pch171	0.0805
Pch172	0.0885
Pch174	0.0625
Pch175	0.0725
Pch176	0.1075
Pch177	0.041
Pch179	0.055
Pch180	0.124
Pch181	0.083
Pch182	0.03
Pch183	0.062
Pch184	0.045
Pch185	0.111
Pch187	0.031
Pch188	0.055
Pch189	0.064
Pch191	0.024
Pch192	0.054
Pch193	0.0425
Pch194	0.0745
Pch195	0.0365
Pch196	0.0765
Pch197	0.11
Pch200	0.051
Pch202	0.0705
Pch203	0.0175
Pch204	0.0555
Pch208	0.0565
Pch209	0.07
Pch210	0.099
Pch212	0.053
Pch213	0.075
Pch215	0.1825
Pch217	0.1575
Pch218	0.4035
Pch219	0.1
Pch220	0.1225
Pch222	0.034
Pch224	0.104
Pch225	0.082
Pch227	0.028
Pch228	0.04
Pch230	0
Pch232	0.0575
Pch233	0.0545
Pch235	0.0725
Pch236	0.0635
Pch238	0.0505
Pch239	0.075
Pch240	0.0315
Pch242	0.045
Pch244	0.051
Pch245	0.0305
Pch246	0.1735
Pch247	0.0625
Pch248	0.058
Pch252	0.082
Pch256	0.0245
Pch258	0.087
Pch261	0.0735
Pch263	0.077
Pch264	0.0605
Pch265	0.06
Pch266	0.075
Pch267	0.051
Pch270	0.033
Pch271	0.0035
