# Supplementary material for: Combined nature and human selections reshaped peach fruit metabolome
Source: Genome Biol. 2022 Jul 4;23:146. doi: 10.1186/s13059-022-02719-6 (PMC9254577; doi:10.1186/s13059-022-02719-6)
Supplement: Supplementary file 23 — Additional file 23: Table S22. Correlation between metabolite contents and browning indexes. [file 13059_2022_2719_MOESM23_ESM.xlsx]

## Sheet: Sheet1
Additional file 23: Table S22. Correlation between metabolite contents and browning indexes.
Metabolite ID	Correlation with browning index (ΔA)	Compounds	Class
ln0246	0.186009	Guanosine 3',5'-cyclic monophosphate	Nucleotide and derivatives
ln0470-2	0.198025	-	-
ln0719	0.184146	-	-
lpm0088	0.275123	-	-
lpm0441	0.253156	-	-
mr018	0.248104	Apigenin-5-O-glucoside	Flavonoids
mr1035	0.198803	Kynurenic acid	Organic acid and derivatives
mr1145	0.219156	Quercetin 3-O-glucoside (Isotrifoliin)	Flavonoids
mr1155	0.194357	-	-
mr1193	0.208495	N2, N2-Dimethylguanosine	Nucleotide and derivatives
mr1274	0.187725	Chrysoeriol 7-O-hexoside	Flavonoids
mr128	0.3932	-	-
mr1284	0.181666	14,15-Dehydrocrepenynic acid	Lipids
mr131	0.192543	MAG (18:3) isomer1	Lipids
mr1325	0.194747	L-Leucine	Amino acid and derivatives
mr1345	0.22552	-	-
mr1374-2	0.233167	-	-
mr1517	0.210993	-	-
mr2064	0.18539	delta-Tridecalactone	Others
mr2092-2	0.38785	-	-
mr2095	0.189451	-	-
mr2096	0.253989	5'-Deoxy-5'-Methylthioadenosine	Nucleotide and derivatives
mr2140	0.20254	S-(5'-Adenosyl)-L-methionine	Amino acid and derivatives
mr248	0.204607	5-oxoproline	Amino acid and derivatives
mr279	0.273291	L-Tryptophan	Amino acid and derivatives
mr325-2	0.371528	-	-
mr650	0.221343	3-Indoleacetonitrile	Alkaloids
mr886-2	0.229078	-	-
mr946	0.182291	-	-
mr956-2	0.193397	-	-
mws0169-P1	0.194287	Cyanidin 3-O-rutinoside (Keracyanin)	Flavonoids
mws0170-P1	0.203364	-	-
mws0179-N3	0.184597	Chlorogenic acid methyl ester	Organic acid and derivatives
mws0180-N2	0.208951	2,5-dihydroxybenzoic acid	Organic acid and derivatives
pe01243-1	0.195929	-	-
pe03095-1	0.182985	-	-
pe03195-2	0.182384	-	-
pe05442-1	0.39447	-	-
pe05830-2	0.184933	-	-
pe06341-1	0.305652	-	-
pe06415-1	0.205553	-	-
pe06994-2	0.195451	-	-
pe08315-1	0.215779	-	-
pe08744-2	0.215699	-	-
pe08814-1	0.20346	-	-
pe09803-1	0.200572	-	-
pe09838-2	0.196643	-	-
pe10804-1	0.205437	-	-
pe11843-1	0.216078	-	-
pe12623-1	0.236375	-	-
pe12641-1	0.234945	-	-
pe13598-1	0.24977	-	-
pe14709-2	0.202433	-	-
pe15513-2	0.234801	-	-
pe15519-1	0.196628	-	-
pe15528-1	0.224722	-	-
pe15579-1	0.194917	-	-
pe15788-2	0.219804	-	-
pe16465-2	0.190937	Maloyltartaric acid glucoside	Organic acid and derivatives
pe16473-1	0.187352	-	-
pe20000-2	0.280923	-	-
pe20694-1	0.181197	-	-
pe21570-1	0.199347	-	-
pe21934-2	0.240741	-	-
pe22385-2	0.206677	-	-
pe22564-1	0.221216	-	-
pe23878-1	0.270551	-	-
pe23899-2	0.214766	-	-
pe25455-1	0.196729	-	-
pe26238-1	0.222109	-	-
pe26253-1	0.183038	Succinic acid	Organic acid and derivatives
pe26479-1	0.198933	-	-
pe27480-1	0.193157	-	-
pe28243-1	0.251212	D(-)-Threose	Saccharides and alcohols
pe28263-1	0.239551	-	-
pe28280-2	0.21897	-	-
pe28289-2	0.18718	-	-
pe28330-1	0.202785	-	-
pe28869-2	0.368149	-	-
pe29240-1	0.200586	-	-
pe29392-2	0.290562	-	-
pe29860-2	0.332491	-	-
pe30236-1	0.182335	-	-
pe30363-2	0.319129	-	-
pe30852-1	0.368277	-	-
pe31355-1	0.195933	-	-
pe31478-1	0.197676	-	-
pe32164-1	0.184698	-	-
pe33123-1	0.262235	-	-
pe35101-1	0.191298	-	-
pe35988-1	0.215088	-	-
pe36967-2	0.192234	-	-
pe37117-1	0.204724	-	-
pe37147-1	0.260077	-	-
pe38037-2	0.212178	-	-
pe38215-1	0.247227	-	-
pe38240-1	0.199005	-	-
pe38900-2	0.194896	-	-
pe39042-1	0.224213	-	-
pe39892-1	0.233225	-	-
pe39988-1	0.191012	-	-
pe40108-2	0.183467	-	-
pe40698-1	0.21388	-	-
pe40866-1	0.226734	-	-
pe40916-1	0.194294	-	-
pe41671-1	0.252117	-	-
pe41760-1	0.191398	-	-
pe41984-2	0.183553	-	-
pe42898-2	0.187275	-	-
pe43531-1	0.242869	-	-
pe44454-1	0.216121	-	-
pe44482-1	0.221595	-	-
pe44592-1	0.253614	-	-
pe46290-2	0.186861	-	-
pe46328-1	0.218701	-	-
pe47259-1	0.221657	-	-
pe47428-2	0.183072	-	-
pe47470-2	0.195285	-	-
pe48363-1	0.21808	-	-
pe48438-2	0.194506	-	-
pe49805-1	0.190135	2-Hydroxyhexadecanoic acid	Lipids
pe50389-1	0.194482	-	-
pe51126-1	0.204545	-	-
pe52319-1	0.191063	-	-
pe54068-1	0.215017	-	-
pe56260-1	0.183135	-	-
pe56984-1	0.213035	-	-
pe57191-1	0.253425	-	-
pe57212-2	0.185497	-	-
pe57222-2	0.18755	-	-
pe57774-1	0.183988	-	-
pe57803-1	0.215517	-	-
pe57838-2	0.196311	3-Aminosalicylic acid	Organic acid and derivatives
pe58748-1	0.19243	-	-
pe58763-1	0.186444	-	-
pe58801-2	0.231016	-	-
pe58852-1	0.193937	-	-
pe58900-1	0.283052	Quercetin O-acetylhexoside	Flavonoids
pe59021-1	0.190439	-	-
pe59291-2	0.237267	-	-
pe59834-2	0.226555	-	-
pe59845-1	0.185628	-	-
pe59866-1	0.283731	-	-
pe59874-1	0.224892	-	-
pe60640-2	0.271075	-	-
pe60724-1	0.235013	-	-
pe60784-2	0.245676	-	-
pe60814-1	0.235446	-	-
pe60829-1	0.195666	-	-
pe60834-1	0.21825	-	-
pe60866-1	0.18845	-	-
qk011715	0.268552	-	-
qk016473	0.209673	-	-
qk017573	0.228713	Methoxyindoleacetic acid	Others
qk018547	0.319356	-	-
qk067362-2	0.269069	Eriodictyol-7-O-glucoside	Flavonoids
qk084368	0.186503	-	-
qk106456-2	0.208475	-	-
qk118797	0.209151	Caftaric acid	Organic acid and derivatives
qk120658	0.205553	methyl 3-O-beta-glucopyranosyl-gallate	Organic acid and derivatives
qk121628	0.212959	-	-
sn0612	0.247485	UROCANIC ACID(RG)	Organic acid and derivatives
sn0622	0.234923	-	-
sn0663	0.269586	-	-
sn0834-2	0.211608	Chrysoeriol 5-O-hexoside	Flavonoids
