# Supplementary material for: Combined nature and human selections reshaped peach fruit metabolome
Source: Genome Biol. 2022 Jul 4;23:146. doi: 10.1186/s13059-022-02719-6 (PMC9254577; doi:10.1186/s13059-022-02719-6)
Supplement: Supplementary file 24 — Additional file 24: Table S23. Selective sweeps related to peach domestication and improvement, and differentiation between eastern and western improved varieties. [file 13059_2022_2719_MOESM24_ESM.xlsx]

## Sheet: Sheet1
Additional file 24: Table S23. Selective sweeps related to peach domestication and improvement, and differentiation between eastern and western improved varieties.
Index-population differentiation	Chr.	Start point (bp)	End point (bp)		Sweep regions
Fst001	1	320001	430000	-	improvement	-
Fst002	1	570001	910000	-	improvement	-
Fst003	1	2400001	2550000	-	improvement	-
Fst004	1	2630001	2740000	-	-	differentiation
Fst005	1	2850001	3020000	-	improvement	-
Fst006	1	4330001	4470000	-	improvement	-
Fst007	1	5310001	5600000	-	improvement	-
Fst008	1	5670001	5850000	-	improvement	-
Fst009	1	6650001	7300000	-	improvement	-
Fst010	1	7350001	7500000	-	improvement	differentiation
Fst011	1	7800001	7900000	-	-	differentiation
Fst012	1	8050001	8230000	-	-	differentiation
Fst013	1	8500001	8650000	domestication	-	-
Fst014	1	9560001	9690000	-	improvement	-
Fst015	1	9830001	9970000	-	improvement	-
Fst016	1	10560001	11190000	-	-	differentiation
Fst017	1	11250001	11570000	domestication	-	-
Fst018	1	12790001	12900000	domestication	-	-
Fst019	1	14200001	14330000	domestication	-	-
Fst020	1	14580001	14680000	-	improvement	-
Fst021	1	14840001	14970000	-	improvement	-
Fst022	1	17370001	17550000	-	improvement	-
Fst023	1	18640001	18780000	-	improvement	-
Fst024	1	20300001	20440000	-	improvement	-
Fst025	1	22410001	22660000	-	-	differentiation
Fst026	1	23030001	23140000	-	improvement	-
Fst027	1	24350001	24920000	-	improvement	differentiation
Fst028	1	25140001	25300000	-	-	differentiation
Fst029	1	25470001	25740000	domestication	-	differentiation
Fst030	1	26390001	26890000	domestication	-	differentiation
Fst031	1	27000001	27480000	-	improvement	differentiation
Fst032	1	27620001	27780000	-	-	differentiation
Fst033	1	27940001	28240000	-	-	differentiation
Fst034	1	28340001	28500000	-	-	differentiation
Fst035	1	28640001	28900000	-	improvement	differentiation
Fst036	1	29060001	29210000	-	-	differentiation
Fst037	1	29610001	29750000	-	improvement	-
Fst038	1	30230001	30490000	-	improvement	differentiation
Fst039	1	31080001	31360000	-	-	differentiation
Fst040	1	31450001	32570000	-	improvement	differentiation
Fst041	1	32650001	33060000	-	-	differentiation
Fst042	1	33670001	33990000	-	-	differentiation
Fst043	1	35480001	35760000	-	improvement	differentiation
Fst044	1	37070001	37410000	domestication	-	-
Fst045	1	37620001	37810000	-	-	differentiation
Fst046	1	38630001	38790000	-	-	differentiation
Fst047	1	38840001	38940000	-	-	differentiation
Fst048	1	39050001	39400000	domestication	-	-
Fst049	1	39830001	40010000	domestication	-	-
Fst050	1	40950001	41290000	-	improvement	-
Fst051	1	41420001	42150000	domestication	-	-
Fst052	1	44380001	44530000	domestication	-	-
Fst053	1	44630001	44820000	domestication	-	-
Fst054	1	46100001	46270000	domestication	-	-
Fst055	1	46590001	46790000	domestication	-	-
Fst056	1	47650001	47850000	-	improvement	-
Fst057	2	690001	790000	domestication	-	-
Fst058	2	2270001	2420000	-	-	differentiation
Fst059	2	3140001	3290000	-	-	differentiation
Fst060	2	7270001	7430000	-	-	differentiation
Fst061	2	8560001	9290000	-	-	differentiation
Fst062	2	9720001	9820000	-	-	differentiation
Fst063	2	10490001	10600000	-	improvement	-
Fst064	2	11010001	11110000	-	-	differentiation
Fst065	2	11360001	11590000	domestication	improvement	-
Fst066	2	11740001	11910000	domestication	-	-
Fst067	2	12620001	12760000	domestication	-	-
Fst068	2	13250001	13450000	-	-	differentiation
Fst069	2	13560001	13660000	domestication	-	-
Fst070	2	13750001	13890000	-	improvement	differentiation
Fst071	2	14260001	14570000	domestication	improvement	-
Fst072	2	15420001	15530000	-	-	differentiation
Fst073	2	15630001	15900000	-	-	differentiation
Fst074	2	16150001	16250000	domestication	-	-
Fst075	2	16820001	16920000	-	-	differentiation
Fst076	2	17120001	17260000	-	-	differentiation
Fst077	2	17510001	17840000	-	improvement	differentiation
Fst078	2	18400001	18520000	-	improvement	-
Fst079	2	18820001	18920000	-	-	differentiation
Fst080	2	18980001	19110000	-	-	differentiation
Fst081	2	19170001	19880000	domestication	improvement	differentiation
Fst082	2	20260001	20730000	domestication	improvement	differentiation
Fst083	2	20830001	21290000	-	-	differentiation
Fst084	2	22160001	22350000	-	-	differentiation
Fst085	2	22410001	22580000	-	-	differentiation
Fst086	2	22950001	23280000	-	-	differentiation
Fst087	2	24320001	24640000	-	-	differentiation
Fst088	2	25120001	25350000	-	-	differentiation
Fst089	2	25410001	25570000	-	-	differentiation
Fst090	2	26360001	26750000	-	-	differentiation
Fst091	2	26910001	27860000	domestication	improvement	differentiation
Fst092	2	27940001	28820000	-	-	differentiation
Fst093	2	28890001	29380000	-	-	differentiation
Fst094	2	29560001	29780000	-	improvement	differentiation
Fst095	2	30160001	30390000	-	-	differentiation
Fst096	3	1560001	1670000	-	-	differentiation
Fst097	3	2340001	2530000	domestication	improvement	-
Fst098	3	6310001	6630000	domestication	improvement	-
Fst099	3	7140001	7270000	domestication	-	-
Fst100	3	7440001	7630000	domestication	improvement	-
Fst101	3	9410001	9510000	-	improvement	-
Fst102	3	10990001	11130000	-	improvement	-
Fst103	3	11820001	12050000	domestication	improvement	-
Fst104	3	12490001	12690000	domestication	-	-
Fst105	3	12810001	12940000	domestication	-	-
Fst106	3	13890001	14260000	domestication	-	-
Fst107	3	15130001	15230000	domestication	-	-
Fst108	3	16180001	16290000	-	improvement	-
Fst109	3	16470001	16570000	-	improvement	-
Fst110	3	17640001	17740000	-	improvement	-
Fst111	3	17960001	18150000	domestication	-	-
Fst112	3	19140001	19250000	-	-	differentiation
Fst113	3	19310001	19470000	-	-	differentiation
Fst114	3	19530001	19910000	domestication	improvement	-
Fst115	3	21790001	21950000	domestication	-	-
Fst116	3	22960001	23090000	-	improvement	-
Fst117	3	23300001	23550000	-	improvement	-
Fst118	3	23710001	24120000	-	improvement	differentiation
Fst119	3	24490001	24840000	-	improvement	differentiation
Fst120	3	25190001	25620000	-	-	differentiation
Fst121	3	26460001	26570000	domestication	-	-
Fst122	3	26770001	27080000	-	-	differentiation
Fst123	4	30001	450000	domestication	-	-
Fst124	4	1680001	2370000	domestication	improvement	-
Fst125	4	7230001	7870000	domestication	-	differentiation
Fst126	4	7940001	8080000	domestication	-	-
Fst127	4	9700001	9810000	-	improvement	-
Fst128	4	9910001	10010000	-	improvement	-
Fst129	4	10600001	10740000	-	improvement	-
Fst130	4	10820001	11090000	-	improvement	-
Fst131	4	11480001	11590000	domestication	-	-
Fst132	4	12620001	12880000	domestication	improvement	-
Fst133	4	14510001	14670000	-	improvement	-
Fst134	4	15150001	15270000	domestication	-	-
Fst135	4	15620001	15720000	domestication	-	-
Fst136	4	16100001	16400000	domestication	improvement	-
Fst137	4	16550001	16740000	domestication	improvement	-
Fst138	4	19490001	19630000	-	-	differentiation
Fst139	4	19680001	19790000	-	-	differentiation
Fst140	4	20160001	20280000	-	-	differentiation
Fst141	4	21210001	21680000	-	improvement	-
Fst142	4	24090001	24400000	-	-	differentiation
Fst143	5	50001	160000	domestication	improvement	-
Fst144	5	240001	890000	domestication	-	differentiation
Fst145	5	1070001	2990000	-	improvement	differentiation
Fst146	5	3200001	3330000	-	improvement	-
Fst147	5	3630001	4020000	-	improvement	-
Fst148	5	4070001	5510000	domestication	improvement	-
Fst149	5	5730001	5980000	-	improvement	-
Fst150	5	6110001	6380000	-	improvement	-
Fst151	5	6480001	6590000	domestication	-	-
Fst152	5	7630001	7810000	-	improvement	-
Fst153	5	8090001	8760000	domestication	improvement	-
Fst154	5	9630001	9880000	-	-	differentiation
Fst155	5	10150001	10340000	domestication	-	-
Fst156	5	10710001	11210000	-	improvement	differentiation
Fst157	5	11260001	11390000	domestication	-	-
Fst158	5	11500001	11750000	-	improvement	-
Fst159	5	12210001	12330000	-	improvement	-
Fst160	5	12680001	12850000	-	improvement	-
Fst161	5	12910001	13320000	-	improvement	-
Fst162	5	13450001	13600000	-	improvement	-
Fst163	5	13980001	14090000	-	improvement	differentiation
Fst164	5	14280001	14410000	-	improvement	-
Fst165	5	14920001	15090000	-	improvement	-
Fst166	5	16320001	16490000	domestication	-	-
Fst167	5	17000001	17100000	-	improvement	-
Fst168	5	17960001	18090000	-	improvement	-
Fst169	6	50001	350000	domestication	improvement	-
Fst170	6	1110001	1300000	domestication	improvement	-
Fst171	6	1750001	1910000	domestication	-	-
Fst172	6	2010001	2290000	domestication	improvement	-
Fst173	6	2560001	2670000	-	improvement	-
Fst174	6	4240001	4550000	domestication	improvement	differentiation
Fst175	6	4830001	4940000	-	improvement	-
Fst176	6	5200001	5300000	-	improvement	-
Fst177	6	5390001	6000000	domestication	improvement	-
Fst178	6	6050001	6240000	-	improvement	-
Fst179	6	6640001	6980000	-	improvement	differentiation
Fst180	6	8420001	8630000	-	improvement	differentiation
Fst181	6	8910001	9510000	domestication	-	-
Fst182	6	9780001	10040000	domestication	-	differentiation
Fst183	6	11040001	11320000	-	improvement	-
Fst184	6	11880001	11990000	domestication	-	-
Fst185	6	12140001	12250000	domestication	-	-
Fst186	6	20560001	20750000	-	improvement	-
Fst187	6	22340001	22540000	-	improvement	-
Fst188	6	23030001	23140000	-	-	differentiation
Fst189	6	23940001	24130000	domestication	-	-
Fst190	6	26290001	26400000	-	-	differentiation
Fst191	6	26530001	26890000	domestication	-	-
Fst192	6	27090001	27190000	-	improvement	-
Fst193	6	30130001	30360000	domestication	-	-
Fst194	7	510001	790000	-	improvement	-
Fst195	7	1580001	1820000	-	improvement	-
Fst196	7	4220001	4560000	-	improvement	-
Fst197	7	4780001	4890000	-	improvement	-
Fst198	7	5180001	5330000	domestication	-	-
Fst199	7	7920001	8100000	-	improvement	-
Fst200	7	8670001	8950000	-	improvement	-
Fst201	7	9410001	9560000	-	improvement	-
Fst202	7	9710001	9830000	-	improvement	-
Fst203	7	9880001	10060000	domestication	improvement	-
Fst204	7	10790001	10920000	domestication	-	-
Fst205	7	11090001	11280000	domestication	-	-
Fst206	7	12660001	12990000	domestication	-	-
Fst207	7	13090001	13210000	domestication	-	-
Fst208	7	13260001	13420000	domestication	-	-
Fst209	7	13940001	14380000	domestication	-	-
Fst210	7	14580001	14890000	domestication	-	-
Fst211	7	15140001	15450000	domestication	-	-
Fst212	7	16100001	16420000	-	improvement	-
Fst213	7	16670001	17020000	domestication	-	-
Fst214	7	17540001	17660000	domestication	-	-
Fst215	7	18390001	18740000	domestication	-	-
Fst216	7	19990001	20180000	domestication	-	-
Fst217	7	20250001	20430000	-	improvement	-
Fst218	7	20850001	21060000	-	improvement	-
Fst219	7	21130001	21270000	domestication	improvement	-
Fst220	7	21390001	21840000	domestication	improvement	-
Fst221	8	1	420000	-	improvement	differentiation
Fst222	8	480001	660000	-	-	differentiation
Fst223	8	980001	1160000	domestication	-	-
Fst224	8	1300001	1440000	domestication	-	-
Fst225	8	1670001	1840000	domestication	-	-
Fst226	8	4910001	5220000	domestication	-	differentiation
Fst227	8	9410001	9590000	-	-	differentiation
Fst228	8	10870001	10970000	-	-	differentiation
Fst229	8	12790001	12900000	domestication	-	-
Fst230	8	13110001	13220000	domestication	-	-
Fst231	8	14410001	14590000	domestication	-	-
Fst232	8	16370001	16490000	domestication	-	-
Fst233	8	16560001	16720000	domestication	-	-
Fst234	8	17540001	17650000	domestication	-	-
Fst235	8	17910001	18010000	-	-	differentiation
Fst236	8	18780001	19150000	-	-	differentiation
Fst237	8	19870001	20160000	-	-	differentiation
Fst238	8	20220001	20490000	-	-	differentiation
Fst239	8	20640001	20920000	-	-	differentiation
Fst240	8	20970001	22210000	domestication	-	differentiation
