# Supplementary material for: Combined nature and human selections reshaped peach fruit metabolome
Source: Genome Biol. 2022 Jul 4;23:146. doi: 10.1186/s13059-022-02719-6 (PMC9254577; doi:10.1186/s13059-022-02719-6)
Supplement: Supplementary file 25 — Additional file 25: Table S24. Overlap of the lead SNPs of mGWAS in 2016 with selective sweeps. [file 13059_2022_2719_MOESM25_ESM.xlsx]

## Sheet: Sheet1
Additional file 25: Table S24. Overlap of the lead SNPs of mGWAS in 2016 with selective sweeps.
Metabolites ID	Compounds	Class	Chromsome	Position (bp)	P value	index-population differentiation	START	END	Sweep regions
pe01266-1	-	-	1	323755	2.94e-08	Fst001	320001	430000	-	improvement	-
pe52319-1	-	-	1	323755	1.13e-08	Fst001	320001	430000	-	improvement	-
pe52319-1	-	-	1	401861	3.13e-07	Fst001	320001	430000	-	improvement	-
pe30153-1	-	-	1	662756	3.18e-08	Fst002	570001	910000	-	improvement	-
mr2036	-	-	1	734137	1.02e-07	Fst002	570001	910000	-	improvement	-
lpm0722	-	-	1	2428032	7.38e-08	Fst003	2400001	2550000	-	improvement	-
mr2083	-	-	1	2428032	8.76e-09	Fst003	2400001	2550000	-	improvement	-
pe09924-2	-	-	1	2428134	1.16e-08	Fst003	2400001	2550000	-	improvement	-
pe49440-1	-	-	1	2428134	7.52e-08	Fst003	2400001	2550000	-	improvement	-
mr403	-	-	1	2521885	2.97e-07	Fst003	2400001	2550000	-	improvement	-
pe01266-1	-	-	1	2521885	1.88e-12	Fst003	2400001	2550000	-	improvement	-
pe02262-1	-	-	1	2521885	3.3e-08	Fst003	2400001	2550000	-	improvement	-
pe03905-1	-	-	1	2521885	9.07e-10	Fst003	2400001	2550000	-	improvement	-
pe09924-2	-	-	1	2521885	1.29e-08	Fst003	2400001	2550000	-	improvement	-
pe29316-1	-	-	1	2521885	8.22e-10	Fst003	2400001	2550000	-	improvement	-
pe40912-1	-	-	1	2521885	1.5e-10	Fst003	2400001	2550000	-	improvement	-
pe58880-1	-	-	1	2521885	6.49e-10	Fst003	2400001	2550000	-	improvement	-
qk070996-2	-	-	1	2521885	1.2e-07	Fst003	2400001	2550000	-	improvement	-
mr1062	Xanthurenic acid O-hexoside	Nucleotide and derivatives	1	2661439	3.52e-08	Fst004	2630001	2740000	-	-	differentiation
pe15788-2	-	-	1	2732216	1.88e-09	Fst004	2630001	2740000	-	-	differentiation
pe15791-1	-	-	1	2732216	5.66e-09	Fst004	2630001	2740000	-	-	differentiation
pe15788-2	-	-	1	2897513	2.83e-08	Fst005	2850001	3020000	-	improvement	-
pe43653-1	-	-	1	4331935	2.1e-08	Fst006	4330001	4470000	-	improvement	-
mr1329	3,4-Dihydroxybenzaldehyde	Others	1	4331935	2.77e-07	Fst006	4330001	4470000	-	improvement	-
pe29305-2	-	-	1	4336193	7.59e-10	Fst006	4330001	4470000	-	improvement	-
pe58792-2	-	-	1	4336193	1.02e-09	Fst006	4330001	4470000	-	improvement	-
pe58824-1	-	-	1	4336193	9.96e-10	Fst006	4330001	4470000	-	improvement	-
pe29294-1	-	-	1	4336211	9.37e-08	Fst006	4330001	4470000	-	improvement	-
pe30236-1	-	-	1	4336235	1.64e-07	Fst006	4330001	4470000	-	improvement	-
pe58763-1	-	-	1	4336235	2.17e-07	Fst006	4330001	4470000	-	improvement	-
lpm0801	Hypoxanthine	Nucleotide and derivatives	1	4336235	1.76e-08	Fst006	4330001	4470000	-	improvement	-
pe53063-2	-	-	1	4336245	1.17e-07	Fst006	4330001	4470000	-	improvement	-
pe01266-1	-	-	1	4336362	6.35e-08	Fst006	4330001	4470000	-	improvement	-
pe43593-1	Isolariciresinol-9'-O-glucoside	Others	1	4336401	6.42e-09	Fst006	4330001	4470000	-	improvement	-
pe13535-1	-	-	1	4344184	1.05e-07	Fst006	4330001	4470000	-	improvement	-
pe01266-1	-	-	1	4399791	2.09e-12	Fst006	4330001	4470000	-	improvement	-
pe02262-1	-	-	1	4399791	1.21e-08	Fst006	4330001	4470000	-	improvement	-
pe03905-1	-	-	1	4399791	9.58e-10	Fst006	4330001	4470000	-	improvement	-
pe09924-2	-	-	1	4399791	7.44e-09	Fst006	4330001	4470000	-	improvement	-
pe29316-1	-	-	1	4399791	9.05e-10	Fst006	4330001	4470000	-	improvement	-
pe40912-1	-	-	1	4399791	2.03e-10	Fst006	4330001	4470000	-	improvement	-
pe49440-1	-	-	1	4399791	2.56e-07	Fst006	4330001	4470000	-	improvement	-
pe57943-1	-	-	1	4399791	1.1e-07	Fst006	4330001	4470000	-	improvement	-
pe58880-1	-	-	1	4399791	5.7e-10	Fst006	4330001	4470000	-	improvement	-
pe03905-1	-	-	1	5315610	1.55e-09	Fst007	5310001	5600000	-	improvement	-
pe28383-2	-	-	1	5331259	2.29e-09	Fst007	5310001	5600000	-	improvement	-
pe28383-2	-	-	1	5365717	4.8e-09	Fst007	5310001	5600000	-	improvement	-
pe43507-1	-	-	1	5381772	2.24e-07	Fst007	5310001	5600000	-	improvement	-
pe03905-1	-	-	1	5414794	4.05e-08	Fst007	5310001	5600000	-	improvement	-
pe09924-2	-	-	1	5434901	3.66e-08	Fst007	5310001	5600000	-	improvement	-
pe35196-1	-	-	1	5434901	3.65e-08	Fst007	5310001	5600000	-	improvement	-
pe30153-1	-	-	1	5434936	2.89e-07	Fst007	5310001	5600000	-	improvement	-
pe01266-1	-	-	1	5437380	2.57e-09	Fst007	5310001	5600000	-	improvement	-
pe15788-2	-	-	1	5523615	1.94e-07	Fst007	5310001	5600000	-	improvement	-
pe20428-2	L-Kynurenine	Amino acid and derivatives	1	5559298	1.2e-07	Fst007	5310001	5600000	-	improvement	-
mr1162	-	-	1	5596371	8.47e-08	Fst007	5310001	5600000	-	improvement	-
mr738	-	-	1	5596371	2.9e-07	Fst007	5310001	5600000	-	improvement	-
lpm0392	8-Chlro-1-tetrahydronorharmanone	Others	1	5596371	3.01e-07	Fst007	5310001	5600000	-	improvement	-
pe28383-2	-	-	1	5599481	2.4e-08	Fst007	5310001	5600000	-	improvement	-
pe25510-1	-	-	1	5699381	2.66e-07	Fst008	5670001	5850000	-	improvement	-
pe28383-2	-	-	1	5720709	1.02e-08	Fst008	5670001	5850000	-	improvement	-
pe60896-1	-	-	1	5753258	8.42e-08	Fst008	5670001	5850000	-	improvement	-
pe46374-1	-	-	1	7222731	7.98e-08	Fst009	6650001	7300000	-	improvement	-
ln0252	Salicylic acid O-caffeic acid	Organic acid and derivatives	1	7222731	3.05e-07	Fst009	6650001	7300000	-	improvement	-
pe01266-1	-	-	1	7283575	2.81e-07	Fst009	6650001	7300000	-	improvement	-
pe37091-1	-	-	1	7294887	1.96e-07	Fst009	6650001	7300000	-	improvement	-
pe01266-1	-	-	1	8150821	6.86e-08	Fst012	8050001	8230000	-	-	differentiation
pe15788-2	-	-	1	8150821	2.57e-10	Fst012	8050001	8230000	-	-	differentiation
pe15788-2	-	-	1	8185919	2.25e-08	Fst012	8050001	8230000	-	-	differentiation
pe15648-2	-	-	1	8502516	1.56e-07	Fst013	8500001	8650000	domestication	-	-
pe19468-1	-	-	1	8586444	3.74e-08	Fst013	8500001	8650000	domestication	-	-
pe20474-2	-	-	1	8586444	4.13e-08	Fst013	8500001	8650000	domestication	-	-
pe50163-2	-	-	1	8586444	9e-08	Fst013	8500001	8650000	domestication	-	-
pe59750-2	Nicotinate	Vitamins	1	8586444	2.17e-07	Fst013	8500001	8650000	domestication	-	-
pe37091-1	-	-	1	8607786	2.37e-08	Fst013	8500001	8650000	domestication	-	-
pe40850-1	-	-	1	8607786	1.96e-07	Fst013	8500001	8650000	domestication	-	-
pe26496-1	-	-	1	8612227	7.69e-10	Fst013	8500001	8650000	domestication	-	-
pe01266-1	-	-	1	8615788	1.07e-08	Fst013	8500001	8650000	domestication	-	-
mr1083	-	-	1	8617855	1.48e-07	Fst013	8500001	8650000	domestication	-	-
pe03905-1	-	-	1	8620905	5.97e-08	Fst013	8500001	8650000	domestication	-	-
mr1329	3,4-Dihydroxybenzaldehyde	Others	1	9567131	3.5e-09	Fst014	9560001	9690000	-	improvement	-
pe46374-1	-	-	1	9580212	2.38e-08	Fst014	9560001	9690000	-	improvement	-
ln0252	Salicylic acid O-caffeic acid	Organic acid and derivatives	1	9580212	5.21e-09	Fst014	9560001	9690000	-	improvement	-
anthocya005	Peonidin-3-O-glucoside	Flavonoids	1	9593633	2.63e-07	Fst014	9560001	9690000	-	improvement	-
pe01266-1	-	-	1	9612144	6.08e-10	Fst014	9560001	9690000	-	improvement	-
pe29316-1	-	-	1	9612144	1.49e-08	Fst014	9560001	9690000	-	improvement	-
mr1281	6-Methoxy-7,8-DihydroxyCoumarin	Coumarin and its derivatives	1	9634923	1.95e-08	Fst014	9560001	9690000	-	improvement	-
pe01243-1	-	-	1	9929699	1.31e-07	Fst015	9830001	9970000	-	improvement	-
mr1062	Xanthurenic acid O-hexoside	Nucleotide and derivatives	1	10750288	2.43e-07	Fst016	10560001	11190000	-	-	differentiation
pe60684-1	2,5-dihydroxy benzoic acid O-hexside	Organic acid and derivatives	1	11073558	1.56e-08	Fst016	10560001	11190000	-	-	differentiation
pe48355-2	-	-	1	11075544	2.53e-08	Fst016	10560001	11190000	-	-	differentiation
pe58880-1	-	-	1	11075544	7.88e-08	Fst016	10560001	11190000	-	-	differentiation
pe28383-2	-	-	1	11365791	7.57e-16	Fst017	11250001	11570000	domestication	-	-
pe56905-1	-	-	1	11371045	9.18e-08	Fst017	11250001	11570000	domestication	-	-
pe22333-1	-	-	1	11376708	2.87e-07	Fst017	11250001	11570000	domestication	-	-
pe57943-1	-	-	1	11376708	1.93e-07	Fst017	11250001	11570000	domestication	-	-
pe60684-1	2,6-dihydroxy benzoic acid O-hexside	Organic acid and derivatives	1	11376708	1.62e-09	Fst017	11250001	11570000	domestication	-	-
mws0059-1	Rutin	Flavonoids	1	11376708	1.37e-07	Fst017	11250001	11570000	domestication	-	-
pe15759-2	-	-	1	11380435	2.85e-07	Fst017	11250001	11570000	domestication	-	-
pe46518-1	-	-	1	11380435	1.22e-08	Fst017	11250001	11570000	domestication	-	-
ln0092	-	-	1	11396831	3.34e-08	Fst017	11250001	11570000	domestication	-	-
pe45351-2	Glucogallin	Organic acid and derivatives	1	11396831	7.86e-08	Fst017	11250001	11570000	domestication	-	-
pe15788-2	-	-	1	11460241	1.78e-07	Fst017	11250001	11570000	domestication	-	-
pe60684-1	2,7-dihydroxy benzoic acid O-hexside	Organic acid and derivatives	1	11460241	5.27e-08	Fst017	11250001	11570000	domestication	-	-
mr1062	Xanthurenic acid O-hexoside	Nucleotide and derivatives	1	11464374	1.78e-08	Fst017	11250001	11570000	domestication	-	-
pe01243-1	-	-	1	11484479	6.87e-09	Fst017	11250001	11570000	domestication	-	-
pe01266-1	-	-	1	11484479	2.62e-08	Fst017	11250001	11570000	domestication	-	-
pe26479-1	-	-	1	11484489	3.71e-10	Fst017	11250001	11570000	domestication	-	-
pe52319-1	-	-	1	11484489	4.16e-09	Fst017	11250001	11570000	domestication	-	-
ln0092	-	-	1	11487971	2.24e-07	Fst017	11250001	11570000	domestication	-	-
pe45351-2	Glucogallin	Organic acid and derivatives	1	11487971	5.1e-08	Fst017	11250001	11570000	domestication	-	-
pe03905-1	-	-	1	11494776	2.03e-07	Fst017	11250001	11570000	domestication	-	-
pe29384-1	-	-	1	11504441	8.16e-08	Fst017	11250001	11570000	domestication	-	-
mr1062	Xanthurenic acid O-hexoside	Nucleotide and derivatives	1	11504441	8.94e-09	Fst017	11250001	11570000	domestication	-	-
pe58933-2	-	-	1	14253925	1.49e-07	Fst019	14200001	14330000	domestication	-	-
pe29347-1	-	-	1	14274696	8.34e-09	Fst019	14200001	14330000	domestication	-	-
pe56946-1	-	-	1	14274696	1.48e-07	Fst019	14200001	14330000	domestication	-	-
pe28383-2	-	-	1	14283717	1.06e-15	Fst019	14200001	14330000	domestication	-	-
mr1062	Xanthurenic acid O-hexoside	Nucleotide and derivatives	1	14301262	1.17e-07	Fst019	14200001	14330000	domestication	-	-
pe29347-1	-	-	1	14302848	1.97e-07	Fst019	14200001	14330000	domestication	-	-
pe56966-1	-	-	1	14306531	1.01e-08	Fst019	14200001	14330000	domestication	-	-
pe26496-1	-	-	1	17409653	7.3e-08	Fst022	17370001	17550000	-	improvement	-
pe15788-2	-	-	1	17422628	1.21e-08	Fst022	17370001	17550000	-	improvement	-
pe01243-1	-	-	1	17433955	3e-08	Fst022	17370001	17550000	-	improvement	-
pe01266-1	-	-	1	17526272	1.2e-12	Fst022	17370001	17550000	-	improvement	-
pe02262-1	-	-	1	17526272	5.1e-08	Fst022	17370001	17550000	-	improvement	-
pe03905-1	-	-	1	17526272	1.23e-09	Fst022	17370001	17550000	-	improvement	-
pe09924-2	-	-	1	17526272	5.31e-09	Fst022	17370001	17550000	-	improvement	-
pe29316-1	-	-	1	17526272	9.02e-10	Fst022	17370001	17550000	-	improvement	-
pe40912-1	-	-	1	17526272	3.6e-10	Fst022	17370001	17550000	-	improvement	-
pe58880-1	-	-	1	17526272	4.23e-10	Fst022	17370001	17550000	-	improvement	-
pe28383-2	-	-	1	22441347	1.42e-07	Fst025	22410001	22660000	-	-	differentiation
pe28383-2	-	-	1	22472704	3.5e-08	Fst025	22410001	22660000	-	-	differentiation
mr953	-	-	1	22484055	1.75e-09	Fst025	22410001	22660000	-	-	differentiation
pe28383-2	-	-	1	24689185	2.8e-08	Fst027	24350001	24920000	-	improvement	differentiation
pe38180-1	-	-	1	24833582	4.11e-08	Fst027	24350001	24920000	-	improvement	differentiation
pe39124-1	-	-	1	24833582	6.97e-08	Fst027	24350001	24920000	-	improvement	differentiation
pe30904-1	-	-	1	24838307	6.52e-08	Fst027	24350001	24920000	-	improvement	differentiation
pe36018-1	Eudesmoyl quinic acid	Organic acid and derivatives	1	25472252	1.74e-07	Fst029	25470001	25740000	domestication	-	differentiation
mr1162	-	-	1	25534183	1.57e-08	Fst029	25470001	25740000	domestication	-	differentiation
mr738	-	-	1	25534183	1.08e-08	Fst029	25470001	25740000	domestication	-	differentiation
lpm0392	8-Chlro-1-tetrahydronorharmanone	Others	1	25534183	2.35e-08	Fst029	25470001	25740000	domestication	-	differentiation
pe35907-1	-	-	1	25657864	2.31e-07	Fst029	25470001	25740000	domestication	-	differentiation
qk070996-2	-	-	1	25657864	9.25e-09	Fst029	25470001	25740000	domestication	-	differentiation
pe30302-1	-	-	1	25669462	1.21e-08	Fst029	25470001	25740000	domestication	-	differentiation
pe56049-2	-	-	1	25669462	1.51e-07	Fst029	25470001	25740000	domestication	-	differentiation
pe57958-1	-	-	1	25669462	5.23e-08	Fst029	25470001	25740000	domestication	-	differentiation
pe60882-2	-	-	1	25669462	2.55e-07	Fst029	25470001	25740000	domestication	-	differentiation
mr1062	Xanthurenic acid O-hexoside	Nucleotide and derivatives	1	26693485	2.02e-07	Fst030	26390001	26890000	domestication	-	differentiation
mr1062	Xanthurenic acid O-hexoside	Nucleotide and derivatives	1	26726707	2.78e-07	Fst030	26390001	26890000	domestication	-	differentiation
pe28383-2	-	-	1	26750645	2.23e-07	Fst030	26390001	26890000	domestication	-	differentiation
anthocya005	Peonidin-3-O-glucoside	Flavonoids	1	26755272	1.44e-07	Fst030	26390001	26890000	domestication	-	differentiation
pe15788-2	-	-	1	26769237	1.74e-08	Fst030	26390001	26890000	domestication	-	differentiation
pe08865-1	-	-	1	27006834	1.47e-07	Fst031	27000001	27480000	-	improvement	differentiation
pe08914-1	-	-	1	27006834	1.91e-08	Fst031	27000001	27480000	-	improvement	differentiation
pe39084-2	-	-	1	27006834	1.31e-07	Fst031	27000001	27480000	-	improvement	differentiation
pe15788-2	-	-	1	27071386	1.71e-07	Fst031	27000001	27480000	-	improvement	differentiation
pe56905-1	-	-	1	27117682	4.06e-09	Fst031	27000001	27480000	-	improvement	differentiation
pe39084-2	-	-	1	27129370	1.4e-08	Fst031	27000001	27480000	-	improvement	differentiation
pe58926-1	-	-	1	27152689	4.96e-08	Fst031	27000001	27480000	-	improvement	differentiation
pe15788-2	-	-	1	27276240	1.59e-08	Fst031	27000001	27480000	-	improvement	differentiation
pe58690-1	-	-	1	28035376	2.68e-07	Fst033	27940001	28240000	-	-	differentiation
pe38180-1	-	-	1	28069269	1.79e-07	Fst033	27940001	28240000	-	-	differentiation
pe30423-2	-	-	1	28070312	2.99e-07	Fst033	27940001	28240000	-	-	differentiation
pe39084-2	-	-	1	28099069	2.72e-07	Fst033	27940001	28240000	-	-	differentiation
pe38180-1	-	-	1	28104271	2.71e-08	Fst033	27940001	28240000	-	-	differentiation
pe39124-1	-	-	1	28104271	8.94e-08	Fst033	27940001	28240000	-	-	differentiation
pe17502-1	-	-	1	28124416	1.51e-07	Fst033	27940001	28240000	-	-	differentiation
pe55856-1	-	-	1	28124416	3.03e-07	Fst033	27940001	28240000	-	-	differentiation
pe38180-1	-	-	1	28153852	1.44e-08	Fst033	27940001	28240000	-	-	differentiation
pe39124-1	-	-	1	28153852	2.04e-08	Fst033	27940001	28240000	-	-	differentiation
pe46444-1	-	-	1	28153852	1.49e-07	Fst033	27940001	28240000	-	-	differentiation
pe17502-1	-	-	1	28155671	3.07e-07	Fst033	27940001	28240000	-	-	differentiation
pe01266-1	-	-	1	28859138	5.96e-08	Fst035	28640001	28900000	-	improvement	differentiation
pe01266-1	-	-	1	30348088	2.41e-12	Fst038	30230001	30490000	-	improvement	differentiation
pe02262-1	-	-	1	30348088	8.05e-08	Fst038	30230001	30490000	-	improvement	differentiation
pe03905-1	-	-	1	30348088	1.08e-09	Fst038	30230001	30490000	-	improvement	differentiation
pe09924-2	-	-	1	30348088	5.47e-09	Fst038	30230001	30490000	-	improvement	differentiation
pe29316-1	-	-	1	30348088	8.49e-10	Fst038	30230001	30490000	-	improvement	differentiation
pe40912-1	-	-	1	30348088	3.27e-10	Fst038	30230001	30490000	-	improvement	differentiation
pe57943-1	-	-	1	30348088	2.94e-07	Fst038	30230001	30490000	-	improvement	differentiation
pe58880-1	-	-	1	30348088	3.32e-10	Fst038	30230001	30490000	-	improvement	differentiation
qk070996-2	-	-	1	30348088	2.08e-07	Fst038	30230001	30490000	-	improvement	differentiation
pe10185-2	-	-	1	30400633	2.22e-09	Fst038	30230001	30490000	-	improvement	differentiation
pe37453-1	-	-	1	30400633	9.4e-09	Fst038	30230001	30490000	-	improvement	differentiation
mr379	-	-	1	31198709	1.42e-07	Fst039	31080001	31360000	-	-	differentiation
pe30434-1	-	-	1	31251071	2.84e-07	Fst039	31080001	31360000	-	-	differentiation
pe29305-2	-	-	1	31649107	2.67e-07	Fst040	31450001	32570000	-	improvement	differentiation
pe40912-1	-	-	1	31750544	2.27e-07	Fst040	31450001	32570000	-	improvement	differentiation
pe42715-2	-	-	1	31750544	3.17e-07	Fst040	31450001	32570000	-	improvement	differentiation
pe26229-1	-	-	1	31886237	1.06e-08	Fst040	31450001	32570000	-	improvement	differentiation
pe09924-2	-	-	1	31891579	1.08e-08	Fst040	31450001	32570000	-	improvement	differentiation
pe40912-1	-	-	1	31891579	1.64e-08	Fst040	31450001	32570000	-	improvement	differentiation
pe42715-2	-	-	1	31891579	2.86e-07	Fst040	31450001	32570000	-	improvement	differentiation
pe49440-1	-	-	1	31891579	7.29e-08	Fst040	31450001	32570000	-	improvement	differentiation
pe29384-1	-	-	1	32321489	4.44e-08	Fst040	31450001	32570000	-	improvement	differentiation
pe44652-2	-	-	1	32321489	4.27e-08	Fst040	31450001	32570000	-	improvement	differentiation
pe46518-1	-	-	1	32321489	1.31e-07	Fst040	31450001	32570000	-	improvement	differentiation
pe28383-2	-	-	1	32332687	2.88e-09	Fst040	31450001	32570000	-	improvement	differentiation
pe28383-2	-	-	1	32386651	3.11e-08	Fst040	31450001	32570000	-	improvement	differentiation
pe46518-1	-	-	1	32524913	8.13e-08	Fst040	31450001	32570000	-	improvement	differentiation
pe29384-1	-	-	1	32560375	1.01e-07	Fst040	31450001	32570000	-	improvement	differentiation
pe44652-2	-	-	1	32560378	4.45e-08	Fst040	31450001	32570000	-	improvement	differentiation
pe43507-1	-	-	1	32711489	1.29e-07	Fst041	32650001	33060000	-	-	differentiation
pe28383-2	-	-	1	32769913	6.97e-08	Fst041	32650001	33060000	-	-	differentiation
pe60646-1	-	-	1	32782359	6.17e-08	Fst041	32650001	33060000	-	-	differentiation
pe60646-1	-	-	1	32848658	7.48e-08	Fst041	32650001	33060000	-	-	differentiation
mr1162	-	-	1	32848994	1.59e-07	Fst041	32650001	33060000	-	-	differentiation
pe08865-1	-	-	1	32883129	1.17e-07	Fst041	32650001	33060000	-	-	differentiation
pe08914-1	-	-	1	32883129	2.23e-08	Fst041	32650001	33060000	-	-	differentiation
pe01266-1	-	-	1	32941270	2.04e-12	Fst041	32650001	33060000	-	-	differentiation
pe02262-1	-	-	1	32941270	8.06e-08	Fst041	32650001	33060000	-	-	differentiation
pe03905-1	-	-	1	32941270	1.04e-09	Fst041	32650001	33060000	-	-	differentiation
pe09924-2	-	-	1	32941270	1.03e-08	Fst041	32650001	33060000	-	-	differentiation
pe29316-1	-	-	1	32941270	8.43e-10	Fst041	32650001	33060000	-	-	differentiation
pe40912-1	-	-	1	32941270	2.92e-10	Fst041	32650001	33060000	-	-	differentiation
pe58880-1	-	-	1	32941270	4.97e-10	Fst041	32650001	33060000	-	-	differentiation
pe01196-2	-	-	1	33710184	1.37e-07	Fst042	33670001	33990000	-	-	differentiation
pe01196-2	-	-	1	33738116	3.02e-07	Fst042	33670001	33990000	-	-	differentiation
mr403	-	-	1	35564949	1.6e-07	Fst043	35480001	35760000	-	improvement	differentiation
pe03905-1	-	-	1	35564949	2.83e-07	Fst043	35480001	35760000	-	improvement	differentiation
pe40912-1	-	-	1	35564949	9.05e-08	Fst043	35480001	35760000	-	improvement	differentiation
pe58880-1	-	-	1	35564949	2.76e-09	Fst043	35480001	35760000	-	improvement	differentiation
mr1062	Xanthurenic acid O-hexoside	Nucleotide and derivatives	1	35705327	7.53e-08	Fst043	35480001	35760000	-	improvement	differentiation
pe08865-1	-	-	1	35711959	2.42e-09	Fst043	35480001	35760000	-	improvement	differentiation
pe08914-1	-	-	1	35711959	3.8e-08	Fst043	35480001	35760000	-	improvement	differentiation
pe10845-1	-	-	1	35711959	4.23e-09	Fst043	35480001	35760000	-	improvement	differentiation
pe13707-1	-	-	1	35711959	1.96e-07	Fst043	35480001	35760000	-	improvement	differentiation
pe30434-1	-	-	1	35711959	6.87e-10	Fst043	35480001	35760000	-	improvement	differentiation
pe30491-2	-	-	1	35711959	8.47e-09	Fst043	35480001	35760000	-	improvement	differentiation
pe38127-1	-	-	1	35711959	3.3e-08	Fst043	35480001	35760000	-	improvement	differentiation
pe39072-1	-	-	1	35711959	2.16e-09	Fst043	35480001	35760000	-	improvement	differentiation
pe39084-2	-	-	1	35711959	1.4e-10	Fst043	35480001	35760000	-	improvement	differentiation
pe56939-1	-	-	1	37076947	2.99e-07	Fst044	37070001	37410000	domestication	-	-
pe57918-1	-	-	1	37076947	1.99e-07	Fst044	37070001	37410000	domestication	-	-
pe58829-1	-	-	1	37076947	5.48e-09	Fst044	37070001	37410000	domestication	-	-
pe17434-1	-	-	1	37087518	6.79e-08	Fst044	37070001	37410000	domestication	-	-
pe03905-1	-	-	1	37140411	3.03e-07	Fst044	37070001	37410000	domestication	-	-
pe17434-1	-	-	1	37204849	9.15e-08	Fst044	37070001	37410000	domestication	-	-
pe03905-1	-	-	1	37207448	5.83e-08	Fst044	37070001	37410000	domestication	-	-
qk080641	3-O-Feruloylquinic acid	Organic acid and derivatives	1	37207448	4.58e-08	Fst044	37070001	37410000	domestication	-	-
mr1329	3,4-Dihydroxybenzaldehyde	Others	1	37224824	2.05e-07	Fst044	37070001	37410000	domestication	-	-
pe56939-1	-	-	1	37248897	1.31e-07	Fst044	37070001	37410000	domestication	-	-
pe57918-1	-	-	1	37248897	3.61e-08	Fst044	37070001	37410000	domestication	-	-
pe45351-2	Glucogallin	Organic acid and derivatives	1	37248984	7.95e-09	Fst044	37070001	37410000	domestication	-	-
pe60691-1	-	-	1	37282606	3.24e-08	Fst044	37070001	37410000	domestication	-	-
pe01266-1	-	-	1	39111315	1.74e-07	Fst048	39050001	39400000	domestication	-	-
pe42680-1	-	-	1	39111315	5.63e-08	Fst048	39050001	39400000	domestication	-	-
pe29305-2	-	-	1	39203633	1.32e-07	Fst048	39050001	39400000	domestication	-	-
pe03905-1	-	-	1	39286183	1.43e-08	Fst048	39050001	39400000	domestication	-	-
pe05073-1	-	-	1	39298112	2.57e-07	Fst048	39050001	39400000	domestication	-	-
pe13535-1	-	-	1	39298112	7.75e-09	Fst048	39050001	39400000	domestication	-	-
pe29305-2	-	-	1	39298112	5.28e-11	Fst048	39050001	39400000	domestication	-	-
pe43653-1	-	-	1	39298112	1.47e-07	Fst048	39050001	39400000	domestication	-	-
qk080641	3-O-Feruloylquinic acid	Organic acid and derivatives	1	39298975	2.04e-07	Fst048	39050001	39400000	domestication	-	-
pe14774-2	-	-	1	39311649	6.95e-08	Fst048	39050001	39400000	domestication	-	-
pe48355-2	-	-	1	39311649	4.32e-09	Fst048	39050001	39400000	domestication	-	-
pe05073-1	-	-	1	39328720	2.95e-07	Fst048	39050001	39400000	domestication	-	-
mr1281	6-Methoxy-7,8-DihydroxyCoumarin	Coumarin and its derivatives	1	39855690	3.27e-08	Fst049	39830001	40010000	domestication	-	-
mr403	-	-	1	39903881	3.65e-09	Fst049	39830001	40010000	domestication	-	-
pe02262-1	-	-	1	39903881	2.85e-09	Fst049	39830001	40010000	domestication	-	-
pe03905-1	-	-	1	39903881	3.4e-16	Fst049	39830001	40010000	domestication	-	-
pe05073-1	-	-	1	39903881	2.26e-07	Fst049	39830001	40010000	domestication	-	-
pe13535-1	-	-	1	39903881	3.08e-07	Fst049	39830001	40010000	domestication	-	-
pe29305-2	-	-	1	39903881	3.17e-08	Fst049	39830001	40010000	domestication	-	-
pe33123-1	-	-	1	39903881	3.05e-07	Fst049	39830001	40010000	domestication	-	-
pe43507-1	-	-	1	39903881	2.2e-09	Fst049	39830001	40010000	domestication	-	-
pe44445-1	-	-	1	39903881	1.24e-08	Fst049	39830001	40010000	domestication	-	-
pe44454-1	-	-	1	39903881	6.71e-08	Fst049	39830001	40010000	domestication	-	-
pe44493-2	-	-	1	39903881	2.57e-07	Fst049	39830001	40010000	domestication	-	-
pe56886-1	-	-	1	39903881	1.67e-07	Fst049	39830001	40010000	domestication	-	-
pe60684-1	2,8-dihydroxy benzoic acid O-hexside	Organic acid and derivatives	1	39903881	2.34e-07	Fst049	39830001	40010000	domestication	-	-
pe45351-2	Glucogallin	Organic acid and derivatives	1	39903881	1.32e-09	Fst049	39830001	40010000	domestication	-	-
qk080641	3-O-Feruloylquinic acid	Organic acid and derivatives	1	39903881	6.5e-08	Fst049	39830001	40010000	domestication	-	-
pe13535-1	-	-	1	39929877	3.9e-08	Fst049	39830001	40010000	domestication	-	-
pe29305-2	-	-	1	39929877	2.33e-09	Fst049	39830001	40010000	domestication	-	-
pe39084-2	-	-	1	41082321	4.16e-09	Fst050	40950001	41290000	-	improvement	-
mr403	-	-	1	41155464	1.89e-07	Fst050	40950001	41290000	-	improvement	-
pe01266-1	-	-	1	41155464	1.19e-12	Fst050	40950001	41290000	-	improvement	-
pe02262-1	-	-	1	41155464	7.15e-08	Fst050	40950001	41290000	-	improvement	-
pe03905-1	-	-	1	41155464	8.13e-10	Fst050	40950001	41290000	-	improvement	-
pe09924-2	-	-	1	41155464	6.87e-09	Fst050	40950001	41290000	-	improvement	-
pe29316-1	-	-	1	41155464	6.68e-10	Fst050	40950001	41290000	-	improvement	-
pe40912-1	-	-	1	41155464	3.1e-10	Fst050	40950001	41290000	-	improvement	-
pe57943-1	-	-	1	41155464	2.84e-07	Fst050	40950001	41290000	-	improvement	-
pe58880-1	-	-	1	41155464	2.16e-10	Fst050	40950001	41290000	-	improvement	-
pe39084-2	-	-	1	41251839	7.08e-09	Fst050	40950001	41290000	-	improvement	-
pe39084-2	-	-	1	41487716	1.26e-09	Fst051	41420001	42150000	domestication	-	-
pe01266-1	-	-	1	41560313	2.29e-12	Fst051	41420001	42150000	domestication	-	-
pe02262-1	-	-	1	41560313	3.96e-08	Fst051	41420001	42150000	domestication	-	-
pe03905-1	-	-	1	41560313	1.61e-09	Fst051	41420001	42150000	domestication	-	-
pe09924-2	-	-	1	41560313	5.61e-09	Fst051	41420001	42150000	domestication	-	-
pe29316-1	-	-	1	41560313	8.79e-10	Fst051	41420001	42150000	domestication	-	-
pe40912-1	-	-	1	41560313	3.79e-10	Fst051	41420001	42150000	domestication	-	-
pe57943-1	-	-	1	41560313	1.65e-07	Fst051	41420001	42150000	domestication	-	-
pe58880-1	-	-	1	41560313	5.61e-10	Fst051	41420001	42150000	domestication	-	-
pe10845-1	-	-	1	41585232	2.32e-07	Fst051	41420001	42150000	domestication	-	-
pe30434-1	-	-	1	41585232	1.39e-09	Fst051	41420001	42150000	domestication	-	-
pe39072-1	-	-	1	41585232	2.54e-09	Fst051	41420001	42150000	domestication	-	-
pe07071-1	-	-	1	41585560	1.92e-07	Fst051	41420001	42150000	domestication	-	-
pe08865-1	-	-	1	41585560	2.67e-09	Fst051	41420001	42150000	domestication	-	-
pe08914-1	-	-	1	41585560	2.22e-08	Fst051	41420001	42150000	domestication	-	-
pe13707-1	-	-	1	41585560	1.26e-08	Fst051	41420001	42150000	domestication	-	-
pe38127-1	-	-	1	41585560	5.08e-08	Fst051	41420001	42150000	domestication	-	-
pe39084-2	-	-	1	41585560	6.97e-15	Fst051	41420001	42150000	domestication	-	-
pe53307-2	-	-	1	41585560	1.28e-07	Fst051	41420001	42150000	domestication	-	-
pe57002-1	-	-	1	41585565	2.58e-07	Fst051	41420001	42150000	domestication	-	-
pe08914-1	-	-	1	41658118	6.81e-08	Fst051	41420001	42150000	domestication	-	-
pe30434-1	-	-	1	41658118	1.13e-08	Fst051	41420001	42150000	domestication	-	-
pe39072-1	-	-	1	41658118	7.54e-08	Fst051	41420001	42150000	domestication	-	-
pe30312-1	-	-	1	41672776	2.44e-07	Fst051	41420001	42150000	domestication	-	-
mr1329	3,4-Dihydroxybenzaldehyde	Others	1	41672776	1.92e-07	Fst051	41420001	42150000	domestication	-	-
mr678	7-Methoxy-N,N-dimethyltryptamine	Alkaloids	1	41672776	2.37e-07	Fst051	41420001	42150000	domestication	-	-
pe43593-1	Isolariciresinol-9'-O-glucoside	Others	1	41672776	6.65e-08	Fst051	41420001	42150000	domestication	-	-
pe43653-1	-	-	1	41675416	7.41e-09	Fst051	41420001	42150000	domestication	-	-
pe39072-1	-	-	1	41701885	2.48e-07	Fst051	41420001	42150000	domestication	-	-
pe39084-2	-	-	1	41701885	1.05e-11	Fst051	41420001	42150000	domestication	-	-
pe08914-1	-	-	1	41718648	2.13e-07	Fst051	41420001	42150000	domestication	-	-
pe53307-2	-	-	1	41719545	2.99e-07	Fst051	41420001	42150000	domestication	-	-
pe08914-1	-	-	1	41797048	2.28e-07	Fst051	41420001	42150000	domestication	-	-
pe39072-1	-	-	1	41797048	9.64e-08	Fst051	41420001	42150000	domestication	-	-
pe08914-1	-	-	1	41833410	2.27e-07	Fst051	41420001	42150000	domestication	-	-
pe08914-1	-	-	1	41886362	5.82e-08	Fst051	41420001	42150000	domestication	-	-
pe39084-2	-	-	1	41942126	2.33e-11	Fst051	41420001	42150000	domestication	-	-
pe53307-2	-	-	1	41942126	6.77e-08	Fst051	41420001	42150000	domestication	-	-
pe08914-1	-	-	1	41951915	1.24e-07	Fst051	41420001	42150000	domestication	-	-
pe42680-1	-	-	1	41976227	1.37e-07	Fst051	41420001	42150000	domestication	-	-
pe08914-1	-	-	1	41980310	2.28e-08	Fst051	41420001	42150000	domestication	-	-
pe30434-1	-	-	1	41980310	1.92e-09	Fst051	41420001	42150000	domestication	-	-
pe30434-1	-	-	1	42006168	1.09e-07	Fst051	41420001	42150000	domestication	-	-
pe39072-1	-	-	1	42006168	1.29e-07	Fst051	41420001	42150000	domestication	-	-
pe07071-1	-	-	1	42007872	2.84e-07	Fst051	41420001	42150000	domestication	-	-
pe08914-1	-	-	1	42007872	9.13e-08	Fst051	41420001	42150000	domestication	-	-
pe58926-1	-	-	1	42048742	1.06e-07	Fst051	41420001	42150000	domestication	-	-
mr1024	-	-	1	44384450	2.89e-07	Fst052	44380001	44530000	domestication	-	-
pe01266-1	-	-	1	44679382	2.28e-12	Fst053	44630001	44820000	domestication	-	-
pe02262-1	-	-	1	44679382	8.67e-09	Fst053	44630001	44820000	domestication	-	-
pe03905-1	-	-	1	44679382	1.5e-09	Fst053	44630001	44820000	domestication	-	-
pe09924-2	-	-	1	44679382	1.05e-08	Fst053	44630001	44820000	domestication	-	-
pe29316-1	-	-	1	44679382	1.07e-09	Fst053	44630001	44820000	domestication	-	-
pe40912-1	-	-	1	44679382	2.96e-10	Fst053	44630001	44820000	domestication	-	-
pe57943-1	-	-	1	44679382	2.85e-07	Fst053	44630001	44820000	domestication	-	-
pe58880-1	-	-	1	44679382	4.97e-10	Fst053	44630001	44820000	domestication	-	-
mr1024	-	-	1	44763786	1.41e-07	Fst053	44630001	44820000	domestication	-	-
pe38850-1	-	-	1	44763786	3.1e-07	Fst053	44630001	44820000	domestication	-	-
mr099	-	-	1	46653149	8e-08	Fst055	46590001	46790000	domestication	-	-
pe03905-1	-	-	1	46653149	2.93e-08	Fst055	46590001	46790000	domestication	-	-
pe43507-1	-	-	1	46654561	2.75e-07	Fst055	46590001	46790000	domestication	-	-
pe38850-1	-	-	1	46669821	3e-07	Fst055	46590001	46790000	domestication	-	-
pe01266-1	-	-	1	46714971	2.7e-12	Fst055	46590001	46790000	domestication	-	-
pe02262-1	-	-	1	46714971	9.14e-08	Fst055	46590001	46790000	domestication	-	-
pe03905-1	-	-	1	46714971	1.43e-09	Fst055	46590001	46790000	domestication	-	-
pe09924-2	-	-	1	46714971	9.27e-09	Fst055	46590001	46790000	domestication	-	-
pe29316-1	-	-	1	46714971	1.26e-09	Fst055	46590001	46790000	domestication	-	-
pe40912-1	-	-	1	46714971	5.9e-10	Fst055	46590001	46790000	domestication	-	-
pe57943-1	-	-	1	46714971	3.12e-07	Fst055	46590001	46790000	domestication	-	-
pe58880-1	-	-	1	46714971	1.7e-10	Fst055	46590001	46790000	domestication	-	-
qk070996-2	-	-	1	46714971	2.24e-07	Fst055	46590001	46790000	domestication	-	-
mr099	-	-	1	46732541	9.46e-08	Fst055	46590001	46790000	domestication	-	-
pe14774-2	-	-	1	46765408	4.82e-08	Fst055	46590001	46790000	domestication	-	-
pe40912-1	-	-	1	46765408	2.39e-08	Fst055	46590001	46790000	domestication	-	-
pe57943-1	-	-	1	46765408	2.18e-07	Fst055	46590001	46790000	domestication	-	-
mr201	3-Hydroxykynurenine	Amino acid and derivatives	1	46765408	8.08e-08	Fst055	46590001	46790000	domestication	-	-
pe13535-1	-	-	1	46784326	1.25e-07	Fst055	46590001	46790000	domestication	-	-
pe29305-2	-	-	1	46784326	4.97e-09	Fst055	46590001	46790000	domestication	-	-
pe43593-1	Isolariciresinol-9'-O-glucoside	Others	1	46784326	2.65e-09	Fst055	46590001	46790000	domestication	-	-
mr403	-	-	1	47849854	1.84e-07	Fst056	47650001	47850000	-	improvement	-
pe01266-1	-	-	1	47849854	1.1e-12	Fst056	47650001	47850000	-	improvement	-
pe02262-1	-	-	1	47849854	9.13e-08	Fst056	47650001	47850000	-	improvement	-
pe03905-1	-	-	1	47849854	3.73e-10	Fst056	47650001	47850000	-	improvement	-
pe09924-2	-	-	1	47849854	9.44e-09	Fst056	47650001	47850000	-	improvement	-
pe29316-1	-	-	1	47849854	5.31e-10	Fst056	47650001	47850000	-	improvement	-
pe40912-1	-	-	1	47849854	7.03e-10	Fst056	47650001	47850000	-	improvement	-
pe58880-1	-	-	1	47849854	8.28e-10	Fst056	47650001	47850000	-	improvement	-
pe45351-2	Glucogallin	Organic acid and derivatives	2	723805	4.3e-08	Fst057	690001	790000	domestication	-	-
qk080641	3-O-Feruloylquinic acid	Organic acid and derivatives	2	723805	3.12e-07	Fst057	690001	790000	domestication	-	-
mr1284	14,15-Dehydrocrepenynic acid	Lipids	2	724075	2.67e-07	Fst057	690001	790000	domestication	-	-
pe29305-2	-	-	2	727947	1e-07	Fst057	690001	790000	domestication	-	-
pe29305-2	-	-	2	772193	1.78e-07	Fst057	690001	790000	domestication	-	-
pe02262-1	-	-	2	774359	1.93e-07	Fst057	690001	790000	domestication	-	-
pe03905-1	-	-	2	774359	7e-08	Fst057	690001	790000	domestication	-	-
pe45351-2	Glucogallin	Organic acid and derivatives	2	774359	7.76e-09	Fst057	690001	790000	domestication	-	-
qk080641	3-O-Feruloylquinic acid	Organic acid and derivatives	2	781952	1.69e-07	Fst057	690001	790000	domestication	-	-
pe30153-1	-	-	2	8561257	2.29e-08	Fst061	8560001	9290000	-	-	differentiation
mr1281	6-Methoxy-7,8-DihydroxyCoumarin	Coumarin and its derivatives	2	9141608	8.4e-09	Fst061	8560001	9290000	-	-	differentiation
mr1062	Xanthurenic acid O-hexoside	Nucleotide and derivatives	2	9220033	2.82e-08	Fst061	8560001	9290000	-	-	differentiation
pe13716-1	-	-	2	9231629	1.25e-07	Fst061	8560001	9290000	-	-	differentiation
pe01266-1	-	-	2	9249305	1.27e-12	Fst061	8560001	9290000	-	-	differentiation
pe09924-2	-	-	2	9249305	2.31e-09	Fst061	8560001	9290000	-	-	differentiation
pe29316-1	-	-	2	9249305	5.81e-10	Fst061	8560001	9290000	-	-	differentiation
pe49440-1	-	-	2	9249305	1.37e-07	Fst061	8560001	9290000	-	-	differentiation
pe57943-1	-	-	2	9249305	1.51e-07	Fst061	8560001	9290000	-	-	differentiation
pe40912-1	-	-	2	9251780	4.32e-11	Fst061	8560001	9290000	-	-	differentiation
pe58880-1	-	-	2	9251780	2.39e-10	Fst061	8560001	9290000	-	-	differentiation
mr403	-	-	2	9252817	2.95e-07	Fst061	8560001	9290000	-	-	differentiation
pe02262-1	-	-	2	9252817	4.68e-08	Fst061	8560001	9290000	-	-	differentiation
pe03905-1	-	-	2	9252817	3.7e-10	Fst061	8560001	9290000	-	-	differentiation
pe39084-2	-	-	2	9726991	1.96e-07	Fst062	9720001	9820000	-	-	differentiation
pe18467-1	-	-	2	10505701	1.3e-07	Fst063	10490001	10600000	-	improvement	-
pe56905-1	-	-	2	10505701	1.9e-07	Fst063	10490001	10600000	-	improvement	-
mr403	-	-	2	10512368	2.86e-07	Fst063	10490001	10600000	-	improvement	-
pe01266-1	-	-	2	10512368	2.29e-12	Fst063	10490001	10600000	-	improvement	-
pe02262-1	-	-	2	10512368	8.33e-08	Fst063	10490001	10600000	-	improvement	-
pe03905-1	-	-	2	10512368	7.47e-10	Fst063	10490001	10600000	-	improvement	-
pe09924-2	-	-	2	10512368	2.38e-08	Fst063	10490001	10600000	-	improvement	-
pe29316-1	-	-	2	10512368	8.73e-10	Fst063	10490001	10600000	-	improvement	-
pe40912-1	-	-	2	10512368	7.11e-10	Fst063	10490001	10600000	-	improvement	-
pe58880-1	-	-	2	10512368	1.19e-09	Fst063	10490001	10600000	-	improvement	-
mr1281	6-Methoxy-7,8-DihydroxyCoumarin	Coumarin and its derivatives	2	11053228	1.01e-08	Fst064	11010001	11110000	-	-	differentiation
pe43593-1	Isolariciresinol-9'-O-glucoside	Others	2	11417339	1.68e-07	Fst065	11360001	11590000	domestication	improvement	-
pe30312-1	-	-	2	11486646	3.72e-08	Fst065	11360001	11590000	domestication	improvement	-
pe43507-1	-	-	2	11486850	4.68e-08	Fst065	11360001	11590000	domestication	improvement	-
pe44445-1	-	-	2	11486850	1.96e-07	Fst065	11360001	11590000	domestication	improvement	-
pe56886-1	-	-	2	11486850	7.77e-08	Fst065	11360001	11590000	domestication	improvement	-
pe30434-1	-	-	2	11494284	2.87e-08	Fst065	11360001	11590000	domestication	improvement	-
pe39072-1	-	-	2	11494284	2.33e-07	Fst065	11360001	11590000	domestication	improvement	-
pe57002-1	-	-	2	11494284	3.94e-09	Fst065	11360001	11590000	domestication	improvement	-
qk070996-2	-	-	2	11494633	3.07e-07	Fst065	11360001	11590000	domestication	improvement	-
pe40912-1	-	-	2	11496893	6.11e-08	Fst065	11360001	11590000	domestication	improvement	-
pe57943-1	-	-	2	11496893	1.92e-07	Fst065	11360001	11590000	domestication	improvement	-
pe58880-1	-	-	2	11496893	9.39e-08	Fst065	11360001	11590000	domestication	improvement	-
mr438	methylChrysoeriol 5-O-hexoside	Flavonoids	2	11496893	1.29e-07	Fst065	11360001	11590000	domestication	improvement	-
pe43593-1	Isolariciresinol-9'-O-glucoside	Others	2	11507713	6.47e-08	Fst065	11360001	11590000	domestication	improvement	-
qk070996-2	-	-	2	11529424	2.42e-07	Fst065	11360001	11590000	domestication	improvement	-
pe01266-1	-	-	2	12625937	2.57e-08	Fst067	12620001	12760000	domestication	-	-
pe01266-1	-	-	2	13782001	5.2e-08	Fst070	13750001	13890000	-	improvement	differentiation
pe03905-1	-	-	2	13782001	6.46e-08	Fst070	13750001	13890000	-	improvement	differentiation
pe50163-2	-	-	2	13796745	5.99e-08	Fst070	13750001	13890000	-	improvement	differentiation
mr1062	Xanthurenic acid O-hexoside	Nucleotide and derivatives	2	13796745	1.49e-07	Fst070	13750001	13890000	-	improvement	differentiation
pe50163-2	-	-	2	13847751	1.44e-07	Fst070	13750001	13890000	-	improvement	differentiation
pe19468-1	-	-	2	13847927	2.35e-07	Fst070	13750001	13890000	-	improvement	differentiation
pe20474-2	-	-	2	13847927	1.93e-07	Fst070	13750001	13890000	-	improvement	differentiation
pe01266-1	-	-	2	13854863	7.69e-08	Fst070	13750001	13890000	-	improvement	differentiation
pe02262-1	-	-	2	13854863	1.93e-07	Fst070	13750001	13890000	-	improvement	differentiation
pe29316-1	-	-	2	13854863	1.71e-07	Fst070	13750001	13890000	-	improvement	differentiation
pe38850-1	-	-	2	14274054	1.1e-07	Fst071	14260001	14570000	domestication	improvement	-
mr235	Nicotinic acid adenine dinucleotide	Nucleotide and derivatives	2	14312810	2.58e-07	Fst071	14260001	14570000	domestication	improvement	-
pe20428-2	L-Kynurenine	Amino acid and derivatives	2	14312810	3.3e-08	Fst071	14260001	14570000	domestication	improvement	-
pe59845-1	-	-	2	14313045	7.97e-08	Fst071	14260001	14570000	domestication	improvement	-
qk110102	-	-	2	14313045	3.18e-07	Fst071	14260001	14570000	domestication	improvement	-
mr2036	-	-	2	14484811	1.69e-07	Fst071	14260001	14570000	domestication	improvement	-
pe37091-1	-	-	2	14487611	1.52e-09	Fst071	14260001	14570000	domestication	improvement	-
pe08914-1	-	-	2	14497520	2.42e-07	Fst071	14260001	14570000	domestication	improvement	-
pe30434-1	-	-	2	14497520	2.2e-07	Fst071	14260001	14570000	domestication	improvement	-
pe39084-2	-	-	2	14497520	5.75e-10	Fst071	14260001	14570000	domestication	improvement	-
pe53307-2	-	-	2	14497520	1.26e-08	Fst071	14260001	14570000	domestication	improvement	-
pe08865-1	-	-	2	14498250	9.41e-08	Fst071	14260001	14570000	domestication	improvement	-
pe57002-1	-	-	2	14502471	1.81e-09	Fst071	14260001	14570000	domestication	improvement	-
mr1162	-	-	2	15445427	3.77e-08	Fst072	15420001	15530000	-	-	differentiation
mr738	-	-	2	15445427	1.63e-08	Fst072	15420001	15530000	-	-	differentiation
pe56886-1	-	-	2	15445427	2.76e-07	Fst072	15420001	15530000	-	-	differentiation
pe60646-1	-	-	2	15445427	5.66e-10	Fst072	15420001	15530000	-	-	differentiation
lpm0392	8-Chlro-1-tetrahydronorharmanone	Others	2	15445427	5.4e-09	Fst072	15420001	15530000	-	-	differentiation
pe01266-1	-	-	2	15769318	1.39e-08	Fst073	15630001	15900000	-	-	differentiation
qk003852	Nicotinate ribonucleoside	Vitamins	2	15802495	5.15e-08	Fst073	15630001	15900000	-	-	differentiation
pe26496-1	-	-	2	16184003	1.07e-07	Fst074	16150001	16250000	domestication	-	-
pe08914-1	-	-	2	16838615	1.34e-07	Fst075	16820001	16920000	-	-	differentiation
pe30434-1	-	-	2	16838615	1.38e-07	Fst075	16820001	16920000	-	-	differentiation
pe39084-2	-	-	2	16838615	4.63e-08	Fst075	16820001	16920000	-	-	differentiation
pe52294-2	-	-	2	16838615	2.61e-07	Fst075	16820001	16920000	-	-	differentiation
pe58842-1	-	-	2	16877667	1.02e-07	Fst075	16820001	16920000	-	-	differentiation
pe26496-1	-	-	2	16886752	2.09e-07	Fst075	16820001	16920000	-	-	differentiation
pe01266-1	-	-	2	17149689	1.63e-09	Fst076	17120001	17260000	-	-	differentiation
pe03905-1	-	-	2	17149689	1.47e-07	Fst076	17120001	17260000	-	-	differentiation
pe40912-1	-	-	2	17149689	1.29e-08	Fst076	17120001	17260000	-	-	differentiation
pe01266-1	-	-	2	17196578	1.63e-07	Fst076	17120001	17260000	-	-	differentiation
mr711	-	-	2	17207852	2.28e-08	Fst076	17120001	17260000	-	-	differentiation
pe26496-1	-	-	2	17618837	2.55e-07	Fst077	17510001	17840000	-	improvement	differentiation
mr403	-	-	2	17630537	2.23e-07	Fst077	17510001	17840000	-	improvement	differentiation
pe01266-1	-	-	2	17630537	2.18e-12	Fst077	17510001	17840000	-	improvement	differentiation
pe02262-1	-	-	2	17630537	7.38e-08	Fst077	17510001	17840000	-	improvement	differentiation
pe03905-1	-	-	2	17630537	1.13e-09	Fst077	17510001	17840000	-	improvement	differentiation
pe09924-2	-	-	2	17630537	8.28e-09	Fst077	17510001	17840000	-	improvement	differentiation
pe29316-1	-	-	2	17630537	8.48e-10	Fst077	17510001	17840000	-	improvement	differentiation
pe40912-1	-	-	2	17630537	1.87e-10	Fst077	17510001	17840000	-	improvement	differentiation
pe58880-1	-	-	2	17630537	5.36e-10	Fst077	17510001	17840000	-	improvement	differentiation
pe08914-1	-	-	2	17666382	8.7e-09	Fst077	17510001	17840000	-	improvement	differentiation
pe59676-1	-	-	2	17673179	1.81e-07	Fst077	17510001	17840000	-	improvement	differentiation
pe59676-1	-	-	2	17699253	5.24e-08	Fst077	17510001	17840000	-	improvement	differentiation
qk110102	-	-	2	17699253	1.87e-07	Fst077	17510001	17840000	-	improvement	differentiation
pe10185-2	-	-	2	17705313	1.37e-07	Fst077	17510001	17840000	-	improvement	differentiation
pe01266-1	-	-	2	17752011	2.41e-12	Fst077	17510001	17840000	-	improvement	differentiation
pe02262-1	-	-	2	17752011	2.62e-08	Fst077	17510001	17840000	-	improvement	differentiation
pe03905-1	-	-	2	17752011	1.34e-09	Fst077	17510001	17840000	-	improvement	differentiation
pe09924-2	-	-	2	17752011	1.03e-08	Fst077	17510001	17840000	-	improvement	differentiation
pe29316-1	-	-	2	17752011	1.14e-09	Fst077	17510001	17840000	-	improvement	differentiation
pe40912-1	-	-	2	17752011	2.61e-10	Fst077	17510001	17840000	-	improvement	differentiation
pe57943-1	-	-	2	17752011	1.33e-07	Fst077	17510001	17840000	-	improvement	differentiation
pe58880-1	-	-	2	17752011	4.27e-10	Fst077	17510001	17840000	-	improvement	differentiation
pe26388-1	-	-	2	18446769	1.06e-08	Fst078	18400001	18520000	-	improvement	-
lpm0070	-	-	2	18452986	6.2e-12	Fst078	18400001	18520000	-	improvement	-
lpm0220-3	-	-	2	18452986	2.84e-10	Fst078	18400001	18520000	-	improvement	-
lpm0722	-	-	2	18452986	1.17e-08	Fst078	18400001	18520000	-	improvement	-
mr1083	-	-	2	18452986	1.5e-09	Fst078	18400001	18520000	-	improvement	-
mr2073	-	-	2	18452986	7.41e-10	Fst078	18400001	18520000	-	improvement	-
mr2083	-	-	2	18452986	2.99e-10	Fst078	18400001	18520000	-	improvement	-
pe09924-2	-	-	2	18452986	3.23e-10	Fst078	18400001	18520000	-	improvement	-
pe14774-2	-	-	2	18452986	2.64e-09	Fst078	18400001	18520000	-	improvement	-
pe15759-2	-	-	2	18452986	5.81e-14	Fst078	18400001	18520000	-	improvement	-
pe22548-1	-	-	2	18452986	3.36e-10	Fst078	18400001	18520000	-	improvement	-
pe30354-1	-	-	2	18452986	5.02e-08	Fst078	18400001	18520000	-	improvement	-
pe30388-2	-	-	2	18452986	9.64e-11	Fst078	18400001	18520000	-	improvement	-
pe35196-1	-	-	2	18452986	3.66e-13	Fst078	18400001	18520000	-	improvement	-
pe36201-1	-	-	2	18452986	4.69e-09	Fst078	18400001	18520000	-	improvement	-
pe37158-2	-	-	2	18452986	8.2e-09	Fst078	18400001	18520000	-	improvement	-
pe40912-1	-	-	2	18452986	2.24e-10	Fst078	18400001	18520000	-	improvement	-
pe42715-2	-	-	2	18452986	7.49e-14	Fst078	18400001	18520000	-	improvement	-
pe45544-2	-	-	2	18452986	5.22e-11	Fst078	18400001	18520000	-	improvement	-
pe47488-2	-	-	2	18452986	6.82e-12	Fst078	18400001	18520000	-	improvement	-
pe48355-2	-	-	2	18452986	9.46e-11	Fst078	18400001	18520000	-	improvement	-
pe48415-2	-	-	2	18452986	4.48e-08	Fst078	18400001	18520000	-	improvement	-
pe49440-1	-	-	2	18452986	1.36e-16	Fst078	18400001	18520000	-	improvement	-
pe50393-1	-	-	2	18452986	6.66e-09	Fst078	18400001	18520000	-	improvement	-
pe54172-1	-	-	2	18452986	1.4e-13	Fst078	18400001	18520000	-	improvement	-
pe57047-1	-	-	2	18452986	6.25e-14	Fst078	18400001	18520000	-	improvement	-
pe57943-1	-	-	2	18452986	1.08e-14	Fst078	18400001	18520000	-	improvement	-
pe57944-1	-	-	2	18452986	1.01e-10	Fst078	18400001	18520000	-	improvement	-
pe58880-1	-	-	2	18452986	7.04e-08	Fst078	18400001	18520000	-	improvement	-
pe60839-1	-	-	2	18452986	2.51e-07	Fst078	18400001	18520000	-	improvement	-
qk003070	-	-	2	18452986	7.13e-12	Fst078	18400001	18520000	-	improvement	-
mr065-2	Malvidin-3-O-glucoside (Oenin)	Flavonoids	2	18452986	1.49e-07	Fst078	18400001	18520000	-	improvement	-
mr201	3-Hydroxykynurenine	Amino acid and derivatives	2	18452986	8.06e-08	Fst078	18400001	18520000	-	improvement	-
mr438	methylChrysoeriol 5-O-hexoside	Flavonoids	2	18452986	2.98e-08	Fst078	18400001	18520000	-	improvement	-
pe60840-2	Syringetin O-hexoside	Organic acid and derivatives	2	18452986	4.74e-09	Fst078	18400001	18520000	-	improvement	-
mr1062	Xanthurenic acid O-hexoside	Nucleotide and derivatives	2	18501057	2.44e-10	Fst078	18400001	18520000	-	improvement	-
pe42715-2	-	-	2	19002425	2.12e-07	Fst080	18980001	19110000	-	-	differentiation
pe48355-2	-	-	2	19005475	2.77e-09	Fst080	18980001	19110000	-	-	differentiation
pe60618-1	-	-	2	19084295	1.86e-07	Fst080	18980001	19110000	-	-	differentiation
pe58842-1	-	-	2	19261058	2.7e-07	Fst081	19170001	19880000	domestication	improvement	differentiation
pe15788-2	-	-	2	19286832	5.64e-08	Fst081	19170001	19880000	domestication	improvement	differentiation
mr1162	-	-	2	19286895	1.57e-07	Fst081	19170001	19880000	domestication	improvement	differentiation
mr738	-	-	2	19286895	5.29e-08	Fst081	19170001	19880000	domestication	improvement	differentiation
pe60646-1	-	-	2	19286895	1.1e-07	Fst081	19170001	19880000	domestication	improvement	differentiation
lpm0392	8-Chlro-1-tetrahydronorharmanone	Others	2	19286895	4.01e-08	Fst081	19170001	19880000	domestication	improvement	differentiation
mr099	-	-	2	19330081	2.4e-07	Fst081	19170001	19880000	domestication	improvement	differentiation
pe60684-1	2,9-dihydroxy benzoic acid O-hexside	Organic acid and derivatives	2	19330081	4.08e-09	Fst081	19170001	19880000	domestication	improvement	differentiation
pe14774-2	-	-	2	19330122	1.36e-07	Fst081	19170001	19880000	domestication	improvement	differentiation
pe48355-2	-	-	2	19330122	2.79e-09	Fst081	19170001	19880000	domestication	improvement	differentiation
pe40912-1	-	-	2	19332904	2.42e-07	Fst081	19170001	19880000	domestication	improvement	differentiation
pe57943-1	-	-	2	19332904	1.46e-07	Fst081	19170001	19880000	domestication	improvement	differentiation
pe58880-1	-	-	2	19332904	2.75e-07	Fst081	19170001	19880000	domestication	improvement	differentiation
pe40912-1	-	-	2	19362642	8.9e-08	Fst081	19170001	19880000	domestication	improvement	differentiation
pe57943-1	-	-	2	19362642	1.32e-08	Fst081	19170001	19880000	domestication	improvement	differentiation
pe58880-1	-	-	2	19362642	1.15e-07	Fst081	19170001	19880000	domestication	improvement	differentiation
pe60684-1	2,10-dihydroxy benzoic acid O-hexside	Organic acid and derivatives	2	19362642	1.9e-08	Fst081	19170001	19880000	domestication	improvement	differentiation
pe14774-2	-	-	2	19383196	6.1e-08	Fst081	19170001	19880000	domestication	improvement	differentiation
pe42715-2	-	-	2	19383196	2e-07	Fst081	19170001	19880000	domestication	improvement	differentiation
pe48355-2	-	-	2	19383196	8.62e-11	Fst081	19170001	19880000	domestication	improvement	differentiation
pe46371-2	-	-	2	19408246	4.01e-08	Fst081	19170001	19880000	domestication	improvement	differentiation
qk080641	3-O-Feruloylquinic acid	Organic acid and derivatives	2	19408246	2.08e-08	Fst081	19170001	19880000	domestication	improvement	differentiation
pe35958-2	-	-	2	19419507	1.33e-07	Fst081	19170001	19880000	domestication	improvement	differentiation
pe48355-2	-	-	2	19455852	1.01e-07	Fst081	19170001	19880000	domestication	improvement	differentiation
pe48355-2	-	-	2	19515359	1.73e-07	Fst081	19170001	19880000	domestication	improvement	differentiation
pe57943-1	-	-	2	19515501	4.87e-08	Fst081	19170001	19880000	domestication	improvement	differentiation
pe48355-2	-	-	2	19665545	3.13e-07	Fst081	19170001	19880000	domestication	improvement	differentiation
pe48355-2	-	-	2	19696896	8.3e-09	Fst081	19170001	19880000	domestication	improvement	differentiation
qk080641	3-O-Feruloylquinic acid	Organic acid and derivatives	2	19707239	2.14e-07	Fst081	19170001	19880000	domestication	improvement	differentiation
mr1281	6-Methoxy-7,8-DihydroxyCoumarin	Coumarin and its derivatives	2	19819300	9.28e-08	Fst081	19170001	19880000	domestication	improvement	differentiation
pe01266-1	-	-	2	19832980	2.75e-12	Fst081	19170001	19880000	domestication	improvement	differentiation
pe02262-1	-	-	2	19832980	5.12e-08	Fst081	19170001	19880000	domestication	improvement	differentiation
pe03905-1	-	-	2	19832980	1.5e-09	Fst081	19170001	19880000	domestication	improvement	differentiation
pe09924-2	-	-	2	19832980	5e-09	Fst081	19170001	19880000	domestication	improvement	differentiation
pe29316-1	-	-	2	19832980	1.36e-09	Fst081	19170001	19880000	domestication	improvement	differentiation
pe40912-1	-	-	2	19832980	6.35e-10	Fst081	19170001	19880000	domestication	improvement	differentiation
pe58880-1	-	-	2	19832980	9.87e-10	Fst081	19170001	19880000	domestication	improvement	differentiation
pe03905-1	-	-	2	20281929	5.59e-08	Fst082	20260001	20730000	domestication	improvement	differentiation
pe01266-1	-	-	2	20322797	1.83e-07	Fst082	20260001	20730000	domestication	improvement	differentiation
pe29345-1	-	-	2	20323281	4.46e-09	Fst082	20260001	20730000	domestication	improvement	differentiation
mr799	Nicotinic acid	Vitamins	2	20381494	1.73e-07	Fst082	20260001	20730000	domestication	improvement	differentiation
pe29345-1	-	-	2	20431226	4.45e-09	Fst082	20260001	20730000	domestication	improvement	differentiation
pe51149-1	-	-	2	20456279	1.98e-08	Fst082	20260001	20730000	domestication	improvement	differentiation
pe57848-2	-	-	2	20456279	2.2e-07	Fst082	20260001	20730000	domestication	improvement	differentiation
lpm0538	Nicotinic acid-hexoside	Vitamins	2	20456279	5.82e-08	Fst082	20260001	20730000	domestication	improvement	differentiation
pe16683-1	-	-	2	20474487	1.07e-15	Fst082	20260001	20730000	domestication	improvement	differentiation
pe15788-2	-	-	2	20496465	1.16e-07	Fst082	20260001	20730000	domestication	improvement	differentiation
pe26496-1	-	-	2	20497932	1.57e-07	Fst082	20260001	20730000	domestication	improvement	differentiation
pe26461-1	-	-	2	20588752	2.46e-07	Fst082	20260001	20730000	domestication	improvement	differentiation
pe16683-1	-	-	2	20713288	1.54e-08	Fst082	20260001	20730000	domestication	improvement	differentiation
lpm0070	-	-	2	21206495	2.72e-09	Fst083	20830001	21290000	-	-	differentiation
mr1083	-	-	2	21206495	2.1e-08	Fst083	20830001	21290000	-	-	differentiation
pe09924-2	-	-	2	21206495	9.04e-09	Fst083	20830001	21290000	-	-	differentiation
pe14774-2	-	-	2	21206495	3.25e-09	Fst083	20830001	21290000	-	-	differentiation
pe40912-1	-	-	2	21206495	4.14e-11	Fst083	20830001	21290000	-	-	differentiation
pe42715-2	-	-	2	21206495	1.04e-08	Fst083	20830001	21290000	-	-	differentiation
pe47488-2	-	-	2	21206495	2.62e-07	Fst083	20830001	21290000	-	-	differentiation
pe48355-2	-	-	2	21206495	1.92e-07	Fst083	20830001	21290000	-	-	differentiation
pe49440-1	-	-	2	21206495	1.34e-09	Fst083	20830001	21290000	-	-	differentiation
pe57943-1	-	-	2	21206495	1e-09	Fst083	20830001	21290000	-	-	differentiation
pe58880-1	-	-	2	21206495	7.04e-09	Fst083	20830001	21290000	-	-	differentiation
qk003070	-	-	2	21206495	2.53e-07	Fst083	20830001	21290000	-	-	differentiation
mr201	3-Hydroxykynurenine	Amino acid and derivatives	2	21207300	2.01e-07	Fst083	20830001	21290000	-	-	differentiation
pe01266-1	-	-	2	21208675	1.89e-07	Fst083	20830001	21290000	-	-	differentiation
pe57995-1	-	-	2	21209089	1.95e-07	Fst083	20830001	21290000	-	-	differentiation
mr1281	6-Methoxy-7,8-DihydroxyCoumarin	Coumarin and its derivatives	2	22232627	5.75e-08	Fst084	22160001	22350000	-	-	differentiation
pe11717-1	-	-	2	22273562	2.62e-07	Fst084	22160001	22350000	-	-	differentiation
pe01266-1	-	-	2	22278823	1.76e-07	Fst084	22160001	22350000	-	-	differentiation
pe40912-1	-	-	2	22278823	1.55e-07	Fst084	22160001	22350000	-	-	differentiation
pe58880-1	-	-	2	22278823	1.64e-07	Fst084	22160001	22350000	-	-	differentiation
pe59837-1	-	-	2	22307309	1.67e-07	Fst084	22160001	22350000	-	-	differentiation
mr1024	-	-	2	22430088	4.04e-08	Fst085	22410001	22580000	-	-	differentiation
pe38850-1	-	-	2	22543466	2.46e-07	Fst085	22410001	22580000	-	-	differentiation
pe30153-1	-	-	2	22578047	5.61e-08	Fst085	22410001	22580000	-	-	differentiation
pe35958-2	-	-	2	23050601	3.2e-11	Fst086	22950001	23280000	-	-	differentiation
pe57943-1	-	-	2	23071363	2.47e-07	Fst086	22950001	23280000	-	-	differentiation
pe37453-1	-	-	2	23082798	6.01e-08	Fst086	22950001	23280000	-	-	differentiation
pe35958-2	-	-	2	23119655	2.89e-08	Fst086	22950001	23280000	-	-	differentiation
pe26479-1	-	-	2	23176802	1.27e-09	Fst086	22950001	23280000	-	-	differentiation
pe52319-1	-	-	2	23176802	1.18e-07	Fst086	22950001	23280000	-	-	differentiation
pe35958-2	-	-	2	23184368	2.23e-12	Fst086	22950001	23280000	-	-	differentiation
pe15788-2	-	-	2	23206643	2.78e-07	Fst086	22950001	23280000	-	-	differentiation
pe35958-2	-	-	2	23245934	1.55e-09	Fst086	22950001	23280000	-	-	differentiation
pe02262-1	-	-	2	23262513	7.24e-08	Fst086	22950001	23280000	-	-	differentiation
pe05073-1	-	-	2	23262513	3.18e-07	Fst086	22950001	23280000	-	-	differentiation
pe26479-1	-	-	2	23272734	3.01e-08	Fst086	22950001	23280000	-	-	differentiation
pe25330-1	-	-	2	24343268	1.68e-07	Fst087	24320001	24640000	-	-	differentiation
lpm0070	-	-	2	24343675	1.31e-13	Fst087	24320001	24640000	-	-	differentiation
mr1083	-	-	2	24343675	5.55e-12	Fst087	24320001	24640000	-	-	differentiation
mr2073	-	-	2	24343675	3.53e-18	Fst087	24320001	24640000	-	-	differentiation
mr2083	-	-	2	24343675	1e-08	Fst087	24320001	24640000	-	-	differentiation
pe06965-2	-	-	2	24343675	6.26e-10	Fst087	24320001	24640000	-	-	differentiation
pe09924-2	-	-	2	24343675	1.97e-15	Fst087	24320001	24640000	-	-	differentiation
pe15759-2	-	-	2	24343675	3.7e-15	Fst087	24320001	24640000	-	-	differentiation
pe22548-1	-	-	2	24343675	1.77e-14	Fst087	24320001	24640000	-	-	differentiation
pe30349-2	-	-	2	24343675	4.14e-09	Fst087	24320001	24640000	-	-	differentiation
pe30354-1	-	-	2	24343675	3.16e-12	Fst087	24320001	24640000	-	-	differentiation
pe30388-2	-	-	2	24343675	9.97e-16	Fst087	24320001	24640000	-	-	differentiation
pe35196-1	-	-	2	24343675	1.3e-13	Fst087	24320001	24640000	-	-	differentiation
pe36201-1	-	-	2	24343675	3.2e-13	Fst087	24320001	24640000	-	-	differentiation
pe37158-2	-	-	2	24343675	2.72e-10	Fst087	24320001	24640000	-	-	differentiation
pe40045-1	-	-	2	24343675	4.1e-13	Fst087	24320001	24640000	-	-	differentiation
pe40912-1	-	-	2	24343675	9.14e-18	Fst087	24320001	24640000	-	-	differentiation
pe42715-2	-	-	2	24343675	9.13e-16	Fst087	24320001	24640000	-	-	differentiation
pe42770-1	-	-	2	24343675	6.74e-20	Fst087	24320001	24640000	-	-	differentiation
pe43669-2	-	-	2	24343675	3.67e-08	Fst087	24320001	24640000	-	-	differentiation
pe45544-2	-	-	2	24343675	1.59e-14	Fst087	24320001	24640000	-	-	differentiation
pe47488-2	-	-	2	24343675	2.17e-15	Fst087	24320001	24640000	-	-	differentiation
pe48355-2	-	-	2	24343675	2.99e-14	Fst087	24320001	24640000	-	-	differentiation
pe50290-1	-	-	2	24343675	1.31e-11	Fst087	24320001	24640000	-	-	differentiation
pe50393-1	-	-	2	24343675	1.71e-12	Fst087	24320001	24640000	-	-	differentiation
pe54172-1	-	-	2	24343675	3.37e-15	Fst087	24320001	24640000	-	-	differentiation
pe57047-1	-	-	2	24343675	1.26e-18	Fst087	24320001	24640000	-	-	differentiation
pe57943-1	-	-	2	24343675	1.2e-15	Fst087	24320001	24640000	-	-	differentiation
pe57944-1	-	-	2	24343675	9.72e-14	Fst087	24320001	24640000	-	-	differentiation
pe58880-1	-	-	2	24343675	8.33e-15	Fst087	24320001	24640000	-	-	differentiation
pe60839-1	-	-	2	24343675	8.59e-12	Fst087	24320001	24640000	-	-	differentiation
pe60849-1	-	-	2	24343675	3.14e-12	Fst087	24320001	24640000	-	-	differentiation
qk003070	-	-	2	24343675	1.12e-16	Fst087	24320001	24640000	-	-	differentiation
mr065-2	Malvidin-3-O-glucoside (Oenin)	Flavonoids	2	24343675	1.09e-13	Fst087	24320001	24640000	-	-	differentiation
mr201	3-Hydroxykynurenine	Amino acid and derivatives	2	24343675	1.36e-12	Fst087	24320001	24640000	-	-	differentiation
mr438	methylChrysoeriol 5-O-hexoside	Flavonoids	2	24343675	1.2e-13	Fst087	24320001	24640000	-	-	differentiation
pe60840-2	Syringetin O-hexoside	Organic acid and derivatives	2	24343675	3.6e-13	Fst087	24320001	24640000	-	-	differentiation
pe04008-2	-	-	2	24343726	3.92e-11	Fst087	24320001	24640000	-	-	differentiation
pe11717-1	-	-	2	24343726	3.88e-09	Fst087	24320001	24640000	-	-	differentiation
pe14551-1	-	-	2	24343726	5.25e-08	Fst087	24320001	24640000	-	-	differentiation
pe20590-1	-	-	2	24343726	1.88e-07	Fst087	24320001	24640000	-	-	differentiation
pe59849-2	-	-	2	24343726	8.58e-14	Fst087	24320001	24640000	-	-	differentiation
pe52294-2	-	-	2	24346037	1.57e-10	Fst087	24320001	24640000	-	-	differentiation
pe11779-1	-	-	2	24346851	1.98e-07	Fst087	24320001	24640000	-	-	differentiation
pe48415-2	-	-	2	24346851	3.51e-10	Fst087	24320001	24640000	-	-	differentiation
mr065-2	Malvidin-3-O-glucoside (Oenin)	Flavonoids	2	24372150	2.86e-07	Fst087	24320001	24640000	-	-	differentiation
mr006-2	-	-	2	24376196	2.91e-07	Fst087	24320001	24640000	-	-	differentiation
mr1162	-	-	2	24376196	2.61e-08	Fst087	24320001	24640000	-	-	differentiation
mr738	-	-	2	24376196	3.61e-08	Fst087	24320001	24640000	-	-	differentiation
pe44496-1	-	-	2	24376196	2.18e-07	Fst087	24320001	24640000	-	-	differentiation
lpm0392	8-Chlro-1-tetrahydronorharmanone	Others	2	24376196	1.82e-07	Fst087	24320001	24640000	-	-	differentiation
pe60839-1	-	-	2	24387273	5.15e-08	Fst087	24320001	24640000	-	-	differentiation
pe48415-2	-	-	2	24387690	4.02e-09	Fst087	24320001	24640000	-	-	differentiation
pe58880-1	-	-	2	24387690	3.06e-07	Fst087	24320001	24640000	-	-	differentiation
pe11717-1	-	-	2	24392131	7.75e-09	Fst087	24320001	24640000	-	-	differentiation
mr1281	6-Methoxy-7,8-DihydroxyCoumarin	Coumarin and its derivatives	2	24439004	2.61e-09	Fst087	24320001	24640000	-	-	differentiation
pe04102-2	-	-	2	24449431	1.51e-07	Fst087	24320001	24640000	-	-	differentiation
pe09924-2	-	-	2	24474115	1.61e-09	Fst087	24320001	24640000	-	-	differentiation
pe15759-2	-	-	2	24474115	6.41e-09	Fst087	24320001	24640000	-	-	differentiation
pe30354-1	-	-	2	24474115	2.75e-07	Fst087	24320001	24640000	-	-	differentiation
pe47488-2	-	-	2	24474115	8.7e-08	Fst087	24320001	24640000	-	-	differentiation
lpm0070	-	-	2	24474295	1.91e-08	Fst087	24320001	24640000	-	-	differentiation
mr2073	-	-	2	24474295	1.47e-08	Fst087	24320001	24640000	-	-	differentiation
pe40912-1	-	-	2	24474295	1.46e-09	Fst087	24320001	24640000	-	-	differentiation
pe48355-2	-	-	2	24474295	2.27e-09	Fst087	24320001	24640000	-	-	differentiation
mr201	3-Hydroxykynurenine	Amino acid and derivatives	2	24474295	1.38e-09	Fst087	24320001	24640000	-	-	differentiation
lpm0220-3	-	-	2	24476634	1.35e-07	Fst087	24320001	24640000	-	-	differentiation
mr1083	-	-	2	24476634	9.66e-10	Fst087	24320001	24640000	-	-	differentiation
pe14774-2	-	-	2	24476634	2.32e-11	Fst087	24320001	24640000	-	-	differentiation
pe22548-1	-	-	2	24476634	3.61e-08	Fst087	24320001	24640000	-	-	differentiation
pe30388-2	-	-	2	24476634	2.08e-09	Fst087	24320001	24640000	-	-	differentiation
pe35196-1	-	-	2	24476634	1.47e-07	Fst087	24320001	24640000	-	-	differentiation
pe42715-2	-	-	2	24476634	1.75e-11	Fst087	24320001	24640000	-	-	differentiation
pe48415-2	-	-	2	24476634	1.69e-07	Fst087	24320001	24640000	-	-	differentiation
pe49440-1	-	-	2	24476634	7.48e-09	Fst087	24320001	24640000	-	-	differentiation
pe57047-1	-	-	2	24476634	1.42e-09	Fst087	24320001	24640000	-	-	differentiation
pe57943-1	-	-	2	24476634	1.17e-09	Fst087	24320001	24640000	-	-	differentiation
mr438	methylChrysoeriol 5-O-hexoside	Flavonoids	2	24476634	1.11e-09	Fst087	24320001	24640000	-	-	differentiation
pe60646-1	-	-	2	24478399	2.85e-07	Fst087	24320001	24640000	-	-	differentiation
pe10185-2	-	-	2	24484920	9.62e-08	Fst087	24320001	24640000	-	-	differentiation
pe40912-1	-	-	2	24520021	2.11e-07	Fst087	24320001	24640000	-	-	differentiation
lpm0070	-	-	2	24523018	2.14e-07	Fst087	24320001	24640000	-	-	differentiation
pe60849-1	-	-	2	24577251	2.02e-08	Fst087	24320001	24640000	-	-	differentiation
pe56886-1	-	-	2	24621989	5.91e-09	Fst087	24320001	24640000	-	-	differentiation
pe56924-2	-	-	2	24621989	2.48e-07	Fst087	24320001	24640000	-	-	differentiation
pe14774-2	-	-	2	24622641	1.66e-08	Fst087	24320001	24640000	-	-	differentiation
pe29384-1	-	-	2	24622641	2.51e-09	Fst087	24320001	24640000	-	-	differentiation
pe40912-1	-	-	2	24622641	1.35e-07	Fst087	24320001	24640000	-	-	differentiation
pe59841-1	-	-	2	24630851	2.19e-07	Fst087	24320001	24640000	-	-	differentiation
pe17502-1	-	-	2	24634241	2.87e-07	Fst087	24320001	24640000	-	-	differentiation
pe60646-1	-	-	2	24639461	1.3e-12	Fst087	24320001	24640000	-	-	differentiation
pe20590-1	-	-	2	25132242	1.02e-07	Fst088	25120001	25350000	-	-	differentiation
pe20590-1	-	-	2	25163983	1.57e-08	Fst088	25120001	25350000	-	-	differentiation
pe48355-2	-	-	2	25163983	1.01e-07	Fst088	25120001	25350000	-	-	differentiation
pe49440-1	-	-	2	25163983	1.07e-07	Fst088	25120001	25350000	-	-	differentiation
pe60840-2	Syringetin O-hexoside	Organic acid and derivatives	2	25163983	2.76e-07	Fst088	25120001	25350000	-	-	differentiation
pe40045-1	-	-	2	25164370	4.44e-09	Fst088	25120001	25350000	-	-	differentiation
pe52294-2	-	-	2	25182753	2.18e-08	Fst088	25120001	25350000	-	-	differentiation
pe59849-2	-	-	2	25182753	1.1e-09	Fst088	25120001	25350000	-	-	differentiation
pe01266-1	-	-	2	25183047	9.36e-13	Fst088	25120001	25350000	-	-	differentiation
pe02262-1	-	-	2	25183047	6.26e-08	Fst088	25120001	25350000	-	-	differentiation
pe03905-1	-	-	2	25183047	1.99e-09	Fst088	25120001	25350000	-	-	differentiation
pe29316-1	-	-	2	25183047	7.9e-10	Fst088	25120001	25350000	-	-	differentiation
lpm0070	-	-	2	25193152	5.71e-10	Fst088	25120001	25350000	-	-	differentiation
mr1083	-	-	2	25193152	7.32e-09	Fst088	25120001	25350000	-	-	differentiation
mr2073	-	-	2	25193152	3.02e-09	Fst088	25120001	25350000	-	-	differentiation
pe22548-1	-	-	2	25193152	1.95e-09	Fst088	25120001	25350000	-	-	differentiation
pe30349-2	-	-	2	25193152	3.38e-08	Fst088	25120001	25350000	-	-	differentiation
pe42770-1	-	-	2	25193152	1.15e-09	Fst088	25120001	25350000	-	-	differentiation
pe48415-2	-	-	2	25193152	1.95e-08	Fst088	25120001	25350000	-	-	differentiation
pe60839-1	-	-	2	25193152	5.98e-09	Fst088	25120001	25350000	-	-	differentiation
pe60840-2	Syringetin O-hexoside	Organic acid and derivatives	2	25193152	8.47e-08	Fst088	25120001	25350000	-	-	differentiation
pe48355-2	-	-	2	25211533	1.12e-11	Fst088	25120001	25350000	-	-	differentiation
pe50393-1	-	-	2	25217932	1.87e-07	Fst088	25120001	25350000	-	-	differentiation
pe13535-1	-	-	2	25222556	7.25e-08	Fst088	25120001	25350000	-	-	differentiation
pe29305-2	-	-	2	25222556	8.87e-09	Fst088	25120001	25350000	-	-	differentiation
mr438	methylChrysoeriol 5-O-hexoside	Flavonoids	2	25222556	2.66e-10	Fst088	25120001	25350000	-	-	differentiation
lpm0070	-	-	2	25246627	4.55e-11	Fst088	25120001	25350000	-	-	differentiation
lpm0220-3	-	-	2	25246627	1.91e-12	Fst088	25120001	25350000	-	-	differentiation
mr1083	-	-	2	25246627	6.79e-09	Fst088	25120001	25350000	-	-	differentiation
mr2073	-	-	2	25246627	7.54e-12	Fst088	25120001	25350000	-	-	differentiation
pe04008-2	-	-	2	25246627	1.07e-08	Fst088	25120001	25350000	-	-	differentiation
pe06965-2	-	-	2	25246627	7.04e-08	Fst088	25120001	25350000	-	-	differentiation
pe09924-2	-	-	2	25246627	8.37e-09	Fst088	25120001	25350000	-	-	differentiation
pe14774-2	-	-	2	25246627	7.05e-11	Fst088	25120001	25350000	-	-	differentiation
pe15759-2	-	-	2	25246627	4.23e-09	Fst088	25120001	25350000	-	-	differentiation
pe20590-1	-	-	2	25246627	1.29e-07	Fst088	25120001	25350000	-	-	differentiation
pe22548-1	-	-	2	25246627	8.76e-08	Fst088	25120001	25350000	-	-	differentiation
pe30349-2	-	-	2	25246627	4.47e-08	Fst088	25120001	25350000	-	-	differentiation
pe30354-1	-	-	2	25246627	1.18e-07	Fst088	25120001	25350000	-	-	differentiation
pe30388-2	-	-	2	25246627	4.09e-13	Fst088	25120001	25350000	-	-	differentiation
pe35196-1	-	-	2	25246627	5.79e-08	Fst088	25120001	25350000	-	-	differentiation
pe36201-1	-	-	2	25246627	1.24e-12	Fst088	25120001	25350000	-	-	differentiation
pe40045-1	-	-	2	25246627	1.74e-10	Fst088	25120001	25350000	-	-	differentiation
pe40912-1	-	-	2	25246627	1.74e-10	Fst088	25120001	25350000	-	-	differentiation
pe42715-2	-	-	2	25246627	1.6e-12	Fst088	25120001	25350000	-	-	differentiation
pe42770-1	-	-	2	25246627	8.04e-08	Fst088	25120001	25350000	-	-	differentiation
pe43669-2	-	-	2	25246627	2.43e-08	Fst088	25120001	25350000	-	-	differentiation
pe45544-2	-	-	2	25246627	2.4e-07	Fst088	25120001	25350000	-	-	differentiation
pe47488-2	-	-	2	25246627	7.87e-12	Fst088	25120001	25350000	-	-	differentiation
pe48415-2	-	-	2	25246627	2.51e-10	Fst088	25120001	25350000	-	-	differentiation
pe49440-1	-	-	2	25246627	5.26e-10	Fst088	25120001	25350000	-	-	differentiation
pe50290-1	-	-	2	25246627	1.58e-08	Fst088	25120001	25350000	-	-	differentiation
pe50393-1	-	-	2	25246627	1.05e-07	Fst088	25120001	25350000	-	-	differentiation
pe52294-2	-	-	2	25246627	2.31e-11	Fst088	25120001	25350000	-	-	differentiation
pe54172-1	-	-	2	25246627	7.49e-11	Fst088	25120001	25350000	-	-	differentiation
pe57047-1	-	-	2	25246627	4.84e-12	Fst088	25120001	25350000	-	-	differentiation
pe57928-2	-	-	2	25246627	1.79e-07	Fst088	25120001	25350000	-	-	differentiation
pe57943-1	-	-	2	25246627	1.56e-12	Fst088	25120001	25350000	-	-	differentiation
pe57944-1	-	-	2	25246627	1.1e-11	Fst088	25120001	25350000	-	-	differentiation
pe58880-1	-	-	2	25246627	8.89e-14	Fst088	25120001	25350000	-	-	differentiation
pe59849-2	-	-	2	25246627	1.97e-12	Fst088	25120001	25350000	-	-	differentiation
pe60839-1	-	-	2	25246627	7.27e-08	Fst088	25120001	25350000	-	-	differentiation
pe60849-1	-	-	2	25246627	7.06e-09	Fst088	25120001	25350000	-	-	differentiation
qk003070	-	-	2	25246627	8.62e-11	Fst088	25120001	25350000	-	-	differentiation
mr065-2	Malvidin-3-O-glucoside (Oenin)	Flavonoids	2	25246627	7.23e-10	Fst088	25120001	25350000	-	-	differentiation
mr201	3-Hydroxykynurenine	Amino acid and derivatives	2	25246627	1e-14	Fst088	25120001	25350000	-	-	differentiation
pe60840-2	Syringetin O-hexoside	Organic acid and derivatives	2	25246627	1.52e-09	Fst088	25120001	25350000	-	-	differentiation
pe11717-1	-	-	2	25259500	1.97e-08	Fst088	25120001	25350000	-	-	differentiation
pe11779-1	-	-	2	25260863	3.18e-10	Fst088	25120001	25350000	-	-	differentiation
pe57928-2	-	-	2	25271668	7.47e-08	Fst088	25120001	25350000	-	-	differentiation
pe57944-1	-	-	2	25271668	3.71e-08	Fst088	25120001	25350000	-	-	differentiation
pe59849-2	-	-	2	25271668	3.21e-08	Fst088	25120001	25350000	-	-	differentiation
pe60849-1	-	-	2	25271668	2.05e-08	Fst088	25120001	25350000	-	-	differentiation
pe35958-2	-	-	2	25274603	2.01e-07	Fst088	25120001	25350000	-	-	differentiation
pe35958-2	-	-	2	25313184	5.03e-08	Fst088	25120001	25350000	-	-	differentiation
pe57944-1	-	-	2	25338204	2.27e-08	Fst088	25120001	25350000	-	-	differentiation
pe59849-2	-	-	2	25464427	1.77e-07	Fst089	25410001	25570000	-	-	differentiation
pe35196-1	-	-	2	25476402	7.34e-08	Fst089	25410001	25570000	-	-	differentiation
pe57944-1	-	-	2	25476402	2.28e-10	Fst089	25410001	25570000	-	-	differentiation
lpm0070	-	-	2	25480777	1.6e-08	Fst089	25410001	25570000	-	-	differentiation
mr1083	-	-	2	25480777	1.77e-07	Fst089	25410001	25570000	-	-	differentiation
mr2073	-	-	2	25480777	1.26e-07	Fst089	25410001	25570000	-	-	differentiation
pe11779-1	-	-	2	25480777	7.92e-08	Fst089	25410001	25570000	-	-	differentiation
pe36201-1	-	-	2	25480777	8.22e-09	Fst089	25410001	25570000	-	-	differentiation
pe40045-1	-	-	2	25480777	4.44e-11	Fst089	25410001	25570000	-	-	differentiation
pe42715-2	-	-	2	25480777	6.56e-09	Fst089	25410001	25570000	-	-	differentiation
pe42770-1	-	-	2	25480777	1.82e-08	Fst089	25410001	25570000	-	-	differentiation
pe45544-2	-	-	2	25480777	2.73e-07	Fst089	25410001	25570000	-	-	differentiation
pe47488-2	-	-	2	25480777	1.92e-08	Fst089	25410001	25570000	-	-	differentiation
pe50290-1	-	-	2	25480777	2.77e-07	Fst089	25410001	25570000	-	-	differentiation
pe54172-1	-	-	2	25480777	2.69e-07	Fst089	25410001	25570000	-	-	differentiation
pe57047-1	-	-	2	25480777	1.69e-07	Fst089	25410001	25570000	-	-	differentiation
pe57928-2	-	-	2	25480777	1.04e-08	Fst089	25410001	25570000	-	-	differentiation
pe58880-1	-	-	2	25480777	3.01e-09	Fst089	25410001	25570000	-	-	differentiation
mr201	3-Hydroxykynurenine	Amino acid and derivatives	2	25480777	2.61e-08	Fst089	25410001	25570000	-	-	differentiation
pe60849-1	-	-	2	25485379	1.56e-07	Fst089	25410001	25570000	-	-	differentiation
pe40912-1	-	-	2	25489478	7.05e-08	Fst089	25410001	25570000	-	-	differentiation
pe57944-1	-	-	2	25525187	8.03e-08	Fst089	25410001	25570000	-	-	differentiation
pe42770-1	-	-	2	25557025	1.64e-09	Fst089	25410001	25570000	-	-	differentiation
lpm0070	-	-	2	25557683	4.7e-08	Fst089	25410001	25570000	-	-	differentiation
mr2073	-	-	2	25557683	1.52e-08	Fst089	25410001	25570000	-	-	differentiation
pe30349-2	-	-	2	25557683	2.08e-07	Fst089	25410001	25570000	-	-	differentiation
pe36201-1	-	-	2	25557683	1.16e-09	Fst089	25410001	25570000	-	-	differentiation
pe40045-1	-	-	2	25557683	1.41e-08	Fst089	25410001	25570000	-	-	differentiation
pe45544-2	-	-	2	25557683	7.49e-08	Fst089	25410001	25570000	-	-	differentiation
pe47488-2	-	-	2	25557683	1.95e-08	Fst089	25410001	25570000	-	-	differentiation
pe52294-2	-	-	2	25557683	8.66e-08	Fst089	25410001	25570000	-	-	differentiation
pe54172-1	-	-	2	25557683	4.36e-10	Fst089	25410001	25570000	-	-	differentiation
pe57928-2	-	-	2	25557683	1.68e-09	Fst089	25410001	25570000	-	-	differentiation
pe57944-1	-	-	2	25557683	1.08e-08	Fst089	25410001	25570000	-	-	differentiation
pe59849-2	-	-	2	25557683	3e-09	Fst089	25410001	25570000	-	-	differentiation
pe60849-1	-	-	2	25557683	4.99e-08	Fst089	25410001	25570000	-	-	differentiation
mr065-2	Malvidin-3-O-glucoside (Oenin)	Flavonoids	2	25557683	1.99e-08	Fst089	25410001	25570000	-	-	differentiation
mr201	3-Hydroxykynurenine	Amino acid and derivatives	2	25557683	1.78e-08	Fst089	25410001	25570000	-	-	differentiation
pe60840-2	Syringetin O-hexoside	Organic acid and derivatives	2	25557683	4.01e-08	Fst089	25410001	25570000	-	-	differentiation
pe20590-1	-	-	2	25563584	4.42e-09	Fst089	25410001	25570000	-	-	differentiation
pe01266-1	-	-	2	26370094	1.71e-07	Fst090	26360001	26750000	-	-	differentiation
pe03905-1	-	-	2	26370094	4.52e-09	Fst090	26360001	26750000	-	-	differentiation
pe40912-1	-	-	2	26379811	1.18e-08	Fst090	26360001	26750000	-	-	differentiation
pe42770-1	-	-	2	26379811	1.4e-07	Fst090	26360001	26750000	-	-	differentiation
pe57944-1	-	-	2	26379811	1.36e-07	Fst090	26360001	26750000	-	-	differentiation
pe58880-1	-	-	2	26379811	2.07e-08	Fst090	26360001	26750000	-	-	differentiation
mr201	3-Hydroxykynurenine	Amino acid and derivatives	2	26379811	5.54e-09	Fst090	26360001	26750000	-	-	differentiation
mr1162	-	-	2	26401459	8.21e-08	Fst090	26360001	26750000	-	-	differentiation
mr738	-	-	2	26401459	2.27e-07	Fst090	26360001	26750000	-	-	differentiation
lpm0392	8-Chlro-1-tetrahydronorharmanone	Others	2	26401459	2.35e-08	Fst090	26360001	26750000	-	-	differentiation
pe15648-2	-	-	2	26503833	3.32e-08	Fst090	26360001	26750000	-	-	differentiation
pe42752-2	-	-	2	26503833	2.94e-09	Fst090	26360001	26750000	-	-	differentiation
pe01266-1	-	-	2	26536095	7.69e-08	Fst090	26360001	26750000	-	-	differentiation
pe58880-1	-	-	2	26536095	1.11e-07	Fst090	26360001	26750000	-	-	differentiation
pe39084-2	-	-	2	26646400	2.46e-08	Fst090	26360001	26750000	-	-	differentiation
pe10845-1	-	-	2	26647183	1.96e-08	Fst090	26360001	26750000	-	-	differentiation
pe59875-1	-	-	2	26662914	2.39e-07	Fst090	26360001	26750000	-	-	differentiation
pe15788-2	-	-	2	26919569	2.24e-07	Fst091	26910001	27860000	domestication	improvement	differentiation
mr201	3-Hydroxykynurenine	Amino acid and derivatives	2	27048926	8.1e-08	Fst091	26910001	27860000	domestication	improvement	differentiation
pe42770-1	-	-	2	27157556	8.15e-09	Fst091	26910001	27860000	domestication	improvement	differentiation
pe08865-1	-	-	2	27170479	2.67e-07	Fst091	26910001	27860000	domestication	improvement	differentiation
pe42680-1	-	-	2	27174376	2.52e-07	Fst091	26910001	27860000	domestication	improvement	differentiation
pe10845-1	-	-	2	27326794	2.64e-07	Fst091	26910001	27860000	domestication	improvement	differentiation
pe39084-2	-	-	2	27326794	1.05e-08	Fst091	26910001	27860000	domestication	improvement	differentiation
pe08914-1	-	-	2	27339067	2.47e-07	Fst091	26910001	27860000	domestication	improvement	differentiation
pe27478-2	-	-	2	27351892	2.11e-07	Fst091	26910001	27860000	domestication	improvement	differentiation
pe59926-1	-	-	2	27351892	5.66e-08	Fst091	26910001	27860000	domestication	improvement	differentiation
pe57002-1	-	-	2	27356330	2e-07	Fst091	26910001	27860000	domestication	improvement	differentiation
pe42680-1	-	-	2	27374255	1.29e-07	Fst091	26910001	27860000	domestication	improvement	differentiation
pe10845-1	-	-	2	27374591	5.55e-08	Fst091	26910001	27860000	domestication	improvement	differentiation
pe29464-1	-	-	2	27384593	1.85e-07	Fst091	26910001	27860000	domestication	improvement	differentiation
pe39084-2	-	-	2	27385210	2.43e-09	Fst091	26910001	27860000	domestication	improvement	differentiation
pe39084-2	-	-	2	27529885	5.86e-08	Fst091	26910001	27860000	domestication	improvement	differentiation
mr2036	-	-	2	27548707	1.39e-07	Fst091	26910001	27860000	domestication	improvement	differentiation
pe42680-1	-	-	2	27552931	5.16e-08	Fst091	26910001	27860000	domestication	improvement	differentiation
pe28383-2	-	-	2	27947857	5.41e-08	Fst092	27940001	28820000	-	-	differentiation
mr1062	Xanthurenic acid O-hexoside	Nucleotide and derivatives	2	27974102	3.66e-08	Fst092	27940001	28820000	-	-	differentiation
pe28383-2	-	-	2	28004758	2.55e-08	Fst092	27940001	28820000	-	-	differentiation
pe42770-1	-	-	2	28152529	7.05e-08	Fst092	27940001	28820000	-	-	differentiation
pe57944-1	-	-	2	28985728	1.34e-07	Fst093	28890001	29380000	-	-	differentiation
pe58880-1	-	-	2	28985728	4.17e-08	Fst093	28890001	29380000	-	-	differentiation
pe36201-1	-	-	2	29003205	2.49e-08	Fst093	28890001	29380000	-	-	differentiation
mr1162	-	-	2	29212995	1.32e-08	Fst093	28890001	29380000	-	-	differentiation
mr738	-	-	2	29212995	1.61e-07	Fst093	28890001	29380000	-	-	differentiation
pe60646-1	-	-	2	29212995	4.15e-08	Fst093	28890001	29380000	-	-	differentiation
lpm0392	8-Chlro-1-tetrahydronorharmanone	Others	2	29212995	4.45e-08	Fst093	28890001	29380000	-	-	differentiation
lpm0070	-	-	2	29215652	2.18e-07	Fst093	28890001	29380000	-	-	differentiation
mr2073	-	-	2	29215652	1.05e-07	Fst093	28890001	29380000	-	-	differentiation
pe14774-2	-	-	2	29215652	2.31e-08	Fst093	28890001	29380000	-	-	differentiation
pe15759-2	-	-	2	29215652	1.22e-07	Fst093	28890001	29380000	-	-	differentiation
pe22548-1	-	-	2	29215652	1.47e-07	Fst093	28890001	29380000	-	-	differentiation
pe40912-1	-	-	2	29215652	7.86e-09	Fst093	28890001	29380000	-	-	differentiation
pe47488-2	-	-	2	29215652	5.53e-08	Fst093	28890001	29380000	-	-	differentiation
pe49440-1	-	-	2	29215652	1.04e-07	Fst093	28890001	29380000	-	-	differentiation
pe57047-1	-	-	2	29215652	2.81e-07	Fst093	28890001	29380000	-	-	differentiation
pe57943-1	-	-	2	29215652	1.47e-07	Fst093	28890001	29380000	-	-	differentiation
mr201	3-Hydroxykynurenine	Amino acid and derivatives	2	29215652	2.87e-07	Fst093	28890001	29380000	-	-	differentiation
pe57925-1	-	-	2	29294208	1.27e-07	Fst093	28890001	29380000	-	-	differentiation
pe10185-2	-	-	2	29589473	4.52e-08	Fst094	29560001	29780000	-	improvement	differentiation
mr006-2	-	-	2	29608989	2.29e-07	Fst094	29560001	29780000	-	improvement	differentiation
pe59718-2	-	-	2	29647242	2.74e-08	Fst094	29560001	29780000	-	improvement	differentiation
pe10185-2	-	-	2	29731024	6.93e-09	Fst094	29560001	29780000	-	improvement	differentiation
pe56946-1	-	-	2	29733657	1.01e-07	Fst094	29560001	29780000	-	improvement	differentiation
pe30265-1	-	-	2	29766214	2.97e-07	Fst094	29560001	29780000	-	improvement	differentiation
mr2073	-	-	2	30193341	2.72e-07	Fst095	30160001	30390000	-	-	differentiation
pe36201-1	-	-	2	30193341	2.13e-07	Fst095	30160001	30390000	-	-	differentiation
mr1538	-	-	3	2351578	8.93e-08	Fst097	2340001	2530000	domestication	improvement	-
anthocya005	Peonidin-3-O-glucoside	Flavonoids	3	2454179	1.4e-07	Fst097	2340001	2530000	domestication	improvement	-
pe42680-1	-	-	3	2464932	8.2e-08	Fst097	2340001	2530000	domestication	improvement	-
anthocya005	Peonidin-3-O-glucoside	Flavonoids	3	2490967	5.06e-08	Fst097	2340001	2530000	domestication	improvement	-
pe55856-1	-	-	3	6361026	2.1e-08	Fst098	6310001	6630000	domestication	improvement	-
pe55856-1	-	-	3	6390956	7.76e-08	Fst098	6310001	6630000	domestication	improvement	-
pe60691-1	-	-	3	6397081	3.13e-07	Fst098	6310001	6630000	domestication	improvement	-
pe55856-1	-	-	3	6437723	1.11e-07	Fst098	6310001	6630000	domestication	improvement	-
pe58690-1	-	-	3	6450096	1.19e-07	Fst098	6310001	6630000	domestication	improvement	-
pe60691-1	-	-	3	6450461	5.28e-08	Fst098	6310001	6630000	domestication	improvement	-
mr1083	-	-	3	6482864	1.41e-07	Fst098	6310001	6630000	domestication	improvement	-
pe01266-1	-	-	3	6482864	1.97e-12	Fst098	6310001	6630000	domestication	improvement	-
pe02262-1	-	-	3	6482864	8.29e-08	Fst098	6310001	6630000	domestication	improvement	-
pe03905-1	-	-	3	6482864	1.03e-09	Fst098	6310001	6630000	domestication	improvement	-
pe09924-2	-	-	3	6482864	5.4e-09	Fst098	6310001	6630000	domestication	improvement	-
pe29316-1	-	-	3	6482864	1.09e-09	Fst098	6310001	6630000	domestication	improvement	-
pe40912-1	-	-	3	6482864	1.68e-10	Fst098	6310001	6630000	domestication	improvement	-
pe42715-2	-	-	3	6482864	1.37e-07	Fst098	6310001	6630000	domestication	improvement	-
pe49440-1	-	-	3	6482864	1.74e-07	Fst098	6310001	6630000	domestication	improvement	-
pe57943-1	-	-	3	6482864	5.74e-08	Fst098	6310001	6630000	domestication	improvement	-
pe58880-1	-	-	3	6482864	1.98e-10	Fst098	6310001	6630000	domestication	improvement	-
pe54259-2	-	-	3	6487250	2.34e-07	Fst098	6310001	6630000	domestication	improvement	-
pe57051-1	-	-	3	6498687	2.5e-07	Fst098	6310001	6630000	domestication	improvement	-
pe50163-2	-	-	3	7199403	2.99e-07	Fst099	7140001	7270000	domestication	-	-
ln0252	Salicylic acid O-caffeic acid	Organic acid and derivatives	3	7202195	2.67e-07	Fst099	7140001	7270000	domestication	-	-
pe46518-1	-	-	3	7233989	9.94e-09	Fst099	7140001	7270000	domestication	-	-
mr1062	Xanthurenic acid O-hexoside	Nucleotide and derivatives	3	7477887	9.91e-08	Fst100	7440001	7630000	domestication	improvement	-
sn0612	UROCANIC ACID(RG)	Organic acid and derivatives	3	7540261	3.06e-07	Fst100	7440001	7630000	domestication	improvement	-
pe60646-1	-	-	3	9457617	1.68e-07	Fst101	9410001	9510000	-	improvement	-
pe01243-1	-	-	3	11008016	3.03e-07	Fst102	10990001	11130000	-	improvement	-
pe59808-1	-	-	3	11019525	2.85e-07	Fst102	10990001	11130000	-	improvement	-
pe26496-1	-	-	3	11066050	1.71e-07	Fst102	10990001	11130000	-	improvement	-
pe59808-1	-	-	3	11102094	1.64e-07	Fst102	10990001	11130000	-	improvement	-
mr1062	Xanthurenic acid O-hexoside	Nucleotide and derivatives	3	11908775	1.05e-08	Fst103	11820001	12050000	domestication	improvement	-
mr1062	Xanthurenic acid O-hexoside	Nucleotide and derivatives	3	11933879	1.39e-09	Fst103	11820001	12050000	domestication	improvement	-
mr1281	6-Methoxy-7,8-DihydroxyCoumarin	Coumarin and its derivatives	3	12546404	4.88e-08	Fst104	12490001	12690000	domestication	-	-
pe15788-2	-	-	3	12559660	1.44e-10	Fst104	12490001	12690000	domestication	-	-
mr403	-	-	3	12563854	3.12e-07	Fst104	12490001	12690000	domestication	-	-
pe01266-1	-	-	3	12563854	1.65e-13	Fst104	12490001	12690000	domestication	-	-
pe02262-1	-	-	3	12563854	7.3e-08	Fst104	12490001	12690000	domestication	-	-
pe03905-1	-	-	3	12563854	1.34e-09	Fst104	12490001	12690000	domestication	-	-
pe09924-2	-	-	3	12563854	9.79e-09	Fst104	12490001	12690000	domestication	-	-
pe29316-1	-	-	3	12563854	1.23e-10	Fst104	12490001	12690000	domestication	-	-
pe40912-1	-	-	3	12563854	6.02e-10	Fst104	12490001	12690000	domestication	-	-
pe58880-1	-	-	3	12563854	6.28e-10	Fst104	12490001	12690000	domestication	-	-
pe45351-2	Glucogallin	Organic acid and derivatives	3	12567521	8.19e-08	Fst104	12490001	12690000	domestication	-	-
pe58010-1	-	-	3	12621154	2.74e-07	Fst104	12490001	12690000	domestication	-	-
pe59926-1	-	-	3	12621154	2.55e-07	Fst104	12490001	12690000	domestication	-	-
pe02262-1	-	-	3	13891358	4.77e-08	Fst106	13890001	14260000	domestication	-	-
pe15788-2	-	-	3	13986379	6.22e-08	Fst106	13890001	14260000	domestication	-	-
lpm0392	8-Chlro-1-tetrahydronorharmanone	Others	3	13990103	3.01e-07	Fst106	13890001	14260000	domestication	-	-
pe43653-1	-	-	3	13990524	2.52e-07	Fst106	13890001	14260000	domestication	-	-
pe13535-1	-	-	3	13990583	1.2e-07	Fst106	13890001	14260000	domestication	-	-
pe01266-1	-	-	3	14004577	5.5e-08	Fst106	13890001	14260000	domestication	-	-
pe29316-1	-	-	3	14004577	1.3e-07	Fst106	13890001	14260000	domestication	-	-
pe43593-1	Isolariciresinol-9'-O-glucoside	Others	3	14089468	5.43e-08	Fst106	13890001	14260000	domestication	-	-
pe45351-2	Glucogallin	Organic acid and derivatives	3	14126308	1.18e-07	Fst106	13890001	14260000	domestication	-	-
mr1281	6-Methoxy-7,8-DihydroxyCoumarin	Coumarin and its derivatives	3	14140584	5.77e-08	Fst106	13890001	14260000	domestication	-	-
pe45351-2	Glucogallin	Organic acid and derivatives	3	14189018	5.04e-08	Fst106	13890001	14260000	domestication	-	-
pe09924-2	-	-	3	14253820	3.87e-08	Fst106	13890001	14260000	domestication	-	-
pe27375-1	-	-	3	16180083	3.43e-08	Fst108	16180001	16290000	-	improvement	-
mws0059-1	Rutin	Flavonoids	3	16230001	2e-07	Fst108	16180001	16290000	-	improvement	-
pe01266-1	-	-	3	16268045	9.69e-08	Fst108	16180001	16290000	-	improvement	-
pe03905-1	-	-	3	16268045	2.67e-07	Fst108	16180001	16290000	-	improvement	-
pe40912-1	-	-	3	16268045	2.87e-08	Fst108	16180001	16290000	-	improvement	-
pe57009-1	-	-	3	16268045	5.36e-08	Fst108	16180001	16290000	-	improvement	-
pe57967-1	-	-	3	16268045	5.62e-08	Fst108	16180001	16290000	-	improvement	-
anthocya005	Peonidin-3-O-glucoside	Flavonoids	3	16268045	1.94e-07	Fst108	16180001	16290000	-	improvement	-
mr1162	-	-	3	16268050	2.58e-08	Fst108	16180001	16290000	-	improvement	-
mr738	-	-	3	16268050	7.11e-08	Fst108	16180001	16290000	-	improvement	-
pe60646-1	-	-	3	16268050	1.2e-09	Fst108	16180001	16290000	-	improvement	-
lpm0392	8-Chlro-1-tetrahydronorharmanone	Others	3	16268050	2.35e-07	Fst108	16180001	16290000	-	improvement	-
mr677	-	-	3	17689587	1.33e-07	Fst110	17640001	17740000	-	improvement	-
pe58880-1	-	-	3	17988970	7.12e-08	Fst111	17960001	18150000	domestication	-	-
pe15788-2	-	-	3	18061330	3.5e-08	Fst111	17960001	18150000	domestication	-	-
pe03905-1	-	-	3	18117168	1.16e-09	Fst111	17960001	18150000	domestication	-	-
pe00239-1	-	-	3	19181362	3.29e-09	Fst112	19140001	19250000	-	-	differentiation
pe44652-2	-	-	3	19314266	2.03e-07	Fst113	19310001	19470000	-	-	differentiation
pe00239-1	-	-	3	19353579	5.23e-12	Fst113	19310001	19470000	-	-	differentiation
pe44652-2	-	-	3	19368546	9.46e-08	Fst113	19310001	19470000	-	-	differentiation
pe29384-1	-	-	3	19369294	1.68e-07	Fst113	19310001	19470000	-	-	differentiation
mr1199	Chrysin-7-O-glucoside	Flavonoids	3	19428770	2.83e-07	Fst113	19310001	19470000	-	-	differentiation
pe00239-1	-	-	3	19447091	7.38e-12	Fst113	19310001	19470000	-	-	differentiation
pe28429-1	-	-	3	19451825	1.85e-07	Fst113	19310001	19470000	-	-	differentiation
mr1199	Chrysin-7-O-glucoside	Flavonoids	3	19465200	3.67e-08	Fst113	19310001	19470000	-	-	differentiation
pe15648-2	-	-	3	19533520	6.03e-10	Fst114	19530001	19910000	domestication	improvement	-
pe29384-1	-	-	3	19533520	6.39e-13	Fst114	19530001	19910000	domestication	improvement	-
pe42715-2	-	-	3	19539370	1.62e-07	Fst114	19530001	19910000	domestication	improvement	-
pe49440-1	-	-	3	19539370	2.89e-07	Fst114	19530001	19910000	domestication	improvement	-
mr438	methylChrysoeriol 5-O-hexoside	Flavonoids	3	19539370	2.16e-07	Fst114	19530001	19910000	domestication	improvement	-
pe44652-2	-	-	3	19539471	1.01e-09	Fst114	19530001	19910000	domestication	improvement	-
pe46518-1	-	-	3	19539471	2.59e-09	Fst114	19530001	19910000	domestication	improvement	-
mr1024	-	-	3	19539617	1.17e-07	Fst114	19530001	19910000	domestication	improvement	-
pe15759-2	-	-	3	19539617	1.77e-07	Fst114	19530001	19910000	domestication	improvement	-
pe28429-1	-	-	3	19545865	1.54e-07	Fst114	19530001	19910000	domestication	improvement	-
pe01243-1	-	-	3	19553685	2.98e-07	Fst114	19530001	19910000	domestication	improvement	-
pe01266-1	-	-	3	19553685	1.85e-07	Fst114	19530001	19910000	domestication	improvement	-
pe26479-1	-	-	3	19553685	8.92e-08	Fst114	19530001	19910000	domestication	improvement	-
pe52319-1	-	-	3	19553685	2.81e-08	Fst114	19530001	19910000	domestication	improvement	-
pe09924-2	-	-	3	19577781	1.01e-07	Fst114	19530001	19910000	domestication	improvement	-
pe14774-2	-	-	3	19577781	8.82e-11	Fst114	19530001	19910000	domestication	improvement	-
pe15759-2	-	-	3	19577781	4.33e-08	Fst114	19530001	19910000	domestication	improvement	-
pe30388-2	-	-	3	19577781	3.32e-08	Fst114	19530001	19910000	domestication	improvement	-
pe40912-1	-	-	3	19577781	2.44e-09	Fst114	19530001	19910000	domestication	improvement	-
pe42715-2	-	-	3	19577781	1.34e-08	Fst114	19530001	19910000	domestication	improvement	-
pe49440-1	-	-	3	19577781	2.61e-07	Fst114	19530001	19910000	domestication	improvement	-
pe57047-1	-	-	3	19577781	9.7e-08	Fst114	19530001	19910000	domestication	improvement	-
pe57943-1	-	-	3	19577781	1.36e-09	Fst114	19530001	19910000	domestication	improvement	-
mr438	methylChrysoeriol 5-O-hexoside	Flavonoids	3	19577781	1.71e-08	Fst114	19530001	19910000	domestication	improvement	-
mr1024	-	-	3	19579937	1.57e-07	Fst114	19530001	19910000	domestication	improvement	-
pe48355-2	-	-	3	19579937	4.32e-08	Fst114	19530001	19910000	domestication	improvement	-
pe28429-1	-	-	3	19580122	1.83e-07	Fst114	19530001	19910000	domestication	improvement	-
pe60849-1	-	-	3	19580122	2.63e-07	Fst114	19530001	19910000	domestication	improvement	-
pe08865-1	-	-	3	19625468	4.56e-08	Fst114	19530001	19910000	domestication	improvement	-
pe08914-1	-	-	3	19625468	1.27e-10	Fst114	19530001	19910000	domestication	improvement	-
pe10845-1	-	-	3	19625468	7.14e-09	Fst114	19530001	19910000	domestication	improvement	-
pe30434-1	-	-	3	19625468	2.98e-09	Fst114	19530001	19910000	domestication	improvement	-
pe38127-1	-	-	3	19625468	1.9e-08	Fst114	19530001	19910000	domestication	improvement	-
pe39084-2	-	-	3	19625468	3.3e-08	Fst114	19530001	19910000	domestication	improvement	-
pe57002-1	-	-	3	19625468	2.01e-09	Fst114	19530001	19910000	domestication	improvement	-
pe39072-1	-	-	3	19625639	1.21e-08	Fst114	19530001	19910000	domestication	improvement	-
mr1024	-	-	3	19635121	3.4e-08	Fst114	19530001	19910000	domestication	improvement	-
pe57943-1	-	-	3	19635121	2.37e-07	Fst114	19530001	19910000	domestication	improvement	-
pe58933-2	-	-	3	19635121	2.25e-07	Fst114	19530001	19910000	domestication	improvement	-
pe00239-1	-	-	3	19651450	1.68e-07	Fst114	19530001	19910000	domestication	improvement	-
pe08865-1	-	-	3	19654530	4.25e-08	Fst114	19530001	19910000	domestication	improvement	-
pe10845-1	-	-	3	19654530	6.77e-09	Fst114	19530001	19910000	domestication	improvement	-
pe39072-1	-	-	3	19654530	2.05e-07	Fst114	19530001	19910000	domestication	improvement	-
pe30434-1	-	-	3	19663224	2.07e-07	Fst114	19530001	19910000	domestication	improvement	-
pe00239-1	-	-	3	19679953	2.95e-07	Fst114	19530001	19910000	domestication	improvement	-
mr403	-	-	3	19694290	9.75e-08	Fst114	19530001	19910000	domestication	improvement	-
pe02262-1	-	-	3	19694290	5.33e-08	Fst114	19530001	19910000	domestication	improvement	-
pe09924-2	-	-	3	19694290	4.16e-09	Fst114	19530001	19910000	domestication	improvement	-
pe29316-1	-	-	3	19694290	2.52e-10	Fst114	19530001	19910000	domestication	improvement	-
pe03905-1	-	-	3	19694500	8.87e-10	Fst114	19530001	19910000	domestication	improvement	-
pe40912-1	-	-	3	19694500	1.51e-10	Fst114	19530001	19910000	domestication	improvement	-
pe57943-1	-	-	3	19694500	3.1e-07	Fst114	19530001	19910000	domestication	improvement	-
pe58880-1	-	-	3	19694500	5.43e-10	Fst114	19530001	19910000	domestication	improvement	-
pe01266-1	-	-	3	19695171	7.6e-13	Fst114	19530001	19910000	domestication	improvement	-
pe08865-1	-	-	3	19724969	3.12e-07	Fst114	19530001	19910000	domestication	improvement	-
pe08865-1	-	-	3	19751790	1.17e-10	Fst114	19530001	19910000	domestication	improvement	-
pe08914-1	-	-	3	19751790	3.05e-09	Fst114	19530001	19910000	domestication	improvement	-
pe10845-1	-	-	3	19751790	1.23e-10	Fst114	19530001	19910000	domestication	improvement	-
pe30434-1	-	-	3	19751790	1.56e-09	Fst114	19530001	19910000	domestication	improvement	-
pe38127-1	-	-	3	19751790	6.69e-10	Fst114	19530001	19910000	domestication	improvement	-
pe39072-1	-	-	3	19751790	1.59e-09	Fst114	19530001	19910000	domestication	improvement	-
pe39084-2	-	-	3	19751790	4.99e-09	Fst114	19530001	19910000	domestication	improvement	-
pe39084-2	-	-	3	19797727	1.41e-07	Fst114	19530001	19910000	domestication	improvement	-
pe08865-1	-	-	3	19800708	7.86e-08	Fst114	19530001	19910000	domestication	improvement	-
pe10845-1	-	-	3	19800708	1.12e-07	Fst114	19530001	19910000	domestication	improvement	-
pe08865-1	-	-	3	19873619	2.19e-08	Fst114	19530001	19910000	domestication	improvement	-
pe10845-1	-	-	3	19873619	3.28e-09	Fst114	19530001	19910000	domestication	improvement	-
pe30434-1	-	-	3	19873619	9.34e-08	Fst114	19530001	19910000	domestication	improvement	-
pe38127-1	-	-	3	19873619	3.01e-08	Fst114	19530001	19910000	domestication	improvement	-
pe39072-1	-	-	3	19873619	7.24e-08	Fst114	19530001	19910000	domestication	improvement	-
pe39084-2	-	-	3	19873619	2.07e-07	Fst114	19530001	19910000	domestication	improvement	-
pe00239-1	-	-	3	19902956	3.19e-08	Fst114	19530001	19910000	domestication	improvement	-
pe30293-2	Protocatechuic acid	Organic acid and derivatives	3	23053275	3.57e-08	Fst116	22960001	23090000	-	improvement	-
pe56927-1	-	-	3	23396404	2.38e-07	Fst117	23300001	23550000	-	improvement	-
pe22528-1	Dicaffeoylshikimic acid	Organic acid and derivatives	3	23419068	6.68e-08	Fst117	23300001	23550000	-	improvement	-
pe01266-1	-	-	3	23498378	2.2e-07	Fst117	23300001	23550000	-	improvement	-
mr403	-	-	3	23849221	1.76e-07	Fst118	23710001	24120000	-	improvement	differentiation
pe10185-2	-	-	3	23927643	8.27e-08	Fst118	23710001	24120000	-	improvement	differentiation
pe37453-1	-	-	3	23927643	2.43e-07	Fst118	23710001	24120000	-	improvement	differentiation
pe57881-1	-	-	3	23972336	4.57e-08	Fst118	23710001	24120000	-	improvement	differentiation
mr677	-	-	3	23976903	1.09e-07	Fst118	23710001	24120000	-	improvement	differentiation
mr1517	-	-	3	23981368	5.68e-09	Fst118	23710001	24120000	-	improvement	differentiation
pe30236-1	-	-	3	23998971	2.28e-08	Fst118	23710001	24120000	-	improvement	differentiation
pe46374-1	-	-	3	24779814	1.43e-08	Fst119	24490001	24840000	-	improvement	differentiation
ln0252	Salicylic acid O-caffeic acid	Organic acid and derivatives	3	24779814	3.33e-08	Fst119	24490001	24840000	-	improvement	differentiation
mr1329	3,4-Dihydroxybenzaldehyde	Others	3	24779814	3.15e-07	Fst119	24490001	24840000	-	improvement	differentiation
pe09858-2	-	-	3	24835037	2.57e-07	Fst119	24490001	24840000	-	improvement	differentiation
pe15788-2	-	-	3	25257709	2.67e-07	Fst120	25190001	25620000	-	-	differentiation
pe15788-2	-	-	3	25345159	5.23e-08	Fst120	25190001	25620000	-	-	differentiation
mr403	-	-	3	26509718	7.12e-08	Fst121	26460001	26570000	domestication	-	-
pe01266-1	-	-	3	26509718	2.57e-07	Fst121	26460001	26570000	domestication	-	-
pe03905-1	-	-	3	26509718	8.53e-10	Fst121	26460001	26570000	domestication	-	-
pe09924-2	-	-	3	26509718	1.9e-09	Fst121	26460001	26570000	domestication	-	-
pe40912-1	-	-	3	26509718	5.74e-11	Fst121	26460001	26570000	domestication	-	-
pe42715-2	-	-	3	26509718	1.26e-07	Fst121	26460001	26570000	domestication	-	-
pe49440-1	-	-	3	26509718	3.86e-08	Fst121	26460001	26570000	domestication	-	-
pe57943-1	-	-	3	26509718	4.73e-08	Fst121	26460001	26570000	domestication	-	-
pe58880-1	-	-	3	26509718	4.46e-10	Fst121	26460001	26570000	domestication	-	-
pe02262-1	-	-	3	26510270	7.56e-08	Fst121	26460001	26570000	domestication	-	-
pe29316-1	-	-	3	26510270	7.94e-10	Fst121	26460001	26570000	domestication	-	-
mr403	-	-	4	75167	1.74e-07	Fst123	30001	450000	domestication	-	-
pe01266-1	-	-	4	75167	8.56e-13	Fst123	30001	450000	domestication	-	-
pe02262-1	-	-	4	75167	3.01e-08	Fst123	30001	450000	domestication	-	-
pe03905-1	-	-	4	75167	4.1e-10	Fst123	30001	450000	domestication	-	-
pe09924-2	-	-	4	75167	1.09e-08	Fst123	30001	450000	domestication	-	-
pe29305-2	-	-	4	75167	1.94e-07	Fst123	30001	450000	domestication	-	-
pe29316-1	-	-	4	75167	7.45e-10	Fst123	30001	450000	domestication	-	-
pe40912-1	-	-	4	75167	3.34e-10	Fst123	30001	450000	domestication	-	-
pe57943-1	-	-	4	75167	2.94e-07	Fst123	30001	450000	domestication	-	-
pe58880-1	-	-	4	75167	6.08e-10	Fst123	30001	450000	domestication	-	-
anthocya005	Peonidin-3-O-glucoside	Flavonoids	4	75167	1.56e-07	Fst123	30001	450000	domestication	-	-
pe15791-1	-	-	4	146530	2.22e-07	Fst123	30001	450000	domestication	-	-
pe01266-1	-	-	4	146585	2.41e-08	Fst123	30001	450000	domestication	-	-
pe15788-2	-	-	4	146585	2.94e-10	Fst123	30001	450000	domestication	-	-
pe03905-1	-	-	4	165636	2.97e-07	Fst123	30001	450000	domestication	-	-
pe24598-1	-	-	4	204314	3.94e-08	Fst123	30001	450000	domestication	-	-
pe40912-1	-	-	4	225684	1.97e-07	Fst123	30001	450000	domestication	-	-
pe01266-1	-	-	4	228619	1.24e-08	Fst123	30001	450000	domestication	-	-
pe02262-1	-	-	4	228619	2.37e-07	Fst123	30001	450000	domestication	-	-
pe29316-1	-	-	4	228619	1.09e-07	Fst123	30001	450000	domestication	-	-
mr1062	Xanthurenic acid O-hexoside	Nucleotide and derivatives	4	260521	1.77e-07	Fst123	30001	450000	domestication	-	-
pe26496-1	-	-	4	273799	9.71e-08	Fst123	30001	450000	domestication	-	-
pe24598-1	-	-	4	280620	1.02e-08	Fst123	30001	450000	domestication	-	-
pe35270-2	-	-	4	280620	2.19e-07	Fst123	30001	450000	domestication	-	-
pe43678-1	-	-	4	280620	2.43e-09	Fst123	30001	450000	domestication	-	-
pe44617-1	-	-	4	280620	2.87e-08	Fst123	30001	450000	domestication	-	-
pe44684-1	-	-	4	280620	1.53e-07	Fst123	30001	450000	domestication	-	-
pe59968-1	-	-	4	280620	3.08e-07	Fst123	30001	450000	domestication	-	-
pe60864-1	-	-	4	280620	9.91e-08	Fst123	30001	450000	domestication	-	-
pe15715-2	-	-	4	294796	1.25e-07	Fst123	30001	450000	domestication	-	-
pe29294-1	-	-	4	294796	3.17e-07	Fst123	30001	450000	domestication	-	-
pe17595-1	senkirkine	Alkaloids	4	294796	2.82e-07	Fst123	30001	450000	domestication	-	-
pe14774-2	-	-	4	303269	1.02e-07	Fst123	30001	450000	domestication	-	-
pe39052-2	-	-	4	303269	1.61e-07	Fst123	30001	450000	domestication	-	-
pe54213-1	-	-	4	303269	2.61e-08	Fst123	30001	450000	domestication	-	-
pe58933-2	-	-	4	303269	8.84e-09	Fst123	30001	450000	domestication	-	-
mr1337-3	Coniferaldehyde	Others	4	303269	8.92e-08	Fst123	30001	450000	domestication	-	-
pe53269-1	Phloridzin	Flavonoids	4	303269	2.03e-08	Fst123	30001	450000	domestication	-	-
pe10185-2	-	-	4	310124	3.14e-09	Fst123	30001	450000	domestication	-	-
pe37453-1	-	-	4	310124	2.59e-09	Fst123	30001	450000	domestication	-	-
mr1277	-	-	4	329528	2.81e-09	Fst123	30001	450000	domestication	-	-
pe00308-2	-	-	4	329528	1.36e-08	Fst123	30001	450000	domestication	-	-
pe24598-1	-	-	4	329528	1.54e-09	Fst123	30001	450000	domestication	-	-
pe35270-2	-	-	4	329528	1.66e-08	Fst123	30001	450000	domestication	-	-
pe43678-1	-	-	4	329528	9.5e-09	Fst123	30001	450000	domestication	-	-
pe44617-1	-	-	4	329528	1.56e-08	Fst123	30001	450000	domestication	-	-
pe44684-1	-	-	4	329528	1.43e-08	Fst123	30001	450000	domestication	-	-
pe58991-1	-	-	4	329528	5.25e-08	Fst123	30001	450000	domestication	-	-
pe59968-1	-	-	4	329528	1.79e-07	Fst123	30001	450000	domestication	-	-
pe60864-1	-	-	4	329528	5.57e-09	Fst123	30001	450000	domestication	-	-
qk014848	-	-	4	329528	7.88e-08	Fst123	30001	450000	domestication	-	-
qk075736	-	-	4	369897	6.02e-08	Fst123	30001	450000	domestication	-	-
pe20428-2	L-Kynurenine	Amino acid and derivatives	4	370058	4.44e-11	Fst123	30001	450000	domestication	-	-
pe52067-1	-	-	4	374214	9.63e-08	Fst123	30001	450000	domestication	-	-
pe38850-1	-	-	4	376061	8.17e-09	Fst123	30001	450000	domestication	-	-
pe15715-2	-	-	4	376341	2.96e-08	Fst123	30001	450000	domestication	-	-
pe57803-1	-	-	4	386848	1.29e-07	Fst123	30001	450000	domestication	-	-
pe55856-1	-	-	4	386935	3.34e-09	Fst123	30001	450000	domestication	-	-
pe59675-2	-	-	4	386935	1.06e-08	Fst123	30001	450000	domestication	-	-
qk086277	Uridine 5'-diphospho-D-glucose	Nucleotide and derivatives	4	386935	1.4e-09	Fst123	30001	450000	domestication	-	-
pe59676-1	-	-	4	393574	1.81e-07	Fst123	30001	450000	domestication	-	-
pe06994-2	-	-	4	393774	3.99e-08	Fst123	30001	450000	domestication	-	-
pe00308-2	-	-	4	393962	6.26e-09	Fst123	30001	450000	domestication	-	-
pe24598-1	-	-	4	393962	3.34e-08	Fst123	30001	450000	domestication	-	-
pe43678-1	-	-	4	393962	3.45e-11	Fst123	30001	450000	domestication	-	-
pe44617-1	-	-	4	393962	2e-08	Fst123	30001	450000	domestication	-	-
pe44684-1	-	-	4	393962	3.88e-09	Fst123	30001	450000	domestication	-	-
pe52300-2	-	-	4	393962	9.76e-08	Fst123	30001	450000	domestication	-	-
pe57902-2	-	-	4	393962	1.15e-08	Fst123	30001	450000	domestication	-	-
pe58991-1	-	-	4	393962	4.02e-11	Fst123	30001	450000	domestication	-	-
pe60864-1	-	-	4	393962	2.73e-07	Fst123	30001	450000	domestication	-	-
qk014848	-	-	4	393962	7.95e-10	Fst123	30001	450000	domestication	-	-
pe58898-1	-	-	4	402641	2.48e-07	Fst123	30001	450000	domestication	-	-
mr1631	-	-	4	407324	6e-09	Fst123	30001	450000	domestication	-	-
mr2026	-	-	4	407324	2.09e-08	Fst123	30001	450000	domestication	-	-
pe28394-2	-	-	4	407324	6.04e-08	Fst123	30001	450000	domestication	-	-
pe29371-2	-	-	4	407324	6.28e-08	Fst123	30001	450000	domestication	-	-
mr1277	-	-	4	413754	8.21e-10	Fst123	30001	450000	domestication	-	-
pe58950-1	-	-	4	413754	1.3e-07	Fst123	30001	450000	domestication	-	-
pe31448-1	-	-	4	414711	6.35e-10	Fst123	30001	450000	domestication	-	-
pe35270-2	-	-	4	414711	1.58e-10	Fst123	30001	450000	domestication	-	-
pe37200-1	-	-	4	414711	1.59e-11	Fst123	30001	450000	domestication	-	-
pe46571-1	-	-	4	414711	7.22e-11	Fst123	30001	450000	domestication	-	-
pe59968-1	-	-	4	414711	3.27e-11	Fst123	30001	450000	domestication	-	-
pe60921-1	-	-	4	414711	5.41e-08	Fst123	30001	450000	domestication	-	-
pe60924-1	-	-	4	414711	1.45e-10	Fst123	30001	450000	domestication	-	-
pe32375-2	-	-	4	418273	2.99e-07	Fst123	30001	450000	domestication	-	-
pe02188-1	-	-	4	449537	7.25e-09	Fst123	30001	450000	domestication	-	-
pe15788-2	-	-	4	1695857	1.73e-08	Fst124	1680001	2370000	domestication	improvement	-
pe15788-2	-	-	4	1769941	3.83e-10	Fst124	1680001	2370000	domestication	improvement	-
pe43653-1	-	-	4	1890279	2.96e-07	Fst124	1680001	2370000	domestication	improvement	-
mr1631	-	-	4	1891774	1.45e-08	Fst124	1680001	2370000	domestication	improvement	-
mr2071	-	-	4	1891774	1.11e-08	Fst124	1680001	2370000	domestication	improvement	-
pe00308-2	-	-	4	1891774	2.92e-07	Fst124	1680001	2370000	domestication	improvement	-
pe24598-1	-	-	4	1891774	2.86e-08	Fst124	1680001	2370000	domestication	improvement	-
pe31448-1	-	-	4	1891774	9.13e-09	Fst124	1680001	2370000	domestication	improvement	-
pe33275-1	-	-	4	1891774	1.01e-07	Fst124	1680001	2370000	domestication	improvement	-
pe35270-2	-	-	4	1891774	2.07e-08	Fst124	1680001	2370000	domestication	improvement	-
pe37200-1	-	-	4	1891774	3.24e-09	Fst124	1680001	2370000	domestication	improvement	-
pe43678-1	-	-	4	1891774	6.16e-09	Fst124	1680001	2370000	domestication	improvement	-
pe44617-1	-	-	4	1891774	9.85e-09	Fst124	1680001	2370000	domestication	improvement	-
pe44684-1	-	-	4	1891774	7.61e-09	Fst124	1680001	2370000	domestication	improvement	-
pe46571-1	-	-	4	1891774	8.85e-08	Fst124	1680001	2370000	domestication	improvement	-
pe52300-2	-	-	4	1891774	8.57e-08	Fst124	1680001	2370000	domestication	improvement	-
pe58991-1	-	-	4	1891774	2.72e-09	Fst124	1680001	2370000	domestication	improvement	-
pe59968-1	-	-	4	1891774	3.6e-09	Fst124	1680001	2370000	domestication	improvement	-
pe60864-1	-	-	4	1891774	1.71e-09	Fst124	1680001	2370000	domestication	improvement	-
pe60924-1	-	-	4	1891774	1.56e-08	Fst124	1680001	2370000	domestication	improvement	-
qk014848	-	-	4	1891774	7.12e-09	Fst124	1680001	2370000	domestication	improvement	-
pe10185-2	-	-	4	1892294	4.38e-09	Fst124	1680001	2370000	domestication	improvement	-
pe29305-2	-	-	4	1892441	9.93e-08	Fst124	1680001	2370000	domestication	improvement	-
pe56946-1	-	-	4	1899423	1.87e-07	Fst124	1680001	2370000	domestication	improvement	-
mr1024	-	-	4	1900288	3.75e-08	Fst124	1680001	2370000	domestication	improvement	-
pe57748-1	-	-	4	1900288	2.19e-08	Fst124	1680001	2370000	domestication	improvement	-
pe58666-2	-	-	4	1900288	5.55e-09	Fst124	1680001	2370000	domestication	improvement	-
lpm0723	-	-	4	1902061	5.78e-09	Fst124	1680001	2370000	domestication	improvement	-
pe29305-2	-	-	4	1948496	6.54e-08	Fst124	1680001	2370000	domestication	improvement	-
pe43593-1	Isolariciresinol-9'-O-glucoside	Others	4	1948496	7.07e-09	Fst124	1680001	2370000	domestication	improvement	-
pe09858-2	-	-	4	1949335	8.13e-08	Fst124	1680001	2370000	domestication	improvement	-
mr1024	-	-	4	1951575	6.92e-08	Fst124	1680001	2370000	domestication	improvement	-
pe57748-1	-	-	4	1951575	1.5e-07	Fst124	1680001	2370000	domestication	improvement	-
pe58933-2	-	-	4	1951575	1.01e-07	Fst124	1680001	2370000	domestication	improvement	-
qk070996-2	-	-	4	1951575	3.86e-08	Fst124	1680001	2370000	domestication	improvement	-
lpm0723	-	-	4	1953312	1.14e-07	Fst124	1680001	2370000	domestication	improvement	-
pe26635-2	-	-	4	1956899	1.22e-07	Fst124	1680001	2370000	domestication	improvement	-
pe15791-1	-	-	4	1957477	2.04e-09	Fst124	1680001	2370000	domestication	improvement	-
pe26479-1	-	-	4	1959545	1.04e-07	Fst124	1680001	2370000	domestication	improvement	-
pe10185-2	-	-	4	1959822	1.41e-07	Fst124	1680001	2370000	domestication	improvement	-
pe43653-1	-	-	4	1965141	1.65e-07	Fst124	1680001	2370000	domestication	improvement	-
lpm0723	-	-	4	1994234	1.19e-07	Fst124	1680001	2370000	domestication	improvement	-
pe29305-2	-	-	4	1994234	1.88e-07	Fst124	1680001	2370000	domestication	improvement	-
pe58666-2	-	-	4	1994234	1.74e-07	Fst124	1680001	2370000	domestication	improvement	-
pe43593-1	Isolariciresinol-9'-O-glucoside	Others	4	1994234	2.88e-07	Fst124	1680001	2370000	domestication	improvement	-
pe49395-1	-	-	4	2110342	1.3e-07	Fst124	1680001	2370000	domestication	improvement	-
pe30265-1	-	-	4	2208522	2.4e-07	Fst124	1680001	2370000	domestication	improvement	-
pe58933-2	-	-	4	2218695	9.58e-08	Fst124	1680001	2370000	domestication	improvement	-
lpm0441	-	-	4	2246361	2.37e-08	Fst124	1680001	2370000	domestication	improvement	-
pe60684-1	2,11-dihydroxy benzoic acid O-hexside	Organic acid and derivatives	4	2246361	5.91e-09	Fst124	1680001	2370000	domestication	improvement	-
pe49395-1	-	-	4	2253649	1.91e-07	Fst124	1680001	2370000	domestication	improvement	-
lpm0801	Hypoxanthine	Nucleotide and derivatives	4	2260118	8.49e-08	Fst124	1680001	2370000	domestication	improvement	-
pe15788-2	-	-	4	2272623	3.1e-07	Fst124	1680001	2370000	domestication	improvement	-
qk097984	-	-	4	2277632	1.97e-07	Fst124	1680001	2370000	domestication	improvement	-
pe40850-1	-	-	4	2281374	3.2e-08	Fst124	1680001	2370000	domestication	improvement	-
ln0092	-	-	4	2294908	5e-08	Fst124	1680001	2370000	domestication	improvement	-
pe29305-2	-	-	4	2294908	2.52e-07	Fst124	1680001	2370000	domestication	improvement	-
lpm0801	Hypoxanthine	Nucleotide and derivatives	4	2294908	5.4e-08	Fst124	1680001	2370000	domestication	improvement	-
pe45351-2	Glucogallin	Organic acid and derivatives	4	2294908	2.31e-08	Fst124	1680001	2370000	domestication	improvement	-
pe44445-1	-	-	4	2323257	1.57e-07	Fst124	1680001	2370000	domestication	improvement	-
lpm0801	Hypoxanthine	Nucleotide and derivatives	4	2323257	1.85e-07	Fst124	1680001	2370000	domestication	improvement	-
pe04088-2	-	-	4	7503798	2.03e-07	Fst125	7230001	7870000	domestication	-	differentiation
pe29347-1	-	-	4	7590308	3.72e-10	Fst125	7230001	7870000	domestication	-	differentiation
pe40824-1	-	-	4	7590308	4.57e-09	Fst125	7230001	7870000	domestication	-	differentiation
pe57051-1	-	-	4	7590308	3.73e-08	Fst125	7230001	7870000	domestication	-	differentiation
pe58004-1	-	-	4	7590308	2.01e-07	Fst125	7230001	7870000	domestication	-	differentiation
pe10185-2	-	-	4	7593684	5.5e-08	Fst125	7230001	7870000	domestication	-	differentiation
pe13535-1	-	-	4	7593684	6.08e-08	Fst125	7230001	7870000	domestication	-	differentiation
pe29305-2	-	-	4	7593684	4.95e-08	Fst125	7230001	7870000	domestication	-	differentiation
pe37453-1	-	-	4	7593684	1.57e-07	Fst125	7230001	7870000	domestication	-	differentiation
pe56946-1	-	-	4	7593684	4.13e-09	Fst125	7230001	7870000	domestication	-	differentiation
pe58933-2	-	-	4	7593684	1.45e-07	Fst125	7230001	7870000	domestication	-	differentiation
pe43593-1	Isolariciresinol-9'-O-glucoside	Others	4	7593684	4.23e-09	Fst125	7230001	7870000	domestication	-	differentiation
qk109140-2	Methylcitric acid	Organic acid and derivatives	4	7593684	4.14e-08	Fst125	7230001	7870000	domestication	-	differentiation
pe46290-2	-	-	4	7598787	1.49e-07	Fst125	7230001	7870000	domestication	-	differentiation
pe60691-1	-	-	4	7599196	1.53e-07	Fst125	7230001	7870000	domestication	-	differentiation
pe60691-1	-	-	4	7682941	1.05e-08	Fst125	7230001	7870000	domestication	-	differentiation
pe60646-1	-	-	4	7686189	8.48e-08	Fst125	7230001	7870000	domestication	-	differentiation
pe56886-1	-	-	4	7693317	1.54e-07	Fst125	7230001	7870000	domestication	-	differentiation
pe35907-1	-	-	4	7707482	4.48e-08	Fst125	7230001	7870000	domestication	-	differentiation
qk070996-2	-	-	4	7707482	4.3e-08	Fst125	7230001	7870000	domestication	-	differentiation
pe55856-1	-	-	4	7784768	8.34e-08	Fst125	7230001	7870000	domestication	-	differentiation
pe59675-2	-	-	4	7784768	1.5e-07	Fst125	7230001	7870000	domestication	-	differentiation
qk086277	Uridine 5'-diphospho-D-glucose	Nucleotide and derivatives	4	7784768	2.61e-07	Fst125	7230001	7870000	domestication	-	differentiation
pe46290-2	-	-	4	7784953	1.75e-07	Fst125	7230001	7870000	domestication	-	differentiation
pe15791-1	-	-	4	7787641	5.02e-11	Fst125	7230001	7870000	domestication	-	differentiation
pe52319-1	-	-	4	7788794	2.28e-07	Fst125	7230001	7870000	domestication	-	differentiation
pe15788-2	-	-	4	7815569	3.74e-09	Fst125	7230001	7870000	domestication	-	differentiation
pe38850-1	-	-	4	7854718	1.59e-08	Fst125	7230001	7870000	domestication	-	differentiation
pe55856-1	-	-	4	7854718	3.17e-09	Fst125	7230001	7870000	domestication	-	differentiation
pe59675-2	-	-	4	7854718	5.8e-08	Fst125	7230001	7870000	domestication	-	differentiation
pe20428-2	L-Kynurenine	Amino acid and derivatives	4	7854718	2.14e-10	Fst125	7230001	7870000	domestication	-	differentiation
qk086277	Uridine 5'-diphospho-D-glucose	Nucleotide and derivatives	4	7854718	6.88e-08	Fst125	7230001	7870000	domestication	-	differentiation
pe01266-1	-	-	4	7984949	2.79e-13	Fst126	7940001	8080000	domestication	-	-
pe02262-1	-	-	4	7984949	7.25e-08	Fst126	7940001	8080000	domestication	-	-
pe03905-1	-	-	4	7984949	1.05e-09	Fst126	7940001	8080000	domestication	-	-
pe09924-2	-	-	4	7984949	2.16e-09	Fst126	7940001	8080000	domestication	-	-
pe29316-1	-	-	4	7984949	7.81e-10	Fst126	7940001	8080000	domestication	-	-
pe40912-1	-	-	4	7984949	3.96e-10	Fst126	7940001	8080000	domestication	-	-
pe57943-1	-	-	4	7984949	2.77e-07	Fst126	7940001	8080000	domestication	-	-
pe58880-1	-	-	4	7984949	4.95e-10	Fst126	7940001	8080000	domestication	-	-
pe46518-1	-	-	4	8001610	6.56e-08	Fst126	7940001	8080000	domestication	-	-
pe29305-2	-	-	4	9763187	1.64e-07	Fst127	9700001	9810000	-	improvement	-
mr1062	Xanthurenic acid O-hexoside	Nucleotide and derivatives	4	9786581	8.76e-11	Fst127	9700001	9810000	-	improvement	-
pe01266-1	-	-	4	9796102	3.92e-08	Fst127	9700001	9810000	-	improvement	-
pe15788-2	-	-	4	9944336	9.94e-08	Fst128	9910001	10010000	-	improvement	-
pe52704-2	-	-	4	9951753	7.12e-08	Fst128	9910001	10010000	-	improvement	-
pe29371-2	-	-	4	9998871	2.07e-07	Fst128	9910001	10010000	-	improvement	-
pe28263-1	-	-	4	10605513	5.07e-09	Fst129	10600001	10740000	-	improvement	-
pe59695-1	-	-	4	10605513	2.09e-08	Fst129	10600001	10740000	-	improvement	-
pe59803-1	-	-	4	10605513	2.08e-07	Fst129	10600001	10740000	-	improvement	-
pe27332-1	-	-	4	10606235	3.74e-08	Fst129	10600001	10740000	-	improvement	-
sn0925	Vanillic acid	Organic acid and derivatives	4	10606235	5.14e-08	Fst129	10600001	10740000	-	improvement	-
lpm0747-3	2'-Deoxyadenosine	Nucleotide and derivatives	4	10606508	6.21e-08	Fst129	10600001	10740000	-	improvement	-
pe48438-2	-	-	4	10607251	1.8e-07	Fst129	10600001	10740000	-	improvement	-
pe58010-1	-	-	4	10607251	2.91e-07	Fst129	10600001	10740000	-	improvement	-
sn0910	Azelaic acid	Organic acid and derivatives	4	10607634	2.76e-08	Fst129	10600001	10740000	-	improvement	-
sn0924	4-Hydroxybenzoic acid	Organic acid and derivatives	4	10608214	9.57e-09	Fst129	10600001	10740000	-	improvement	-
pe60931-1	-	-	4	10626387	2.84e-07	Fst129	10600001	10740000	-	improvement	-
anthocya005	Peonidin-3-O-glucoside	Flavonoids	4	10626387	5.75e-08	Fst129	10600001	10740000	-	improvement	-
pe44568-1	-	-	4	10627457	1.28e-07	Fst129	10600001	10740000	-	improvement	-
pe08814-1	-	-	4	10627594	4.93e-09	Fst129	10600001	10740000	-	improvement	-
pe37117-1	-	-	4	10627594	9.67e-08	Fst129	10600001	10740000	-	improvement	-
pe58731-2	methyl 5-O-beta-glucopyranosyl-gallate	Organic acid and derivatives	4	10629133	5.06e-08	Fst129	10600001	10740000	-	improvement	-
sn0925	Vanillic acid	Organic acid and derivatives	4	10642967	8.82e-08	Fst129	10600001	10740000	-	improvement	-
pe29392-2	-	-	4	10643071	9.22e-08	Fst129	10600001	10740000	-	improvement	-
pe30363-2	-	-	4	10643071	2.12e-07	Fst129	10600001	10740000	-	improvement	-
pe57860-1	-	-	4	10643555	7.83e-09	Fst129	10600001	10740000	-	improvement	-
mr137	10-Formyl-THF	Others	4	10644936	1.33e-08	Fst129	10600001	10740000	-	improvement	-
lpm0552	2-Aminoethylphosphonate	Lipids	4	10647084	9.02e-08	Fst129	10600001	10740000	-	improvement	-
pe59695-1	-	-	4	10671480	1.97e-07	Fst129	10600001	10740000	-	improvement	-
pe58731-2	methyl 5-O-beta-glucopyranosyl-gallate	Organic acid and derivatives	4	10671480	1.44e-07	Fst129	10600001	10740000	-	improvement	-
pe48438-2	-	-	4	10673591	7.23e-08	Fst129	10600001	10740000	-	improvement	-
sn0925	Vanillic acid	Organic acid and derivatives	4	10673591	7.08e-08	Fst129	10600001	10740000	-	improvement	-
pe29392-2	-	-	4	10674744	1.32e-07	Fst129	10600001	10740000	-	improvement	-
pe30434-1	-	-	4	10697583	3.17e-07	Fst129	10600001	10740000	-	improvement	-
pe28429-1	-	-	4	10704168	1.55e-07	Fst129	10600001	10740000	-	improvement	-
pe30312-1	-	-	4	10704168	4.06e-08	Fst129	10600001	10740000	-	improvement	-
pe59808-1	-	-	4	10704168	1.49e-07	Fst129	10600001	10740000	-	improvement	-
pe59695-1	-	-	4	10707523	1.77e-07	Fst129	10600001	10740000	-	improvement	-
mr137	10-Formyl-THF	Others	4	10707523	6.18e-08	Fst129	10600001	10740000	-	improvement	-
pe57943-1	-	-	4	10715053	1.55e-07	Fst129	10600001	10740000	-	improvement	-
pe19468-1	-	-	4	10715079	4.52e-08	Fst129	10600001	10740000	-	improvement	-
pe20474-2	-	-	4	10715079	1.02e-07	Fst129	10600001	10740000	-	improvement	-
pe58010-1	-	-	4	10715459	5.33e-08	Fst129	10600001	10740000	-	improvement	-
pe60931-1	-	-	4	10715459	6.82e-08	Fst129	10600001	10740000	-	improvement	-
mr1050	-	-	4	10921645	1.75e-08	Fst130	10820001	11090000	-	improvement	-
pe55926-1	-	-	4	10939859	6.95e-08	Fst130	10820001	11090000	-	improvement	-
pe22333-1	-	-	4	10971414	2.23e-07	Fst130	10820001	11090000	-	improvement	-
mr1050	-	-	4	10980492	7.05e-09	Fst130	10820001	11090000	-	improvement	-
pe26479-1	-	-	4	11080756	1.62e-08	Fst130	10820001	11090000	-	improvement	-
pe57860-1	-	-	4	11080982	5.18e-08	Fst130	10820001	11090000	-	improvement	-
pe14774-2	-	-	4	11081711	1.02e-08	Fst130	10820001	11090000	-	improvement	-
pe15759-2	-	-	4	11081711	8.18e-08	Fst130	10820001	11090000	-	improvement	-
pe40912-1	-	-	4	11081711	2.91e-08	Fst130	10820001	11090000	-	improvement	-
pe42715-2	-	-	4	11081711	1.03e-07	Fst130	10820001	11090000	-	improvement	-
pe48355-2	-	-	4	11081711	6.8e-09	Fst130	10820001	11090000	-	improvement	-
pe49440-1	-	-	4	11081711	2.66e-07	Fst130	10820001	11090000	-	improvement	-
pe60849-1	-	-	4	11081711	1.77e-08	Fst130	10820001	11090000	-	improvement	-
mr2036	-	-	4	11490551	1.93e-07	Fst131	11480001	11590000	domestication	-	-
pe57860-1	-	-	4	11493668	4.05e-08	Fst131	11480001	11590000	domestication	-	-
mr1050	-	-	4	11494116	1.65e-07	Fst131	11480001	11590000	domestication	-	-
mr403	-	-	4	11503283	1.07e-07	Fst131	11480001	11590000	domestication	-	-
pe01266-1	-	-	4	11503283	1.95e-12	Fst131	11480001	11590000	domestication	-	-
pe02262-1	-	-	4	11503283	7.4e-08	Fst131	11480001	11590000	domestication	-	-
pe03905-1	-	-	4	11503283	9.29e-10	Fst131	11480001	11590000	domestication	-	-
pe09924-2	-	-	4	11503283	1.12e-08	Fst131	11480001	11590000	domestication	-	-
pe29316-1	-	-	4	11503283	9.37e-10	Fst131	11480001	11590000	domestication	-	-
pe40912-1	-	-	4	11503283	4.65e-10	Fst131	11480001	11590000	domestication	-	-
pe58880-1	-	-	4	11503283	5.69e-10	Fst131	11480001	11590000	domestication	-	-
mr1050	-	-	4	11546107	5.91e-09	Fst131	11480001	11590000	domestication	-	-
pe01266-1	-	-	4	11550190	1.68e-12	Fst131	11480001	11590000	domestication	-	-
pe02262-1	-	-	4	11550190	6.04e-08	Fst131	11480001	11590000	domestication	-	-
pe03905-1	-	-	4	11550190	1.31e-09	Fst131	11480001	11590000	domestication	-	-
pe09924-2	-	-	4	11550190	9.82e-09	Fst131	11480001	11590000	domestication	-	-
pe29316-1	-	-	4	11550190	6.49e-10	Fst131	11480001	11590000	domestication	-	-
pe40912-1	-	-	4	11550190	4.26e-10	Fst131	11480001	11590000	domestication	-	-
pe57943-1	-	-	4	11550190	3.02e-07	Fst131	11480001	11590000	domestication	-	-
pe58880-1	-	-	4	11550190	5.08e-10	Fst131	11480001	11590000	domestication	-	-
pe10845-1	-	-	4	11572459	1.15e-08	Fst131	11480001	11590000	domestication	-	-
pe39084-2	-	-	4	11572459	2.37e-07	Fst131	11480001	11590000	domestication	-	-
mr1050	-	-	4	12679694	6.85e-09	Fst132	12620001	12880000	domestication	improvement	-
pe27542-2	-	-	4	12681411	7.84e-08	Fst132	12620001	12880000	domestication	improvement	-
mr403	-	-	4	12681518	1.61e-07	Fst132	12620001	12880000	domestication	improvement	-
pe01266-1	-	-	4	12681518	2.42e-12	Fst132	12620001	12880000	domestication	improvement	-
pe02262-1	-	-	4	12681518	3.92e-08	Fst132	12620001	12880000	domestication	improvement	-
pe03905-1	-	-	4	12681518	9.92e-10	Fst132	12620001	12880000	domestication	improvement	-
pe09924-2	-	-	4	12681518	7.21e-09	Fst132	12620001	12880000	domestication	improvement	-
pe29316-1	-	-	4	12681518	9.11e-10	Fst132	12620001	12880000	domestication	improvement	-
pe40912-1	-	-	4	12681518	2.11e-07	Fst132	12620001	12880000	domestication	improvement	-
pe49440-1	-	-	4	12681518	1.32e-07	Fst132	12620001	12880000	domestication	improvement	-
pe57943-1	-	-	4	12681518	2.52e-07	Fst132	12620001	12880000	domestication	improvement	-
pe58880-1	-	-	4	12681518	6.28e-10	Fst132	12620001	12880000	domestication	improvement	-
pe06994-2	-	-	4	12719793	2.05e-07	Fst132	12620001	12880000	domestication	improvement	-
mr1050	-	-	4	12729499	1.47e-07	Fst132	12620001	12880000	domestication	improvement	-
pe27542-2	-	-	4	12734888	1e-07	Fst132	12620001	12880000	domestication	improvement	-
pe20428-2	L-Kynurenine	Amino acid and derivatives	4	12740062	2.16e-07	Fst132	12620001	12880000	domestication	improvement	-
pe12839-1	-	-	4	12776251	2.36e-07	Fst132	12620001	12880000	domestication	improvement	-
mr1050	-	-	4	12798420	9.58e-08	Fst132	12620001	12880000	domestication	improvement	-
mr1050	-	-	4	12830302	4.92e-10	Fst132	12620001	12880000	domestication	improvement	-
pe12839-1	-	-	4	12843711	8.3e-08	Fst132	12620001	12880000	domestication	improvement	-
pe57121-2	-	-	4	12855379	1.99e-07	Fst132	12620001	12880000	domestication	improvement	-
pe59718-2	-	-	4	12855379	2.56e-07	Fst132	12620001	12880000	domestication	improvement	-
pe39052-2	-	-	4	14516434	3.12e-08	Fst133	14510001	14670000	-	improvement	-
pe48411-1	-	-	4	14516434	2.79e-07	Fst133	14510001	14670000	-	improvement	-
pe54213-1	-	-	4	14516434	5.21e-08	Fst133	14510001	14670000	-	improvement	-
pe59676-1	-	-	4	14516434	2.8e-07	Fst133	14510001	14670000	-	improvement	-
mr1337-3	Coniferaldehyde	Others	4	14516434	1.6e-07	Fst133	14510001	14670000	-	improvement	-
pe53269-1	Phloridzin	Flavonoids	4	14516434	5.62e-08	Fst133	14510001	14670000	-	improvement	-
anthocya005	Peonidin-3-O-glucoside	Flavonoids	4	14579352	4.89e-08	Fst133	14510001	14670000	-	improvement	-
pe56963-1	-	-	4	14609955	2.05e-07	Fst133	14510001	14670000	-	improvement	-
pe42680-1	-	-	4	16575817	1.48e-07	Fst137	16550001	16740000	domestication	improvement	-
pe01266-1	-	-	4	16592758	1e-12	Fst137	16550001	16740000	domestication	improvement	-
pe02262-1	-	-	4	16598399	7.25e-08	Fst137	16550001	16740000	domestication	improvement	-
pe03905-1	-	-	4	16598399	1.38e-09	Fst137	16550001	16740000	domestication	improvement	-
pe57943-1	-	-	4	16598399	2.34e-07	Fst137	16550001	16740000	domestication	improvement	-
pe09924-2	-	-	4	16598469	8.18e-09	Fst137	16550001	16740000	domestication	improvement	-
pe40912-1	-	-	4	16598469	4.07e-10	Fst137	16550001	16740000	domestication	improvement	-
pe58880-1	-	-	4	16598469	4.85e-10	Fst137	16550001	16740000	domestication	improvement	-
qk070996-2	-	-	4	16598469	2.44e-07	Fst137	16550001	16740000	domestication	improvement	-
pe29316-1	-	-	4	16598482	5.04e-10	Fst137	16550001	16740000	domestication	improvement	-
pe53307-2	-	-	4	16633379	2.37e-07	Fst137	16550001	16740000	domestication	improvement	-
qk102565	-	-	4	16700354	1.34e-07	Fst137	16550001	16740000	domestication	improvement	-
pe40045-1	-	-	4	19520262	2.16e-07	Fst138	19490001	19630000	-	-	differentiation
pe13707-1	-	-	5	140779	7.67e-08	Fst143	50001	160000	domestication	improvement	-
mr711	-	-	5	147737	1.76e-07	Fst143	50001	160000	domestication	improvement	-
mws0059-1	Rutin	Flavonoids	5	306844	8.55e-08	Fst144	240001	890000	domestication	-	differentiation
pe60684-1	2,12-dihydroxy benzoic acid O-hexside	Organic acid and derivatives	5	311120	2.08e-07	Fst144	240001	890000	domestication	-	differentiation
pe30434-1	-	-	5	372314	8.82e-08	Fst144	240001	890000	domestication	-	differentiation
pe39072-1	-	-	5	372314	7.84e-08	Fst144	240001	890000	domestication	-	differentiation
pe39084-2	-	-	5	372314	2.44e-07	Fst144	240001	890000	domestication	-	differentiation
pe01196-2	-	-	5	384373	1.42e-07	Fst144	240001	890000	domestication	-	differentiation
pe57892-2	-	-	5	557504	6.96e-08	Fst144	240001	890000	domestication	-	differentiation
pe36936-2	-	-	5	610498	2.42e-07	Fst144	240001	890000	domestication	-	differentiation
pe43593-1	Isolariciresinol-9'-O-glucoside	Others	5	610912	2.19e-08	Fst144	240001	890000	domestication	-	differentiation
pe59845-1	-	-	5	611333	7.45e-08	Fst144	240001	890000	domestication	-	differentiation
pe05073-1	-	-	5	619550	2.22e-07	Fst144	240001	890000	domestication	-	differentiation
pe14774-2	-	-	5	619550	2.94e-07	Fst144	240001	890000	domestication	-	differentiation
pe42715-2	-	-	5	619550	8.09e-08	Fst144	240001	890000	domestication	-	differentiation
pe48355-2	-	-	5	619550	2.02e-08	Fst144	240001	890000	domestication	-	differentiation
pe57943-1	-	-	5	619550	1.36e-08	Fst144	240001	890000	domestication	-	differentiation
pe58933-2	-	-	5	619550	1.71e-07	Fst144	240001	890000	domestication	-	differentiation
pe27478-2	-	-	5	625604	7.59e-08	Fst144	240001	890000	domestication	-	differentiation
pe58010-1	-	-	5	625604	4.21e-08	Fst144	240001	890000	domestication	-	differentiation
pe58701-1	-	-	5	625604	1.06e-08	Fst144	240001	890000	domestication	-	differentiation
pe59926-1	-	-	5	625604	2.12e-07	Fst144	240001	890000	domestication	-	differentiation
pe48197-2	-	-	5	625763	6.74e-09	Fst144	240001	890000	domestication	-	differentiation
pe46342-1	Anthranilate-1-O-Sophoroside	Alkaloids	5	625763	6.1e-10	Fst144	240001	890000	domestication	-	differentiation
pe52294-2	-	-	5	625825	3.72e-08	Fst144	240001	890000	domestication	-	differentiation
pe05760-1	-	-	5	626543	1.19e-08	Fst144	240001	890000	domestication	-	differentiation
pe59676-1	-	-	5	626543	1.14e-07	Fst144	240001	890000	domestication	-	differentiation
pe05771-1	-	-	5	627299	2.56e-07	Fst144	240001	890000	domestication	-	differentiation
pe05801-1	-	-	5	627299	2.84e-08	Fst144	240001	890000	domestication	-	differentiation
pe41872-1	-	-	5	628408	1.14e-08	Fst144	240001	890000	domestication	-	differentiation
pe01243-1	-	-	5	630153	1.23e-08	Fst144	240001	890000	domestication	-	differentiation
pe01266-1	-	-	5	630153	1.61e-08	Fst144	240001	890000	domestication	-	differentiation
pe06994-2	-	-	5	630153	2.37e-09	Fst144	240001	890000	domestication	-	differentiation
pe15788-2	-	-	5	630153	1e-07	Fst144	240001	890000	domestication	-	differentiation
pe22355-2	-	-	5	630153	4.59e-08	Fst144	240001	890000	domestication	-	differentiation
pe26479-1	-	-	5	630153	1.13e-09	Fst144	240001	890000	domestication	-	differentiation
pe29384-1	-	-	5	630153	1.11e-07	Fst144	240001	890000	domestication	-	differentiation
pe52319-1	-	-	5	630153	1.69e-10	Fst144	240001	890000	domestication	-	differentiation
pe02989-1	-	-	5	630182	2.84e-07	Fst144	240001	890000	domestication	-	differentiation
pe12511-1	-	-	5	630513	1.71e-07	Fst144	240001	890000	domestication	-	differentiation
ln0445	-	-	5	635120	5.88e-08	Fst144	240001	890000	domestication	-	differentiation
pe35001-1	-	-	5	635222	7.71e-08	Fst144	240001	890000	domestication	-	differentiation
pe60629-1	-	-	5	637691	3.89e-08	Fst144	240001	890000	domestication	-	differentiation
mr738	-	-	5	637925	3.46e-08	Fst144	240001	890000	domestication	-	differentiation
lpm0392	8-Chlro-1-tetrahydronorharmanone	Others	5	637925	1.8e-08	Fst144	240001	890000	domestication	-	differentiation
mr1162	-	-	5	638485	2.32e-08	Fst144	240001	890000	domestication	-	differentiation
qk026362	-	-	5	639885	9.29e-09	Fst144	240001	890000	domestication	-	differentiation
mws0179-N3	Chlorogenic acid methyl ester	Organic acid and derivatives	5	660620	6.51e-10	Fst144	240001	890000	domestication	-	differentiation
pe57854-1	-	-	5	660710	7.94e-10	Fst144	240001	890000	domestication	-	differentiation
pe05760-1	-	-	5	661048	3.87e-09	Fst144	240001	890000	domestication	-	differentiation
pe43515-1	-	-	5	661048	1.43e-08	Fst144	240001	890000	domestication	-	differentiation
qk004847-2	2-Thiophenecarboxylic acid	Others	5	661048	1.37e-09	Fst144	240001	890000	domestication	-	differentiation
qk109140-2	Methylcitric acid	Organic acid and derivatives	5	661048	3.65e-11	Fst144	240001	890000	domestication	-	differentiation
pe05771-1	-	-	5	661717	1.69e-07	Fst144	240001	890000	domestication	-	differentiation
pe05801-1	-	-	5	661717	3.81e-08	Fst144	240001	890000	domestication	-	differentiation
pe29189-1	-	-	5	661717	6.72e-08	Fst144	240001	890000	domestication	-	differentiation
pe29803-1	-	-	5	661717	1.22e-09	Fst144	240001	890000	domestication	-	differentiation
pe36936-2	-	-	5	661717	1.08e-07	Fst144	240001	890000	domestication	-	differentiation
pe55881-2	-	-	5	661717	4.26e-10	Fst144	240001	890000	domestication	-	differentiation
pe58708-2	-	-	5	661717	5.37e-11	Fst144	240001	890000	domestication	-	differentiation
pe58759-2	-	-	5	661717	3.47e-10	Fst144	240001	890000	domestication	-	differentiation
pe21318-1	-	-	5	661855	3.96e-11	Fst144	240001	890000	domestication	-	differentiation
pe26276-2	-	-	5	661855	5.81e-12	Fst144	240001	890000	domestication	-	differentiation
pe35001-1	-	-	5	661855	3.73e-09	Fst144	240001	890000	domestication	-	differentiation
pe38850-1	-	-	5	661855	1.19e-11	Fst144	240001	890000	domestication	-	differentiation
pe41702-2	-	-	5	661855	1.64e-12	Fst144	240001	890000	domestication	-	differentiation
pe54881-2	-	-	5	661855	9.4e-10	Fst144	240001	890000	domestication	-	differentiation
pe57808-1	-	-	5	661855	6.11e-11	Fst144	240001	890000	domestication	-	differentiation
pe57892-2	-	-	5	661855	5.52e-11	Fst144	240001	890000	domestication	-	differentiation
pe58690-1	-	-	5	661855	4.85e-08	Fst144	240001	890000	domestication	-	differentiation
qk110102	-	-	5	661855	1.49e-13	Fst144	240001	890000	domestication	-	differentiation
mws0281-3	Citric acid	Organic acid and derivatives	5	661855	3.46e-11	Fst144	240001	890000	domestication	-	differentiation
pe57834-2	-	-	5	661930	4.39e-09	Fst144	240001	890000	domestication	-	differentiation
pe54966-1	-	-	5	661951	1.55e-11	Fst144	240001	890000	domestication	-	differentiation
pe58701-1	-	-	5	661951	8.71e-08	Fst144	240001	890000	domestication	-	differentiation
pe59676-1	-	-	5	661951	4.36e-09	Fst144	240001	890000	domestication	-	differentiation
qk116837	2-Deoxyribose-1-phosphate	Saccharides and Alcohols	5	661951	1.97e-13	Fst144	240001	890000	domestication	-	differentiation
pe53307-2	-	-	5	662240	2.97e-07	Fst144	240001	890000	domestication	-	differentiation
mr2036	-	-	5	665526	3.11e-07	Fst144	240001	890000	domestication	-	differentiation
pe60646-1	-	-	5	665526	1.11e-09	Fst144	240001	890000	domestication	-	differentiation
pe08865-1	-	-	5	665658	8.37e-08	Fst144	240001	890000	domestication	-	differentiation
pe08914-1	-	-	5	665658	1.08e-08	Fst144	240001	890000	domestication	-	differentiation
pe39084-2	-	-	5	665658	4.03e-08	Fst144	240001	890000	domestication	-	differentiation
pe07757-1	-	-	5	668084	2.12e-07	Fst144	240001	890000	domestication	-	differentiation
qk026362	-	-	5	673375	2.05e-08	Fst144	240001	890000	domestication	-	differentiation
qk017487-2	Histidinol	Amino acid and derivatives	5	673375	5.31e-10	Fst144	240001	890000	domestication	-	differentiation
pe48197-2	-	-	5	673401	1.63e-07	Fst144	240001	890000	domestication	-	differentiation
mr815	Nicotinic Acid Methyl Ester (Methyl Nicotinate)	Vitamins	5	673416	4.45e-09	Fst144	240001	890000	domestication	-	differentiation
qk096776	-	-	5	673497	4.29e-08	Fst144	240001	890000	domestication	-	differentiation
pe11551-2	Choline	Alkaloids	5	673497	8.11e-08	Fst144	240001	890000	domestication	-	differentiation
mr099	-	-	5	679066	1.08e-07	Fst144	240001	890000	domestication	-	differentiation
pe05073-1	-	-	5	679066	1.47e-08	Fst144	240001	890000	domestication	-	differentiation
pe14774-2	-	-	5	679066	1.27e-08	Fst144	240001	890000	domestication	-	differentiation
pe15759-2	-	-	5	679066	1.86e-07	Fst144	240001	890000	domestication	-	differentiation
pe40912-1	-	-	5	679066	1.74e-07	Fst144	240001	890000	domestication	-	differentiation
pe42715-2	-	-	5	679066	5.89e-10	Fst144	240001	890000	domestication	-	differentiation
pe48355-2	-	-	5	679066	3.92e-11	Fst144	240001	890000	domestication	-	differentiation
pe49440-1	-	-	5	679066	2.81e-07	Fst144	240001	890000	domestication	-	differentiation
pe60684-1	2,13-dihydroxy benzoic acid O-hexside	Organic acid and derivatives	5	679066	2.42e-09	Fst144	240001	890000	domestication	-	differentiation
mr201	3-Hydroxykynurenine	Amino acid and derivatives	5	679066	4.43e-08	Fst144	240001	890000	domestication	-	differentiation
mr438	methylChrysoeriol 5-O-hexoside	Flavonoids	5	679066	3.15e-07	Fst144	240001	890000	domestication	-	differentiation
qk080641	3-O-Feruloylquinic acid	Organic acid and derivatives	5	679066	9.66e-09	Fst144	240001	890000	domestication	-	differentiation
pe57943-1	-	-	5	679074	4.11e-11	Fst144	240001	890000	domestication	-	differentiation
pe01243-1	-	-	5	679104	6.75e-08	Fst144	240001	890000	domestication	-	differentiation
mr1024	-	-	5	679183	2.74e-07	Fst144	240001	890000	domestication	-	differentiation
pe29305-2	-	-	5	679183	2.64e-07	Fst144	240001	890000	domestication	-	differentiation
pe12511-1	-	-	5	679380	6.03e-08	Fst144	240001	890000	domestication	-	differentiation
pe41872-1	-	-	5	679380	6.59e-10	Fst144	240001	890000	domestication	-	differentiation
pe25510-1	-	-	5	689647	3.83e-08	Fst144	240001	890000	domestication	-	differentiation
pe58933-2	-	-	5	690243	1.57e-08	Fst144	240001	890000	domestication	-	differentiation
pe58088-2	-	-	5	690307	1.97e-08	Fst144	240001	890000	domestication	-	differentiation
lpm0220-3	-	-	5	690816	3.06e-07	Fst144	240001	890000	domestication	-	differentiation
pe58880-1	-	-	5	690816	1.4e-08	Fst144	240001	890000	domestication	-	differentiation
pe48261-1	-	-	5	693216	7.05e-08	Fst144	240001	890000	domestication	-	differentiation
pe49395-1	-	-	5	694317	1.33e-07	Fst144	240001	890000	domestication	-	differentiation
pe03905-1	-	-	5	709615	8.99e-08	Fst144	240001	890000	domestication	-	differentiation
pe05073-1	-	-	5	709615	3.77e-08	Fst144	240001	890000	domestication	-	differentiation
pe29305-2	-	-	5	709615	2.82e-07	Fst144	240001	890000	domestication	-	differentiation
pe43593-1	Isolariciresinol-9'-O-glucoside	Others	5	709615	5.49e-08	Fst144	240001	890000	domestication	-	differentiation
pe45351-2	Glucogallin	Organic acid and derivatives	5	709615	4.75e-08	Fst144	240001	890000	domestication	-	differentiation
pe43515-1	-	-	5	732042	1.74e-07	Fst144	240001	890000	domestication	-	differentiation
pe57808-1	-	-	5	732042	4.66e-09	Fst144	240001	890000	domestication	-	differentiation
qk110102	-	-	5	732042	1.64e-10	Fst144	240001	890000	domestication	-	differentiation
qk109140-2	Methylcitric acid	Organic acid and derivatives	5	732042	2.48e-09	Fst144	240001	890000	domestication	-	differentiation
pe60939-1	-	-	5	733432	2.2e-07	Fst144	240001	890000	domestication	-	differentiation
pe07434-2	-	-	5	752341	1.96e-07	Fst144	240001	890000	domestication	-	differentiation
pe58088-2	-	-	5	757582	5.09e-08	Fst144	240001	890000	domestication	-	differentiation
qk017487-2	Histidinol	Amino acid and derivatives	5	761749	2.54e-07	Fst144	240001	890000	domestication	-	differentiation
pe54966-1	-	-	5	761926	1.52e-09	Fst144	240001	890000	domestication	-	differentiation
pe57854-1	-	-	5	761926	1.07e-07	Fst144	240001	890000	domestication	-	differentiation
qk000115	-	-	5	773938	3e-07	Fst144	240001	890000	domestication	-	differentiation
qk109140-2	Methylcitric acid	Organic acid and derivatives	5	773938	5.39e-09	Fst144	240001	890000	domestication	-	differentiation
pe38850-1	-	-	5	774641	9.57e-08	Fst144	240001	890000	domestication	-	differentiation
pe41702-2	-	-	5	774641	3.48e-09	Fst144	240001	890000	domestication	-	differentiation
pe43515-1	-	-	5	774641	1.64e-07	Fst144	240001	890000	domestication	-	differentiation
pe55881-2	-	-	5	774641	1.51e-08	Fst144	240001	890000	domestication	-	differentiation
pe57808-1	-	-	5	774641	1.9e-07	Fst144	240001	890000	domestication	-	differentiation
pe57892-2	-	-	5	774641	5.99e-09	Fst144	240001	890000	domestication	-	differentiation
pe58708-2	-	-	5	774641	1.78e-08	Fst144	240001	890000	domestication	-	differentiation
pe58759-2	-	-	5	774641	4.77e-09	Fst144	240001	890000	domestication	-	differentiation
mr211	D-erythro-Dihydrosphingosine	Lipids	5	774641	1.02e-07	Fst144	240001	890000	domestication	-	differentiation
qk096776	-	-	5	780672	2.4e-07	Fst144	240001	890000	domestication	-	differentiation
pe41702-2	-	-	5	811573	1.6e-08	Fst144	240001	890000	domestication	-	differentiation
pe54966-1	-	-	5	811573	2.99e-07	Fst144	240001	890000	domestication	-	differentiation
pe57808-1	-	-	5	811573	2.61e-07	Fst144	240001	890000	domestication	-	differentiation
pe57854-1	-	-	5	811573	3.31e-09	Fst144	240001	890000	domestication	-	differentiation
pe57892-2	-	-	5	811573	4.17e-10	Fst144	240001	890000	domestication	-	differentiation
pe58759-2	-	-	5	811573	6.11e-09	Fst144	240001	890000	domestication	-	differentiation
qk000115	-	-	5	811573	1.04e-07	Fst144	240001	890000	domestication	-	differentiation
pe38850-1	-	-	5	812000	1.32e-07	Fst144	240001	890000	domestication	-	differentiation
qk110102	-	-	5	812000	4.23e-10	Fst144	240001	890000	domestication	-	differentiation
qk109140-2	Methylcitric acid	Organic acid and derivatives	5	812000	2.67e-09	Fst144	240001	890000	domestication	-	differentiation
pe58781-1	-	-	5	817668	2.2e-07	Fst144	240001	890000	domestication	-	differentiation
pe37453-1	-	-	5	823842	2.48e-08	Fst144	240001	890000	domestication	-	differentiation
pe01196-2	-	-	5	824152	6.05e-08	Fst144	240001	890000	domestication	-	differentiation
pe10185-2	-	-	5	824810	3.52e-08	Fst144	240001	890000	domestication	-	differentiation
pe56905-1	-	-	5	826429	3.94e-08	Fst144	240001	890000	domestication	-	differentiation
pe09924-2	-	-	5	833699	1.14e-07	Fst144	240001	890000	domestication	-	differentiation
pe30434-1	-	-	5	839963	1.4e-07	Fst144	240001	890000	domestication	-	differentiation
pe39072-1	-	-	5	839963	2.52e-07	Fst144	240001	890000	domestication	-	differentiation
pe03905-1	-	-	5	847970	2.87e-08	Fst144	240001	890000	domestication	-	differentiation
pe07757-1	-	-	5	847970	1.66e-07	Fst144	240001	890000	domestication	-	differentiation
qk110102	-	-	5	850261	2.44e-08	Fst144	240001	890000	domestication	-	differentiation
qk109140-2	Methylcitric acid	Organic acid and derivatives	5	850261	1.66e-07	Fst144	240001	890000	domestication	-	differentiation
pe57892-2	-	-	5	862463	6.33e-09	Fst144	240001	890000	domestication	-	differentiation
qk017487-2	Histidinol	Amino acid and derivatives	5	1078221	1.12e-07	Fst145	1070001	2990000	-	improvement	differentiation
pe33186-1	-	-	5	1080417	8.98e-08	Fst145	1070001	2990000	-	improvement	differentiation
pe44490-1	-	-	5	1086457	9.52e-08	Fst145	1070001	2990000	-	improvement	differentiation
pe57009-1	-	-	5	1086457	5.81e-08	Fst145	1070001	2990000	-	improvement	differentiation
pe57967-1	-	-	5	1086457	4.1e-08	Fst145	1070001	2990000	-	improvement	differentiation
pe60817-1	-	-	5	1086457	1.97e-07	Fst145	1070001	2990000	-	improvement	differentiation
pe25510-1	-	-	5	1092626	3.49e-10	Fst145	1070001	2990000	-	improvement	differentiation
pe53307-2	-	-	5	1092626	3.03e-07	Fst145	1070001	2990000	-	improvement	differentiation
mr1083	-	-	5	1094859	2.38e-07	Fst145	1070001	2990000	-	improvement	differentiation
pe58759-2	-	-	5	1095385	6.49e-10	Fst145	1070001	2990000	-	improvement	differentiation
mr1162	-	-	5	1095408	4.32e-12	Fst145	1070001	2990000	-	improvement	differentiation
mr738	-	-	5	1095408	4.57e-12	Fst145	1070001	2990000	-	improvement	differentiation
pe47470-2	-	-	5	1095408	9.52e-10	Fst145	1070001	2990000	-	improvement	differentiation
pe59743-2	-	-	5	1095408	8.92e-08	Fst145	1070001	2990000	-	improvement	differentiation
pe60646-1	-	-	5	1095408	2.19e-10	Fst145	1070001	2990000	-	improvement	differentiation
lpm0392	8-Chlro-1-tetrahydronorharmanone	Others	5	1095408	2.44e-11	Fst145	1070001	2990000	-	improvement	differentiation
pe60736-2	Protocatechuic acid O-glucoside	Organic acid and derivatives	5	1095419	1.42e-07	Fst145	1070001	2990000	-	improvement	differentiation
pe54966-1	-	-	5	1095454	3.36e-08	Fst145	1070001	2990000	-	improvement	differentiation
qk110102	-	-	5	1095454	6.43e-08	Fst145	1070001	2990000	-	improvement	differentiation
mr503	Isorhamnetin O-hexoside	Flavonoids	5	1100519	1.09e-07	Fst145	1070001	2990000	-	improvement	differentiation
pe54881-2	-	-	5	1106176	2.41e-07	Fst145	1070001	2990000	-	improvement	differentiation
pe58708-2	-	-	5	1106176	2.79e-07	Fst145	1070001	2990000	-	improvement	differentiation
qk084355-2	-	-	5	1117830	2.33e-08	Fst145	1070001	2990000	-	improvement	differentiation
pe60684-1	2,14-dihydroxy benzoic acid O-hexside	Organic acid and derivatives	5	1118349	4.86e-08	Fst145	1070001	2990000	-	improvement	differentiation
mr2036	-	-	5	1119945	1.12e-08	Fst145	1070001	2990000	-	improvement	differentiation
pe03095-1	-	-	5	1124881	2.2e-07	Fst145	1070001	2990000	-	improvement	differentiation
pe08865-1	-	-	5	1124881	6.33e-08	Fst145	1070001	2990000	-	improvement	differentiation
pe08914-1	-	-	5	1124881	2.06e-08	Fst145	1070001	2990000	-	improvement	differentiation
pe10845-1	-	-	5	1124881	5.51e-09	Fst145	1070001	2990000	-	improvement	differentiation
pe17502-1	-	-	5	1124881	2.67e-07	Fst145	1070001	2990000	-	improvement	differentiation
pe30434-1	-	-	5	1124881	1.95e-11	Fst145	1070001	2990000	-	improvement	differentiation
pe38127-1	-	-	5	1124881	1.06e-08	Fst145	1070001	2990000	-	improvement	differentiation
pe39072-1	-	-	5	1124881	1.23e-07	Fst145	1070001	2990000	-	improvement	differentiation
pe39084-2	-	-	5	1124881	9.05e-10	Fst145	1070001	2990000	-	improvement	differentiation
pe50204-2	-	-	5	1124881	2.07e-07	Fst145	1070001	2990000	-	improvement	differentiation
pe21403-1	-	-	5	1128144	1.77e-07	Fst145	1070001	2990000	-	improvement	differentiation
mr1155	-	-	5	1129225	1.18e-09	Fst145	1070001	2990000	-	improvement	differentiation
pe03905-1	-	-	5	1129225	5.99e-09	Fst145	1070001	2990000	-	improvement	differentiation
pe48363-1	-	-	5	1129225	1.51e-11	Fst145	1070001	2990000	-	improvement	differentiation
pe56984-1	-	-	5	1129225	2.9e-08	Fst145	1070001	2990000	-	improvement	differentiation
pe57009-1	-	-	5	1129225	5.47e-08	Fst145	1070001	2990000	-	improvement	differentiation
pe57967-1	-	-	5	1129225	9.3e-08	Fst145	1070001	2990000	-	improvement	differentiation
mr1145	Quercetin 3-O-glucoside (Isotrifoliin)	Flavonoids	5	1129225	1.48e-12	Fst145	1070001	2990000	-	improvement	differentiation
mr503	Isorhamnetin O-hexoside	Flavonoids	5	1129225	8.4e-08	Fst145	1070001	2990000	-	improvement	differentiation
sn0834-2	Chrysoeriol 5-O-hexoside	Flavonoids	5	1129225	9.29e-13	Fst145	1070001	2990000	-	improvement	differentiation
pe40912-1	-	-	5	1129655	7.21e-08	Fst145	1070001	2990000	-	improvement	differentiation
pe20604-2	-	-	5	1130442	1.5e-07	Fst145	1070001	2990000	-	improvement	differentiation
pe52289-2	-	-	5	1130442	3.02e-07	Fst145	1070001	2990000	-	improvement	differentiation
pe52299-1	-	-	5	1130442	2e-07	Fst145	1070001	2990000	-	improvement	differentiation
mr006-2	-	-	5	1133626	2.35e-07	Fst145	1070001	2990000	-	improvement	differentiation
pe05760-1	-	-	5	1155135	2.94e-07	Fst145	1070001	2990000	-	improvement	differentiation
pe35001-1	-	-	5	1155135	1.99e-07	Fst145	1070001	2990000	-	improvement	differentiation
pe58759-2	-	-	5	1164473	1.59e-07	Fst145	1070001	2990000	-	improvement	differentiation
qk110102	-	-	5	1164473	1.54e-07	Fst145	1070001	2990000	-	improvement	differentiation
pe19456-1	-	-	5	1170629	3.94e-08	Fst145	1070001	2990000	-	improvement	differentiation
pe43543-1	-	-	5	1186404	1.11e-07	Fst145	1070001	2990000	-	improvement	differentiation
pe48204-1	-	-	5	1191552	4.77e-08	Fst145	1070001	2990000	-	improvement	differentiation
pe19456-1	-	-	5	1212620	3.52e-08	Fst145	1070001	2990000	-	improvement	differentiation
pe57892-2	-	-	5	1366500	1.6e-08	Fst145	1070001	2990000	-	improvement	differentiation
pe40866-1	-	-	5	1408262	3.13e-07	Fst145	1070001	2990000	-	improvement	differentiation
mr1162	-	-	5	1409242	2.22e-08	Fst145	1070001	2990000	-	improvement	differentiation
mr738	-	-	5	1409242	2.67e-07	Fst145	1070001	2990000	-	improvement	differentiation
pe56924-2	-	-	5	1409242	2.82e-09	Fst145	1070001	2990000	-	improvement	differentiation
lpm0392	8-Chlro-1-tetrahydronorharmanone	Others	5	1409242	8.65e-08	Fst145	1070001	2990000	-	improvement	differentiation
pe60646-1	-	-	5	1409834	4.41e-09	Fst145	1070001	2990000	-	improvement	differentiation
pe17502-1	-	-	5	1410320	1.75e-07	Fst145	1070001	2990000	-	improvement	differentiation
pe56886-1	-	-	5	1410320	1.26e-08	Fst145	1070001	2990000	-	improvement	differentiation
pe41671-1	-	-	5	1410608	1.37e-07	Fst145	1070001	2990000	-	improvement	differentiation
pe14794-1	-	-	5	1415752	5.17e-10	Fst145	1070001	2990000	-	improvement	differentiation
pe29464-1	-	-	5	1415752	5.51e-08	Fst145	1070001	2990000	-	improvement	differentiation
pe01266-1	-	-	5	1429736	1.39e-13	Fst145	1070001	2990000	-	improvement	differentiation
pe02262-1	-	-	5	1429736	4.98e-08	Fst145	1070001	2990000	-	improvement	differentiation
pe03905-1	-	-	5	1429736	6.12e-10	Fst145	1070001	2990000	-	improvement	differentiation
pe09924-2	-	-	5	1429736	6.89e-09	Fst145	1070001	2990000	-	improvement	differentiation
pe29316-1	-	-	5	1429736	1.05e-09	Fst145	1070001	2990000	-	improvement	differentiation
pe40912-1	-	-	5	1429736	3.05e-11	Fst145	1070001	2990000	-	improvement	differentiation
pe49440-1	-	-	5	1429736	6.3e-08	Fst145	1070001	2990000	-	improvement	differentiation
pe57943-1	-	-	5	1429736	2.03e-07	Fst145	1070001	2990000	-	improvement	differentiation
pe58880-1	-	-	5	1429736	5.75e-10	Fst145	1070001	2990000	-	improvement	differentiation
mr438	methylChrysoeriol 5-O-hexoside	Flavonoids	5	1429736	2.16e-07	Fst145	1070001	2990000	-	improvement	differentiation
pe56886-1	-	-	5	1465813	1.85e-07	Fst145	1070001	2990000	-	improvement	differentiation
pe05801-1	-	-	5	1480231	2.61e-07	Fst145	1070001	2990000	-	improvement	differentiation
pe08865-1	-	-	5	1482412	7.41e-08	Fst145	1070001	2990000	-	improvement	differentiation
pe39084-2	-	-	5	1482412	2.77e-07	Fst145	1070001	2990000	-	improvement	differentiation
pe10185-2	-	-	5	1482504	1.9e-07	Fst145	1070001	2990000	-	improvement	differentiation
pe29294-1	-	-	5	1487353	3.15e-07	Fst145	1070001	2990000	-	improvement	differentiation
pe41671-1	-	-	5	1504988	1.97e-08	Fst145	1070001	2990000	-	improvement	differentiation
pe05771-1	-	-	5	1507602	1.69e-08	Fst145	1070001	2990000	-	improvement	differentiation
pe05801-1	-	-	5	1507602	3.15e-07	Fst145	1070001	2990000	-	improvement	differentiation
pe35001-1	-	-	5	1507602	5.76e-08	Fst145	1070001	2990000	-	improvement	differentiation
pe41702-2	-	-	5	1507602	1.23e-08	Fst145	1070001	2990000	-	improvement	differentiation
pe54966-1	-	-	5	1507602	4.91e-08	Fst145	1070001	2990000	-	improvement	differentiation
pe57808-1	-	-	5	1507602	2.23e-08	Fst145	1070001	2990000	-	improvement	differentiation
qk110102	-	-	5	1507602	2.77e-09	Fst145	1070001	2990000	-	improvement	differentiation
mws0281-3	Citric acid	Organic acid and derivatives	5	1507602	3.58e-08	Fst145	1070001	2990000	-	improvement	differentiation
pe56924-2	-	-	5	1508658	3.05e-09	Fst145	1070001	2990000	-	improvement	differentiation
pe57079-1	-	-	5	1508825	1.36e-07	Fst145	1070001	2990000	-	improvement	differentiation
pe48363-1	-	-	5	1524782	9.94e-10	Fst145	1070001	2990000	-	improvement	differentiation
pe60691-1	-	-	5	1524782	2.43e-08	Fst145	1070001	2990000	-	improvement	differentiation
mr1145	Quercetin 3-O-glucoside (Isotrifoliin)	Flavonoids	5	1524782	3.17e-10	Fst145	1070001	2990000	-	improvement	differentiation
sn0834-2	Chrysoeriol 5-O-hexoside	Flavonoids	5	1524782	1.69e-10	Fst145	1070001	2990000	-	improvement	differentiation
pe08914-1	-	-	5	1525623	1.85e-10	Fst145	1070001	2990000	-	improvement	differentiation
pe38127-1	-	-	5	1525623	3.24e-08	Fst145	1070001	2990000	-	improvement	differentiation
pe39084-2	-	-	5	1525623	1.61e-08	Fst145	1070001	2990000	-	improvement	differentiation
pe01266-1	-	-	5	1527047	1.63e-09	Fst145	1070001	2990000	-	improvement	differentiation
pe56905-1	-	-	5	1532138	4.24e-08	Fst145	1070001	2990000	-	improvement	differentiation
pe57002-1	-	-	5	1533272	1.41e-07	Fst145	1070001	2990000	-	improvement	differentiation
pe48438-2	-	-	5	1538615	1.94e-07	Fst145	1070001	2990000	-	improvement	differentiation
pe26496-1	-	-	5	1540397	1.41e-07	Fst145	1070001	2990000	-	improvement	differentiation
mr677	-	-	5	1540600	3.43e-08	Fst145	1070001	2990000	-	improvement	differentiation
pe05801-1	-	-	5	1540600	3.14e-07	Fst145	1070001	2990000	-	improvement	differentiation
pe21318-1	-	-	5	1540600	1.2e-07	Fst145	1070001	2990000	-	improvement	differentiation
pe41702-2	-	-	5	1540600	1.19e-08	Fst145	1070001	2990000	-	improvement	differentiation
pe54966-1	-	-	5	1540600	9.19e-10	Fst145	1070001	2990000	-	improvement	differentiation
pe57834-2	-	-	5	1540600	1.01e-07	Fst145	1070001	2990000	-	improvement	differentiation
pe57854-1	-	-	5	1540600	1.82e-10	Fst145	1070001	2990000	-	improvement	differentiation
pe58708-2	-	-	5	1540600	5.67e-08	Fst145	1070001	2990000	-	improvement	differentiation
pe58759-2	-	-	5	1540600	3.87e-08	Fst145	1070001	2990000	-	improvement	differentiation
qk026362	-	-	5	1540600	8.68e-08	Fst145	1070001	2990000	-	improvement	differentiation
mws0281-3	Citric acid	Organic acid and derivatives	5	1540600	6.28e-08	Fst145	1070001	2990000	-	improvement	differentiation
pe46342-1	Anthranilate-1-O-Sophoroside	Alkaloids	5	1540600	2.52e-07	Fst145	1070001	2990000	-	improvement	differentiation
mr006-2	-	-	5	1541357	1.2e-08	Fst145	1070001	2990000	-	improvement	differentiation
mr1162	-	-	5	1541357	1.52e-14	Fst145	1070001	2990000	-	improvement	differentiation
mr2036	-	-	5	1541357	2.94e-07	Fst145	1070001	2990000	-	improvement	differentiation
mr738	-	-	5	1541357	2.63e-14	Fst145	1070001	2990000	-	improvement	differentiation
pe04002-1	-	-	5	1541357	1.81e-07	Fst145	1070001	2990000	-	improvement	differentiation
pe07757-1	-	-	5	1541357	3.76e-08	Fst145	1070001	2990000	-	improvement	differentiation
pe07773-2	-	-	5	1541357	6.19e-09	Fst145	1070001	2990000	-	improvement	differentiation
pe10185-2	-	-	5	1541357	3.88e-09	Fst145	1070001	2990000	-	improvement	differentiation
pe21403-1	-	-	5	1541357	2.5e-07	Fst145	1070001	2990000	-	improvement	differentiation
pe25510-1	-	-	5	1541357	5.22e-10	Fst145	1070001	2990000	-	improvement	differentiation
pe37453-1	-	-	5	1541357	2.28e-07	Fst145	1070001	2990000	-	improvement	differentiation
pe47470-2	-	-	5	1541357	5.33e-09	Fst145	1070001	2990000	-	improvement	differentiation
pe50204-2	-	-	5	1541357	1.21e-07	Fst145	1070001	2990000	-	improvement	differentiation
pe58794-1	-	-	5	1541357	2.16e-07	Fst145	1070001	2990000	-	improvement	differentiation
pe60646-1	-	-	5	1541357	5.13e-11	Fst145	1070001	2990000	-	improvement	differentiation
lpm0392	8-Chlro-1-tetrahydronorharmanone	Others	5	1541357	1.87e-13	Fst145	1070001	2990000	-	improvement	differentiation
pe14794-1	-	-	5	1542348	2.47e-07	Fst145	1070001	2990000	-	improvement	differentiation
pe56886-1	-	-	5	1542348	8.18e-10	Fst145	1070001	2990000	-	improvement	differentiation
pe57808-1	-	-	5	1543032	6.29e-09	Fst145	1070001	2990000	-	improvement	differentiation
pe57892-2	-	-	5	1543032	1.63e-09	Fst145	1070001	2990000	-	improvement	differentiation
pe11551-2	Choline	Alkaloids	5	1543032	1.43e-07	Fst145	1070001	2990000	-	improvement	differentiation
qk097984	-	-	5	1543270	1.99e-07	Fst145	1070001	2990000	-	improvement	differentiation
pe17502-1	-	-	5	1544852	2.72e-08	Fst145	1070001	2990000	-	improvement	differentiation
pe29464-1	-	-	5	1544852	8.78e-08	Fst145	1070001	2990000	-	improvement	differentiation
pe17583-2	-	-	5	1546607	2.04e-07	Fst145	1070001	2990000	-	improvement	differentiation
pe15788-2	-	-	5	1548793	1.36e-08	Fst145	1070001	2990000	-	improvement	differentiation
pe39072-1	-	-	5	1549523	2.14e-07	Fst145	1070001	2990000	-	improvement	differentiation
pe12511-1	-	-	5	1551067	1.78e-07	Fst145	1070001	2990000	-	improvement	differentiation
pe40850-1	-	-	5	1553446	2.83e-09	Fst145	1070001	2990000	-	improvement	differentiation
pe38850-1	-	-	5	1555107	5.96e-12	Fst145	1070001	2990000	-	improvement	differentiation
pe55881-2	-	-	5	1555107	8.77e-08	Fst145	1070001	2990000	-	improvement	differentiation
pe39084-2	-	-	5	1558574	2.79e-07	Fst145	1070001	2990000	-	improvement	differentiation
pe42680-1	-	-	5	1559498	2.18e-07	Fst145	1070001	2990000	-	improvement	differentiation
mr804	Guanine	Nucleotide and derivatives	5	1559635	2.5e-07	Fst145	1070001	2990000	-	improvement	differentiation
pe59926-1	-	-	5	1561638	2.06e-07	Fst145	1070001	2990000	-	improvement	differentiation
pe05760-1	-	-	5	1563431	1.04e-08	Fst145	1070001	2990000	-	improvement	differentiation
pe26276-2	-	-	5	1563431	1.67e-07	Fst145	1070001	2990000	-	improvement	differentiation
qk110102	-	-	5	1563431	1.13e-07	Fst145	1070001	2990000	-	improvement	differentiation
mr799	Nicotinic acid	Vitamins	5	1563431	2.35e-07	Fst145	1070001	2990000	-	improvement	differentiation
qk017487-2	Histidinol	Amino acid and derivatives	5	1563431	5.78e-08	Fst145	1070001	2990000	-	improvement	differentiation
qk109140-2	Methylcitric acid	Organic acid and derivatives	5	1563431	7.42e-08	Fst145	1070001	2990000	-	improvement	differentiation
pe58926-1	-	-	5	1567233	3.32e-08	Fst145	1070001	2990000	-	improvement	differentiation
pe13707-1	-	-	5	1574910	1.69e-07	Fst145	1070001	2990000	-	improvement	differentiation
mr738	-	-	5	1580024	8.86e-08	Fst145	1070001	2990000	-	improvement	differentiation
lpm0392	8-Chlro-1-tetrahydronorharmanone	Others	5	1580024	4.82e-08	Fst145	1070001	2990000	-	improvement	differentiation
pe56924-2	-	-	5	1584079	2.62e-07	Fst145	1070001	2990000	-	improvement	differentiation
pe58926-1	-	-	5	1602856	1.94e-07	Fst145	1070001	2990000	-	improvement	differentiation
pe07071-1	-	-	5	1612533	2.98e-07	Fst145	1070001	2990000	-	improvement	differentiation
pe53307-2	-	-	5	1612533	1.33e-08	Fst145	1070001	2990000	-	improvement	differentiation
pe10845-1	-	-	5	1620873	1.01e-12	Fst145	1070001	2990000	-	improvement	differentiation
pe39072-1	-	-	5	1620873	1.09e-10	Fst145	1070001	2990000	-	improvement	differentiation
pe17583-2	-	-	5	1620898	2.82e-07	Fst145	1070001	2990000	-	improvement	differentiation
pe08865-1	-	-	5	1621655	1.43e-10	Fst145	1070001	2990000	-	improvement	differentiation
pe38127-1	-	-	5	1621655	6.31e-10	Fst145	1070001	2990000	-	improvement	differentiation
pe39084-2	-	-	5	1621655	3.44e-09	Fst145	1070001	2990000	-	improvement	differentiation
pe57002-1	-	-	5	1621655	9.36e-10	Fst145	1070001	2990000	-	improvement	differentiation
pe30265-1	-	-	5	1624684	8.34e-08	Fst145	1070001	2990000	-	improvement	differentiation
pe20671-2	-	-	5	1625471	2.76e-07	Fst145	1070001	2990000	-	improvement	differentiation
pe60646-1	-	-	5	1626038	1.85e-08	Fst145	1070001	2990000	-	improvement	differentiation
pe30434-1	-	-	5	1626589	3.08e-11	Fst145	1070001	2990000	-	improvement	differentiation
pe04002-1	-	-	5	1636253	8.99e-08	Fst145	1070001	2990000	-	improvement	differentiation
mr1162	-	-	5	1636632	1.07e-07	Fst145	1070001	2990000	-	improvement	differentiation
mr738	-	-	5	1636632	2.71e-07	Fst145	1070001	2990000	-	improvement	differentiation
lpm0392	8-Chlro-1-tetrahydronorharmanone	Others	5	1636632	1.29e-07	Fst145	1070001	2990000	-	improvement	differentiation
mr1162	-	-	5	1670175	2.55e-08	Fst145	1070001	2990000	-	improvement	differentiation
pe60646-1	-	-	5	1670175	1.14e-09	Fst145	1070001	2990000	-	improvement	differentiation
pe29464-1	-	-	5	1688448	5.79e-08	Fst145	1070001	2990000	-	improvement	differentiation
pe56924-2	-	-	5	1688448	7.85e-08	Fst145	1070001	2990000	-	improvement	differentiation
mws0179-N3	Chlorogenic acid methyl ester	Organic acid and derivatives	5	1688642	2.62e-09	Fst145	1070001	2990000	-	improvement	differentiation
mr738	-	-	5	1691063	5.15e-08	Fst145	1070001	2990000	-	improvement	differentiation
lpm0392	8-Chlro-1-tetrahydronorharmanone	Others	5	1691063	7.05e-09	Fst145	1070001	2990000	-	improvement	differentiation
pe05760-1	-	-	5	1695094	2.38e-08	Fst145	1070001	2990000	-	improvement	differentiation
pe21318-1	-	-	5	1695094	1.19e-07	Fst145	1070001	2990000	-	improvement	differentiation
pe26276-2	-	-	5	1695094	1.72e-08	Fst145	1070001	2990000	-	improvement	differentiation
pe35001-1	-	-	5	1695094	2.2e-07	Fst145	1070001	2990000	-	improvement	differentiation
pe58708-2	-	-	5	1695094	1.25e-07	Fst145	1070001	2990000	-	improvement	differentiation
qk110102	-	-	5	1695094	7.15e-08	Fst145	1070001	2990000	-	improvement	differentiation
mws0281-3	Citric acid	Organic acid and derivatives	5	1695094	5.67e-08	Fst145	1070001	2990000	-	improvement	differentiation
qk004847-2	2-Thiophenecarboxylic acid	Others	5	1695094	3.16e-07	Fst145	1070001	2990000	-	improvement	differentiation
pe41702-2	-	-	5	1698363	5.83e-09	Fst145	1070001	2990000	-	improvement	differentiation
pe44431-1	-	-	5	1698363	4.74e-08	Fst145	1070001	2990000	-	improvement	differentiation
pe54966-1	-	-	5	1698363	1.21e-07	Fst145	1070001	2990000	-	improvement	differentiation
qk096776	-	-	5	1698363	1.2e-07	Fst145	1070001	2990000	-	improvement	differentiation
pe02262-1	-	-	5	1703799	7.81e-08	Fst145	1070001	2990000	-	improvement	differentiation
pe41671-1	-	-	5	1710370	1.36e-07	Fst145	1070001	2990000	-	improvement	differentiation
pe29464-1	-	-	5	1718051	2.43e-07	Fst145	1070001	2990000	-	improvement	differentiation
pe08865-1	-	-	5	1720924	3.43e-08	Fst145	1070001	2990000	-	improvement	differentiation
pe08914-1	-	-	5	1720924	2.28e-08	Fst145	1070001	2990000	-	improvement	differentiation
pe05771-1	-	-	5	1722619	1e-07	Fst145	1070001	2990000	-	improvement	differentiation
pe05801-1	-	-	5	1722619	3.65e-08	Fst145	1070001	2990000	-	improvement	differentiation
mws0179-N3	Chlorogenic acid methyl ester	Organic acid and derivatives	5	1723700	2.23e-09	Fst145	1070001	2990000	-	improvement	differentiation
pe02262-1	-	-	5	1732373	2.05e-07	Fst145	1070001	2990000	-	improvement	differentiation
pe58926-1	-	-	5	1738846	7.72e-08	Fst145	1070001	2990000	-	improvement	differentiation
pe15791-1	-	-	5	1740439	2.61e-07	Fst145	1070001	2990000	-	improvement	differentiation
pe03905-1	-	-	5	1747869	1.32e-09	Fst145	1070001	2990000	-	improvement	differentiation
pe59926-1	-	-	5	1748270	2.91e-07	Fst145	1070001	2990000	-	improvement	differentiation
pe07757-1	-	-	5	1748965	9.87e-10	Fst145	1070001	2990000	-	improvement	differentiation
pe18467-1	-	-	5	1748965	1.31e-09	Fst145	1070001	2990000	-	improvement	differentiation
pe21403-1	-	-	5	1748965	9.41e-09	Fst145	1070001	2990000	-	improvement	differentiation
pe50204-2	-	-	5	1748965	6.25e-09	Fst145	1070001	2990000	-	improvement	differentiation
pe52121-1	-	-	5	1748965	1.55e-09	Fst145	1070001	2990000	-	improvement	differentiation
pe14794-1	-	-	5	1749541	1.18e-07	Fst145	1070001	2990000	-	improvement	differentiation
lpm0392	8-Chlro-1-tetrahydronorharmanone	Others	5	1749977	1.52e-10	Fst145	1070001	2990000	-	improvement	differentiation
mr1162	-	-	5	1752427	2.68e-10	Fst145	1070001	2990000	-	improvement	differentiation
mr738	-	-	5	1752427	6.25e-10	Fst145	1070001	2990000	-	improvement	differentiation
pe56924-2	-	-	5	1752427	7.34e-09	Fst145	1070001	2990000	-	improvement	differentiation
mr804	Guanine	Nucleotide and derivatives	5	1753912	1.36e-07	Fst145	1070001	2990000	-	improvement	differentiation
pe43507-1	-	-	5	1754630	2.63e-07	Fst145	1070001	2990000	-	improvement	differentiation
pe29464-1	-	-	5	1764739	8.62e-08	Fst145	1070001	2990000	-	improvement	differentiation
pe30265-1	-	-	5	1764739	4.55e-09	Fst145	1070001	2990000	-	improvement	differentiation
pe17583-2	-	-	5	1765603	2.67e-07	Fst145	1070001	2990000	-	improvement	differentiation
pe40866-1	-	-	5	1765603	5.11e-08	Fst145	1070001	2990000	-	improvement	differentiation
mr201-2	-	-	5	1767017	9.05e-08	Fst145	1070001	2990000	-	improvement	differentiation
pe21318-1	-	-	5	1780522	5.3e-08	Fst145	1070001	2990000	-	improvement	differentiation
pe54881-2	-	-	5	1780522	7.49e-08	Fst145	1070001	2990000	-	improvement	differentiation
pe58708-2	-	-	5	1780522	1.32e-08	Fst145	1070001	2990000	-	improvement	differentiation
mws0281-3	Citric acid	Organic acid and derivatives	5	1780522	1.08e-08	Fst145	1070001	2990000	-	improvement	differentiation
pe26276-2	-	-	5	1780574	1.71e-08	Fst145	1070001	2990000	-	improvement	differentiation
pe41671-1	-	-	5	1780574	1.27e-07	Fst145	1070001	2990000	-	improvement	differentiation
pe57892-2	-	-	5	1780574	6.7e-08	Fst145	1070001	2990000	-	improvement	differentiation
pe05760-1	-	-	5	1780817	7.51e-09	Fst145	1070001	2990000	-	improvement	differentiation
pe05801-1	-	-	5	1780817	1.87e-07	Fst145	1070001	2990000	-	improvement	differentiation
pe38850-1	-	-	5	1780817	1.81e-07	Fst145	1070001	2990000	-	improvement	differentiation
pe41702-2	-	-	5	1780817	2.03e-08	Fst145	1070001	2990000	-	improvement	differentiation
pe54966-1	-	-	5	1780817	4.01e-09	Fst145	1070001	2990000	-	improvement	differentiation
qk110102	-	-	5	1780817	1.62e-10	Fst145	1070001	2990000	-	improvement	differentiation
qk109140-2	Methylcitric acid	Organic acid and derivatives	5	1780817	8.7e-08	Fst145	1070001	2990000	-	improvement	differentiation
qk116837	2-Deoxyribose-1-phosphate	Saccharides and Alcohols	5	1780817	1.27e-07	Fst145	1070001	2990000	-	improvement	differentiation
qk096776	-	-	5	1781751	2.05e-07	Fst145	1070001	2990000	-	improvement	differentiation
pe55881-2	-	-	5	1782487	1.69e-07	Fst145	1070001	2990000	-	improvement	differentiation
pe57854-1	-	-	5	1782487	3.03e-07	Fst145	1070001	2990000	-	improvement	differentiation
pe58759-2	-	-	5	1782487	2.19e-08	Fst145	1070001	2990000	-	improvement	differentiation
mr211	D-erythro-Dihydrosphingosine	Lipids	5	1782487	7.23e-09	Fst145	1070001	2990000	-	improvement	differentiation
pe56924-2	-	-	5	1782878	6.97e-08	Fst145	1070001	2990000	-	improvement	differentiation
pe60646-1	-	-	5	1782878	3.72e-11	Fst145	1070001	2990000	-	improvement	differentiation
pe17502-1	-	-	5	1784979	6.39e-08	Fst145	1070001	2990000	-	improvement	differentiation
pe56886-1	-	-	5	1784979	1.26e-08	Fst145	1070001	2990000	-	improvement	differentiation
pe20428-2	L-Kynurenine	Amino acid and derivatives	5	1824538	6.26e-09	Fst145	1070001	2990000	-	improvement	differentiation
pe52121-1	-	-	5	1834283	7.49e-09	Fst145	1070001	2990000	-	improvement	differentiation
pe21403-1	-	-	5	1838082	2.25e-08	Fst145	1070001	2990000	-	improvement	differentiation
mr006-2	-	-	5	1842801	1.43e-07	Fst145	1070001	2990000	-	improvement	differentiation
pe34048-1	-	-	5	1842915	7.25e-11	Fst145	1070001	2990000	-	improvement	differentiation
pe03905-1	-	-	5	1852904	6.23e-08	Fst145	1070001	2990000	-	improvement	differentiation
pe50204-2	-	-	5	1861493	4.29e-09	Fst145	1070001	2990000	-	improvement	differentiation
mws0164-P2	Procyanidin A2	Others	5	1872397	1.99e-07	Fst145	1070001	2990000	-	improvement	differentiation
pe07773-2	-	-	5	1874595	3.93e-08	Fst145	1070001	2990000	-	improvement	differentiation
pe18467-1	-	-	5	1877550	4.31e-09	Fst145	1070001	2990000	-	improvement	differentiation
mr006-2	-	-	5	1888850	1.9e-07	Fst145	1070001	2990000	-	improvement	differentiation
pe17502-1	-	-	5	1895895	2.75e-07	Fst145	1070001	2990000	-	improvement	differentiation
pe04002-1	-	-	5	1900198	9.38e-08	Fst145	1070001	2990000	-	improvement	differentiation
pe52067-1	-	-	5	1904558	6.02e-08	Fst145	1070001	2990000	-	improvement	differentiation
pe07757-1	-	-	5	1904585	3.41e-09	Fst145	1070001	2990000	-	improvement	differentiation
mws0164-P2	Procyanidin A2	Others	5	1917372	4.18e-08	Fst145	1070001	2990000	-	improvement	differentiation
pe57009-1	-	-	5	1935868	2.19e-07	Fst145	1070001	2990000	-	improvement	differentiation
pe57967-1	-	-	5	1935868	2.7e-07	Fst145	1070001	2990000	-	improvement	differentiation
pe60817-1	-	-	5	1935868	2.85e-07	Fst145	1070001	2990000	-	improvement	differentiation
pe03905-1	-	-	5	1936992	5.72e-09	Fst145	1070001	2990000	-	improvement	differentiation
mr738	-	-	5	1942177	7.06e-12	Fst145	1070001	2990000	-	improvement	differentiation
pe60646-1	-	-	5	1942177	1.78e-11	Fst145	1070001	2990000	-	improvement	differentiation
lpm0392	8-Chlro-1-tetrahydronorharmanone	Others	5	1942177	2.74e-13	Fst145	1070001	2990000	-	improvement	differentiation
mr006-2	-	-	5	1949242	4.96e-09	Fst145	1070001	2990000	-	improvement	differentiation
mr1517	-	-	5	1950901	2.37e-07	Fst145	1070001	2990000	-	improvement	differentiation
pe37453-1	-	-	5	1950901	3.77e-10	Fst145	1070001	2990000	-	improvement	differentiation
sn0834-2	Chrysoeriol 5-O-hexoside	Flavonoids	5	1957182	1.86e-07	Fst145	1070001	2990000	-	improvement	differentiation
pe48204-1	-	-	5	1959090	1.55e-07	Fst145	1070001	2990000	-	improvement	differentiation
pe34048-1	-	-	5	1960658	9.66e-08	Fst145	1070001	2990000	-	improvement	differentiation
pe10185-2	-	-	5	1961524	8.97e-11	Fst145	1070001	2990000	-	improvement	differentiation
mr1281	6-Methoxy-7,8-DihydroxyCoumarin	Coumarin and its derivatives	5	1962926	2.93e-07	Fst145	1070001	2990000	-	improvement	differentiation
pe60691-1	-	-	5	1966669	1.65e-08	Fst145	1070001	2990000	-	improvement	differentiation
mr1145	Quercetin 3-O-glucoside (Isotrifoliin)	Flavonoids	5	1966669	5.2e-08	Fst145	1070001	2990000	-	improvement	differentiation
pe40866-1	-	-	5	1966844	1.76e-07	Fst145	1070001	2990000	-	improvement	differentiation
mws0164-P2	Procyanidin A2	Others	5	1966988	6.57e-08	Fst145	1070001	2990000	-	improvement	differentiation
pe60896-1	-	-	5	1984778	1.05e-09	Fst145	1070001	2990000	-	improvement	differentiation
pe18467-1	-	-	5	1996423	2.52e-07	Fst145	1070001	2990000	-	improvement	differentiation
pe21403-1	-	-	5	1996423	3.38e-08	Fst145	1070001	2990000	-	improvement	differentiation
pe50204-2	-	-	5	1996423	6.77e-09	Fst145	1070001	2990000	-	improvement	differentiation
pe52121-1	-	-	5	1996423	3e-08	Fst145	1070001	2990000	-	improvement	differentiation
mws0164-P2	Procyanidin A2	Others	5	1996684	1.57e-07	Fst145	1070001	2990000	-	improvement	differentiation
mr1281	6-Methoxy-7,8-DihydroxyCoumarin	Coumarin and its derivatives	5	2004600	2.82e-10	Fst145	1070001	2990000	-	improvement	differentiation
pe17502-1	-	-	5	2008618	2.09e-07	Fst145	1070001	2990000	-	improvement	differentiation
pe56924-2	-	-	5	2008618	1.83e-08	Fst145	1070001	2990000	-	improvement	differentiation
pe04002-1	-	-	5	2008725	6.81e-08	Fst145	1070001	2990000	-	improvement	differentiation
pe08914-1	-	-	5	2013915	2.35e-09	Fst145	1070001	2990000	-	improvement	differentiation
pe30434-1	-	-	5	2013915	1.43e-07	Fst145	1070001	2990000	-	improvement	differentiation
pe56886-1	-	-	5	2024573	3.25e-08	Fst145	1070001	2990000	-	improvement	differentiation
pe50204-2	-	-	5	2024628	1.42e-07	Fst145	1070001	2990000	-	improvement	differentiation
pe20604-2	-	-	5	2029029	1.34e-07	Fst145	1070001	2990000	-	improvement	differentiation
pe08914-1	-	-	5	2062254	1.12e-09	Fst145	1070001	2990000	-	improvement	differentiation
pe30434-1	-	-	5	2062254	1.37e-07	Fst145	1070001	2990000	-	improvement	differentiation
pe58794-1	-	-	5	2072775	2.69e-07	Fst145	1070001	2990000	-	improvement	differentiation
mr953	-	-	5	2073812	8.21e-10	Fst145	1070001	2990000	-	improvement	differentiation
pe21318-1	-	-	5	2093816	6.2e-08	Fst145	1070001	2990000	-	improvement	differentiation
pe26276-2	-	-	5	2093816	8.93e-09	Fst145	1070001	2990000	-	improvement	differentiation
pe58708-2	-	-	5	2093816	1.32e-07	Fst145	1070001	2990000	-	improvement	differentiation
qk110102	-	-	5	2093816	1.04e-08	Fst145	1070001	2990000	-	improvement	differentiation
mws0281-3	Citric acid	Organic acid and derivatives	5	2093816	3.98e-08	Fst145	1070001	2990000	-	improvement	differentiation
qk004847-2	2-Thiophenecarboxylic acid	Others	5	2093816	2.22e-07	Fst145	1070001	2990000	-	improvement	differentiation
pe10185-2	-	-	5	2095497	1.72e-07	Fst145	1070001	2990000	-	improvement	differentiation
mws0164-P2	Procyanidin A2	Others	5	2096863	1.29e-08	Fst145	1070001	2990000	-	improvement	differentiation
mr1145	Quercetin 3-O-glucoside (Isotrifoliin)	Flavonoids	5	2098849	2.84e-08	Fst145	1070001	2990000	-	improvement	differentiation
pe35001-1	-	-	5	2100136	1.66e-07	Fst145	1070001	2990000	-	improvement	differentiation
pe20428-2	L-Kynurenine	Amino acid and derivatives	5	2100834	8.54e-08	Fst145	1070001	2990000	-	improvement	differentiation
qk109140-2	Methylcitric acid	Organic acid and derivatives	5	2100834	9.88e-08	Fst145	1070001	2990000	-	improvement	differentiation
pe59845-1	-	-	5	2112131	1.7e-07	Fst145	1070001	2990000	-	improvement	differentiation
pe07757-1	-	-	5	2114537	2.49e-08	Fst145	1070001	2990000	-	improvement	differentiation
mr2053	-	-	5	2119811	1.5e-08	Fst145	1070001	2990000	-	improvement	differentiation
mr667	-	-	5	2121399	8.43e-08	Fst145	1070001	2990000	-	improvement	differentiation
pe03480-1	-	-	5	2121399	2.31e-08	Fst145	1070001	2990000	-	improvement	differentiation
pe17502-1	-	-	5	2121399	2.28e-08	Fst145	1070001	2990000	-	improvement	differentiation
pe17583-2	-	-	5	2121399	2.08e-08	Fst145	1070001	2990000	-	improvement	differentiation
pe56886-1	-	-	5	2121412	5.36e-09	Fst145	1070001	2990000	-	improvement	differentiation
pe48363-1	-	-	5	2122326	2.79e-07	Fst145	1070001	2990000	-	improvement	differentiation
pe60691-1	-	-	5	2122326	8.6e-08	Fst145	1070001	2990000	-	improvement	differentiation
sn0834-2	Chrysoeriol 5-O-hexoside	Flavonoids	5	2122326	3.01e-08	Fst145	1070001	2990000	-	improvement	differentiation
pe40850-1	-	-	5	2130681	1.02e-07	Fst145	1070001	2990000	-	improvement	differentiation
pe31598-1	-	-	5	2134293	2.16e-07	Fst145	1070001	2990000	-	improvement	differentiation
ln0489	-	-	5	2135070	2.68e-07	Fst145	1070001	2990000	-	improvement	differentiation
pe56924-2	-	-	5	2135070	2.12e-07	Fst145	1070001	2990000	-	improvement	differentiation
qk097984	-	-	5	2135621	2.83e-07	Fst145	1070001	2990000	-	improvement	differentiation
pe58794-1	-	-	5	2168725	2.35e-07	Fst145	1070001	2990000	-	improvement	differentiation
pe21403-1	-	-	5	2169170	2.91e-07	Fst145	1070001	2990000	-	improvement	differentiation
mr2053	-	-	5	2169400	5.99e-08	Fst145	1070001	2990000	-	improvement	differentiation
pe30265-1	-	-	5	2169450	2.42e-07	Fst145	1070001	2990000	-	improvement	differentiation
pe56924-2	-	-	5	2170391	2.92e-08	Fst145	1070001	2990000	-	improvement	differentiation
pe07757-1	-	-	5	2170637	1.42e-08	Fst145	1070001	2990000	-	improvement	differentiation
mr1145	Quercetin 3-O-glucoside (Isotrifoliin)	Flavonoids	5	2170637	3.26e-09	Fst145	1070001	2990000	-	improvement	differentiation
mws0164-P2	Procyanidin A2	Others	5	2170637	8.32e-09	Fst145	1070001	2990000	-	improvement	differentiation
sn0834-2	Chrysoeriol 5-O-hexoside	Flavonoids	5	2170637	3.88e-08	Fst145	1070001	2990000	-	improvement	differentiation
pe40850-1	-	-	5	2175995	7.33e-08	Fst145	1070001	2990000	-	improvement	differentiation
pe03905-1	-	-	5	2177937	5.77e-09	Fst145	1070001	2990000	-	improvement	differentiation
pe10185-2	-	-	5	2181935	4.04e-08	Fst145	1070001	2990000	-	improvement	differentiation
pe57854-1	-	-	5	2194036	2.72e-07	Fst145	1070001	2990000	-	improvement	differentiation
pe03905-1	-	-	5	2206094	1.14e-07	Fst145	1070001	2990000	-	improvement	differentiation
pe17583-2	-	-	5	2209086	8.78e-08	Fst145	1070001	2990000	-	improvement	differentiation
pe40850-1	-	-	5	2212617	4.59e-08	Fst145	1070001	2990000	-	improvement	differentiation
pe58794-1	-	-	5	2220124	3.41e-08	Fst145	1070001	2990000	-	improvement	differentiation
pe59743-2	-	-	5	2220124	1.6e-07	Fst145	1070001	2990000	-	improvement	differentiation
pe17502-1	-	-	5	2224285	5.26e-09	Fst145	1070001	2990000	-	improvement	differentiation
pe21403-1	-	-	5	2224285	1.58e-07	Fst145	1070001	2990000	-	improvement	differentiation
pe50204-2	-	-	5	2224285	2.17e-07	Fst145	1070001	2990000	-	improvement	differentiation
pe56886-1	-	-	5	2224285	1.44e-09	Fst145	1070001	2990000	-	improvement	differentiation
pe56924-2	-	-	5	2224285	2.24e-08	Fst145	1070001	2990000	-	improvement	differentiation
pe59803-1	-	-	5	2224285	2.12e-07	Fst145	1070001	2990000	-	improvement	differentiation
pe03480-1	-	-	5	2230074	2.83e-08	Fst145	1070001	2990000	-	improvement	differentiation
pe25510-1	-	-	5	2230074	2.03e-07	Fst145	1070001	2990000	-	improvement	differentiation
qk097984	-	-	5	2230074	1.92e-07	Fst145	1070001	2990000	-	improvement	differentiation
pe40850-1	-	-	5	2245725	1.97e-07	Fst145	1070001	2990000	-	improvement	differentiation
pe29803-1	-	-	5	2249667	6.23e-08	Fst145	1070001	2990000	-	improvement	differentiation
pe21318-1	-	-	5	2260625	5.05e-08	Fst145	1070001	2990000	-	improvement	differentiation
pe26276-2	-	-	5	2260625	5.59e-08	Fst145	1070001	2990000	-	improvement	differentiation
pe35001-1	-	-	5	2260625	1.48e-07	Fst145	1070001	2990000	-	improvement	differentiation
pe54881-2	-	-	5	2260625	1.12e-07	Fst145	1070001	2990000	-	improvement	differentiation
pe57892-2	-	-	5	2260625	2.85e-08	Fst145	1070001	2990000	-	improvement	differentiation
pe58708-2	-	-	5	2260625	4.01e-08	Fst145	1070001	2990000	-	improvement	differentiation
qk110102	-	-	5	2260625	3.7e-09	Fst145	1070001	2990000	-	improvement	differentiation
mws0281-3	Citric acid	Organic acid and derivatives	5	2260625	1.06e-08	Fst145	1070001	2990000	-	improvement	differentiation
pe20428-2	L-Kynurenine	Amino acid and derivatives	5	2260625	1.62e-07	Fst145	1070001	2990000	-	improvement	differentiation
qk109140-2	Methylcitric acid	Organic acid and derivatives	5	2260625	2.01e-08	Fst145	1070001	2990000	-	improvement	differentiation
pe10185-2	-	-	5	2261245	3.09e-07	Fst145	1070001	2990000	-	improvement	differentiation
pe17583-2	-	-	5	2261245	1.69e-07	Fst145	1070001	2990000	-	improvement	differentiation
pe21403-1	-	-	5	2271747	2.74e-07	Fst145	1070001	2990000	-	improvement	differentiation
pe58794-1	-	-	5	2271747	2.53e-07	Fst145	1070001	2990000	-	improvement	differentiation
mr1155	-	-	5	2286056	2.02e-07	Fst145	1070001	2990000	-	improvement	differentiation
pe48363-1	-	-	5	2286056	1.59e-09	Fst145	1070001	2990000	-	improvement	differentiation
mr1145	Quercetin 3-O-glucoside (Isotrifoliin)	Flavonoids	5	2286056	1.88e-10	Fst145	1070001	2990000	-	improvement	differentiation
sn0834-2	Chrysoeriol 5-O-hexoside	Flavonoids	5	2286056	1.26e-10	Fst145	1070001	2990000	-	improvement	differentiation
pe40850-1	-	-	5	2300941	1.06e-08	Fst145	1070001	2990000	-	improvement	differentiation
qk110102	-	-	5	2304611	4.79e-08	Fst145	1070001	2990000	-	improvement	differentiation
pe30265-1	-	-	5	2306119	2.71e-07	Fst145	1070001	2990000	-	improvement	differentiation
pe17502-1	-	-	5	2310427	3.23e-08	Fst145	1070001	2990000	-	improvement	differentiation
pe56924-2	-	-	5	2310427	1.21e-08	Fst145	1070001	2990000	-	improvement	differentiation
pe60646-1	-	-	5	2311734	3.04e-12	Fst145	1070001	2990000	-	improvement	differentiation
mws0281-3	Citric acid	Organic acid and derivatives	5	2314160	1.8e-07	Fst145	1070001	2990000	-	improvement	differentiation
qk109140-2	Methylcitric acid	Organic acid and derivatives	5	2314725	2.57e-07	Fst145	1070001	2990000	-	improvement	differentiation
mr1162	-	-	5	2318824	8.99e-10	Fst145	1070001	2990000	-	improvement	differentiation
mr738	-	-	5	2318824	6.95e-10	Fst145	1070001	2990000	-	improvement	differentiation
pe03480-1	-	-	5	2318824	3.06e-08	Fst145	1070001	2990000	-	improvement	differentiation
pe25510-1	-	-	5	2318824	8.13e-08	Fst145	1070001	2990000	-	improvement	differentiation
pe56886-1	-	-	5	2318824	5.05e-09	Fst145	1070001	2990000	-	improvement	differentiation
pe57079-1	-	-	5	2318824	7.28e-08	Fst145	1070001	2990000	-	improvement	differentiation
pe58794-1	-	-	5	2318824	2.28e-08	Fst145	1070001	2990000	-	improvement	differentiation
pe59743-2	-	-	5	2318824	1.52e-07	Fst145	1070001	2990000	-	improvement	differentiation
pe59803-1	-	-	5	2318824	2.97e-07	Fst145	1070001	2990000	-	improvement	differentiation
pe01266-1	-	-	5	2320373	1.24e-07	Fst145	1070001	2990000	-	improvement	differentiation
pe59845-1	-	-	5	2321844	2.2e-07	Fst145	1070001	2990000	-	improvement	differentiation
pe20428-2	L-Kynurenine	Amino acid and derivatives	5	2324604	1.13e-07	Fst145	1070001	2990000	-	improvement	differentiation
pe35424-2	-	-	5	2325289	1.26e-07	Fst145	1070001	2990000	-	improvement	differentiation
pe03905-1	-	-	5	2325301	3.24e-08	Fst145	1070001	2990000	-	improvement	differentiation
pe20604-2	-	-	5	2327105	6.19e-08	Fst145	1070001	2990000	-	improvement	differentiation
pe52289-2	-	-	5	2327105	1.23e-07	Fst145	1070001	2990000	-	improvement	differentiation
pe52299-1	-	-	5	2327105	1.24e-07	Fst145	1070001	2990000	-	improvement	differentiation
mr1151	Prunin (Naringenin-7-O-glucoside)	Flavonoids	5	2327105	1.58e-07	Fst145	1070001	2990000	-	improvement	differentiation
mr2053	-	-	5	2327360	4.76e-08	Fst145	1070001	2990000	-	improvement	differentiation
mws0164-P2	Procyanidin A2	Others	5	2336462	3.12e-09	Fst145	1070001	2990000	-	improvement	differentiation
mws0281-3	Citric acid	Organic acid and derivatives	5	2346470	1.5e-07	Fst145	1070001	2990000	-	improvement	differentiation
pe10185-2	-	-	5	2347503	1.72e-08	Fst145	1070001	2990000	-	improvement	differentiation
pe37453-1	-	-	5	2347503	4.08e-08	Fst145	1070001	2990000	-	improvement	differentiation
mr667	-	-	5	2352341	2.47e-08	Fst145	1070001	2990000	-	improvement	differentiation
pe17583-2	-	-	5	2352341	1.27e-08	Fst145	1070001	2990000	-	improvement	differentiation
pe35424-2	-	-	5	2352341	3e-07	Fst145	1070001	2990000	-	improvement	differentiation
pe58880-1	-	-	5	2385001	1.08e-07	Fst145	1070001	2990000	-	improvement	differentiation
pe17502-1	-	-	5	2406308	1.99e-07	Fst145	1070001	2990000	-	improvement	differentiation
pe58794-1	-	-	5	2406308	2.15e-07	Fst145	1070001	2990000	-	improvement	differentiation
mws0164-P2	Procyanidin A2	Others	5	2406319	6.58e-09	Fst145	1070001	2990000	-	improvement	differentiation
mr2053	-	-	5	2407201	8.65e-08	Fst145	1070001	2990000	-	improvement	differentiation
pe03480-1	-	-	5	2407201	8.83e-08	Fst145	1070001	2990000	-	improvement	differentiation
mr1145	Quercetin 3-O-glucoside (Isotrifoliin)	Flavonoids	5	2407201	3.62e-08	Fst145	1070001	2990000	-	improvement	differentiation
sn0834-2	Chrysoeriol 5-O-hexoside	Flavonoids	5	2407201	1.25e-07	Fst145	1070001	2990000	-	improvement	differentiation
pe60336-1	-	-	5	2410276	2.19e-07	Fst145	1070001	2990000	-	improvement	differentiation
mws0281-3	Citric acid	Organic acid and derivatives	5	2411058	1.65e-07	Fst145	1070001	2990000	-	improvement	differentiation
pe07757-1	-	-	5	2411231	1.57e-08	Fst145	1070001	2990000	-	improvement	differentiation
mr503	Isorhamnetin O-hexoside	Flavonoids	5	2416311	2.5e-07	Fst145	1070001	2990000	-	improvement	differentiation
pe50204-2	-	-	5	2416687	1e-07	Fst145	1070001	2990000	-	improvement	differentiation
pe52121-1	-	-	5	2416687	2.5e-07	Fst145	1070001	2990000	-	improvement	differentiation
pe37453-1	-	-	5	2416992	1.21e-07	Fst145	1070001	2990000	-	improvement	differentiation
mr1281	6-Methoxy-7,8-DihydroxyCoumarin	Coumarin and its derivatives	5	2417042	5.87e-09	Fst145	1070001	2990000	-	improvement	differentiation
pe40866-1	-	-	5	2421480	9.94e-08	Fst145	1070001	2990000	-	improvement	differentiation
mr667	-	-	5	2434670	3.39e-08	Fst145	1070001	2990000	-	improvement	differentiation
pe17583-2	-	-	5	2434670	2.73e-08	Fst145	1070001	2990000	-	improvement	differentiation
pe44496-1	-	-	5	2434670	4.26e-10	Fst145	1070001	2990000	-	improvement	differentiation
pe52299-1	-	-	5	2434670	2.47e-07	Fst145	1070001	2990000	-	improvement	differentiation
mr1162	-	-	5	2436423	6.74e-11	Fst145	1070001	2990000	-	improvement	differentiation
mr738	-	-	5	2436423	4.19e-11	Fst145	1070001	2990000	-	improvement	differentiation
pe17502-1	-	-	5	2436423	6.61e-09	Fst145	1070001	2990000	-	improvement	differentiation
pe29464-1	-	-	5	2436423	2.17e-07	Fst145	1070001	2990000	-	improvement	differentiation
pe56886-1	-	-	5	2436423	6.47e-09	Fst145	1070001	2990000	-	improvement	differentiation
pe56924-2	-	-	5	2436423	3.69e-10	Fst145	1070001	2990000	-	improvement	differentiation
pe60646-1	-	-	5	2436423	6.13e-09	Fst145	1070001	2990000	-	improvement	differentiation
[truncated: 1,210 more rows]
