# Supplementary material for: Combined nature and human selections reshaped peach fruit metabolome
Source: Genome Biol. 2022 Jul 4;23:146. doi: 10.1186/s13059-022-02719-6 (PMC9254577; doi:10.1186/s13059-022-02719-6)
Supplement: Supplementary file 26 — Additional file 26: Table S25. Correlation between quercetin 3-O-glucoside contents and expression profiles of genes in Chr. 5: 0-5 Mb in peach fruits at different developmental stages. [file 13059_2022_2719_MOESM26_ESM.xlsx]

## Sheet: Sheet1
Additional file 26: Table S25. Correlation between quercetin 3-O-glucoside contents and expression profiles of genes in Chr. 5: 0-5 Mb in peach fruits at different developmental stages.
Gene ID	Quercetin 3-O-glucoside
Prupe.5G043900	0.969035
Prupe.5G001300	0.962894
Prupe.5G043100	0.941163
Prupe.5G018800	0.936405
Prupe.5G021500	0.932643
Prupe.5G014300	0.932077
Prupe.5G002700	0.920025
Prupe.5G011400	0.907327
Prupe.5G032800	0.884179
Prupe.5G042300	0.879014
Prupe.5G024600	0.877688
Prupe.5G021700	0.870452
Prupe.5G019000	0.859327
Prupe.5G034000	0.859265
Prupe.5G001500	0.857768
Prupe.5G036500	0.857164
Prupe.5G045000	0.853094
Prupe.5G039500	0.835789
Prupe.5G003600	0.829744
Prupe.5G008300	0.818673
Prupe.5G024100	0.812914
Prupe.5G041700	0.811327
Prupe.5G032400	0.811079
Prupe.5G038500	0.787361
Prupe.5G025600	0.776533
Prupe.5G011500	0.762019
Prupe.5G026500	0.760955
Prupe.5G001900	0.760722
Prupe.5G018100	0.758889
Prupe.5G032200	0.757089
Prupe.5G010100	0.753271
Prupe.5G045300	0.743037
Prupe.5G033900	0.733114
Prupe.5G001800	0.728135
Prupe.5G015800	0.719226
Prupe.5G002800	0.714734
Prupe.5G000400	0.714388
Prupe.5G045400	0.702513
Prupe.5G025000	0.693834
Prupe.5G000200	0.687067
Prupe.5G025900	0.686566
Prupe.5G000300	0.671655
Prupe.5G027400	0.666077
Prupe.5G004000	0.659197
Prupe.5G045200	0.656142
Prupe.5G024500	0.64682
Prupe.5G022700	0.642485
Prupe.5G014400	0.641369
Prupe.5G005800	0.641005
Prupe.5G045100	0.639194
Prupe.5G007600	0.635145
Prupe.5G018000	0.622637
Prupe.5G006600	0.621172
Prupe.5G014700	0.616828
Prupe.5G046300	0.613165
Prupe.5G021900	0.607174
Prupe.5G019100	0.589663
Prupe.5G029200	0.584936
Prupe.5G026200	0.558493
Prupe.5G017300	0.555857
Prupe.5G029800	0.550556
Prupe.5G038700	0.541094
Prupe.5G039100	0.54038
Prupe.5G027200	0.538103
Prupe.5G037600	0.537546
Prupe.5G015200	0.527365
Prupe.5G030900	0.519028
Prupe.5G041300	0.504158
Prupe.5G034700	0.504079
Prupe.5G034800	0.503124
Prupe.5G035400	0.50117
Prupe.5G036800	0.477222
Prupe.5G003900	0.473529
Prupe.5G006800	0.466289
Prupe.5G001700	0.465446
Prupe.5G009800	0.461272
Prupe.5G046400	0.45972
Prupe.5G044900	0.453249
Prupe.5G002900	0.450069
Prupe.5G046200	0.44893
Prupe.5G005500	0.445575
Prupe.5G034100	0.444303
Prupe.5G008200	0.431028
Prupe.5G019600	0.418664
Prupe.5G024800	0.407236
Prupe.5G035100	0.40644
Prupe.5G003300	0.394155
Prupe.5G044700	0.392229
Prupe.5G033800	0.388489
Prupe.5G003700	0.380217
Prupe.5G011000	0.377705
Prupe.5G026100	0.377381
Prupe.5G004900	0.375
Prupe.5G005600	0.370588
Prupe.5G006000	0.3543
Prupe.5G028300	0.35111
Prupe.5G045500	0.350146
Prupe.5G005100	0.340867
Prupe.5G007000	0.340463
Prupe.5G010800	0.337306
Prupe.5G017000	0.333215
Prupe.5G007900	0.326361
Prupe.5G041200	0.323548
Prupe.5G007200	0.320057
Prupe.5G013500	0.312274
Prupe.5G014100	0.308662
Prupe.5G003200	0.308602
Prupe.5G017200	0.284233
Prupe.5G030100	0.2833
Prupe.5G034200	0.283132
Prupe.5G044300	0.255742
Prupe.5G008500	0.255621
Prupe.5G033000	0.251773
Prupe.5G016500	0.238623
Prupe.5G000800	0.220955
Prupe.5G034600	0.213833
Prupe.5G024900	0.210823
Prupe.5G014600	0.203706
Prupe.5G021800	0.19536
Prupe.5G026000	0.185195
Prupe.5G019900	0.180471
Prupe.5G023600	0.177868
Prupe.5G033700	0.174384
Prupe.5G039700	0.173896
Prupe.5G040900	0.170209
Prupe.5G030400	0.166989
Prupe.5G005900	0.162824
Prupe.5G024300	0.153647
Prupe.5G006700	0.152477
Prupe.5G039600	0.148057
Prupe.5G015500	0.137514
Prupe.5G022800	0.129673
Prupe.5G002600	0.125835
Prupe.5G039900	0.122682
Prupe.5G040100	0.10762
Prupe.5G032300	0.102584
Prupe.5G030200	0.101192
Prupe.5G046000	0.0830985
Prupe.5G037000	0.0792016
Prupe.5G044400	0.0736777
Prupe.5G004600	0.0686362
Prupe.5G023800	0.067722
Prupe.5G009500	0.0626237
Prupe.5G011600	0.0565604
Prupe.5G006500	0.0494263
Prupe.5G006900	0.0387887
Prupe.5G013800	0.0367161
Prupe.5G018600	0.0280522
Prupe.5G002400	0.0268666
Prupe.5G021600	0.0178968
Prupe.5G030000	0.00966474
Prupe.5G015600	-0.00259198
Prupe.5G003000	-0.0112704
Prupe.5G007500	-0.0133259
Prupe.5G008100	-0.0154656
Prupe.5G032000	-0.0401572
Prupe.5G013300	-0.0447992
Prupe.5G042500	-0.0450029
Prupe.5G042800	-0.0505491
Prupe.5G040000	-0.0552191
Prupe.5G029600	-0.0609116
Prupe.5G022000	-0.083421
Prupe.5G009000	-0.085475
Prupe.5G034300	-0.0902526
Prupe.5G019400	-0.0945623
Prupe.5G040700	-0.0972369
Prupe.5G024700	-0.107064
Prupe.5G020200	-0.139786
Prupe.5G024400	-0.145486
Prupe.5G044100	-0.153187
Prupe.5G039200	-0.164249
Prupe.5G022200	-0.164601
Prupe.5G010500	-0.165352
Prupe.5G030700	-0.168794
Prupe.5G023700	-0.179793
Prupe.5G025700	-0.184457
Prupe.5G011800	-0.18618
Prupe.5G035300	-0.195324
Prupe.5G044200	-0.200959
Prupe.5G002000	-0.205471
Prupe.5G046100	-0.221497
Prupe.5G045700	-0.233113
Prupe.5G040400	-0.242439
Prupe.5G000900	-0.242834
Prupe.5G020400	-0.24309
Prupe.5G035200	-0.243282
Prupe.5G027600	-0.248641
Prupe.5G043800	-0.250807
Prupe.5G007800	-0.251742
Prupe.5G036300	-0.257289
Prupe.5G009300	-0.260484
Prupe.5G029400	-0.262047
Prupe.5G042700	-0.272019
Prupe.5G016300	-0.288336
Prupe.5G018900	-0.298966
Prupe.5G013400	-0.29932
Prupe.5G031100	-0.3022
Prupe.5G029300	-0.309877
Prupe.5G007400	-0.311837
Prupe.5G028600	-0.331339
Prupe.5G010000	-0.334919
Prupe.5G003400	-0.340441
Prupe.5G025100	-0.341351
Prupe.5G028100	-0.34717
Prupe.5G021100	-0.356205
Prupe.5G018400	-0.368954
Prupe.5G011100	-0.372699
Prupe.5G038800	-0.374396
Prupe.5G013200	-0.378252
Prupe.5G014800	-0.381813
Prupe.5G026300	-0.383876
Prupe.5G028400	-0.384999
Prupe.5G009400	-0.391018
Prupe.5G018300	-0.39615
Prupe.5G033400	-0.398228
Prupe.5G005700	-0.401307
Prupe.5G031500	-0.402078
Prupe.5G026800	-0.407517
Prupe.5G027500	-0.408955
Prupe.5G036600	-0.414969
Prupe.5G028000	-0.417917
Prupe.5G021400	-0.420392
Prupe.5G031800	-0.437463
Prupe.5G014500	-0.454188
Prupe.5G020900	-0.455186
Prupe.5G006400	-0.455435
Prupe.5G011200	-0.458079
Prupe.5G026700	-0.460202
Prupe.5G028200	-0.46022
Prupe.5G001100	-0.46927
Prupe.5G004500	-0.470015
Prupe.5G038300	-0.478281
Prupe.5G027900	-0.482891
Prupe.5G002300	-0.492657
Prupe.5G000100	-0.497649
Prupe.5G015700	-0.506436
Prupe.5G019500	-0.508207
Prupe.5G009200	-0.51044
Prupe.5G012100	-0.5275
Prupe.5G012600	-0.532291
Prupe.5G031300	-0.536283
Prupe.5G023500	-0.541462
Prupe.5G041600	-0.544837
Prupe.5G001000	-0.546451
Prupe.5G031400	-0.551592
Prupe.5G043000	-0.555375
Prupe.5G022400	-0.557623
Prupe.5G038000	-0.565563
Prupe.5G018200	-0.568053
Prupe.5G029900	-0.569596
Prupe.5G015000	-0.577653
Prupe.5G021200	-0.583285
Prupe.5G021000	-0.584385
Prupe.5G016000	-0.585084
Prupe.5G019200	-0.586932
Prupe.5G033600	-0.587641
Prupe.5G027000	-0.588186
Prupe.5G010400	-0.591087
Prupe.5G013600	-0.594834
Prupe.5G034500	-0.597362
Prupe.5G027800	-0.600631
Prupe.5G010200	-0.6125
Prupe.5G028700	-0.615597
Prupe.5G006300	-0.617463
Prupe.5G017600	-0.631697
Prupe.5G015400	-0.632631
Prupe.5G010300	-0.633742
Prupe.5G008400	-0.63905
Prupe.5G012700	-0.639133
Prupe.5G004100	-0.640353
Prupe.5G012500	-0.641278
Prupe.5G013100	-0.642457
Prupe.5G005400	-0.643384
Prupe.5G041000	-0.648
Prupe.5G012900	-0.660512
Prupe.5G036200	-0.668081
Prupe.5G020000	-0.669403
Prupe.5G033500	-0.67249
Prupe.5G015100	-0.674754
Prupe.5G040800	-0.679252
Prupe.5G033200	-0.685374
Prupe.5G021300	-0.692862
Prupe.5G004300	-0.693138
Prupe.5G000600	-0.703115
Prupe.5G022100	-0.704138
Prupe.5G011300	-0.705287
Prupe.5G009600	-0.708766
Prupe.5G009100	-0.715257
Prupe.5G038900	-0.733684
Prupe.5G017700	-0.743421
Prupe.5G029500	-0.753039
Prupe.5G015300	-0.761904
Prupe.5G008700	-0.763622
Prupe.5G029700	-0.765742
Prupe.5G032500	-0.767435
Prupe.5G015900	-0.769657
Prupe.5G043200	-0.77262
Prupe.5G046500	-0.774437
Prupe.5G027300	-0.804515
Prupe.5G020100	-0.848532
Prupe.5G005300	-0.849936
Prupe.5G022600	-0.873403
Prupe.5G019800	-0.888501
Prupe.5G031200	-0.888549
Prupe.5G012200	-0.934668
