# Supplementary material for: Combined nature and human selections reshaped peach fruit metabolome
Source: Genome Biol. 2022 Jul 4;23:146. doi: 10.1186/s13059-022-02719-6 (PMC9254577; doi:10.1186/s13059-022-02719-6)
Supplement: Supplementary file 27 — Additional file 27: Table S26. Significantly changed metabolites in different levels of cold environments. [file 13059_2022_2719_MOESM27_ESM.xlsx]

## Sheet:  Sheet1
Additional file 27: Table S26. Significantly changed metabolites in different levels of cold environments.
Metabolite ID	Compounds	Class	Level 1 (Average mean content)	Level 4&5 (Average mean content)	Level 1/ Level 4&5	VIP mean value by PLS-DA	Comparison between Level 1 and Level 4&5
qk086277	Uridine 5'-diphospho-D-glucose	Nucleotides and derivatives	1.79622e+07	7.68111e+06	2.33849	1.55541	Higher in Level 1
mr268	Tyrosine	Amino acid and derivatives	1.53033e+07	5.33833e+06	2.86669	1.83654	Higher in Level 1
lpm0558	trans-Cinnamaldehyde	Others	786667	404761	1.94353	1.30721	Higher in Level 1
pe60776-1	Syringetin-3-O-galactoside	Flavonoids	184344	57033.3	3.23222	1.91839	Higher in Level 1
pe26253-1	Succinic acid	Organic acid and derivatives	1.98533e+06	571333	3.47491	1.93477	Higher in Level 1
ln0210	S-Ribosyl-L-homocysteine	Amino acid and derivatives	17492.2	10485.5	1.66823	1.07324	Higher in Level 1
pe21303-2	Spermidine	Alkaloids	5.58778e+06	2753500	2.02934	1.39698	Higher in Level 1
pe05744-1	sn-Glycero-3-phosphocholine	Alkaloids	7.01778e+06	3465000	2.02533	1.40493	Higher in Level 1
pe17595-1	senkirkine	Alkaloids	2.95333e+06	968500	3.04939	1.86243	Higher in Level 1
qk004995-2	Scopoletin	Alkaloids	81966.7	27788.9	2.94962	1.18479	Higher in Level 1
mr2140	S-(5'-Adenosyl)-L-methionine	Amino acid and derivatives	622444	275333	2.26069	1.54571	Higher in Level 1
mr617	Riboflavin	Vitamins	61955.6	21327.8	2.90492	1.55649	Higher in Level 1
pe53269-1	Phloridzin	Flavonoids	3.36111e+07	1.30011e+07	2.58525	1.73756	Higher in Level 1
mr1531	N-sinapoyl hydroxycoumarin	Coumarin and derivatives	418111	149539	2.796	1.57497	Higher in Level 1
mr235	Nicotinic acid adenine dinucleotide	Nucleotides and derivatives	1.27011e+06	705111	1.80129	1.17307	Higher in Level 1
qk003852	Nicotinate ribonucleoside	Vitamins	202222	124000	1.63082	1.14409	Higher in Level 1
pe30175-1	Niacinamide	Vitamins	2.52078e+06	743944	3.3884	1.92758	Higher in Level 1
pe55113-1	N-Acetyl-L-Tryptophan	Amino acid and derivatives	92458.9	37167.2	2.48765	1.12047	Higher in Level 1
qk108307	N-acetyl-l-leucine	Amino acid and derivatives	2.89889e+06	1.40833e+06	2.05838	1.32669	Higher in Level 1
mr1193	N2, N2-Dimethylguanosine	Nucleotides and derivatives	36544.4	21322.8	1.71387	1.08585	Higher in Level 1
ln0380-2	N-(3-Indolylacetyl)-L-alanine	Amino acid and derivatives	81160	32821.7	2.47276	1.17011	Higher in Level 1
pe58731-2	methyl 5-O-beta-glucopyranosyl-gallate	Organic acid and derivatives	583000	289156	2.01622	1.16613	Higher in Level 1
qk017573	Methoxyindoleacetic acid	Others	171144	57077.8	2.99844	1.95905	Higher in Level 1
pe22302-1	Lysine	Amino acid and derivatives	868889	304526	2.85325	1.50493	Higher in Level 1
pe25259-1	L-Valine	Amino acid and derivatives	2.84444e+07	1.22254e+07	2.32666	1.5639	Higher in Level 1
mr279	L-Tryptophan	Amino acid and derivatives	1.04489e+07	3.29667e+06	3.16953	2.0186	Higher in Level 1
mr1325	L-Leucine	Amino acid and derivatives	4.23667e+07	2.70633e+07	1.56546	1.03708	Higher in Level 1
mr1330-2	L-Glutamine	Amino acid and derivatives	1.06389e+07	4.04739e+06	2.62858	1.70017	Higher in Level 1
ln0082-2	L-Citramalic acid	Organic acid and derivatives	2.49333e+06	529444	4.70934	2.36408	Higher in Level 1
pe43593-1	Isolariciresinol-9'-O-glucoside	Others	1.46744e+06	668167	2.19623	1.44416	Higher in Level 1
pe27306-1	Homoserine	Amino acid and derivatives	3.06978e+07	1.35167e+07	2.27111	1.53042	Higher in Level 1
pe24377-1	Grevilloside C	Organic acid and derivatives	63288.9	33377.8	1.89614	1.31301	Higher in Level 1
pe47523-1	Genistein (4',5,7-Trihydroxyisoflavone)	Flavonoids	195444	65616.7	2.97858	2.00042	Higher in Level 1
pe39852-2	Feruloyl sorbitol	Organic acid and derivatives	13164.4	7511.11	1.75266	1.12752	Higher in Level 1
pe36018-1	Eudesmoyl quinic acid	Organic acid and derivatives	75888.9	39850	1.90436	1.14007	Higher in Level 1
pe39777-1	D-Xylonic acid	Saccharides and alcohols	4.80889e+06	2.97222e+06	1.61794	1.16926	Higher in Level 1
mr1267	DL-Homocysteine	Amino acid and derivatives	154722	69188.9	2.23623	1.56791	Higher in Level 1
pe22528-1	Dicaffeoylshikimic acid	Organic acid and derivatives	450378	28741.9	15.6697	2.49469	Higher in Level 1
pe37829-2	D-Glucose 6-phosphate	Saccharides and alcohols	2.97889e+06	1.78722e+06	1.66677	1.12682	Higher in Level 1
qk084475	Daphnetin glucoside	Coumarin and its derivatives	7168.11	3351	2.1391	1.10382	Higher in Level 1
pe28243-1	D(-)-Threose	Saccharides and alcohols	269633	75800	3.55717	2.00105	Higher in Level 1
pe58888-2	Cycloolivil-6-O-glucoside	Others	2.25511e+06	210172	10.7298	2.9029	Higher in Level 1
mr1337-3	Coniferaldehyde	Others	224333	74833.3	2.99777	1.86293	Higher in Level 1
mr1199	Chrysin-7-O-glucoside	Flavonoids	166200	65633.3	2.53225	1.13399	Higher in Level 1
mr1046	Caffeic aldehyde	Others	68330	16973.9	4.02559	1.70944	Higher in Level 1
mr169	Betaine	Alkaloids	595778	273411	2.17905	1.42179	Higher in Level 1
pe28283-1	Benzamidine	Alkaloids	3.53978e+06	1.39611e+06	2.53546	1.66077	Higher in Level 1
mr177	Aminopurine	Nucleotides and derivatives	377889	230961	1.63616	1.10744	Higher in Level 1
mr1453	Adenosine	Nucleotides and derivatives	3.95444e+06	2.49578e+06	1.58445	1.00847	Higher in Level 1
qk011603	Adenine	Nucleotides and derivatives	1.16811e+07	3.78778e+06	3.0839	1.88305	Higher in Level 1
pe07109-2	9,17-Octadecadiene-12,14-diyne-1,11,16-triol	Lipids	8513.56	2660.94	3.19945	1.34833	Higher in Level 1
pe16478-1	9-(Arabinosyl)hypoxanthine	Nucleotide and derivatives	351778	209967	1.6754	1.11472	Higher in Level 1
pe26261-1	7-Methyluric acid	Nucleotides and derivatives	1.34444e+06	365478	3.67859	1.98736	Higher in Level 1
lpm0659	6-Methylmercaptopurine	Nucleotides and derivatives	1.20922e+07	4.72544e+06	2.55896	1.67595	Higher in Level 1
mr2040	6,7-Dihydroxycoumarin	Coumarin and derivatives	114678	45981.1	2.49402	1.50135	Higher in Level 1
mr678	5-Methoxy-N,N-dimethyltryptamine	Alkaloids	196789	118794	1.65655	1.02609	Higher in Level 1
pe33225-1	5-Hydroxyindoleacetic acid	Alkaloids	63722.2	38217.2	1.66737	1.12717	Higher in Level 1
mr2048	4-Pyridoxic acid	Vitamins	141067	89755.6	1.57168	1.12703	Higher in Level 1
qk080641	3-O-Feruloylquinic acid	Organic acid and derivatives	321533	158378	2.03017	1.1383	Higher in Level 1
mr650	3-Indoleacetonitrile	Alkaloids	10424.4	5953.17	1.75108	1.18722	Higher in Level 1
mr201	3-Hydroxykynurenine	Amino acid and derivatives	155444	88658.9	1.75329	1.06574	Higher in Level 1
pe58684-1	2-Phosphoglycerate	Lipids	532222	282278	1.88546	1.21052	Higher in Level 1
mr2027	2-Methoxybenzoic acid	Organic acid and derivatives	68000	16390.6	4.14873	1.82839	Higher in Level 1
ln0359	2-Isopropylmalate	Organic acid and derivatives	1.69156e+06	978778	1.72823	1.17186	Higher in Level 1
pe28303-1	(S)-2-Phenyloxirane	Others	1.02711e+06	423722	2.42402	1.61327	Higher in Level 1
ln0249	-	-	495778	266411	1.86095	1.09522	Higher in Level 1
ln0445	-	-	38511.1	21483.9	1.79256	1.10505	Higher in Level 1
ln0470-2	-	-	5.36667e+06	2.54933e+06	2.10513	1.37693	Higher in Level 1
lpm0070	-	-	85122.2	46504.4	1.83041	1.15819	Higher in Level 1
lpm0088	-	-	1.21322e+06	714778	1.69734	1.05363	Higher in Level 1
lpm0139	-	-	25707.3	3327.94	7.72469	2.22525	Higher in Level 1
lpm0723	-	-	62055.6	30548.3	2.03139	1.04593	Higher in Level 1
lpm0806	-	-	30322.2	16771.1	1.808	1.14755	Higher in Level 1
mr051	-	-	56688.9	25901.7	2.18862	1.37632	Higher in Level 1
mr1092	-	-	47344.4	17705	2.67407	1.57186	Higher in Level 1
mr114	-	-	8.22222e+06	3840000	2.1412	1.12465	Higher in Level 1
mr1261	-	-	218667	97025.6	2.2537	1.15364	Higher in Level 1
mr1334	-	-	1.35944e+06	357850	3.79892	1.95739	Higher in Level 1
mr1374-2	-	-	28800	13426.1	2.14507	1.45581	Higher in Level 1
mr1440	-	-	34336.7	11474	2.99256	1.45436	Higher in Level 1
mr1538	-	-	98388.9	32472.2	3.02994	1.91437	Higher in Level 1
mr1807	-	-	117644	49108.3	2.39561	1.14058	Higher in Level 1
mr2016-4	-	-	1.26267e+06	560778	2.25163	1.42392	Higher in Level 1
mr2020	-	-	898222	542283	1.65637	1.0187	Higher in Level 1
mr2030	-	-	154978	65234.4	2.3757	1.51808	Higher in Level 1
mr2043	-	-	45795.6	21838.9	2.09697	1.19065	Higher in Level 1
mr2053	-	-	24156.7	11524.4	2.09612	1.1412	Higher in Level 1
mr2063	-	-	85388.9	41922.2	2.03684	1.35804	Higher in Level 1
mr2076	-	-	47744.4	18991.1	2.51404	1.50301	Higher in Level 1
mr2139	-	-	162467	68794.4	2.36162	1.3443	Higher in Level 1
mr379	-	-	34580	10643.6	3.24891	1.01097	Higher in Level 1
mr403	-	-	39155.6	18551.1	2.11069	1.36345	Higher in Level 1
mr609	-	-	48938.9	8622.06	5.67601	2.44886	Higher in Level 1
mr667	-	-	531444	282217	1.88311	1.36668	Higher in Level 1
mr711	-	-	346511	95672.2	3.62186	1.38508	Higher in Level 1
mr737	-	-	174889	101400	1.72474	1.21505	Higher in Level 1
mr886-2	-	-	22400	14556.7	1.53881	1.06685	Higher in Level 1
mr936	-	-	16914.4	8543.33	1.97984	1.13058	Higher in Level 1
pe00239-1	-	-	88074.4	16323.6	5.39554	2.64832	Higher in Level 1
pe00509-1	-	-	121589	62500	1.94542	1.15617	Higher in Level 1
pe01243-1	-	-	46688.9	17071.1	2.73496	1.55036	Higher in Level 1
pe01266-1	-	-	205078	68411.1	2.99773	1.51761	Higher in Level 1
pe02025-2	-	-	30566.7	14410.4	2.12115	1.36781	Higher in Level 1
pe03195-2	-	-	3916000	1.70261e+06	2.3	1.20196	Higher in Level 1
pe03845-1	-	-	2.57556e+06	1246500	2.06623	1.35457	Higher in Level 1
pe04002-1	-	-	124967	73972.2	1.68937	1.05964	Higher in Level 1
pe04069-1	-	-	93733.3	48113.9	1.94816	1.09334	Higher in Level 1
pe04088-2	-	-	128500	52650.6	2.44062	1.53167	Higher in Level 1
pe04102-2	-	-	274700	125000	2.1976	1.36462	Higher in Level 1
pe05771-1	-	-	348467	136900	2.54541	1.60741	Higher in Level 1
pe05801-1	-	-	256478	104778	2.44783	1.56258	Higher in Level 1
pe05980-1	-	-	51500	13338.2	3.86108	2.04398	Higher in Level 1
pe06965-2	-	-	76300	22328.8	3.41711	1.93553	Higher in Level 1
pe07071-1	-	-	19725.6	9857.11	2.00115	1.90286	Higher in Level 1
pe07081-1	-	-	25278.9	8437.17	2.99613	1.39259	Higher in Level 1
pe07773-2	-	-	45588.9	27812.2	1.63917	1.03227	Higher in Level 1
pe07777-2	-	-	545000	346833	1.57136	1.05422	Higher in Level 1
pe08695-1	-	-	16981.1	8609.44	1.97238	1.04369	Higher in Level 1
pe08806-2	-	-	128878	58217.2	2.21374	1.15042	Higher in Level 1
pe08814-1	-	-	340333	130214	2.61365	1.72533	Higher in Level 1
pe08865-1	-	-	959122	127906	7.49867	2.46637	Higher in Level 1
pe08888-2	-	-	136644	64802.2	2.10864	1.23388	Higher in Level 1
pe09803-1	-	-	214467	88748.9	2.41656	1.46985	Higher in Level 1
pe09838-2	-	-	63788.9	33663.9	1.89488	1.21265	Higher in Level 1
pe09858-2	-	-	69355.6	39033.9	1.7768	1.15578	Higher in Level 1
pe10845-1	-	-	33200	12804.2	2.59291	1.91187	Higher in Level 1
pe11717-1	-	-	64500	11144.8	5.78746	2.15651	Higher in Level 1
pe11779-1	-	-	52877.8	12097.1	4.37111	2.15543	Higher in Level 1
pe11919-1	-	-	883.889	405.267	2.18101	1.00288	Higher in Level 1
pe12623-1	-	-	438800	66905	6.55855	2.37154	Higher in Level 1
pe12641-1	-	-	48316.7	16200.6	2.98241	1.84926	Higher in Level 1
pe12839-1	-	-	241556	58411.7	4.1354	2.19675	Higher in Level 1
pe13598-1	-	-	86744.4	13209.7	6.56674	2.35321	Higher in Level 1
pe13686-2	-	-	166922	72376.1	2.30632	1.16188	Higher in Level 1
pe13716-1	-	-	70777.8	22901.7	3.09051	1.87618	Higher in Level 1
pe14551-1	-	-	98655.6	28172.8	3.5018	1.97427	Higher in Level 1
pe14649-1	-	-	104083	37877.8	2.74787	1.06729	Higher in Level 1
pe15451-2	-	-	451789	131856	3.42639	1.75319	Higher in Level 1
pe15478-1	-	-	112333	63938.9	1.75689	1.25563	Higher in Level 1
pe15494-2	-	-	716667	356367	2.01104	1.11822	Higher in Level 1
pe15712-2	-	-	310556	130128	2.38654	1.6062	Higher in Level 1
pe15715-2	-	-	304778	65796.1	4.63215	2.27332	Higher in Level 1
pe16466-1	-	-	367944	92955.6	3.95828	2.0629	Higher in Level 1
pe16613-2	-	-	999444	374639	2.66775	1.45779	Higher in Level 1
pe16683-1	-	-	24550	13738.3	1.78697	1.13166	Higher in Level 1
pe17428-1	-	-	524333	245489	2.13587	1.07404	Higher in Level 1
pe17619-1	-	-	361500	87391.4	4.13656	2.26744	Higher in Level 1
pe17656-2	-	-	54055.6	14287.2	3.7835	1.47471	Higher in Level 1
pe18390-2	-	-	1.17478e+06	602733	1.94908	1.19399	Higher in Level 1
pe18614-1	-	-	109844	54144.4	2.02873	1.22209	Higher in Level 1
pe18710-2	-	-	57022.2	7203	7.91645	2.59054	Higher in Level 1
pe19456-1	-	-	260889	32054.4	8.13893	2.73903	Higher in Level 1
pe19474-2	-	-	1.86333e+06	1.15036e+06	1.61979	1.07812	Higher in Level 1
pe19608-1	-	-	122944	56861.1	2.16219	1.51747	Higher in Level 1
pe20671-2	-	-	13138.9	4954.38	2.65197	2.04791	Higher in Level 1
pe22333-1	-	-	79122.2	32088.9	2.46572	1.59154	Higher in Level 1
pe22634-1	-	-	140367	22150.3	6.337	2.43575	Higher in Level 1
pe23443-1	-	-	61376.7	31813.9	1.92924	1.16294	Higher in Level 1
pe23788-1	-	-	146889	32341.7	4.54178	2.21408	Higher in Level 1
pe24341-1	-	-	12727.8	7318.33	1.73916	1.23383	Higher in Level 1
pe25330-1	-	-	1009000	526056	1.91805	1.20165	Higher in Level 1
pe25455-1	-	-	57255.6	15841.7	3.61424	1.84486	Higher in Level 1
pe25607-1	-	-	27522.2	17746.7	1.55084	1.00797	Higher in Level 1
pe26244-1	-	-	1.24611e+06	561778	2.21816	1.39913	Higher in Level 1
pe26324-2	-	-	21177.8	7887.78	2.68489	1.58941	Higher in Level 1
pe26355-1	-	-	77598.9	10788.3	7.19285	2.119	Higher in Level 1
pe26432-1	-	-	108367	29405.6	3.68524	1.44915	Higher in Level 1
pe26479-1	-	-	4324.89	2216.78	1.95098	1.06782	Higher in Level 1
pe26496-1	-	-	1.68111e+06	537333	3.12862	2.00319	Higher in Level 1
pe26635-2	-	-	69900	25693.3	2.72055	1.58613	Higher in Level 1
pe27223-1	-	-	4.28333e+06	2.81833e+06	1.51981	1.01784	Higher in Level 1
pe27302-2	-	-	38666.7	9286.67	4.16368	2.04416	Higher in Level 1
pe27322-1	-	-	60688.9	28836.7	2.10457	1.35535	Higher in Level 1
pe27332-1	-	-	53477.8	23512.8	2.27441	1.4645	Higher in Level 1
pe27337-1	-	-	1259000	287128	4.38481	2.06229	Higher in Level 1
pe27418-2	-	-	89944.4	26027.8	3.45571	2.02712	Higher in Level 1
pe27434-1	-	-	774667	157650	4.91384	2.33713	Higher in Level 1
pe27478-2	-	-	117322	51938.9	2.25885	1.43703	Higher in Level 1
pe27480-1	-	-	86555.6	20822.4	4.15685	1.84631	Higher in Level 1
pe28337-1	-	-	119289	70542.8	1.69101	1.02459	Higher in Level 1
pe28378-1	-	-	105247	25110.2	4.1914	2.05003	Higher in Level 1
pe28380-2	-	-	56044.4	22861.1	2.45152	1.63816	Higher in Level 1
pe28388-2	-	-	87322.2	30838.9	2.83156	1.73655	Higher in Level 1
pe28398-2	-	-	38722.2	20582.2	1.88134	1.23509	Higher in Level 1
pe28420-2	-	-	11738.9	5534.94	2.12087	1.43222	Higher in Level 1
pe28443-1	-	-	328556	103811	3.16494	1.87572	Higher in Level 1
pe28460-2	-	-	59133.3	25411.7	2.32702	1.43257	Higher in Level 1
pe28462-1	-	-	6.09211e+06	371806	16.3852	3.05141	Higher in Level 1
pe28622-2	-	-	57822.2	19391.2	2.98188	2.01659	Higher in Level 1
pe28657-2	-	-	272767	96470	2.82748	1.92766	Higher in Level 1
pe28671-2	-	-	174800	45560	3.8367	2.10685	Higher in Level 1
pe29213-2	-	-	69300	17822.2	3.8884	1.859	Higher in Level 1
pe29261-1	-	-	138856	54511.1	2.54729	1.66609	Higher in Level 1
pe29305-2	-	-	58355.6	34633.3	1.68495	1.10724	Higher in Level 1
pe29325-1	-	-	62611.1	37311.1	1.67808	1.10442	Higher in Level 1
pe29347-1	-	-	1.83367e+06	928550	1.97476	1.9179	Higher in Level 1
pe29392-2	-	-	507589	84552.2	6.00326	2.32223	Higher in Level 1
pe29412-1	-	-	39635.6	17517.2	2.26266	1.38265	Higher in Level 1
pe29413-1	-	-	19433.3	7422.22	2.61826	1.6299	Higher in Level 1
pe30307-1	-	-	30436.7	6855.67	4.43964	1.99533	Higher in Level 1
pe30311-2	-	-	1.66344e+07	4.42111e+06	3.7625	1.79482	Higher in Level 1
pe30339-1	-	-	533889	250150	2.13427	1.07657	Higher in Level 1
pe30357-2	-	-	224189	93405.6	2.40017	1.57394	Higher in Level 1
pe30363-2	-	-	128244	21030	6.09817	2.3416	Higher in Level 1
pe30434-1	-	-	184711	78995.7	2.33824	1.85538	Higher in Level 1
pe30904-1	-	-	12840.9	1868.34	6.8729	2.51435	Higher in Level 1
pe31302-1	-	-	78988.9	38707.2	2.04068	1.69116	Higher in Level 1
pe31304-1	-	-	63488.9	17538.9	3.61989	1.63826	Higher in Level 1
pe31355-1	-	-	157967	37961.7	4.16122	2.06369	Higher in Level 1
pe31369-1	-	-	139279	11053.2	12.6008	2.91036	Higher in Level 1
pe31488-1	-	-	221600	135683	1.63321	1.06528	Higher in Level 1
pe33257-2	-	-	222689	20321	10.9586	2.90532	Higher in Level 1
pe33505-1	-	-	78000	44237.8	1.7632	1.00189	Higher in Level 1
pe34988-1	-	-	165622	81288.9	2.03745	1.4315	Higher in Level 1
pe35037-1	-	-	238000	55661.1	4.27588	2.19636	Higher in Level 1
pe35238-1	-	-	48860	16676.7	2.92984	1.32013	Higher in Level 1
pe35958-2	-	-	25453.3	4578.94	5.55878	2.4022	Higher in Level 1
pe36260-1	-	-	100193	28410.6	3.52662	1.47397	Higher in Level 1
pe37117-1	-	-	76322.2	32258.9	2.36593	1.53458	Higher in Level 1
pe37190-1	-	-	279900	61581.1	4.54522	1.74727	Higher in Level 1
pe37900-1	-	-	153344	65222.2	2.35111	1.1756	Higher in Level 1
pe38037-2	-	-	55461.1	14730	3.76518	2.00215	Higher in Level 1
pe38112-2	-	-	39144.4	22050.8	1.7752	1.15819	Higher in Level 1
pe38127-1	-	-	282089	92815.6	3.03924	2.05151	Higher in Level 1
pe38163-1	-	-	73288.9	14893.9	4.92074	2.07419	Higher in Level 1
pe38897-2	-	-	3.77267e+06	2.07456e+06	1.81854	1.00983	Higher in Level 1
pe38900-2	-	-	324556	214111	1.51583	1.00955	Higher in Level 1
pe38934-1	-	-	250256	147494	1.69671	1.08668	Higher in Level 1
pe39042-1	-	-	1.38911e+06	430628	3.22578	1.79675	Higher in Level 1
pe39052-2	-	-	769667	359072	2.14349	1.52514	Higher in Level 1
pe39072-1	-	-	102289	34670.9	2.95028	2.07758	Higher in Level 1
pe39084-2	-	-	92955.6	28755.2	3.23265	2.24553	Higher in Level 1
pe39892-1	-	-	420889	256333	1.64196	1.09931	Higher in Level 1
pe39988-1	-	-	1.09478e+06	370000	2.95886	1.68258	Higher in Level 1
pe40045-1	-	-	152467	10320.8	14.7728	3.08144	Higher in Level 1
pe40048-1	-	-	486189	28435.4	17.098	3.07792	Higher in Level 1
pe40069-1	-	-	127004	38752.2	3.27735	1.44054	Higher in Level 1
pe40662-1	-	-	165111	108178	1.52629	1.07657	Higher in Level 1
pe40724-1	-	-	166500	93816.7	1.77474	1.1028	Higher in Level 1
pe40766-2	-	-	70877.8	12765	5.55251	2.15678	Higher in Level 1
pe40793-1	-	-	91266.7	32062.2	2.84655	1.79918	Higher in Level 1
pe40824-1	-	-	1.73444e+06	801022	2.16529	1.71504	Higher in Level 1
pe40857-1	-	-	86144.4	32253.9	2.67082	1.69997	Higher in Level 1
pe40873-1	-	-	60900	27811.1	2.18977	1.51354	Higher in Level 1
pe40912-1	-	-	440444	268828	1.63839	1.02984	Higher in Level 1
pe40916-1	-	-	263433	79022.2	3.33366	1.82267	Higher in Level 1
pe41702-2	-	-	4.76511e+06	2.91892e+06	1.63249	1.11013	Higher in Level 1
pe41847-1	-	-	347111	49267.8	7.0454	2.47507	Higher in Level 1
pe42625-2	-	-	146967	79000	1.86034	1.16382	Higher in Level 1
pe42748-1	-	-	970778	332444	2.92012	1.76149	Higher in Level 1
pe42770-1	-	-	11570	6449.39	1.79397	1.16152	Higher in Level 1
pe43543-1	-	-	71866.7	34795	2.06543	1.17165	Higher in Level 1
pe43553-1	-	-	178933	60197.8	2.97242	1.18746	Higher in Level 1
pe44110-1	-	-	1.33022e+06	828850	1.6049	1.02395	Higher in Level 1
pe44415-1	-	-	73677.8	45788.9	1.60908	1.00233	Higher in Level 1
pe44496-1	-	-	495156	108211	4.57583	1.8819	Higher in Level 1
pe44506-1	-	-	44588.9	12143.3	3.67188	1.84678	Higher in Level 1
pe45432-1	-	-	823667	117257	7.02444	2.86169	Higher in Level 1
pe46371-2	-	-	42455.6	20059.4	2.11649	1.36699	Higher in Level 1
pe46415-2	-	-	104233	34475	3.02345	1.63005	Higher in Level 1
pe46443-1	-	-	797222	324889	2.45383	1.5607	Higher in Level 1
pe46523-1	-	-	217567	105894	2.05456	1.36708	Higher in Level 1
pe46832-2	-	-	97133.3	63281.7	1.53494	1.1457	Higher in Level 1
pe47447-2	-	-	233244	94266.7	2.4743	1.30275	Higher in Level 1
pe47466-1	-	-	1.06136e+06	132378	8.01763	1.64509	Higher in Level 1
pe47488-2	-	-	99366.7	61724.7	1.60984	1.0211	Higher in Level 1
pe48193-1	-	-	1297000	643389	2.01589	1.29223	Higher in Level 1
pe48194-1	-	-	212522	91538.9	2.32166	1.47657	Higher in Level 1
pe48207-2	-	-	106200	59395	1.78803	1.10796	Higher in Level 1
pe48411-1	-	-	2.54511e+06	557333	4.56659	2.19191	Higher in Level 1
pe48415-2	-	-	101489	46121.1	2.20049	1.48965	Higher in Level 1
pe48417-1	-	-	80094.4	21707.6	3.6897	1.6901	Higher in Level 1
pe48438-2	-	-	275500	141772	1.94326	1.02204	Higher in Level 1
pe48626-1	-	-	32688.9	19039.4	1.7169	1.1772	Higher in Level 1
pe49385-1	-	-	247111	63415.6	3.8967	1.5462	Higher in Level 1
pe49395-1	-	-	47983.3	24946.1	1.92348	1.64786	Higher in Level 1
pe50101-1	-	-	238667	151528	1.57507	1.00792	Higher in Level 1
pe50186-1	-	-	17164.4	6418.56	2.67419	1.42255	Higher in Level 1
pe50290-1	-	-	173733	18993.1	9.1472	2.43519	Higher in Level 1
pe50291-1	-	-	53800	24587.2	2.18813	1.34407	Higher in Level 1
pe50351-1	-	-	432444	102278	4.22814	2.30602	Higher in Level 1
pe50363-2	-	-	71000	34447.2	2.06112	1.38581	Higher in Level 1
pe50365-2	-	-	136867	54677.8	2.50315	1.42298	Higher in Level 1
pe50388-2	-	-	38650	12883.7	2.99991	1.75221	Higher in Level 1
pe50389-1	-	-	631667	246389	2.5637	1.33293	Higher in Level 1
pe51126-1	-	-	37077.8	22548.9	1.64433	1.07893	Higher in Level 1
pe51149-1	-	-	32078.9	12249.7	2.61874	1.37635	Higher in Level 1
pe51218-1	-	-	168522	58268.9	2.89215	1.55562	Higher in Level 1
pe51350-1	-	-	2.84652e+06	34705.1	82.0204	4.16903	Higher in Level 1
pe51400-2	-	-	211289	40436.7	5.22517	2.28381	Higher in Level 1
pe51500-2	-	-	16505.6	10608.9	1.55582	1.02745	Higher in Level 1
pe52067-1	-	-	22544.4	12393.3	1.81908	1.07455	Higher in Level 1
pe52139-1	-	-	49144.4	13926.1	3.52894	1.35737	Higher in Level 1
pe52152-1	-	-	1.57211e+06	760778	2.06645	1.35373	Higher in Level 1
pe52231-1	-	-	343111	100878	3.40124	1.8174	Higher in Level 1
pe52294-2	-	-	340200	76318.3	4.45764	2.10423	Higher in Level 1
pe52319-1	-	-	17417.8	6460.56	2.69602	1.39755	Higher in Level 1
pe53100-2	-	-	856811	132900	6.44704	2.02125	Higher in Level 1
pe53307-2	-	-	132427	44307.5	2.98881	2.00597	Higher in Level 1
pe53316-1	-	-	411744	42756.7	9.62995	2.84966	Higher in Level 1
pe54213-1	-	-	8.10222e+06	3.06556e+06	2.64299	1.76641	Higher in Level 1
pe55856-1	-	-	1.96089e+06	811778	2.41555	1.57888	Higher in Level 1
pe55868-2	-	-	84322.2	39950	2.11069	1.3204	Higher in Level 1
pe55920-2	-	-	41600	9970.56	4.17229	2.05488	Higher in Level 1
pe55990-1	-	-	21150.6	9042.61	2.33899	1.00676	Higher in Level 1
pe56054-1	-	-	3.70567e+06	405944	9.12851	2.64975	Higher in Level 1
pe56086-2	-	-	5.77222e+06	2.45528e+06	2.35094	1.61171	Higher in Level 1
pe56946-1	-	-	2.32889e+06	1.18512e+06	1.96511	1.58523	Higher in Level 1
pe56949-2	-	-	52088.9	20236.7	2.57399	1.75039	Higher in Level 1
pe56958-1	-	-	1.76367e+06	323461	5.45248	2.25415	Higher in Level 1
pe56963-1	-	-	227700	62605.6	3.63706	1.83881	Higher in Level 1
pe56966-1	-	-	127756	28591.2	4.46835	2.27781	Higher in Level 1
pe56978-1	-	-	4.04889e+06	1.20794e+06	3.35188	1.95425	Higher in Level 1
pe56989-1	-	-	618778	134267	4.60857	2.13474	Higher in Level 1
pe57002-1	-	-	31760	16571.5	1.91654	1.06001	Higher in Level 1
pe57039-1	-	-	23100000	7015000	3.29294	1.88596	Higher in Level 1
pe57051-1	-	-	1.82911e+06	326317	5.60533	2.47113	Higher in Level 1
pe57064-2	-	-	9.00111e+06	2.53894e+06	3.54522	1.98578	Higher in Level 1
pe57079-1	-	-	106811	62827.8	1.70006	1.21654	Higher in Level 1
pe57083-1	-	-	90922.2	45375.6	2.00377	1.21611	Higher in Level 1
pe57121-2	-	-	95166.7	11121.1	8.5573	2.66115	Higher in Level 1
pe57137-1	-	-	1.01556e+06	285306	3.55954	1.90091	Higher in Level 1
pe57753-1	-	-	62700	21337.8	2.93845	1.78102	Higher in Level 1
pe57791-2	-	-	20507.8	7443.94	2.75496	1.71216	Higher in Level 1
pe57854-1	-	-	17343.3	11357.4	1.52705	1.69457	Higher in Level 1
pe57892-2	-	-	17994.4	9530.56	1.88808	1.16812	Higher in Level 1
pe57905-1	-	-	86261.1	20572.8	4.19297	1.57414	Higher in Level 1
pe57925-1	-	-	229811	78544.4	2.92587	1.76751	Higher in Level 1
pe57928-2	-	-	110322	14424.9	7.64802	2.3312	Higher in Level 1
pe57937-2	-	-	745444	209800	3.55312	2.00632	Higher in Level 1
pe57949-1	-	-	1331000	778278	1.71019	1.09177	Higher in Level 1
pe57952-2	-	-	7250	4252.11	1.70504	1.14806	Higher in Level 1
pe57978-1	-	-	96566.7	40050.6	2.41112	1.59143	Higher in Level 1
pe57980-1	-	-	47197.8	7881.83	5.98817	1.13818	Higher in Level 1
pe57981-1	-	-	4.20222e+06	1.22822e+06	3.42139	1.88897	Higher in Level 1
pe58004-1	-	-	243644	44482.2	5.47734	2.48075	Higher in Level 1
pe58010-1	-	-	54966.7	29845.6	1.8417	1.10641	Higher in Level 1
pe58015-2	-	-	210556	63838.9	3.29823	1.93027	Higher in Level 1
pe58088-2	-	-	16720	7069.44	2.36511	1.44783	Higher in Level 1
pe58685-1	-	-	298011	145317	2.05077	1.33009	Higher in Level 1
pe58705-2	-	-	440333	220939	1.99301	1.3056	Higher in Level 1
pe58759-2	-	-	69855.6	39527.6	1.76726	1.6484	Higher in Level 1
pe58761-1	-	-	139233	59655.6	2.33395	1.51053	Higher in Level 1
pe58763-1	-	-	107600	56866.7	1.89215	1.06152	Higher in Level 1
pe58834-2	-	-	53455.6	14806.1	3.61037	2.01083	Higher in Level 1
pe58842-1	-	-	1.75611e+06	162161	10.8294	2.75235	Higher in Level 1
pe58854-1	-	-	7.43667e+06	3.69394e+06	2.0132	1.38048	Higher in Level 1
pe58861-2	-	-	1.50378e+07	6.85672e+06	2.19314	1.12154	Higher in Level 1
pe58896-1	-	-	67822.2	16385	4.13929	2.0551	Higher in Level 1
pe58901-1	-	-	525889	78116.1	6.73214	2.45898	Higher in Level 1
pe58914-1	-	-	1.58444e+07	4455000	3.55655	1.99567	Higher in Level 1
pe58920-1	-	-	81377.8	14754.5	5.51545	2.43153	Higher in Level 1
pe58926-1	-	-	106189	37450	2.83548	1.77045	Higher in Level 1
pe58933-2	-	-	746111	422167	1.76734	1.20859	Higher in Level 1
pe58944-2	-	-	128300	37175.6	3.45119	1.98466	Higher in Level 1
pe58945-1	-	-	379778	161078	2.35773	1.57871	Higher in Level 1
pe59657-1	-	-	121433	22355.5	5.43192	2.41819	Higher in Level 1
pe59675-2	-	-	326333	138678	2.35318	1.50957	Higher in Level 1
pe59676-1	-	-	190711	107394	1.7758	1.06678	Higher in Level 1
pe59689-1	-	-	76844.4	16013.9	4.79861	2.20233	Higher in Level 1
pe59695-1	-	-	77833.3	34583.9	2.25057	1.32394	Higher in Level 1
pe59711-1	-	-	1.62467e+07	8885000	1.82855	1.13723	Higher in Level 1
pe59718-2	-	-	427711	26495.6	16.1427	2.66253	Higher in Level 1
pe59752-2	-	-	2.02144e+06	1.14283e+06	1.7688	1.08682	Higher in Level 1
pe59762-2	-	-	1.99922e+06	1.13367e+06	1.7635	1.06397	Higher in Level 1
pe59788-1	-	-	101767	40029.4	2.5423	1.2489	Higher in Level 1
pe59803-1	-	-	54255.6	21414.9	2.53354	1.41809	Higher in Level 1
pe59811-1	-	-	451556	43561.1	10.366	2.58616	Higher in Level 1
pe59817-1	-	-	1.04511e+06	328722	3.17931	1.83287	Higher in Level 1
pe59822-1	-	-	1.31656e+06	657511	2.00233	1.37158	Higher in Level 1
pe59824-1	-	-	2.48878e+06	1.10406e+06	2.25421	1.1322	Higher in Level 1
pe59841-1	-	-	126956	47216.7	2.68879	1.43413	Higher in Level 1
pe59844-2	-	-	58333.3	13977.2	4.17346	1.93018	Higher in Level 1
pe59845-1	-	-	176044	46927.8	3.75139	1.63867	Higher in Level 1
pe59871-1	-	-	2.24111e+06	607389	3.68975	2.02472	Higher in Level 1
pe59875-1	-	-	404989	42855.6	9.45009	2.8017	Higher in Level 1
pe59882-1	-	-	3.83744e+06	1.76972e+06	2.16839	1.01182	Higher in Level 1
pe59893-2	-	-	68544.4	6673.11	10.2717	2.8325	Higher in Level 1
pe59912-1	-	-	119887	16536.3	7.24992	2.42574	Higher in Level 1
pe59926-1	-	-	625222	317850	1.96704	1.16898	Higher in Level 1
pe60632-1	-	-	2.18556e+06	1.43239e+06	1.52581	1.06249	Higher in Level 1
pe60677-1	-	-	148100	18998.3	7.79542	2.77113	Higher in Level 1
pe60691-1	-	-	654300	321789	2.03332	1.5558	Higher in Level 1
pe60701-1	-	-	36817.8	4860	7.57567	2.20644	Higher in Level 1
pe60703-2	-	-	279644	158094	1.76884	1.07005	Higher in Level 1
pe60724-1	-	-	286222	153667	1.86262	1.29215	Higher in Level 1
pe60787-1	-	-	2621000	527389	4.96977	2.2617	Higher in Level 1
pe60807-2	-	-	73744.4	38700	1.90554	1.01364	Higher in Level 1
pe60817-1	-	-	484333	265200	1.82629	1.01003	Higher in Level 1
pe60829-1	-	-	841333	200122	4.2041	2.07872	Higher in Level 1
pe60831-1	-	-	72444.4	27562.2	2.6284	1.70991	Higher in Level 1
pe60839-1	-	-	566333	194672	2.90917	1.78072	Higher in Level 1
pe60852-2	-	-	433544	53111.7	8.16289	3.02735	Higher in Level 1
pe60872-2	-	-	790867	58600	13.496	2.9372	Higher in Level 1
pe60896-1	-	-	71966.7	30530.6	2.3572	1.45254	Higher in Level 1
pe60939-1	-	-	641667	218312	2.93922	2.02131	Higher in Level 1
PeS0192	-	-	3.60778e+06	667167	5.40761	2.25067	Higher in Level 1
qk006825	-	-	29522.2	16392.2	1.80099	1.08145	Higher in Level 1
qk008939	-	-	1.22156e+06	407889	2.99482	1.89296	Higher in Level 1
qk009713	-	-	57155.6	26455.6	2.16044	1.24322	Higher in Level 1
qk011715	-	-	153333	34272.2	4.47398	2.06404	Higher in Level 1
qk013882-2	-	-	13170	3543.41	3.71676	1.94619	Higher in Level 1
qk018547	-	-	202444	57700	3.50857	2.12938	Higher in Level 1
qk021487-2	-	-	40400	24671.1	1.63754	1.0241	Higher in Level 1
qk022549	-	-	525778	166356	3.16057	1.91265	Higher in Level 1
qk024411-2	-	-	1.52344e+06	552883	2.75545	1.80327	Higher in Level 1
qk026362	-	-	45111.1	20016.7	2.25368	1.53257	Higher in Level 1
qk029424-2	-	-	134389	67498.9	1.99098	1.32478	Higher in Level 1
qk075687	-	-	27146.7	7440	3.64875	1.39607	Higher in Level 1
qk086302-2	-	-	19204.4	8046.67	2.38663	1.56857	Higher in Level 1
qk086314-2	-	-	16541.1	6389.44	2.58882	1.54407	Higher in Level 1
qk095874-2	-	-	4.83556e+07	2.82333e+07	1.71271	1.1908	Higher in Level 1
qk102570-2	-	-	12690	6366.83	1.99314	1.35528	Higher in Level 1
qk111210	-	-	231433	70644.4	3.27603	1.70874	Higher in Level 1
qk117848	-	-	38588.9	17143.9	2.25088	1.17794	Higher in Level 1
qk119749	-	-	954778	498667	1.91466	1.28509	Higher in Level 1
sn0051	-	-	118567	48230	2.45836	1.34466	Higher in Level 1
sn0663	-	-	38555.6	15597.2	2.47195	1.73044	Higher in Level 1
pe26442-2	Phellodensin F	Others	19585.6	36808.9	0.532088	1.06475	Higher in Level 4&5
pe58830-1	p-Coumaroyl threonic acid	Organic acid and derivatives	4.07858e+06	9.90289e+06	0.411858	1.81408	Higher in Level 4&5
mr2064	delta-Tridecalactone	Others	15265.6	36907.8	0.413614	1.47875	Higher in Level 4&5
mr1050	-	-	2036	32403.3	0.062833	2.56033	Higher in Level 4&5
mr1345	-	-	515444	1.16117e+06	0.443902	1.30988	Higher in Level 4&5
mr2071	-	-	5568.22	19055.6	0.29221	1.53396	Higher in Level 4&5
mr2102	-	-	3783.44	20138.6	0.18787	2.10271	Higher in Level 4&5
mr953	-	-	30598.2	48211.1	0.634672	1.22026	Higher in Level 4&5
mr957	-	-	4633.33	6952.22	0.666454	1.04074	Higher in Level 4&5
pe00730-2	-	-	118111	322250	0.36652	1.48387	Higher in Level 4&5
pe00753-1	-	-	163767	556167	0.294456	1.74436	Higher in Level 4&5
pe01196-2	-	-	6155.22	11148.3	0.55212	1.30189	Higher in Level 4&5
pe01215-2	-	-	101789	298794	0.340665	2.03101	Higher in Level 4&5
pe02157-2	-	-	17153.3	63958.9	0.268193	1.93475	Higher in Level 4&5
pe03480-1	-	-	2300.78	7151.78	0.321707	1.48025	Higher in Level 4&5
pe06415-1	-	-	63503.3	260906	0.243396	1.66628	Higher in Level 4&5
pe07757-1	-	-	7250.56	37470	0.193503	1.70836	Higher in Level 4&5
pe07866-1	-	-	26187.8	85984.4	0.304564	1.75191	Higher in Level 4&5
pe13707-1	-	-	11966.1	107015	0.111817	1.35323	Higher in Level 4&5
pe14020-2	-	-	11517.8	36285	0.317425	1.71146	Higher in Level 4&5
pe14656-1	-	-	23543.3	43227.8	0.544634	1.22891	Higher in Level 4&5
pe16627-1	-	-	30559.3	137405	0.222403	2.88523	Higher in Level 4&5
pe18467-1	-	-	101967	494728	0.206107	1.73616	Higher in Level 4&5
pe19121-1	-	-	11854.4	38323.9	0.309323	1.61793	Higher in Level 4&5
pe21403-1	-	-	599000	2.89644e+06	0.206805	1.66282	Higher in Level 4&5
pe21886-1	-	-	21387.8	53152.2	0.402387	1.48561	Higher in Level 4&5
pe21934-2	-	-	31715.6	61852.2	0.512763	1.03659	Higher in Level 4&5
pe22037-1	-	-	37562.2	90550	0.414823	1.58462	Higher in Level 4&5
pe22059-1	-	-	7554.89	38138.7	0.19809	1.5559	Higher in Level 4&5
pe23004-1	-	-	10930	30328.3	0.360389	1.37214	Higher in Level 4&5
pe23038-1	-	-	1329.73	6557.83	0.20277	1.6575	Higher in Level 4&5
pe23465-2	-	-	9621.11	16931.7	0.568232	1.09304	Higher in Level 4&5
pe23878-1	-	-	27973.3	50861.1	0.549995	1.08904	Higher in Level 4&5
pe23951-1	-	-	59288.9	205283	0.288815	1.67224	Higher in Level 4&5
pe26441-2	-	-	171611	371250	0.462252	1.90829	Higher in Level 4&5
pe26456-2	-	-	52588.9	321644	0.1635	2.33627	Higher in Level 4&5
pe26461-1	-	-	125087	309744	0.40384	2.12742	Higher in Level 4&5
pe26492-1	-	-	12447.8	24527.8	0.507497	1.27047	Higher in Level 4&5
pe27420-2	-	-	40213.3	95093.3	0.422883	1.68243	Higher in Level 4&5
pe27439-1	-	-	5616.11	31910.6	0.175995	2.4313	Higher in Level 4&5
pe28186-2	-	-	76066.7	117922	0.645058	1.01609	Higher in Level 4&5
pe28214-2	-	-	110267	190067	0.580147	1.13363	Higher in Level 4&5
pe29433-2	-	-	25351.1	48525.2	0.522432	1.30135	Higher in Level 4&5
pe29803-1	-	-	64134.4	310314	0.206676	1.65733	Higher in Level 4&5
pe30302-1	-	-	100950	235692	0.428313	1.91677	Higher in Level 4&5
pe30382-1	-	-	12332.8	106002	0.116345	2.66474	Higher in Level 4&5
pe30397-1	-	-	3235.11	11447.9	0.282593	1.99215	Higher in Level 4&5
pe30491-2	-	-	2745	106760	0.0257118	1.17622	Higher in Level 4&5
pe30748-1	-	-	21142.2	68461.1	0.308821	1.74935	Higher in Level 4&5
pe31796-1	-	-	134033	323872	0.413846	1.30022	Higher in Level 4&5
pe32356-1	-	-	54477.8	226100	0.240946	1.9955	Higher in Level 4&5
pe33186-1	-	-	7592.22	16807.8	0.451709	1.01805	Higher in Level 4&5
pe33275-1	-	-	140811	357439	0.393945	1.16496	Higher in Level 4&5
pe37091-1	-	-	8189.44	51107.8	0.160239	2.11865	Higher in Level 4&5
pe38998-1	-	-	3090.11	6234.44	0.495651	1.43648	Higher in Level 4&5
pe40850-1	-	-	31316.7	399661	0.0783581	2.05942	Higher in Level 4&5
pe41872-1	-	-	921.144	109225	0.00843343	3.48741	Higher in Level 4&5
pe42733-1	-	-	17930.9	64708.7	0.277102	2.77758	Higher in Level 4&5
pe42738-1	-	-	4205.67	37247.9	0.11291	1.08486	Higher in Level 4&5
pe43444-1	-	-	85255.6	172894	0.493108	1.12763	Higher in Level 4&5
pe43688-1	-	-	6334.44	31634.4	0.200239	2.1113	Higher in Level 4&5
pe44580-2	-	-	4487000	10149500	0.442091	1.65003	Higher in Level 4&5
pe46290-2	-	-	21840	61500	0.355122	1.60376	Higher in Level 4&5
pe46444-1	-	-	106911	292717	0.365238	1.56596	Higher in Level 4&5
pe46453-1	-	-	79311.1	313769	0.252769	2.00185	Higher in Level 4&5
pe50086-1	-	-	9098.89	18346.1	0.495957	1.22849	Higher in Level 4&5
pe50204-2	-	-	767000	4.05922e+06	0.188952	1.60468	Higher in Level 4&5
pe52121-1	-	-	16113.3	81086.1	0.198719	1.50295	Higher in Level 4&5
pe54186-2	-	-	18365.6	49262.2	0.372812	1.32297	Higher in Level 4&5
pe56984-1	-	-	7117.78	252549	0.0281837	1.17954	Higher in Level 4&5
pe57073-2	-	-	15924.4	106330	0.149764	2.04066	Higher in Level 4&5
pe57091-1	-	-	39421.4	285907	0.137882	3.28999	Higher in Level 4&5
pe57191-1	-	-	20168.9	45183.3	0.446379	1.3884	Higher in Level 4&5
pe57748-1	-	-	22135.6	41894.4	0.528365	1.20027	Higher in Level 4&5
pe57958-1	-	-	3302.56	18548.7	0.178048	2.06572	Higher in Level 4&5
pe57959-1	-	-	14840	27841.1	0.533025	1.43211	Higher in Level 4&5
pe58041-1	-	-	6565.56	41755.4	0.157239	2.599	Higher in Level 4&5
pe58879-1	-	-	169878	509778	0.333239	1.49216	Higher in Level 4&5
pe58882-1	-	-	46845.3	82079.4	0.570732	1.21068	Higher in Level 4&5
pe58899-2	-	-	46286.7	82066.1	0.564017	1.03131	Higher in Level 4&5
pe58985-1	-	-	22555.6	158639	0.142182	1.94653	Higher in Level 4&5
pe59674-1	-	-	142998	230683	0.619888	1.17637	Higher in Level 4&5
pe59743-2	-	-	10865.6	32444.4	0.334897	1.02324	Higher in Level 4&5
pe59843-2	-	-	12902.2	37997.8	0.339552	1.31388	Higher in Level 4&5
pe59883-2	-	-	38983.3	154356	0.252555	1.73467	Higher in Level 4&5
pe60336-1	-	-	78388.9	168217	0.466	1.4493	Higher in Level 4&5
pe60704-2	-	-	16206.7	37102.8	0.436805	1.19702	Higher in Level 4&5
pe60759-2	-	-	877507	2.63418e+06	0.333124	1.65423	Higher in Level 4&5
pe60779-1	-	-	57344.4	275506	0.208143	1.94536	Higher in Level 4&5
pe60808-2	-	-	7227.89	27891.7	0.259142	1.84806	Higher in Level 4&5
pe60856-2	-	-	1.90778e+06	5.47356e+06	0.348545	1.58697	Higher in Level 4&5
qk067414	-	-	4889.78	10967.2	0.445854	1.37329	Higher in Level 4&5
qk097984	-	-	5345.11	15310.6	0.349112	1.38658	Higher in Level 4&5
qk105528	-	-	1.72244e+07	3.87017e+07	0.445057	1.61636	Higher in Level 4&5
qk106456-2	-	-	21141.1	33438.9	0.632231	1.0394	Higher in Level 4&5
qk112944-2	-	-	22774.4	38555.6	0.590692	1.05295	Higher in Level 4&5
sn0622	-	-	647444	1.43333e+06	0.451705	1.345	Higher in Level 4&5
