# Supplementary material for: Combined nature and human selections reshaped peach fruit metabolome
Source: Genome Biol. 2022 Jul 4;23:146. doi: 10.1186/s13059-022-02719-6 (PMC9254577; doi:10.1186/s13059-022-02719-6)
Supplement: Supplementary file 28 — Additional file 28: Table S27. Significantly changed metabolites in different levels of drought environments. [file 13059_2022_2719_MOESM28_ESM.xlsx]

## Sheet: Sheet1
Additional file 28: Table S27. Significantly changed metabolites in different levels of drought environments.
Metabolite ID	Compounds	Class	Level 1 (Average mean content)	Level 4&5 (Average mean content)	Level 1/ Level 4&5	VIP mean value by PLS-DA	Comparison between Level 1 and Level 4&5
mr1062	Xanthurenic acid O-hexoside	Nucleotides and derivatives	2228700	1.19991e+06	1.85739	1.38355	Higher in Level 1
mr268	Tyrosine	Amino acid and derivatives	9463000	5.24727e+06	1.80341	1.47949	Higher in Level 1
mr013	Trigonelline	Alkaloids	3494800	1.75855e+06	1.98732	1.00945	Higher in Level 1
mr722	trans-Zeatin O-glucoside	Phytohormones	329780	188082	1.75339	1.16644	Higher in Level 1
pe26253-1	Succinic acid	Organic acid and derivatives	1048100	660273	1.58737	1.27766	Higher in Level 1
pe21303-2	Spermidine	Alkaloids	4530000	1.82773e+06	2.47849	2.00726	Higher in Level 1
ln0095	Shikimic acid	Organic acid and derivatives	212200	137045	1.54839	1.23387	Higher in Level 1
mr2140	S-(5'-Adenosyl)-L-methionine	Amino acid and derivatives	380100	237273	1.60195	1.06278	Higher in Level 1
mr1151	Prunin (Naringenin-7-O-glucoside)	Flavonoids	1697600	747000	2.27256	1.33066	Higher in Level 1
anthocya005	Peonidin-3-O-glucoside	Flavonoids	3176000	1.63027e+06	1.94814	1.64814	Higher in Level 1
mr878	Oxaloglutaric acid	Organic acid and derivatives	3006000	1.77045e+06	1.69787	1.51303	Higher in Level 1
qk003852	Nicotinate ribonucleoside	Vitamins	222700	97772.7	2.27773	1.96061	Higher in Level 1
pe30175-1	Niacinamide	Vitamins	1315800	849273	1.54933	1.22332	Higher in Level 1
qk108307	N-acetyl-l-leucine	Amino acid and derivatives	2727000	1.74327e+06	1.5643	1.24094	Higher in Level 1
qk109140-2	Methylcitric acid	Organic acid and derivatives	1951700	737455	2.64654	2.22017	Higher in Level 1
pe25259-1	L-Valine	Amino acid and derivatives	19550000	7.93436e+06	2.46397	1.90534	Higher in Level 1
mr490	L-Pipecolic acid	Amino acid and derivatives	29590000	1.86909e+07	1.58312	1.37681	Higher in Level 1
pe20428-2	L-Kynurenine	Amino acid and derivatives	51000	28745.5	1.77419	1.12335	Higher in Level 1
pe26335-2	L-Isoleucyl-L-Aspartate	Amino acid and derivatives	201580	128536	1.56827	1.1555	Higher in Level 1
mr1330-2	L-Glutamine	Amino acid and derivatives	5937000	1667000	3.56149	2.09676	Higher in Level 1
mr1444	L-Glutamic acid	Amino acid and derivatives	6115000	3.32091e+06	1.84136	1.48248	Higher in Level 1
ln0082-2	L-Citramalic acid	Organic acid and derivatives	1496100	461909	3.23895	2.33883	Higher in Level 1
mr1336	L-Arginine	Amino acid and derivatives	561300	342273	1.63992	1.43469	Higher in Level 1
sn0890	L(-)-Malic acid	Organic acid and derivatives	13747000	9.09545e+06	1.51141	1.40238	Higher in Level 1
pe43593-1	Isolariciresinol-9'-O-glucoside	Others	1387500	724909	1.91403	1.29427	Higher in Level 1
qk006912	Hydroxy-methoxycinnamate	Coumarin and derivatives	35680	11578.2	3.08166	2.22134	Higher in Level 1
qk017487-2	Histidinol	Amino acid and derivatives	285500	184727	1.54552	1.16103	Higher in Level 1
pe24377-1	Grevilloside C	Organic acid and derivatives	63450	41272.7	1.53733	1.15419	Higher in Level 1
pe47523-1	Genistein (4',5,7-Trihydroxyisoflavone)	Flavonoids	102050	46451.8	2.1969	1.85341	Higher in Level 1
pe36018-1	Eudesmoyl quinic acid	Organic acid and derivatives	108640	54718.2	1.98545	1.44484	Higher in Level 1
PeS0069	D-Sorbitol	Saccharides and alcohols	4027800	2.11891e+06	1.90088	1.23247	Higher in Level 1
PeS0073	D-Mannitol	Saccharides and Alcohols	7124000	3.84627e+06	1.85218	1.16792	Higher in Level 1
mr1267	DL-Homocysteine	Amino acid and derivatives	114170	66309.1	1.72179	1.53088	Higher in Level 1
pe22528-1	Dicaffeoylshikimic acid	Organic acid and derivatives	360645	22091.8	16.3248	2.89926	Higher in Level 1
mws0198-7	D(+)-Glucose	Saccharides and alcohols	123980	82063.6	1.51078	1.08605	Higher in Level 1
pe28243-1	D(-)-Threose	Saccharides and alcohols	140370	82063.6	1.7105	1.36637	Higher in Level 1
pe58888-2	Cycloolivil-6-O-glucoside	Others	873900	259527	3.36728	1.32754	Higher in Level 1
mws0281-3	citric acid	Organic acid and derivatives	13275000	5.84636e+06	2.27064	1.9238	Higher in Level 1
mr1046	Caffeic aldehyde	Others	30588	18902.7	1.61818	1.00532	Higher in Level 1
mr169	Betaine	Alkaloids	487600	202445	2.40855	1.94246	Higher in Level 1
qk011603	Adenine	Nucleotides and derivatives	6686000	4.30091e+06	1.55456	1.23809	Higher in Level 1
pe57242-2	9-Hydroxy-13-oxo-10-octadecenoic Acid	Lipids	6774	4103.64	1.65073	1.00198	Higher in Level 1
mr122	9-Hydroxy-(10E,12Z,15Z)-octadecatrienoic acid	Lipids	42080	22527.3	1.86796	1.12221	Higher in Level 1
pe07109-2	9,17-Octadecadiene-12,14-diyne-1,11,16-triol	Lipids	4307.2	1695.18	2.54085	1.30233	Higher in Level 1
pe26261-1	7-Methyluric acid	Nucleotides and derivatives	682300	362145	1.88405	1.50631	Higher in Level 1
lpm0659	6-Methylmercaptopurine	Nucleotides and derivatives	10282000	6.45073e+06	1.59393	1.04392	Higher in Level 1
mr248	5-oxoproline	Amino acid and derivatives	15763000	9.29818e+06	1.69528	1.29202	Higher in Level 1
mr678	5-Methoxy-N,N-dimethyltryptamine	Alkaloids	239210	137273	1.74259	1.06516	Higher in Level 1
mr201	3-Hydroxykynurenine	Amino acid and derivatives	142840	93327.3	1.53053	1.24105	Higher in Level 1
pe57838-2	3-Aminosalicylic acid	Organic acid and derivatives	71260	32309.1	2.20557	1.15156	Higher in Level 1
qk004847-2	2-Thiophenecarboxylic acid	Others	2155000	463927	4.64512	2.59157	Higher in Level 1
ln0470-2	-	-	5635000	3.02909e+06	1.86029	1.20099	Higher in Level 1
ln0719	-	-	9243	5301.82	1.74336	1.0812	Higher in Level 1
lpm0181-2	-	-	142500	91609.1	1.55552	1.21738	Higher in Level 1
mr051	-	-	49360	22539.1	2.18997	1.72421	Higher in Level 1
mr099	-	-	68530	26700	2.56667	1.34866	Higher in Level 1
mr115-3	-	-	9669	5927.82	1.63112	1.03172	Higher in Level 1
mr1170	-	-	587900	131091	4.48467	2.25203	Higher in Level 1
mr1308	-	-	63330	18940.9	3.34356	1.71715	Higher in Level 1
mr1334	-	-	663500	406936	1.63048	1.29978	Higher in Level 1
mr194	-	-	199740	73636.4	2.71252	1.57656	Higher in Level 1
mr2020	-	-	1124700	547182	2.05544	1.16686	Higher in Level 1
mr2039	-	-	21581	13389.1	1.61183	1.09158	Higher in Level 1
mr204	-	-	110630	70300	1.57368	1.03215	Higher in Level 1
mr2043	-	-	34436	22863.6	1.50615	1.1227	Higher in Level 1
mr2053	-	-	10025	6180	1.62217	1.02519	Higher in Level 1
mr2058	-	-	251940	89536.4	2.81383	1.52244	Higher in Level 1
mr2083	-	-	63963	27503.6	2.32562	1.34394	Higher in Level 1
mr247	-	-	22460000	1.35209e+07	1.66113	1.51444	Higher in Level 1
mr609	-	-	19091.9	5436.73	3.51166	1.00915	Higher in Level 1
mr677	-	-	39570	12797.3	3.09207	2.21102	Higher in Level 1
mr774-2	-	-	98110	60909.1	1.61076	1.48525	Higher in Level 1
mr923	-	-	18352	11664.5	1.57331	1.22506	Higher in Level 1
mr946	-	-	19654	7701.82	2.55186	1.34221	Higher in Level 1
mr956-2	-	-	7328	3256.82	2.25005	1.55618	Higher in Level 1
mr958	-	-	24490	14303.1	1.71222	1.05741	Higher in Level 1
pe00239-1	-	-	22172.2	7565.91	2.93054	1.92392	Higher in Level 1
pe00582-1	-	-	84060	46954.5	1.79024	1.38027	Higher in Level 1
pe01243-1	-	-	52460	18729.1	2.80099	1.58316	Higher in Level 1
pe02025-2	-	-	30230	16756.4	1.80409	1.47175	Higher in Level 1
pe03044-1	-	-	8328	5490	1.51694	1.01354	Higher in Level 1
pe03095-1	-	-	9458	5234.55	1.80684	1.02969	Higher in Level 1
pe03136-1	-	-	18470	8656.36	2.13369	1.7549	Higher in Level 1
pe04069-1	-	-	52260	31675.5	1.64986	1.03364	Higher in Level 1
pe04088-2	-	-	68800	35733.6	1.92536	2.1748	Higher in Level 1
pe04102-2	-	-	159700	90969.1	1.75554	1.95954	Higher in Level 1
pe04254-1	-	-	19760	12646.4	1.5625	1.22347	Higher in Level 1
pe04432-2	-	-	100080	60509.1	1.65397	1.16487	Higher in Level 1
pe05760-1	-	-	126180	24030	5.25094	2.64231	Higher in Level 1
pe05771-1	-	-	409600	128827	3.17945	2.43778	Higher in Level 1
pe05801-1	-	-	302300	100273	3.01478	2.38446	Higher in Level 1
pe05929-1	-	-	15132	8503.55	1.77949	1.37128	Higher in Level 1
pe06965-2	-	-	34129	20985.5	1.62632	1.1492	Higher in Level 1
pe07081-1	-	-	12895	6632.73	1.94415	1.12543	Higher in Level 1
pe07700-1	-	-	1568300	430873	3.63982	2.07778	Higher in Level 1
pe08695-1	-	-	19230	8192.73	2.3472	1.71791	Higher in Level 1
pe08809-1	-	-	34150	19927.3	1.71373	1.51015	Higher in Level 1
pe08814-1	-	-	326150	157327	2.07307	1.43778	Higher in Level 1
pe09089-1	-	-	17627	6146.09	2.868	1.16237	Higher in Level 1
pe09803-1	-	-	266000	105664	2.51742	1.34701	Higher in Level 1
pe09838-2	-	-	100690	45891.8	2.19407	1.21069	Higher in Level 1
pe10995-1	-	-	78321	23710	3.30329	1.27996	Higher in Level 1
pe11779-1	-	-	22040	12637.1	1.74407	1.09441	Higher in Level 1
pe11919-1	-	-	5782.8	661.664	8.73979	2.45254	Higher in Level 1
pe12623-1	-	-	243300	68550	3.54923	1.8062	Higher in Level 1
pe12839-1	-	-	127690	53167.3	2.40167	1.10269	Higher in Level 1
pe13145-2	-	-	41297	17944.5	2.30137	1.1322	Higher in Level 1
pe13535-1	-	-	116180	28345.5	4.09872	1.51284	Higher in Level 1
pe13556-1	-	-	180950	43854.5	4.12614	1.32703	Higher in Level 1
pe13598-1	-	-	45881	13273.6	3.45655	1.72334	Higher in Level 1
pe14709-2	-	-	574200	287218	1.99918	1.60155	Higher in Level 1
pe14909-2	-	-	36730	20909.1	1.75665	1.32805	Higher in Level 1
pe15528-1	-	-	109550	71274.5	1.53701	1.16849	Higher in Level 1
pe15715-2	-	-	120620	56257.3	2.14408	1.14192	Higher in Level 1
pe15830-1	-	-	37170	21273.6	1.74723	1.15298	Higher in Level 1
pe15987-2	-	-	51710	26700	1.9367	1.54173	Higher in Level 1
pe16466-1	-	-	169760	85581.8	1.9836	1.4563	Higher in Level 1
pe16473-1	-	-	27265	13839.1	1.97014	1.30306	Higher in Level 1
pe16683-1	-	-	26439	14063.6	1.87995	1.16645	Higher in Level 1
pe17000-2	-	-	15234	7952.73	1.91557	1.36483	Higher in Level 1
pe17030-2	-	-	391200	246455	1.58731	1.0886	Higher in Level 1
pe17502-1	-	-	471100	275264	1.71145	1.39386	Higher in Level 1
pe18463-1	-	-	44530	26727.3	1.66609	1.32607	Higher in Level 1
pe19456-1	-	-	130360	35363.6	3.68627	1.84327	Higher in Level 1
pe20604-2	-	-	248200	102236	2.42771	1.46508	Higher in Level 1
pe21318-1	-	-	1556600	497164	3.13096	2.26366	Higher in Level 1
pe21417-1	-	-	117910	74963.6	1.5729	1.38454	Higher in Level 1
pe22385-2	-	-	18484	10615.2	1.74128	1.18374	Higher in Level 1
pe23038-1	-	-	15988.6	7623.09	2.09739	1.1807	Higher in Level 1
pe23287-1	-	-	117400	61918.2	1.89605	1.66584	Higher in Level 1
pe23396-1	-	-	394420	95836.4	4.11556	1.71541	Higher in Level 1
pe23638-2	-	-	8223.4	1302.24	6.31483	1.88833	Higher in Level 1
pe24341-1	-	-	13996	7893.64	1.77307	1.47263	Higher in Level 1
pe24593-2	-	-	23980	10490	2.28599	1.20899	Higher in Level 1
pe25455-1	-	-	72960	17589.1	4.14803	1.98568	Higher in Level 1
pe25510-1	-	-	75490	16888.2	4.46999	2.44847	Higher in Level 1
pe26231-2	-	-	13698000	8.21727e+06	1.66698	1.66341	Higher in Level 1
pe26276-2	-	-	549500	145800	3.76886	2.31743	Higher in Level 1
pe26352-1	-	-	43440	12527.3	3.46763	1.64356	Higher in Level 1
pe26355-1	-	-	20047	10259.1	1.95407	1.35398	Higher in Level 1
pe26381-1	-	-	71940	46536.4	1.54589	1.18403	Higher in Level 1
pe26479-1	-	-	5449.1	2182.36	2.49688	1.09182	Higher in Level 1
pe27204-1	-	-	7914000	4.80773e+06	1.6461	1.57553	Higher in Level 1
pe27214-1	-	-	5775000	3.02509e+06	1.90903	1.82849	Higher in Level 1
pe27223-1	-	-	3868000	2.18791e+06	1.7679	1.71191	Higher in Level 1
pe27322-1	-	-	53810	33133.6	1.62403	1.25994	Higher in Level 1
pe27434-1	-	-	292320	121627	2.40341	1.20818	Higher in Level 1
pe27471-2	-	-	119050	76254.5	1.56122	1.28855	Higher in Level 1
pe27480-1	-	-	94575	18076.4	5.23197	1.31476	Higher in Level 1
pe27542-2	-	-	72570	38054.5	1.907	1.49049	Higher in Level 1
pe27622-2	-	-	37296	19607.3	1.90215	1.07322	Higher in Level 1
pe28181-2	-	-	1392000	881273	1.57953	1.58419	Higher in Level 1
pe28214-2	-	-	234100	145564	1.60823	1.06593	Higher in Level 1
pe28289-2	-	-	79528	19904.5	3.99547	1.32182	Higher in Level 1
pe28462-1	-	-	1808790	459145	3.93947	1.41049	Higher in Level 1
pe28622-2	-	-	35500	13296.9	2.66979	2.11638	Higher in Level 1
pe29159-2	-	-	519900	341055	1.52439	1.37161	Higher in Level 1
pe29161-1	-	-	2083000	1.25918e+06	1.65425	1.56556	Higher in Level 1
pe29167-1	-	-	725600	452900	1.60212	1.58961	Higher in Level 1
pe29280-2	-	-	115158	37775.5	3.04849	1.06841	Higher in Level 1
pe29305-2	-	-	187970	34581.8	5.43552	2.07508	Higher in Level 1
pe29347-1	-	-	3543100	950373	3.72812	2.85287	Higher in Level 1
pe29356-1	-	-	209730	107873	1.94424	1.39284	Higher in Level 1
pe29384-1	-	-	97390	43427.3	2.2426	1.07422	Higher in Level 1
pe29412-1	-	-	27491	10250	2.68205	1.6327	Higher in Level 1
pe29779-1	-	-	51400	22745.5	2.25979	1.75159	Higher in Level 1
pe30162-1	-	-	71970	28208.2	2.55139	1.87372	Higher in Level 1
pe30216-1	-	-	11969	7872.73	1.52031	1.00274	Higher in Level 1
pe30236-1	-	-	61740	40163.6	1.53721	1.02786	Higher in Level 1
pe30297-2	-	-	45930	29622.7	1.5505	1.32457	Higher in Level 1
pe30472-2	-	-	18401	8554.55	2.15102	1.3463	Higher in Level 1
pe30904-1	-	-	11543.5	3551.77	3.25008	2.13403	Higher in Level 1
pe31302-1	-	-	111330	49877.3	2.23208	1.93489	Higher in Level 1
pe31355-1	-	-	165840	45100	3.67716	1.98572	Higher in Level 1
pe32476-2	-	-	15298	6291.82	2.43141	1.63852	Higher in Level 1
pe32486-1	-	-	101630	57381.8	1.77112	1.34822	Higher in Level 1
pe34988-1	-	-	171970	87263.6	1.97069	1.51895	Higher in Level 1
pe35001-1	-	-	41900000	1.73455e+07	2.41562	2.00469	Higher in Level 1
pe35238-1	-	-	73962	14612.7	5.06148	1.54091	Higher in Level 1
pe35573-2	-	-	21005	13130	1.59977	1.03874	Higher in Level 1
pe35958-2	-	-	19860	9698.27	2.04779	2.05137	Higher in Level 1
pe36901-2	-	-	305400	195282	1.56389	1.31634	Higher in Level 1
pe37117-1	-	-	70950	45245.5	1.56811	1.1168	Higher in Level 1
pe37147-1	-	-	20185	13227.3	1.52601	1.21317	Higher in Level 1
pe37158-2	-	-	24448	7657.27	3.19278	2.17198	Higher in Level 1
pe38037-2	-	-	88590	22362.7	3.9615	1.54823	Higher in Level 1
pe38215-1	-	-	15252	7994.98	1.9077	1.7847	Higher in Level 1
pe38442-1	-	-	345400	226264	1.52654	1.42874	Higher in Level 1
pe39042-1	-	-	1568400	608636	2.57691	1.32173	Higher in Level 1
pe39988-1	-	-	869300	383818	2.26487	1.52291	Higher in Level 1
pe40045-1	-	-	29644	6736.27	4.40065	1.50371	Higher in Level 1
pe40048-1	-	-	160875	20479.1	7.85557	1.32254	Higher in Level 1
pe40099-1	-	-	63630	41872.7	1.5196	1.27748	Higher in Level 1
pe40108-2	-	-	621180	142931	4.34602	1.73731	Higher in Level 1
pe40257-1	-	-	42026	8705.64	4.82745	1.76656	Higher in Level 1
pe40766-2	-	-	44205	13420	3.29396	1.41163	Higher in Level 1
pe40793-1	-	-	87740	43974.5	1.99525	1.9275	Higher in Level 1
pe40824-1	-	-	2431800	1.03718e+06	2.34462	1.97537	Higher in Level 1
pe40857-1	-	-	102850	43006.4	2.39151	1.5346	Higher in Level 1
pe40916-1	-	-	211550	82500	2.56424	1.61976	Higher in Level 1
pe41040-1	-	-	199481	44563.3	4.47635	1.74596	Higher in Level 1
pe41702-2	-	-	10503000	3.22341e+06	3.25835	2.94632	Higher in Level 1
pe41984-2	-	-	16553.2	3724.61	4.44428	1.87641	Higher in Level 1
pe42898-2	-	-	5208.57	1310.46	3.9746	1.9017	Higher in Level 1
pe42976-1	-	-	59680	29337.3	2.03427	1.65002	Higher in Level 1
pe43021-1	-	-	11898	5514.55	2.15757	1.81721	Higher in Level 1
pe43127-1	-	-	335600	170136	1.97254	1.59951	Higher in Level 1
pe43480-1	-	-	344100	211873	1.62409	1.22064	Higher in Level 1
pe43490-1	-	-	358900	234091	1.53317	1.09188	Higher in Level 1
pe43515-1	-	-	142140	70290.9	2.02217	1.95337	Higher in Level 1
pe44110-1	-	-	917100	479582	1.91229	1.69141	Higher in Level 1
pe44728-1	-	-	16590	8048.18	2.06134	1.07173	Higher in Level 1
pe46443-1	-	-	735400	378818	1.9413	1.61004	Higher in Level 1
pe46722-1	-	-	217900	108964	1.99975	1.55586	Higher in Level 1
pe46832-2	-	-	119130	32470	3.66893	2.44974	Higher in Level 1
pe47638-1	-	-	104760	62218.2	1.68375	1.1968	Higher in Level 1
pe47750-1	-	-	25110	15281.8	1.64313	1.22701	Higher in Level 1
pe48411-1	-	-	911800	507245	1.79755	1.02357	Higher in Level 1
pe48415-2	-	-	60480	39709.1	1.52308	1.12372	Higher in Level 1
pe48438-2	-	-	235750	156200	1.50928	1.09874	Higher in Level 1
pe49500-2	-	-	20394	11103.6	1.8367	1.40486	Higher in Level 1
pe50186-1	-	-	21102	11964	1.76379	1.45457	Higher in Level 1
pe50290-1	-	-	39150	19160	2.04332	1.42485	Higher in Level 1
pe50291-1	-	-	129840	32150.9	4.03846	1.84269	Higher in Level 1
pe50325-1	-	-	16899	6278	2.69178	1.43904	Higher in Level 1
pe50351-1	-	-	353410	86181.8	4.10075	2.14196	Higher in Level 1
pe50393-1	-	-	521000	159527	3.2659	2.40394	Higher in Level 1
pe51350-1	-	-	1429906	281821	5.0738	2.21736	Higher in Level 1
pe51400-2	-	-	93827	20085.5	4.67139	1.71781	Higher in Level 1
pe51500-2	-	-	14221	8949.09	1.5891	1.3029	Higher in Level 1
pe52139-1	-	-	31669	17388.2	1.82129	1.61039	Higher in Level 1
pe52289-2	-	-	314970	106945	2.94515	1.5193	Higher in Level 1
pe52299-1	-	-	433090	148673	2.91304	1.53937	Higher in Level 1
pe53063-2	-	-	93218	28290.9	3.29498	1.06666	Higher in Level 1
pe54881-2	-	-	61290	33882.7	1.80889	1.70425	Higher in Level 1
pe54966-1	-	-	150360	39399.7	3.81627	3.17692	Higher in Level 1
pe55151-1	-	-	885400	538655	1.64373	1.10871	Higher in Level 1
pe56260-1	-	-	165997	31134.5	5.3316	2.03405	Higher in Level 1
pe56842-1	-	-	44130	14702.7	3.00148	1.19602	Higher in Level 1
pe56886-1	-	-	205200	127755	1.60621	1.30023	Higher in Level 1
pe56946-1	-	-	2793000	1.67036e+06	1.67209	1.71491	Higher in Level 1
pe56949-2	-	-	36760	14837.3	2.47754	1.9527	Higher in Level 1
pe56966-1	-	-	105520	42102.9	2.50624	2.09188	Higher in Level 1
pe57051-1	-	-	1907300	656009	2.90743	2.11704	Higher in Level 1
pe57064-2	-	-	4131000	2624000	1.57431	1.18674	Higher in Level 1
pe57079-1	-	-	91550	39963.6	2.29083	1.96759	Higher in Level 1
pe57099-1	-	-	224937	134057	1.67792	1.2458	Higher in Level 1
pe57102-2	-	-	14792	8378.18	1.76554	1.41324	Higher in Level 1
pe57757-1	-	-	227090	125473	1.80988	1.19238	Higher in Level 1
pe57808-1	-	-	182050	62327.3	2.92087	2.38955	Higher in Level 1
pe57834-2	-	-	28675	10818.4	2.65059	2.13641	Higher in Level 1
pe57854-1	-	-	30379	4971.82	6.11024	3.21932	Higher in Level 1
pe57858-1	-	-	18530	12152.7	1.52476	1.18979	Higher in Level 1
pe57978-1	-	-	65840	28818.2	2.28467	1.47006	Higher in Level 1
pe58004-1	-	-	263200	88009.1	2.9906	2.15963	Higher in Level 1
pe58685-1	-	-	270800	99690.9	2.7164	2.18284	Higher in Level 1
pe58705-2	-	-	345900	161700	2.13915	1.81829	Higher in Level 1
pe58708-2	-	-	79020	36969.1	2.13746	1.88658	Higher in Level 1
pe58759-2	-	-	98240	19098.9	5.14375	3.0569	Higher in Level 1
pe58803-1	-	-	89410	35518.2	2.5173	1.19712	Higher in Level 1
pe58834-2	-	-	33020	21304.5	1.5499	1.04269	Higher in Level 1
pe58852-1	-	-	1630180	744927	2.18837	1.04134	Higher in Level 1
pe58854-1	-	-	11976000	5.98836e+06	1.99988	1.84827	Higher in Level 1
pe58920-1	-	-	87209	29169.1	2.98977	1.99083	Higher in Level 1
pe58945-1	-	-	195740	128591	1.52219	1.03985	Higher in Level 1
pe59657-1	-	-	48199.8	30273.6	1.59214	1.00641	Higher in Level 1
pe59704-2	-	-	141750	86600	1.63684	1.03785	Higher in Level 1
pe59718-2	-	-	85467	41893.6	2.0401	1.13468	Higher in Level 1
pe59816-2	-	-	164160	89300	1.8383	1.55746	Higher in Level 1
pe59822-1	-	-	2181600	1.11255e+06	1.96091	1.81216	Higher in Level 1
pe59875-1	-	-	150458	53936.4	2.78955	1.05412	Higher in Level 1
pe60636-2	-	-	57860	23190.9	2.49494	1.99902	Higher in Level 1
pe60677-1	-	-	80020	20280	3.94576	2.59162	Higher in Level 1
pe60703-2	-	-	245030	146082	1.67735	1.40126	Higher in Level 1
pe60724-1	-	-	270700	161373	1.67748	1.27343	Higher in Level 1
pe60781-1	-	-	2113600	1.03019e+06	2.05166	1.93213	Higher in Level 1
pe60821-1	-	-	1995400	1.19845e+06	1.66498	1.21199	Higher in Level 1
pe60829-1	-	-	880500	229300	3.83995	2.11916	Higher in Level 1
pe60831-1	-	-	49310	26679.1	1.84826	1.27559	Higher in Level 1
pe60872-2	-	-	196020	75234.5	2.60545	1.2019	Higher in Level 1
pe60921-1	-	-	215823	65272.7	3.30648	1.00447	Higher in Level 1
pe60931-1	-	-	201240	110736	1.81729	1.28562	Higher in Level 1
pe60939-1	-	-	346840	156619	2.21454	1.91786	Higher in Level 1
PeS0192	-	-	1759500	552909	3.18226	1.682	Higher in Level 1
qk008939	-	-	611800	300182	2.0381	1.24468	Higher in Level 1
qk009713	-	-	61820	29764.5	2.07697	1.5887	Higher in Level 1
qk010788	-	-	54490	27863.6	1.9556	1.38406	Higher in Level 1
qk011715	-	-	90410	36004.5	2.51107	1.28672	Higher in Level 1
qk014647-2	-	-	195440	114555	1.70609	1.2284	Higher in Level 1
qk022549	-	-	598300	228873	2.61412	1.8457	Higher in Level 1
qk024411-2	-	-	1291300	592900	2.17794	1.50809	Higher in Level 1
qk026362	-	-	27810	18036.4	1.54189	1.08385	Higher in Level 1
qk074845	-	-	144410	48387.3	2.98446	1.99039	Higher in Level 1
qk080634	-	-	1654400	457636	3.6151	1.95585	Higher in Level 1
qk084355-2	-	-	2102000	817545	2.57111	2.09771	Higher in Level 1
qk086299-2	-	-	19121	12744.5	1.50033	1.00895	Higher in Level 1
qk100757	-	-	13262	8097.27	1.63784	1.02385	Higher in Level 1
qk110102	-	-	1246300	322255	3.86744	2.60592	Higher in Level 1
qk111210	-	-	141590	83681.8	1.692	1.44671	Higher in Level 1
mr148	Vitexin-2''-O-glucoside	Flavonoids	18038	32879.1	0.548616	1.29037	Higher in Level 4&5
qk084381-2	Uridine	Nucleotide and derivatives	12362	25009.1	0.4943	1.06888	Higher in Level 4&5
pe58830-1	p-Coumaroyl threonic acid	Organic acid and derivatives	3218809	9.18782e+06	0.350334	2.38718	Higher in Level 4&5
mr815	Nicotinic Acid Methyl Ester (Methyl Nicotinate)	Vitamins	77720	209064	0.371753	1.87089	Higher in Level 4&5
mr1219	Nicotiflorin	Flavonoids	23226	56072.7	0.414212	1.56563	Higher in Level 4&5
pe37872-1	L-Rhamnose	Saccharides and alcohols	7239	13242.7	0.54664	1.47208	Higher in Level 4&5
mr1068	Liquiritin	Flavonoids	10839	35550.9	0.304887	2.26734	Higher in Level 4&5
mr1129	Kaempferol-3-O-(6''-malonyl)galactoside	Flavonoids	2420.8	3637.45	0.66552	1.66361	Higher in Level 4&5
mr042	Isorhamnetin-3-O-rutinoside	Flavonoids	40331	87072.7	0.463188	1.86315	Higher in Level 4&5
pe32291-1	Hesperetin O-Glucuronic acid	Flavonoids	43677	243782	0.179164	2.96866	Higher in Level 4&5
ln0246	Guanosine 3',5'-cyclic monophosphate	Nucleotides and derivatives	16508	25195.5	0.655198	1.07332	Higher in Level 4&5
pe46342-1	Anthranilate-1-O-Sophoroside	Alkaloids	672400	1.28682e+06	0.522529	1.35429	Higher in Level 4&5
mr1002	5,4'-Dihydroxy-7-methoxyflavanone (Sakuranetin)	Flavonoids	5048	7800.91	0.647104	1.26219	Higher in Level 4&5
mr1082	3'-O-Methyltricetin-5-O-glucoside	Flavonoids	24359	46236.4	0.526836	1.50777	Higher in Level 4&5
qk116837	2-Deoxyribose-1-phosphate	Saccharides and Alcohols	130540	431655	0.302418	1.84332	Higher in Level 4&5
ln0489	-	-	1450.9	4073.18	0.356208	1.25216	Higher in Level 4&5
lpm0506	-	-	4215.6	8727.27	0.483038	1.3704	Higher in Level 4&5
lpm0806-2	-	-	142200	221455	0.642118	1.25846	Higher in Level 4&5
mr2036	-	-	31310	49963.6	0.626656	1.2966	Higher in Level 4&5
mr2102	-	-	8490.3	25297.3	0.335621	2.07011	Higher in Level 4&5
mr822-3	-	-	22526	55318.2	0.407208	1.91236	Higher in Level 4&5
pe02157-2	-	-	22165	88650.9	0.250026	2.16603	Higher in Level 4&5
pe02989-1	-	-	309900	588727	0.52639	1.50467	Higher in Level 4&5
pe05948-1	-	-	5096	11365.8	0.448362	1.7536	Higher in Level 4&5
pe07866-1	-	-	32311	123087	0.262505	2.41513	Higher in Level 4&5
pe09898-2	-	-	35806.4	56409.1	0.634763	1.54011	Higher in Level 4&5
pe13707-1	-	-	54835	134625	0.407315	1.47515	Higher in Level 4&5
pe14020-2	-	-	16669	37509.1	0.444399	1.54568	Higher in Level 4&5
pe14645-2	-	-	61273	150336	0.407573	1.71578	Higher in Level 4&5
pe14794-1	-	-	544.48	5686.15	0.0957556	1.04541	Higher in Level 4&5
pe15636-2	-	-	10397	15530	0.669478	1.53828	Higher in Level 4&5
pe15687-2	-	-	8387	13213.6	0.634723	1.0175	Higher in Level 4&5
pe16627-1	-	-	88858	156396	0.568159	1.7413	Higher in Level 4&5
pe18081-1	-	-	11169	31092.7	0.359216	1.25217	Higher in Level 4&5
pe18467-1	-	-	125240	339118	0.369311	1.54645	Higher in Level 4&5
pe19524-1	-	-	18022	27255.5	0.661225	1.26638	Higher in Level 4&5
pe20748-2	-	-	85904	133709	0.642469	1.3553	Higher in Level 4&5
pe21403-1	-	-	940700	1.75582e+06	0.535762	1.06808	Higher in Level 4&5
pe21886-1	-	-	28117	54327.3	0.517549	1.36948	Higher in Level 4&5
pe26433-1	-	-	190800	298364	0.639488	1.38577	Higher in Level 4&5
pe26456-2	-	-	111848	391909	0.285393	2.08617	Higher in Level 4&5
pe26492-1	-	-	14735	28818.2	0.511309	1.45213	Higher in Level 4&5
pe27378-1	-	-	23752.5	36111.8	0.657749	1.33418	Higher in Level 4&5
pe27395-1	-	-	624660	1.10927e+06	0.563126	1.21868	Higher in Level 4&5
pe27439-1	-	-	11412	34136.4	0.334306	1.98337	Higher in Level 4&5
pe28377-2	-	-	67700	131727	0.513941	1.34773	Higher in Level 4&5
pe29189-1	-	-	571570	1.08264e+06	0.527943	1.23963	Higher in Level 4&5
pe29803-1	-	-	66831	423145	0.157939	2.6191	Higher in Level 4&5
pe30311-2	-	-	3380800	8.25255e+06	0.409668	1.26227	Higher in Level 4&5
pe30382-1	-	-	32191.5	142637	0.225688	2.44954	Higher in Level 4&5
pe30397-1	-	-	5134.9	15750	0.326025	1.95075	Higher in Level 4&5
pe30423-2	-	-	36484	71755.5	0.508449	1.37685	Higher in Level 4&5
pe30748-1	-	-	37770	71427.3	0.52879	1.11594	Higher in Level 4&5
pe31304-1	-	-	11159.6	30172.7	0.369857	1.18282	Higher in Level 4&5
pe32356-1	-	-	106770	298927	0.357177	1.69532	Higher in Level 4&5
pe33218-1	-	-	11514	58927.3	0.195393	2.85675	Higher in Level 4&5
pe33264-1	-	-	25970.4	42043.6	0.617701	1.035	Higher in Level 4&5
pe34270-1	-	-	45522.7	72810	0.625226	1.03099	Higher in Level 4&5
pe36002-1	-	-	23097	34854.5	0.662668	1.18976	Higher in Level 4&5
pe37091-1	-	-	8723.1	27726.4	0.314614	2.31696	Higher in Level 4&5
pe37453-1	-	-	36987.4	56596.4	0.65353	1.46549	Higher in Level 4&5
pe38850-1	-	-	92740	153291	0.604993	1.27891	Higher in Level 4&5
pe40069-1	-	-	37446	61085.5	0.61301	1.19124	Higher in Level 4&5
pe40850-1	-	-	35696	167555	0.213041	2.3546	Higher in Level 4&5
pe41872-1	-	-	2194.83	135665	0.0161783	3.9103	Higher in Level 4&5
pe42625-2	-	-	52381	121255	0.431992	1.76779	Higher in Level 4&5
pe42668-1	-	-	39758	61563.6	0.645803	1.22672	Higher in Level 4&5
pe42733-1	-	-	46097.9	76871.8	0.599672	1.7536	Higher in Level 4&5
pe42738-1	-	-	22004.7	51253.8	0.429328	1.63274	Higher in Level 4&5
pe43444-1	-	-	92900	215455	0.431181	1.52617	Higher in Level 4&5
pe43688-1	-	-	11366	37030.9	0.306933	1.93235	Higher in Level 4&5
pe43719-1	-	-	438160	838727	0.522411	1.36566	Higher in Level 4&5
pe44454-1	-	-	121829	217297	0.560658	1.18417	Higher in Level 4&5
pe45656-1	-	-	20301	40409.1	0.502387	1.19877	Higher in Level 4&5
pe46290-2	-	-	17604	53627.3	0.328266	1.5394	Higher in Level 4&5
pe46415-2	-	-	25888	63280.9	0.409097	1.34721	Higher in Level 4&5
pe46444-1	-	-	124401	446845	0.278398	2.56325	Higher in Level 4&5
pe46453-1	-	-	210780	385845	0.546281	1.4785	Higher in Level 4&5
pe46462-1	-	-	12578.1	25829.2	0.486972	1.10721	Higher in Level 4&5
pe47428-2	-	-	25954.7	150081	0.172938	1.51626	Higher in Level 4&5
pe48197-2	-	-	42150	95881.8	0.439604	1.59692	Higher in Level 4&5
pe50159-1	-	-	15766	38399.3	0.410581	1.30723	Higher in Level 4&5
pe50204-2	-	-	1025200	2.26182e+06	0.453264	1.32143	Higher in Level 4&5
pe52121-1	-	-	21280	45981.8	0.462792	1.4035	Higher in Level 4&5
pe54186-2	-	-	34825	90272.7	0.385775	1.63449	Higher in Level 4&5
pe56899-1	-	-	8357.8	20128.6	0.415219	1.59758	Higher in Level 4&5
pe56927-1	-	-	9184	14197.3	0.646885	1.1632	Higher in Level 4&5
pe56961-1	-	-	214750	411727	0.521583	1.34693	Higher in Level 4&5
pe57011-1	-	-	319390	742000	0.430445	1.7965	Higher in Level 4&5
pe57019-2	-	-	182430	368564	0.494976	1.43005	Higher in Level 4&5
pe57073-2	-	-	20914	113645	0.184028	2.57899	Higher in Level 4&5
pe57091-1	-	-	46225.8	284092	0.162714	3.34078	Higher in Level 4&5
pe57785-2	-	-	21993	38118.2	0.576969	1.46899	Higher in Level 4&5
pe57905-1	-	-	11870.6	36672.7	0.32369	1.63055	Higher in Level 4&5
pe57958-1	-	-	9099.3	31687.4	0.287159	1.88812	Higher in Level 4&5
pe58041-1	-	-	7451.63	41479.1	0.179648	2.78464	Higher in Level 4&5
pe58701-1	-	-	58660	118191	0.496316	1.56984	Higher in Level 4&5
pe58717-2	-	-	7718	14330.9	0.538556	1.28067	Higher in Level 4&5
pe58850-1	-	-	873400	1.39873e+06	0.624425	1.27917	Higher in Level 4&5
pe58874-1	-	-	5147.9	9854.55	0.522388	1.74443	Higher in Level 4&5
pe58879-1	-	-	258810	552273	0.468627	1.54086	Higher in Level 4&5
pe58882-1	-	-	37293.2	71763.6	0.519667	2.02485	Higher in Level 4&5
pe58950-1	-	-	343590	598200	0.574373	1.55711	Higher in Level 4&5
pe58985-1	-	-	63132	140264	0.450095	1.04923	Higher in Level 4&5
pe59745-1	-	-	102190	208082	0.491105	1.16062	Higher in Level 4&5
pe59771-2	-	-	11939.7	38433.6	0.310658	2.31078	Higher in Level 4&5
pe59803-1	-	-	27270	48341.8	0.564108	1.02901	Higher in Level 4&5
pe59833-2	-	-	13170	29171.8	0.451463	1.42309	Higher in Level 4&5
pe59843-2	-	-	20357	41336.4	0.492472	1.48688	Higher in Level 4&5
pe59883-2	-	-	61980	179327	0.345625	1.85418	Higher in Level 4&5
pe59904-1	-	-	83644.4	165641	0.504974	1.57074	Higher in Level 4&5
pe60618-1	-	-	61630	101827	0.605241	1.26835	Higher in Level 4&5
pe60697-1	-	-	26840	45936.4	0.584287	1.19436	Higher in Level 4&5
pe60704-2	-	-	10790.5	37989.1	0.284042	1.83484	Higher in Level 4&5
pe60709-2	-	-	49753	131109	0.379478	2.10588	Higher in Level 4&5
pe60759-2	-	-	951059	1.97591e+06	0.481327	2.26607	Higher in Level 4&5
pe60808-2	-	-	11402.7	31718.2	0.3595	1.87822	Higher in Level 4&5
pe60814-1	-	-	62632.3	195686	0.320065	1.57426	Higher in Level 4&5
pe60837-2	-	-	110250	257327	0.428443	1.66091	Higher in Level 4&5
pe60856-2	-	-	3230800	1.06164e+07	0.304323	2.06044	Higher in Level 4&5
qk084368	-	-	37700	62854.5	0.599798	1.33673	Higher in Level 4&5
qk084453	-	-	18677	46586.5	0.400911	1.48384	Higher in Level 4&5
qk096776	-	-	31101	69063.6	0.450324	1.60436	Higher in Level 4&5
sn0679	-	-	5712	9760.91	0.585191	1.26311	Higher in Level 4&5
