# Supplementary material for: Combined nature and human selections reshaped peach fruit metabolome
Source: Genome Biol. 2022 Jul 4;23:146. doi: 10.1186/s13059-022-02719-6 (PMC9254577; doi:10.1186/s13059-022-02719-6)
Supplement: Supplementary file 29 — Additional file 29: Table S28. Metabolite content changes in peach fruits after cold treatment. [file 13059_2022_2719_MOESM29_ESM.xlsx]

## Sheet: Sheet1
Additional file 29: Table S28. Metabolite content changes in peach fruits after cold treatment.
Metabolite ID	Compounds	Class	0 d	6 d	Fold change of 6d/0d	P value
mr169	Betaine	Alkaloids	617640	962155	1.55779	0.0325011
mr1325	L-Leucine	Amino acid and derivatives	48513500	103924000	2.14217	0.0136911
pe25259-1	L-Valine	Amino acid and derivatives	26607000	52888500	1.98777	0.00409373
mr1327	L-Aspartic acid	Amino acid and derivatives	1487050	2754300	1.85219	0.0302151
mr1263	Naringenin	Flavonoids	2888.4	7003.55	2.42472	0.00548686
mr2096	5'-Deoxy-5'-Methylthioadenosine	Nucleotide and derivatives	9422550	20160000	2.13955	0.00255824
mr1193	N2, N2-Dimethylguanosine	Nucleotide and derivatives	14071.5	21387	1.51988	0.00448023
PeS0069	D-Sorbitol	Saccharides and alcohols	3075000	5319200	1.72982	0.0277529
pe33225-1	5-Hydroxyindoleacetic acid	Alkaloids	6009.65	3568.5	0.593795	0.00732457
qk000070	L-Histidine	Amino acid and derivatives	10418150	6021800	0.57801	0.0463238
mr1438	L-Asparagine	Amino acid and derivatives	66870000	38284500	0.572521	0.0189149
mr1267	DL-Homocysteine	Amino acid and derivatives	575600	158850	0.275973	0.00578091
pe32291-1	Hesperetin O-Glucuronic acid	Flavonoids	43096	20367	0.472596	0.00922023
pe47523-1	Genistein (4',5,7-Trihydroxyisoflavone)	Flavonoids	7282.2	2407.5	0.330601	0.0135191
mr693	Xanthosine	Nucleotide and derivatives	161050	78641	0.488302	0.00647849
mr1373	Guanosine	Nucleotide and derivatives	2397300	1167500	0.487006	0.00510593
mr1453	Adenosine	Nucleotide and derivatives	3819850	1631600	0.427137	0.0103596
mr177	Aminopurine	Nucleotide and derivatives	151525	61495.5	0.405844	0.0382574
pe45351-2	Glucogallin	Organic acid and derivatives	419615	261560	0.623333	0.0409514
sn0612	UROCANIC ACID(RG)	Organic acid and derivatives	70454	41089	0.583203	0.0470212
mws0180-N2	2,5-dihydroxybenzoic acid	Organic acid and derivatives	253155	135980	0.537141	0.0132238
lpm0558	trans-Cinnamaldehyde	Others	59060	36175.5	0.612521	0.0125459
mws0164-P2	Procyanidin A2	Others	23627.5	10281.5	0.43515	0.00993013
mr189	Indole-3-acetic acid (IAA)	Phytohormones	96171	45325.5	0.471301	0.00103119
mr617	Riboflavin	Vitamins	51274.5	22261.5	0.434163	0.0228409
