# Supplementary material for: Combined nature and human selections reshaped peach fruit metabolome
Source: Genome Biol. 2022 Jul 4;23:146. doi: 10.1186/s13059-022-02719-6 (PMC9254577; doi:10.1186/s13059-022-02719-6)
Supplement: Supplementary file 30 — Additional file 30: Table S29. Metabolite content changes in peach fruits after drought treatment. [file 13059_2022_2719_MOESM30_ESM.xlsx]

## Sheet: Sheet1
Additional file 30: Table S29. Metabolite content changes in peach fruits after drought treatment.
Metabolite ID	Compounds	Class	0d	6d	Fold change of 6d/0d	P value
mr2032	Indole-3-carboxylic acid	Alkaloids	33217.5	91902.5	2.76669	0.00771649
pe05744-1	sn-Glycero-3-phosphocholine	Alkaloids	762920	1694450	2.22101	0.00827329
pe17595-1	senkirkine	Alkaloids	391870	651300	1.66203	0.00424199
mr1267	DL-Homocysteine	Amino acid and derivatives	646210	1305250	2.01985	0.000105704
pe23322-1	Glutathione reduced form	Amino acid and derivatives	232305	464300	1.99867	0.00485304
mr2040	6,7-Dihydroxycoumarin	Coumarin and derivatives	6876.2	89193	12.9713	0.000193904
qk065366	6,7-dihydroxycoumarin 7-O-quinic acid	Coumarin and derivatives	16574500	26113000	1.57549	0.00108676
sn0636	Tricin	Flavonoids	107760	2947850	27.3557	0.00557721
pe32291-1	Hesperetin O-Glucuronic acid	Flavonoids	17356.5	100239	5.7753	2.56138e-05
mr020-2	Luteolin 7-O-glucoside (Cynaroside)	Flavonoids	1641950	7428800	4.52438	8.01496e-05
pe47523-1	Genistein (4',5,7-Trihydroxyisoflavone)	Flavonoids	29177.5	102340	3.5075	0.000131319
pe53269-1	Phloridzin	Flavonoids	14073000	26436500	1.87853	0.000148206
mr048-2	Cyanidin 3,5-O-diglucoside (Cyanin)	Flavonoids	7016.4	12645	1.80221	0.0370717
mr1466	LysoPC 16:2 (2n isomer)	Lipids	147995	531010	3.58803	0.00064216
pe60115-1	LysoPE 18:3	Lipids	3304750	11033000	3.33853	0.000225958
pe12007-1	LysoPC 18:2	Lipids	48082.5	99357.5	2.0664	0.015301
mr1418	LysoPC 18:2 (2n isomer)	Lipids	746930	1214600	1.62612	0.000919243
pe14008-2	LysoPC 18:1	Lipids	412695	667590	1.61764	0.0208402
ln0261-2	12,13-EODE	Lipids	244365	370785	1.51734	0.000500253
mr1265	Inosine 5'-monophosphate	Nucleotides and derivatives	40067.5	101904	2.5433	0.0212869
mr1397	Succinyladenosine	Nucleotides and derivatives	74397.5	189050	2.54108	0.00137941
mr1453	Adenosine	Nucleotides and derivatives	2537600	5822050	2.29431	0.0032903
pe00094-1	Adenosine 5'-monophosphate	Nucleotides and derivatives	125905	272520	2.16449	0.0104002
mr177	Aminopurine	Nucleotides and derivatives	107384	214215	1.99484	0.0113272
mr1193	N2, N2-Dimethylguanosine	Nucleotides and derivatives	18390.5	36582.5	1.98921	0.0126393
mr2126	Guanosine 5'-monophosphate	Nucleotides and derivatives	41826.5	72730	1.73885	0.0165719
mr693	Xanthosine	Nucleotides and derivatives	87364	137395	1.57267	0.00422622
mr1373	Guanosine	Nucleotides and derivatives	1392650	2154450	1.54701	0.01857
ln0359	2-Isopropylmalate	Organic acid and derivatives	2284650	4182800	1.83083	0.000187596
pe36018-1	Eudesmoyl quinic acid	Organic acid and derivatives	291945	473740	1.6227	0.00381057
sn0612	UROCANIC ACID(RG)	Organic acid and derivatives	104118	159600	1.53287	0.0297274
lpm0558	trans-Cinnamaldehyde	Others	100715	281295	2.79298	0.000534858
mr1337-3	Coniferaldehyde	Others	29707	56124	1.88925	0.00185208
mr137	10-Formyl-THF	Others	7876350	12049000	1.52977	0.00430858
sn0631	(+)-cis,trans-Abscisic acid (ABA)	Phytohormones	16411000	74885000	4.5631	0.0001979
pe39777-1	D-Xylonic acid	Saccharides and alcohols	4484800	8773500	1.95627	0.00572292
sn0208	Maltotriose	Saccharides and alcohols	57500	91001	1.58263	0.00376263
pe37829-2	D-Glucose 6-phosphate	Saccharides and alcohols	3742400	5757500	1.53845	0.0175408
mr815	Nicotinic Acid Methyl Ester (Methyl Nicotinate)	Vitamins	26580	92175.5	3.46785	7.93316e-05
pe59750-2	Nicotinate	Vitamins	4873150	8189650	1.68057	0.00115422
mr013	Trigonelline	Alkaloids	6124300	2115900	0.345493	0.00520211
mr365	Cocamidopropyl betaine	Alkaloids	1480650	500405	0.337963	3.53227e-05
mr279	L-Tryptophan	Amino acid and derivatives	3769150	1786150	0.473887	0.000406402
qk000070	L-Histidine	Amino acid and derivatives	23143000	10412000	0.449898	0.00479455
mr1274	Chrysoeriol 7-O-hexoside	Flavonoids	44010	25722	0.584458	0.00865626
mr1219	Nicotiflorin	Flavonoids	13579.5	7741.4	0.57008	0.0144595
mr1151	Prunin (Naringenin-7-O-glucoside)	Flavonoids	96032.5	50536	0.526239	0.00291608
qk006895	Catechin	Flavonoids	4831850	2512800	0.520049	0.00283696
mr503	Isorhamnetin O-hexoside	Flavonoids	81511	39527.5	0.484935	0.00260193
mr1263	Naringenin	Flavonoids	4406.2	1569.2	0.356135	0.0235747
mr042	Isorhamnetin-3-O-rutinoside	Flavonoids	10845	3171.85	0.292471	0.00878003
pe51342-1	Kaempferol-3-Glucoside-6''-p-coumaroyl	Flavonoids	43403	10323.6	0.237856	0.000189455
mws0059-1	Rutin	Flavonoids	1354200	299330	0.221038	0.000690858
mr1145	Quercetin 3-O-glucoside (Isotrifoliin)	Flavonoids	13222500	2319750	0.17544	0.000116831
pe58684-1	2-Phosphoglycerate	Lipids	1149400	747455	0.6503	0.0135008
ln0282	9-HOTrE	Lipids	50919	30860	0.606061	0.0135752
pe55334-1	13-HpOTrE(r)	Lipids	138630	71603.5	0.516508	0.000932108
lpm0552	2-Aminoethylphosphonate	Lipids	35803.5	17386.5	0.485609	0.00428008
mr122	9-Hydroxy-(10E,12Z,15Z)-octadecatrienoic acid	Lipids	533475	207680	0.389297	0.000777636
ln0078	LysoPE 16:0	Lipids	13499000	4322100	0.320179	8.56103e-05
mr1412	LysoPC 16:0	Lipids	69460000	17004500	0.24481	0.00220472
mr1420	LysoPC 18:1 (2n isomer)	Lipids	1639050	313830	0.191471	0.000742322
mr1417	LysoPC 18:3 (2n isomer)	Lipids	3690500	651920	0.176648	0.000473407
mr519	LysoPC 20:4	Lipids	638505	65147.5	0.102031	0.000355988
qk011603	Adenine	Nucleotides and derivatives	3460150	2255250	0.651778	1.03078e-05
pe26261-1	7-Methyluric acid	Nucleotides and derivatives	113905	68868	0.604609	0.023065
ln0246	Guanosine 3',5'-cyclic monophosphate	Nucleotides and derivatives	61737	16825	0.272527	0.00122709
mr1035	Kynurenic acid	Organic acid and derivatives	18833.5	10943	0.581039	0.0281807
pe45351-2	glucogallin	Organic acid and derivatives	237815	134240	0.564472	0.00469362
mr730	Procyanidin B3	Others	1708950	949065	0.55535	0.0015872
qk017573	Methoxyindoleacetic acid	Others	12998	6773.5	0.521119	0.00409752
mr730-2	Procyanidin B2	Others	128405	52703	0.410444	0.00208373
mr2064	delta-Tridecalactone	Others	2205.9	881.045	0.399404	0.0142232
