# Supplementary material for: Combined nature and human selections reshaped peach fruit metabolome
Source: Genome Biol. 2022 Jul 4;23:146. doi: 10.1186/s13059-022-02719-6 (PMC9254577; doi:10.1186/s13059-022-02719-6)
Supplement: Supplementary file 31 — Additional file 31: Table S30. Metabolites responsive to both drought and low temperature. [file 13059_2022_2719_MOESM31_ESM.xlsx]

## Sheet: Sheet1
Additional file 31: Table S30. Metabolites responsive to both drought and low temperature.
Metabolite ID	Compounds	Class	Level 1/ Level 4&5 for rainfall	Level 1/ Level 4&5 for cold
lpm0659	6-Methylmercaptopurine	Nucleotides and derivatives	1.59393	2.55896
mr1046	Caffeic aldehyde	Others	1.61818	4.02559
mr1267	DL-Homocysteine	Amino acid and derivatives	1.72179	2.23623
mr1330-2	L-Glutamine	Amino acid and derivatives	3.56149	2.62858
mr169	Betaine	Alkaloids	2.40855	2.17905
mr201	3-Hydroxykynurenine	Amino acid and derivatives	1.53053	1.75329
mr2140	S-(5'-Adenosyl)-L-methionine	Amino acid and derivatives	1.60195	2.26069
mr268	Tyrosine	Amino acid and derivatives	1.80341	2.86669
mr678	5-Methoxy-N,N-dimethyltryptamine	Alkaloids	1.74259	1.65655
pe07109-2	9,17-Octadecadiene-12,14-diyne-1,11,16-triol	Lipids	2.54085	3.19945
pe21303-2	Spermidine	Alkaloids	2.47849	2.02934
pe22528-1	Dicaffeoylshikimic acid	Organic acid and derivatives	16.3248	15.6697
pe24377-1	Grevilloside C	Organic acid and derivatives	1.53733	1.89614
pe25259-1	L-Valine	Amino acid and derivatives	2.46397	2.32666
pe26253-1	Succinic acid	Organic acid and derivatives	1.58737	3.47491
pe26261-1	7-Methyluric acid	Nucleotides and derivatives	1.88405	3.67859
pe28243-1	D(-)-Threose	Saccharides and alcohols	1.7105	3.55717
pe30175-1	Niacinamide	Vitamins	1.54933	3.3884
pe36018-1	Eudesmoyl quinic acid	Organic acid and derivatives	1.98545	1.90436
pe43593-1	Isolariciresinol-9'-O-glucoside	Others	1.91403	2.19623
pe47523-1	Genistein (4',5,7-Trihydroxyisoflavone)	Flavonoids	2.1969	2.97858
qk003852	Nicotinate ribonucleoside	Vitamins	2.27773	1.63082
qk011603	Adenine	Nucleotides and derivatives	1.55456	3.0839
qk017487-2	Histidinol	Amino acid and derivatives	1.54552	1.57102
qk108307	N-acetyl-l-leucine	Amino acid and derivatives	1.5643	2.05838
