# Supplementary material for: Combined nature and human selections reshaped peach fruit metabolome
Source: Genome Biol. 2022 Jul 4;23:146. doi: 10.1186/s13059-022-02719-6 (PMC9254577; doi:10.1186/s13059-022-02719-6)
Supplement: Supplementary file 32 — Additional file 32: Table S31. List of metabolites highly correlated with inhibition rates of all four cancer cell lines. [file 13059_2022_2719_MOESM32_ESM.xlsx]

## Sheet: Sheet1
Additional file 32: Table S31. List of metabolites highly correlated with inhibition rates of all four cancer cell lines.
Metabolite ID	Compounds	Class	HepG2	BGC-823	A549	SW480
mr2078	-	-	0.330229	0.36011	0.280791	0.390605
mr211	D-erythro-Dihydrosphingosine	Lipids	0.26297	0.23559	0.288222	0.293037
mr644	-	-	0.232402	0.338386	0.400053	0.355637
mr799	Nicotinic acid	Vitamins	0.263039	0.366105	0.380074	0.317609
mr946	-	-	0.238548	0.299255	0.329745	0.343005
mws0281-3	Citric acid	Organic acid and derivatives	0.347705	0.393226	0.365073	0.374347
pe03136-1	-	-	0.307442	0.342318	0.349602	0.386424
pe05760-1	-	-	0.274933	0.275866	0.375107	0.332143
pe05807-2	-	-	0.343996	0.380526	0.36748	0.291934
pe21318-1	-	-	0.337265	0.41246	0.39451	0.441457
pe24377-1	Grevilloside C	Organic acid and derivatives	0.238196	0.250699	0.315917	0.343887
pe25325-2	-	-	0.392051	0.401039	0.4054	0.492817
pe26276-2	-	-	0.313594	0.379268	0.401775	0.462171
pe27322-1	-	-	0.212256	0.223851	0.291871	0.33031
pe27542-2	-	-	0.225421	0.216503	0.292968	0.298105
pe28286-1	-	-	0.211681	0.279187	0.252125	0.40356
pe29180-1	-	-	0.269762	0.294957	0.258268	0.360681
pe29305-2	-	-	0.209199	0.23561	0.293671	0.34703
pe30162-1	-	-	0.32861	0.366035	0.276044	0.323127
pe30426-1	-	-	0.335222	0.360607	0.363003	0.357486
pe30904-1	-	-	0.316255	0.325618	0.251833	0.364367
pe31407-1	-	-	0.31477	0.258623	0.268741	0.281697
pe35001-1	-	-	0.301754	0.328779	0.326444	0.349489
pe37091-1	-	-	0.198934	0.215499	0.274462	0.302973
pe37158-2	-	-	0.293501	0.304615	0.285935	0.456181
pe39024-1	-	-	0.366433	0.366551	0.383105	0.396418
pe41702-2	-	-	0.447347	0.468945	0.394661	0.482551
pe43515-1	-	-	0.350591	0.379891	0.337562	0.332143
pe45572-1	-	-	0.324065	0.28205	0.279787	0.303736
pe46832-2	-	-	0.316827	0.386302	0.302009	0.340382
pe50393-1	-	-	0.264153	0.27735	0.311465	0.365712
pe54881-2	-	-	0.288521	0.355159	0.289865	0.306307
pe54966-1	-	-	0.314073	0.327987	0.330731	0.33715
pe57099-1	-	-	0.334455	0.26203	0.291876	0.317349
pe57102-2	-	-	0.266004	0.240619	0.313976	0.318071
pe57808-1	-	-	0.399909	0.439979	0.410515	0.38827
pe57834-2	-	-	0.394934	0.414576	0.369707	0.348439
pe57838-2	3-Aminosalicylic acid	Organic acid and derivatives	0.199074	0.210977	0.289474	0.281317
pe57854-1	-	-	0.338134	0.434885	0.379352	0.431699
pe57892-2	-	-	0.329986	0.314835	0.277722	0.293943
pe58708-2	-	-	0.366086	0.441739	0.38683	0.420882
pe58759-2	-	-	0.351625	0.447392	0.395227	0.460994
pe58898-1	-	-	0.249575	0.263079	0.275465	0.302231
pe59922-1	-	-	0.328503	0.340828	0.37131	0.391566
qk004847-2	2-Thiophenecarboxylic acid	Others	0.289012	0.333797	0.379163	0.423439
qk017487-2	Histidinol	Amino acid and derivatives	0.367596	0.40964	0.386943	0.375588
qk084355-2	-	-	0.369809	0.448576	0.362874	0.341938
qk109140-2	Methylcitric acid	Organic acid and derivatives	0.271119	0.289317	0.343013	0.411531
qk110102	-	-	0.299428	0.328571	0.409369	0.413758
